# Supplementary material for: Comparative transcriptome analysis reveals ecological adaption of cold tolerance in northward invasion of Alternanthera philoxeroides
Source: BMC Genomics. 2020 Aug 2;21:532. doi: 10.1186/s12864-020-06941-z (PMC7430914; doi:10.1186/s12864-020-06941-z)
Supplement: Supplementary file 2 — Additional file 2: Table S1. Statistics of sequencing reads from the HK and JN populations with different low-temperature treatments. [file 12864_2020_6941_MOESM2_ESM.xlsx]

## Sheet: Table S1
Sample	Total Raw Reads (M)	Total Clean Reads (M)	Total Clean Bases(Gb)	Clean Reads Q20(%)	Clean Reads Q30(%)	Clean Reads Ratio(%)
HAINAN_CK1	52.7	46.84	7.03	97.36	89.43	88.88
HAINAN_CK2	50.94	45.42	6.81	97.33	89.28	89.16
HAINAN_CK3	54.46	48.45	7.27	97.45	89.7	88.96
HAINAN_12h_1	49.79	43.54	6.53	97.44	89.72	87.45
HAINAN_12h_2	55.81	49.38	7.41	97.34	89.38	88.48
HAINAN_12h_3	52.7	47.16	7.07	97.5	89.65	89.49
HAINAN_24h_1	57.63	50.85	7.63	97.37	89.45	88.23
HAINAN_24h_2	52.7	45.09	6.76	97.47	89.78	85.56
HAINAN_24h_3	53.94	45.89	6.88	97.58	90.03	85.09
JINAN_CK1	56.21	49.66	7.45	97.6	90.06	88.35
JINAN_CK2	50.95	44.88	6.73	97.37	89.45	88.08
JINAN_CK3	51.75	45.06	6.76	97.36	89.42	87.06
JINAN_12h_1	52.7	45.25	6.79	97.31	89.27	85.86
JINAN_12h_2	54.03	47.01	7.05	97.39	89.53	87.02
JINAN_12h_3	52.69	46.23	6.93	97.28	89.19	87.74
JINAN_24h_1	51.99	45.66	6.85	97.23	89	87.82
JINAN_24h_2	54.46	48.26	7.24	97.66	90.25	88.62
JINAN_24h_3	42.88	37.26	5.59	97.25	89.09	86.9
