# Supplementary material for: Comparative transcriptome analysis reveals ecological adaption of cold tolerance in northward invasion of Alternanthera philoxeroides
Source: BMC Genomics. 2020 Aug 2;21:532. doi: 10.1186/s12864-020-06941-z (PMC7430914; doi:10.1186/s12864-020-06941-z)
Supplement: Supplementary file 3 — Additional file 3: Protein.fa. Predicted protein sequence. [file 12864_2020_6941_MOESM3_ESM.fa]

>Gene.1::CL1.Contig1_All::g.1::m.1	CL1.Contig1_All
MSIIYSYCEFKEILGKGAMKTVYRAFDEVLGMEVAWSQVLLNDVLRSPDDMQRLYSEVHLLKDLSHESIIRFYHSWIDIDQRTFNFITEMFTSGTLREYR
QKYQHIDIRAIKNWARQILRGLVYLHSHDPPVIHRDLKCDNIFVNGHLGQVKIGDLGLAAILRGSQRAHSVIGTPEFMAPELYEEEYNELVDVYSFGMCV
LEMLTSEYPYSECSNPAQIYKKVTSGKKPEAFYRIQDTEAQKFVGKCLETVSKRLPANELLMDPFLVVDENLKPVSERPLQIYSPKGVLVDMPFLLDIPT
RSTDMTITGTVNPEDNSLFLKVQITDKDGYVRNIHFPFDIINDTAIDVATEMVRELDINDWEPCEIADMIEEEISALVPGWKVLDSPLSQQHTTDCTEED
GKNCPPDLSSCSPSNKSPCGSSKSCGVPCSNKDSLNANFVWHQGNPVDTEDSCSESSCSLSDYSDFEYSLLSSTEARDVTSKMKMKKEECTRFCPQENRA
FKCDEKCNGFLGSRIKSMNSSGHKKLSKLRSFMDIRSQLLNRALAQAMSKRHAAKTVGVVENIGFHDPS*
>Gene.2::CL1.Contig2_All::g.2::m.2	CL1.Contig2_All
MKTVYRAFDEVLGMEVAWSQVLLNDVLRSPDDMQRLYSEVHLLKDLSHESIIRFYHSWIDIDQRTFNFITEMFTSGTLREYRQKYQHIDIRAIKNWARQI
LRGLVYLHSHDPPVIHRDLKCDNIFVNGHLGQVKIGDLGLAAILRGSQRAHSVIGTPEFMAPELYEEEYNELVDVYSFGMCVLEMLTSEYPYSECSNPAQ
IYKKVTSGKKPEAFYRIQDTEAQKFVGKCLETVSKRLPANELLMDPFLVVDENLKPVSERPLQIYSPKGVLVDMPFLLDIPTRSTDMTITGTVNPEDNSL
FLKVQITDKDGYVRNIHFPFDIINDTAIDVATEMVRELDINDWEPCEIADMIEEEISALVPGWKDLDSPLSQQHTTDCTEEDGKNCPPDLSSCSPSNKSP
CGSSKSCGVPCSNKDSLNANFVWHQGNPVDTEDSCSESSCSLSDYSDFEYSLLSSTEARDVTSKMKMKKEECTRFCPQENRAFKCDEKCNGFLGSRIKSM
NSSGHKKLSKLRSFMDIRSQLLNRALAQAMSKRHAAKTVGVVENIGFHDPS*
>Gene.3::CL1.Contig4_All::g.3::m.3	CL1.Contig4_All
MAPELYEEEYNELVDVYSFGMCVLEMLTSEYPYSECSNPAQIYKKVTSGKKPEAFYRIQDTEAQKFVGKCLETVSKRLPANELLMDPFLVVDENLKPVSE
RPLQIYSPKGVLVDMPFLLDIPTRSTDMTITGTVNPEDNSLFLKVQITDKDGYVRNIHFPFDIINDTAIDVATEMVRELDINDWEPCEIADMIEEEISAL
VPGWKVLDSPLSQQHTTDCTEEDGKNCPPDLSSCSPSNKSPCGSSKSCGVPCSNKDSLNANFVWHQGNPVDTEDSCSESSCSLSDYSDFEYSLLSSTEAR
DVTSKMKMKKEECTRFCPQENRAFKCDEKCNGFLGSRIKSMNSSGHKKLSKLRSFMDIRSQLLNRALAQAMSKRHAAKTVGVVENIGFHDPS*
>Gene.4::CL1.Contig5_All::g.4::m.4	CL1.Contig5_All
MAPELYEEEYNELVDVYSFGMCVLEMLTSEYPYSECSNPAQIYKKVTSGKKPEAFYRIQDTEAQKFVGKCLETVSKRLPANELLMDPFLVVDENLKPVSE
RPLQIYSPKGVLVDMPFLLDIPTRSTDMTITGTVNPEDNSLFLKVQITDNDGMILRFYLHTPFAD*
>Gene.6::CL1.Contig6_All::g.6::m.6	CL1.Contig6_All
MAPELYEEEYNELVDVYSFGMCVLEMLTSEYPYSECSNPAQIYKKVTSGKKPEAFYRIQDTEAQKFVGKCLETVSKRLPANELLMDPFLVVDENLKPVSE
RPLQIYSPKGVLVDMPFLLDIPTRSTDMTITGTVNPEDNSLFLKVQITDKDGYVRNIHFPFDIINDTAIDVATEMVRELDINDWEPCEIADMIEEEISAL
VPGWKVLDSPLSQQHTTDCTEEDGKNCPPDLSSCSPSNKSPCGSSKSCGVPCSNKDSLNANFVWHQGNPVDTEDSCSESSCSLSDYSDFEYSLLSSTEAR
DVTSKMKMKKEECTRFCPQENRAFKCDEKCNGFLGSRIKSMNSSGHKKLSKLRSFMDIRSQLLNRALAQAMSKRHAAKTVGVVENIGFHDPS*
>Gene.224::CL10.Contig10_All::g.224::m.224	CL10.Contig10_All
MGSTESGGGVKNGGAGSIVWVRRRNGSWWPGRILEHDELSATHLMSPRSGTPVKLLGREDASVDWYNLEKSKRVKAFRCGEFDDCIERAEASFGLPAKKR
EKYARREDAILHALELEKQFIERKFGKPGRANSVREHLSEPERKDLVRSSGVLENGNGKLGNHELRQVERTVDISDLIEKKNVPQHMGKGKDGTNQGLKE
FGADLSCQMRDFSSLELKQMPIKRMFPPLAASEDSNRLFVDGHVHGVSAAGPCVENSSDSDSKNSVGKRKQPLESS
>Gene.225::CL10.Contig12_All::g.225::m.225	CL10.Contig12_All
MLDRLQVQVGHESTSSEEYAELPPDSRSEFYFHDQSPDTGVSKWQLKGKRNVRNINKRPIDQFTEGTYVETRGRSIGQGAGSHSFSYYNGNGYSNDTDFI
EDNVDSHSQGFSKRGYLPPLSQARKNFIGHNMMDSDELTWGRPLRGFWGERGVYFNTIYGSSRNRHGLLIDVDLKVQANRQGGEHVPWVSLMSRLNGKAI
IGHPVQIETLEDGSMDALLTSDACGNVRYDIDRSKVPPVRRTAKRTANFRVPRPQASSSQLDGSEDDDNEYIQQSGKVRSKKSRSSNLARKNLLMNKAHS
PHLGTKKSSRRANFSSSQKTKTLSSIGVNHKFPTKRKDEETSYQMDGVMKSVESRPQAVASLACIPVKLVYSRLLEAVGRPPSAPARNGVSVNNSNKEEI
PLR*
>Gene.227::CL10.Contig13_All::g.227::m.227	CL10.Contig13_All
MKVLREKSMGSSESGGVKNGGTGSIVWVRRRNGSWWPGKILGHDELSATHLMSPRSGTPVKLLGREDASVDWYNLEKSKRVKAFRCGEFDDCIERAEASF
GLPAKKREKYARREDAIIHALELEKQFLEKKIGKLGRASAVQELSPDSERKELVRSSGVLENGNGKLRNHEVLQIERTVDLSNLIEKKNVPQHIHNVKDG
THQGLKEHANYLSSQMRDLPSFGLQAVPTSRNFPPLAASENSNRLFVDGHAHGVSTAGPCFENSSDSDSKNSLGKRKQPLESSAEESFPKRRDRFCSTVK
VWQNNVEFHDSSLPTNMHRKGLPVDGVHHSMYLPSELHEAFVAKQGNQMEMPISRLEVGPSHSRFGGSAADTSSGSSEETESDSSETHSLEAHVEAGAML
SDAETCIRAQPIMLDRLQVQVGHESTSSEEYAELPPDSRSEFYFHDQSPDAGVSKWQLKGKRNVRNMNKRPIDRFTEGTLIETRGRSIGQGAGSHSFSYY
NGNGYTNETDFIEDNFDSHSQGFSNRGYLPSLSQARKNFIGHNMMDSDELTWGKPLRGFWGERGVYFNTIYGSSRNRHGLLIDVDLKVQANRQGGEHVPW
VSLMSRLNGKAIIGHPVQIETLEDGSTDVLLTSDACGNVRYDIDRSKVPPVWRTAKRTANFRVPRPQASSSQLEGSEDDDNEYVQQSGKVRSKKNRSSNL
ACKSLLMNKAHAPHLETKKSSRRANFSSSQKTKALSSIGVNHKFPTKRNDEETSYQMDGVMKSLDSRPQAAASLACIPVKLVYSRLLEAVGRPPSAPARN
GVSVNISNKEEIPLR*
>Gene.229::CL10.Contig14_All::g.229::m.229	CL10.Contig14_All
MRVLREKSMGSSESGGVKNGGTGSIVWVRRRNGSWWPGKILGHDELSATHLMSPRSGTPVKLLGREDASVDWYNLEKSKRVKAFRCGEFDDCIERAEASF
GLPAKKREKYARREDAIIHALELEKQFLEKKIGKLGRASAVQELSPDSERKELVRSSGVLENGNGKLKNHELLQIERTVDLSNLIERKNVSQHIHNVKDG
THQSLKEHDNCLSSQMRDLPSFGLQAVPTKRNFPPLAASEDSNRLFVDGHVHGVSAAGPCVENSSDSDSKNSLGKRKQPLESSAEESFPKRRERFCSTVK
VWQNNVELHDSSLPTNLHRKGLPVDGVHHSMYLPTELHEAFVAKQGNQMEIPISRLEVGPSHSRFGGSAADTSSGSSEETESDSSETHSLEAHVEAGAML
SDAETCIRAQPIMLDRLQVQVGHESTSSEEYAELPPDSRSEFYFHDQSPDTGVSKWQLKGKRNVRNMNKRPIDRFTEGTLIETRGRSIGQGAGSHSFSYY
NGNGYTNETDFIEDNFDSHSQGFSKRGYLPPLSQARKNFIGHNMMDSDELTWGKPLRGFWGERGVYFNTLYGSPRNGRDLLIDVDLKVQANRQGGEHVPW
VSMMSRLNGKAIIGHPIQIETLEEGSTDFQVLTNDMCGTVRYDFDRSKVSPVWNTTKRTTNFRVPHSQAPSQFNLDGDEDDDNEYVHQSGRVRSKKHLIS
NSVHKGLPMKKTNSPHFVSKMPSRKADLSSSQKIKTLSSIGSDYKFPIKRKGEESSSHIGDVIKALDSGPQTTVACIPVKLVFSRLREAVCRPPSAPAKH
GVQ*
>Gene.214::CL10.Contig2_All::g.214::m.214	CL10.Contig2_All
MKVLREKSMGSSESGGVKNGGAGSIVWVRRRNGSWWPGKILGHDELSATHLMSPRSGTPVKLLGREDASVDWYNLEKSKRVKAFRCGEFDDCIERAEASF
GLPAKKREKYARREDAILHALELEKQFIERKFGKPGRANSVREHLSEPERKDLVRSSGVLENGNGKLGNHELRQVERTVDISDLIEKKNVPQHMGKGKDG
TNQGLKEFGADLSCQMRDFSSLELKQMPIKRMFPPLAASEDSNRLLVDGHVYRVSTAGPCSDNSNDSDSKISFGKRKRPLEGFTEETFPKRRESLRSIVK
VRQNYVELHDNLSPDVHRRGLPVDGAHHSMYLSSELHETFVTKQGNQMEMPIS
>Gene.215::CL10.Contig3_All::g.215::m.215	CL10.Contig3_All
MRDFPSLELKQVPVNRMFPPLAASEDSNRLFVDGHAHGVSTAGPCFENSSDSDSKNSLGKRKQPLESSAEESFPKRRERFCSTVKVWQNNVELHDSSLPT
NLHRKGLPVDGVHHSMYLPTELHEAFVAKQGNQMEIPISRLEVGPSHSRFGGSAADTSSGSSEETESDSSETHSLEAHVEAGAMLSDAETCIRAQPIMLD
RLQVQVGHESTSSEEYAELPPDSRSEFYFHDQSPDTGVSKWQLKGKRNVRNINKRPIDQFTEGTYVETRGRSIGQGAGSHSFSYYNGNGYSNDTDFIEDN
VDSHSQGFSKRGYLPPLSQARKNFIGHNMMDSDELTWGRPLRGFWGERGVYFNTIYGSSRNRHGLLIDVDLKVQANRQGGEHVPWVSLMSRLNGKAIIGH
PVQIETLEDGSMDALLTSDACGNVRYDIDRSKVPPVRRTAKRTANFRVPRPQASSSQLDGSEDDDNEYIQQSGKVRSKKSRSSNLARKNLLMNKAHSPHL
GTKKSSRRANFSSSQKTKTLSSIGVNHKFPTKRKDEETSYQMDGVMKSVESRPQAVASLACIPVKLVYSRLLEAVGRPPSAPARNGVSVNISNKEEIPLR
*
>Gene.217::CL10.Contig4_All::g.217::m.217	CL10.Contig4_All
MRVLREKSMGSSESGGVKNGGTGSIVWVRRRNGSWWPGRILEHDELSATHLMSPRSGTPVKLLGREDASVDWYNLEKSKRVKAFRCGEFDDCIERAEASF
GLPAKKREKYARREDAIIHALELEKKIGKSGRANAVQELSPGSERKELVRSSGVLENGNGKLRNHEVLQIERTVDLSNLIERKNVPQHIHNVKDGTHQSL
REHDNCLSSQMRDLPSFGLQAVPTKRNFPPLAASEDSNRLFVDGHVHGVSAAGPCVENSSDSDSKNSLGKRKQPLESSAEESFPKRRERFCSTVKVWQNN
VELHDSSLPTNLHRKGLPVDGVHHSMYLPTELHEAFVAKQGNQMEIPISRLEVGPSHSRFGGSAADTSSGSSEETESDSSETHSLEAHVEAGAMLSDAET
FIRAHPRIRERLQVQVRHGSASSEESDELPLDNRSRFYFHDQSPATGVSKWQLKGKRNVRSIQKRPIDRFTQVTHPETMGRSMGPGASSHCSSYYHDNGY
TNDAGFMEDDFDRHSQGFSKRGYLPSLAQARQNFIGHNIMELEELTWGRPLRGFWEERGVYFNTLYGSTRNGRDLLIDVDLKVQANRQGGEHVPWVSMMS
RLNGKAIIGHPIQIETLEEGSTDFQVLTNDMCGTVRYDFDRSKVSPVWNTTKRTTNFRVPHSQAPSQFHLDGDEDDDNEYVHQSGRVRSKKHLISNSVHK
GLPMKKTNSPHFVSKMPSRKADLSSSQKKKALSSIGSDYKFPIKRKGEESSSHIGDVIKALDSGPQTTVACIPVKLVFSRLREAVCRPPSAPAKHGVQ*
>Gene.218::CL10.Contig5_All::g.218::m.218	CL10.Contig5_All
MGSTESGGGVKNGGAGSIVWVRRRNGSWWPGKILGHDELSATHLMSPRSGTPVKLLGREDASVDWYNLEKSKRVKAFRCGEFDDCIERAEASFGLPAKKR
EKYARREDAIIHALELEKQFLEKKIGKLGRASAVQELSPDSERKELVRSSGVLENGNGKLKNHELLQIERTVDLSNLIERKNVSQHIHNVKDGTHQGLKE
HANYLSSQMRDLPSFGLQAVPTKRNFPPLAASEDSNRLFVDGHAHGVSTAGPCFENSSDSDSKNSLGKRKQPLESSAEESFPKRRDRFCSTVKVWQNNVE
FHDSSLPTNMHRKGLPVDGVHHSMYLPSELHEAFVAKQGNQMEMPISRLEVGPSHSRFGGSATNTSSGSSEETESDSSETHSLEAHVEAGAMLSDAETCI
RAQPIMLDRLQVQVGHESTSSEEYAELPPDSRSEFYFHDQSPDAGVSKWQLKGKRNVRNMNKRPIDRFTEGTLIETRGRSIGQGAGSHSFSYYNGNGYTN
ETDFIEDNFDSHSQGFSNRGYLPSLSQARKNFIGHNMMDSDELTWGKPLRGFWGERGVYFNTIYGSSRNRHGLLIDVDLKVQANRQGGEHVPWVSLMSRL
NGKAIIGHPVQIETLEDGSMDALLTSDACGNVRYDIDRSKVPPVRRTAKRTANFRVPRPQASSSQLDGSEDDDNEYIQQSGKVRSKKSRSSNLARKNLLM
NKAHSPHLGTKKSSRRANFSSSQKTKTLSSIGVNHKFPTKRKDEETSYQMDGVMKSVESRPQAVASLACIPVKLVYSRLLEAVGRPPSAPARNGVSVNNS
NKEEIPLR*
>Gene.220::CL10.Contig6_All::g.220::m.220	CL10.Contig6_All
MGKGKDGTNQGLKEFGADLSCQMRDFSSLELKQMPIKRMFPPLAASEDSNRLLVDGHVYRVSTAGPCSDNSNDSDSKISFGKRKRPLEGFTEETFPKRRE
SLRSIVKVRQNYVELHDNLSPDVHRRGLPVDGAHHSMYLPYELHETFVTKQGNQMEMPISQLEMGPCRSQLGGFAADTSSGSSEETESDSSETHSLEAHV
EAGAMLSDAETFIRAHPRIRERLQVQVRHGSASSEESDELPLDNRSRFYFHDQSPATGVSKWQLKGKRNVRNIHKRPIDRFTQGTHPEPTGRSMGQGASS
HCSSYYHDNGYTNDAGFMEDDFDRHSQGFSKRGYLPSLAQARQNFIGHNIMELEELTWGRPLRGFWEERGVYFNTLYGSTRNGHDLLIDVDLKVQANRQG
GEHVPWVSMMSRLNGKAIIGHPIQIETLEDGSTDLQVLTNDMCGTIRYDFDRSKVSPVWSTTKRTTNFRVPHSQAPSQFDLDGDEDDDNEYVHQSGRVRS
KKHLISNSVHKGLPMKKTNSPHFVSKMPSRKADLSSSQKIKTLSSIGSDHKFPIKSKGEETSSHIDGLIKSLDSGPQTVACIPVKLVFSRLREAVCRPPS
APAKHGVQ*
>Gene.221::CL10.Contig7_All::g.221::m.221	CL10.Contig7_All
MLDRLQVQVGHESTSSEEYAELPPDSRSEFYFHDQSPDTGVSKWQLKGKRNVRSIQKRPIDRFTQVTHPETMGRSMGPGASSHCSSYYHDNGYTNDAGFM
EDDFDRHSQGFSKRGYLPSLAQARQNFIGHNIMELEELTWGRPLRGFREERGVYFNTLYGSTRNGRDLLIDVDLKVQANRQGGEHVPWVSMMSRLNGKAI
IGHPIQIETLEDGSTDLQVLTNDMCGTIRYDFDRSKVSPVWSTTKRTNFRVPHSQAPSQFNLDGDEDDDNEYVHQSGRVRSKKHLISNSVHKGLPMKKTN
SPHFVSKMPSRKADLSSSQKIKTLSSIGSDHKFPIKSKGEETSSHIDGLIKSLDSGPQTVACIPVKLVFSRLREAVCRPPSAPAMHGVQ*
>Gene.222::CL10.Contig9_All::g.222::m.222	CL10.Contig9_All
SQGFSKRGYLPPLSQARKNFIGHNMMDSDELTWGKPLRGFWGERGVYFNTIYGSSRNRHGLLIDVDLKVQANRQGGEHVPWVSLMSRLNGKAIIGHPVQI
ETLEDGSMDALLTSDACGNVRYDIDRSKVPPVRRTAKRTANFRVPRPQASSSQLDGSEDDDNEYIQQSGKVRSKKSRSSNLARKNLLMNKAHSPHLGTKK
SSRRANFSSSQKTKTLSSIGVNHKFPTKRKDEETSYQMDGVMKSVESRPQAVASLACIPVKLVYSRLLEAVGRPPSAPARNGVSVNSNKEEIPLR*
>Gene.2405::CL100.Contig1_All::g.2405::m.2405	CL100.Contig1_All
WNPLSWVMEAAAIMAIALANGDGKPPDWQDFVGIVCLLVINSTISFIEENNAGNAAAALMANLAPKCKLLRDGRWGEQEASILVPGDIISIKLGDIVPAD
ARLLEGDPLKVDQSALTGESLPVTKNPGDEVFSGSTCKQGELQAVVIATGVHTFFGKAAHLVDSTNQVGHFQKVLTAIGNFCIISIAVGIVVEIIVMYPI
QHRRYRHGINNLLVLLIGGIPIAMPTVLSVTMAIGSHRLSQQGAITKRMTAIEEMAGMDVLCSDKTGTLTLNKLSVDKNLIEVFCKGVDKEHVLLLAARA
SRVENQDAIDACMVGMLADPKEARAGITEIHFFPFNPVDKRTALTYVDANGNWHRASKGAPEQMLDLCNCKEDVRKRVHSVIEKFAERGLRSLGVARQEV
PEKSKDSPGAPWQFVGLLPLFDPPRHDSAETIRKALNLGVNVKMITGDQLAIAKETGRRLGMGTNMYPSAALLGQDKDSSLGALPVDELIEKADGFAGVF
PEHKYEIVKKLQEKKHIVGMTGDGVNDAPALKKADIGIAVDDATDAARSASDIVLTEPGLSVIISAVLTSRAIFQRMKNYTIYAVSITIRIVLGFMLIAL
IWKFDFSPFMVLIIAILNDGTIMTISKDRVKPSPIPDSWKLKEIFATGVVIGSYLALMTVIFFWLMKDTDFFSDKFGVRSLRDSRYEMMAALYLQVSIIS
QALIFVTRSRSWSFVERPGMLLMTAFLIAQLVATIIAVYANWGFAEIKGCGWGWAGVVWLYNLVFYFPLDVIKFAIRYILSGKAWLNLFESKTAFTTKKD
YGKEQREAQWAHAQRTLHGLQAPESSSALFNDKNSYRELSEIAEQAKRRAEVARLRELTTLKGHVESVVKLKGLDIDTIQQNYTV*
>Gene.2408::CL100.Contig2_All::g.2408::m.2408	CL100.Contig2_All
LFDPPRHDSAETIRKALNLGVNVKMITGDQLAIAKETGRRLGMGTNMYPSAALLGQDKDSSLGALPVDELIEKADGFAGVFPEHKYEIVKKLQEKKHIVG
MTGDGVNDAPALKKADIGIAVDDATDAARSASDIVLTEPGLSVIISAVLTSRAIFQRMKNYTIYAVSITIRIVLGFMLIALIWKFDFSPFMVLIIAILND
GTIMTISKDRVKPSPIPDSWKLKEIFATGVVIGSYLALMSVIFFWAMKDTDFFSDKFGVRSLRDSRYEMMAALYLQVSIISQALIFVTRSRSWSFVERPG
MLLMTAFLIAQLVATIIAVYANWGFAEIKGCGWGWAGVVWLYNLVFYFPLDVIKFAIRYILSGKAWLNLFESKTAFTTKKDYGKEQREAQWAHAQRTLHG
LQAPESSSALFNDKNSYRELSEIAEQAKRRAEVARLRELTTLKGHVESVVKLKGLDIDTIQQNYTV*
>Gene.18391::CL1000.Contig2_All::g.18391::m.18391	CL1000.Contig2_All
MVKGPGLYSDIGKKARDLLYKDYQSDHKFTLTTVTSNGVAITSTGSKKGELFLADVGTKLTNKNITTDVKVDTNSNLLTTITIDEPAPGLKAIFSFRVPD
QRSGKVELQYLHEYAGISTSIGLTANPIVNFSGVIGIYTNFIV*
>Gene.18392::CL1000.Contig3_All::g.18392::m.18392	CL1000.Contig3_All
MEPKLPPNSINRVLPFICGGGGEKEERKSNSRALKSSLIFSINPLQRSHQAHQIHAASSEIFNHIQVIFNFHLNKINHIQVIFKLHLNTFKLIQVIFNFH
LNTFNQTSNVDQQHSSNVAYIQIQDQVIEQNQRT*
>Gene.18393::CL1000.Contig4_All::g.18393::m.18393	CL1000.Contig4_All
ERKSNSRALKSSLIFSINPLQRSHQAHQIHAASSEIFNHIQVIFNFHLNKINHIQVIFNFHLNKINHIQVIFNFHLNTFKLIQVIFKLHLNTFKLIQVIF
NFHLNTFNQTSNVDQQHSSNVAYIQIQDQVIEQNQRT*
>Gene.18394::CL1000.Contig5_All::g.18394::m.18394	CL1000.Contig5_All
MVKGPGLYSDIGKKARDLLYKDYQSDHKFTLTTVTSNGVAITSTGSKKGELFLADVGTKLTNKNITTDVKVDTNSNLLTTITIDEPAPGLKAIFSFRVPD
QRSGKVELQYLHEYAGISTSIGLTANPIVNFSGVIGIYTNFIV*
>Gene.18395::CL1000.Contig8_All::g.18395::m.18395	CL1000.Contig8_All
ANESLRASCRKGYPVRVIRSHKEKRSNYAPETGVRYDGIYRIEKCWIKQGLQGYKVCRYLFVRCDNSPAPWTSDEHGDRPRPLPDVPELKKALQLTERKE
SPHWDFDVVEGCWKWNKPPPLSKWSKKKGRIKPKLIKHILVNTSTESLFKKKKERRK*
>Gene.103708::CL10001.Contig10_All::g.103708::m.103708	CL10001.Contig10_All
LEQEPPIQEEEEEEEEKPMESGEVKGDESVSHPSLGDSGVDTQEVEGDKTVDKASIEKQKTEVSGEVECKEVETDDWLFEFAQLFRNNVGLDPDAHVDLH
EIGMELCSEALEETITSEEAQPLFDKAAVKFQEVAALAFFNWGNVHMCAARKKIPVDENASEEVKTAQLQEAYHWVKEKYSLAKYKYEEALAIKPDFYEG
LLAMGQQQFEMAKLHWSYALAKKEDLSSWDSSETFALFVNAEEKMKAATEMWEKLEEQRAKELKDPSSRKVEELLKRRKKAGNDGESSGKISGEPTPEEL
AEQAAVMRSQIHLFWGNMLFERSQIEFRLGVAEWKKNLDLAVERFKLAGASETDIATVTSNHCSNGGNIAGGEEKKADNAGGQAVIT*
>Gene.103709::CL10001.Contig11_All::g.103709::m.103709	CL10001.Contig11_All
MGKSGGRKKKGGVNQGSISDAHNVNNANNGSIDLDSAVFLKRAHELKEEGNKRFQVKDYVGALEQYDNAIKLIPKSHPDRAVFHSNKGACLMQMRPIDYD
SVILECTMALQVQPRFVRALLRRARAYEAIGRYDMALADVEALLGAEPNHRDGLDISRRLHLALGPRQEAQVDLQSRPSPAALGASAVRGAPIVGLGPCL
PARPPPKKGGGATGSANGHSVKNEKGQLVVGMENGPDVKTQMPKVVLKPESGSSKPNEKLSKDILKEQTPASSLSAPRPYREAPIQWRPLKLVYDHDIRL
AQMPVNCSFRVLREIVGKRYPSSKSVLIKYKDSDGDLVTITCNSELKLAEGFVDNLVPKDPESDNLDSFGILRLHIVEVNLEQEPPIPKEEEEEEEEEEE
EEEEEEEEKPMESGEVKGDESVSHPSLGDSGVDTQEVEGDKTVDKASIEKQKTEVSGEVECKEVEMDDWLFEFAQLFRNNVGLDPDAHVDLHEIGMELCS
EALEETITSEEAQPLFDKAAVKFQEVAALAFFNWGNVHMCAARKKIPVDENASEEVKTAQLQEAYHWVKEKYSLAKYKYEEALAIKPDFYEGLLAMGQQQ
FEMAKLHWSYALAKKEDLSSWDSSETFALFVNAEEKMKAATEMWEKLEEQRAKELKDPSSRKVEELLKRRKKAGNDGESSGKISGEPTPEELAEQAAVMR
SQIHLFWGNMLFERSQIEFRLGVADWKKNLDLGVERFKLAGASETDIATVTSNHCSNGGDIAGGEEKKADNAGGQAVIT*
>Gene.103694::CL10001.Contig1_All::g.103694::m.103694	CL10001.Contig1_All
STQLNNKPSLPQKKKKKKNPNTPKMVRPRLSQVSNSDDDDDDTPHRNIRDRRRRHRTISRREPPPPPPPKRRKKVQIPDEDDDEEEEFEQIEEEENDDAN
ENEGAEEEEEEEEEEKPLESSEVEGDESVSHPSLGDSGVDTQEVEGDKTVDKASIEKQKTEVSGEVECKEVETDDWLFEFAQLFRNNVGLDPDAHVDLHE
IGMELCSEALEETITSEEAQPLFDKAAVKFQEVAALAFFNWGNVHMCAARKKIPVDENASEEVKTAQLQEAYHWVKEKYSLAKYKYEEALAIKPDFYEGL
LAMGQQQFEMAKLHWSYALAKKEDLSSWDSSETFALFVNAEEKMKAATEMWEKLEEQRAKELKDPSSRKVEELLKRRKKAGNDGESSGKISGEPTPEELA
EQAAVMRSQIHLFWGNMLFERSQIEFRLGVAEWKKNLDLAVERFKLAGASETDIATVTSNHCSNGGNIAGGEEKKADNAGGQAVIT*
>Gene.103697::CL10001.Contig2_All::g.103697::m.103697	CL10001.Contig2_All
MGKSGGRKKKGGVNQGSISDAHNANNGSIDLDSAVFLKRAHELKEEGNKRFQVKDYVGALEQYDNAIKLIPKSHPDRAVFHSNKGACLMQMRPIDYDSVI
LECTMALQVQPRFVRALLRRARAYEAIGRYDMALADVEALLGAEPNHRDGLDISRRLQLALGTRQEAQVDLQSRPSPAALGASAVRGAPIVGLGPCLPAR
PPPKKGGGAAGSANGLNVKNEKGQLVVGMENGPDVKTQMPKVVLKPESGSSKPNEKLSKDILKEQTPASSLSAPRPYREAPIQWRPLKLVYDHDIRLAQM
PVNCSFRVLREIVGKRYPSSKSVLIKYKDSDGDLVTITCNSELKLAEGFVDNLVPKDPESDKLDSFGMLRLHIVEVNPEQEPPIPEEEEEEEKSVESEEI
KEDDSGSHSSRGDIGVDSPEIEADKTVDKASVEKGKTEASQEAECKEVEMDDWLFEFAQLFRNNVGIDPDAHVDLHEIGMELCSEALEETVTSEEAQLLF
DKAALKFQEVAALAFFNWGNVHMCAARKKIPVEDNASQEVKAAQLQKAYNWVKEKYSLAKDKYEEALSIKPDFYEGLLAMGQQQFEMAKLHWSYALAKKE
DLSSWDSSETFTLFDNAEVKMKAATEMWEKLEEQRAKELKDPNSIK
>Gene.103698::CL10001.Contig3_All::g.103698::m.103698	CL10001.Contig3_All
TENGPDAKSQMPKVVLKPVSGSSKPNEKALKDVLKEQSPASSFSGHKQSQVAPVQWRQLKLVYDHDIRLAQMPVNCSFKVLRETVGKRFPSSKSVLIKYK
DNDGDLVTITCTSELKLAEAFVDNLIQKDPDSDKLDSFGMLRLHIVEVNPEQEPPTPEEEEEEKKPVESEEIKGDESGSHSSLGDVGVDSPEIEADETVD
KASVEKGKTEVSPESECKEVEMDDWLFEFAQLFRNNVGIDPDAHVDLHEIGMELCSEALEETVTSEEAQLLFDKAALKFQEVAALAFFNWGNV
>Gene.103699::CL10001.Contig4_All::g.103699::m.103699	CL10001.Contig4_All
MGKSGGKKKKGGVNQGSISDAHNANNGTIALDSAVFLKRAHELKEEGNKRFQVKDYVGALEQYDNAIKLIPKSHPDRAVFHSNKGACLMQMRPIDYDSVI
LECTMALQVQPRFVRALLRRARAYEAIGRYDMALADVEALLGAEPNHRDGLDISRRLQLALGTRQEAQVDLQSRPSPAALGASAVRGAPIVGLGPCLPAR
PPPKKGGGAAGSANGLNVKNEKGQLVVGMENGPDVKTQMPKVVLKPESGSSKPNEKLSKDILKEQTPASSLSAPRPYREAPIQWRPLKLVYDHDIRLAQM
PVNCSFRVLREIVGKRYPSSKSVLIKYKDSDGDLVTITCNSELKLAEGFVDNLVPKDPESDNLDSFGILRLHIVEVNLEQEPPIQEEEEEEEEKPMESGE
VKGDESVSHPSLGDSGVDTQEVEGDKTVDKASIEKQKTEVSGEVECKEVEMDDWLFEFAQLFRNNVGLDPDAHVDLHEIGMELCSEALEETITSEEAQPL
FDKAAVKFQEVAALAFFNWGNVHMCAARKKIPVDENASEEVKTAQLQEAYHWVKEKYSLAKYKYEEALAIKPDFYEGLLAMGQQQFEMAKLHWSYALAKK
EDLSSWDSSETFTLFDNAEVKMKAATEMWEKLEEQRANELKDPNAIKVEELLKRRKKASNDGESSSKIPGEPTPEELAEQAAVMRSQIHLFWGNMLFERS
QIEFRLGIADWKTKLDSAVERFKLAGASETDISTVTSNHCSNGGDLAGGEEKKADIAGGQAVPT*
>Gene.103700::CL10001.Contig5_All::g.103700::m.103700	CL10001.Contig5_All
MGKSGGRKKKGGVNQGSISDAHNANNGSIDLDSAVFLKRAHELKEEGNKRFQVKDYVGALEQYDNAIKLIPKSHPDRAVFHSNKGACLMQMRPIDYDSVI
LECTMALQVQPRFVRALLRRARAYEAIGRYDMALADVEALLGAEPNHRDGLDISRRLQLALGTRQEAQVDLQSRPSPAALGASAVRGAPIVGLGPCLPAR
PPPKKGGGAAGSANGLNVKNEKGQLVVGMENGPDVKTQMPKVVLKPESGSSKPNEKLSKDILKEQTPASSLSAPRPYREAPIQWRPLKLVYDHDIRLAQM
PVNCSFRVLREIVGKRYPSSKSVLIKYKDSDGDLVTITCNSELKLAEGFVDNLVPKDPESDNLDSFGILRLHIVEVNLEQEPPIQEEEEEEEEKPMESGE
VKGDESVSHPSLGDSGVDSQEVEGDKTVDKASIEKQKTEVSGEVECKEVEMDDWLFEFAQLFRNNVGLDPDAHVDLHEIGMELCSEALEETITSEEAQPL
FDKAAVKFQEVAALAFFNWGNVHMCAARKKIPVDENASEEVKAAQLQEAYHWVKEKYSLAKYKYEEALAIKPDFYEGLLAMGQQQFEMAKLHWSYALAKK
EDLSSWDSSETFALFVNAEEKMKAATEMWEKLEEQRAKELKDPSSRKVEELLKRRKKAGNDGESSGKISGEPTPEELAEQAAVMRSQIHLFWGNMLFERS
QIEFRLGIADWKTKLDSAVERFKLAGASETDISTVTSNHCSNGGDLAGGEEKKADIAGGQAVPT*
>Gene.103701::CL10001.Contig6_All::g.103701::m.103701	CL10001.Contig6_All
MGKSGGRKKKGGGNQGSSSDAHNVSNANNGSIDLDSAVFLKRAHELKEEGNKRFQVKDYVGALEQYDNAIKLIPKTHPDRAVFHSNRAACLMQMRPIDYD
SVILECTMALQVQPRFVRALLRRARAYEAIGRYDMAMADVEILLGSEPNHRDALDISRRLQMALGPRQEAQQDLHSRPSPAALGASAVRGAPIAGLGPCL
PARPPPKKCGGVSGGTNGTVSVKNEKSQLLGATENGPDCKPQMPKVVLKPVSGSSKPNEKAFKDIMKEQAPALSLSGHKQSEVAPVQWRQLKLVYDHDIR
LAQMPVNCSFKVLREIVGKRFPSSKSVLIKYKDNDGDLVTITCTSELKLAEAFVDNLIQKDPDSDKLDSFGMLRLHIVEVNPEQEPPTPEEEEEEKKPVE
SEEIKEDDSGSHSSLGDIGVDSPEIEADKTVDKASVEKGKTEVSPESECKEVEMDDWLFEFAQLFRNNVGIDPDAHVDLHEIGMELCSEALEETVTSEEA
QLLFDKAALKFQEVAALAFFNWGNVHMCAARKKIPVEENASQEVKAAQLQKAYHWVKEKYSLAKNKYEEALSIKPDFYEGLLAMGQQQFEMAKLHWSYAL
AKKEDLSSWDSSETFTLFDNAEVKMKAATEMWEKLEEQRAKELKDPNSIKVEELLKRRKKAGNDGESSSKIPAEPTPEELAEQAAVMRSQIHLFWGNMLF
ERSQIEFRLGIADWKTKLDSAVERFKLAGASEADISTVTSNHCSNGGDLAGGEEKKADVAGGQAVPT*
>Gene.103703::CL10001.Contig7_All::g.103703::m.103703	CL10001.Contig7_All
MGKSGGRKKKGGVNQGSISDAHNANNGSIDLDSAVFLKRAHELKEEGNKRFQVKDYVGALEQYDNAIKLIPKSHPDRAVFHSNKGACLMQMRPIDYDSVI
LECTMALQVQPHFVRALLRRARAYEAIGRYDMALADVEALLGAEPNHRDGLDISRRLHLALGPRQEAQVDLQSRPSPAALGASAVRGAPIVGLGPCLPAR
PPPKKGGGATGSANGHSVKNEKGQLVVGMENGPDVKTQMPKVVLKPETGSSKPNAKLLKDNLKEQAPVSSLSAPRLSREPPIQWRPLKLVYDHDIRLAQM
PVNCSFRVLREIVGKRFPSSKSVLIKYKDSDGDLVTITCNSELKLAEGFVDNLVPKDPESDNLDSFGILRLHIVEVNLEQEPPIQEEEEEEEEKPMESGE
VKGDESVSHPSLGDSGVDSQEVEGDKTVDKASIEKQKTEVSGEVECKEVEMDDWLFEFAQLFRNNVGLDPDAHVDLHEIGMELCSEALEETITSEEAQPL
FDKAAVKFQEVAALAFFNWGNVHMCAARKKIPVEDNASQEVKAAQLQKAYNWVKEKYSLAKDKYEEALSIKPDFYEGLLAMGQQQFEMAKLHWSYALAKK
EDLSSWDSSETFTLFDNAEVKMKAATEMWEKLEEQRAKELKDPNSIKVEELLKRRKKAGNDGESSSKIPAEPTPEELAEQAAVMRSQIHLFWGNMLFERS
QIEFRLGIADWKTKLDSAVERFKLAGASETDISTVTSNHCSNGGDLVGGEEKKADIAGGQAVPT*
>Gene.103705::CL10001.Contig8_All::g.103705::m.103705	CL10001.Contig8_All
MGKSGGRKKKGGGNQGSSSDAHNVNNANNGSIDLDSAVFLKRAHELKEEGNKRFQVKDYVGALEQYDNAIKLIPKTHPDRAVFHSNRAACLMQMRPIDYD
SVILECTMALQVQPRFVRALLRRARAYEAIGRYDMAMADVEVLLGSEPNHRDALDISRRLQMALGPRQEAQQDLQSRPSPAALGASAVRGAPIAGLGPCL
PARPPPKKGGSVSGGTNGTSSFKNEKSQLVVATENGPDAKSQMPKVVLKPVSGSSKPNEKALKDVLKEQSPASSFSGHKQSQVAPVQWRQLKLVYDHDIR
LAQMPVNCSFKVLRETVGKRFPSSKSVLIKYKDNDGDLVTITCTSELKLAEAFVDNLVPKDPESDKLDSFGMLRLHIVEVNPEQEPPIPEEEEEEEKSVE
SEEIKEDDSGSHSSRGDIGVDSPEIEADKTVDKASVEKGKTEASQEAECKEVEMDDWLFEFAQLFRNNVGIDPDAHVDLHEIGMELCSEALEETVTSEEA
QLLFDKAALKFQEVAALAFFNWGNVHMCAARKKIPVDENASEEVKTAQLQEAYHWVKEKYSLAKYKYEEALAIKPDFYEGLLAMGQQQFEMAKLHWSYAL
AKKEDLSSWDSSETFALFVNAEEKMKAATEMWEKLEEQRAKELKDPSSRKVEELLKRRKKAGNDGESSGKISGEPTPEELAEQAAVMRSQIHLFWGNMLF
ERSQIEFRLGVADWKKNLDLGVERFKLAGASETDIATVTSNHCSNGGDIAGGEEKKADNAGGQAVIT*
>Gene.103707::CL10001.Contig9_All::g.103707::m.103707	CL10001.Contig9_All
VRALLRRARAYEAIGRYDMAMADVEILLGSEPNHRDALDISRRLQMALGPRQEAQQDLQSRPSPAALGASAVRGAPIAGLGPCLPARPPPKKGGSVSGGT
NGTSSFKNEKSQLVVVTENGPDAKSQMPKVVLKPVSGSSKPNEKALKDVLKEQSPASSFSGHKQSQVAPVQWRQLKLVYDHDIRLAQMPVNCSFKVLRET
VGKRFPSSKSVLIKYKDNDGDLVTITCTSELKLAEAFVDNLVPKDPESDKLDSFGMLRLHIVEVNPEQEPPIPEEEEEEEKSVESEEIKEDDSGSHSSRG
DIGVDSPEIEADKTVDKASVEKGKTEASQEAECKEVEMDDWLFEFAQLFRNNVGIDPDAHVDLHEIGMELCSEALEETVTSEEAQLLFDKAALKFQEVAA
LAFFNWGNVHMCAARKKIPVEDNASQEVKAAQLQKAYNWVKEKYSLAKDKYEEALSIKPDFYEGLLAMGQQQFEMAKLHWSYALAKKEDLSSWDSSETFT
LFDNAEVKMKAATEMWEKLEEQRAKELKDPNSIKVEELLKRRKKAGNDGESSSKIPAEPTPEELAEQAAVMRSQIHLFWGNMLFERSQIEFRLGIADWKT
KLDSAVERFKLAGASETDISTVTSNHCSNGGDLAGGEEKKADIAGGQAVPT*
>Gene.103710::CL10002.Contig2_All::g.103710::m.103710	CL10002.Contig2_All
MPQLEKLVKEDDDSQLSVSPTPIEDSSGFLSLNRVMSLDSLEVDLSASLQATPKLALEQQNSTTHNLQVPSRRWKLAPTKREQEKWEKATKAATAGSDVL
LRESRQPQGDPEVLAAQSREQYYKLKNKLQLLTVGIGGIGLISAYVSYS
>Gene.103711::CL10003.Contig1_All::g.103711::m.103711	CL10003.Contig1_All
KITPTLEHLFSTATMATSLQLQIAAPLKTHLKLERAKPLTKFIPTIRCSSGPTTTIKKSYNITLLPGDGIGPEIISISKDVLQLAASFEGIEIKYQEMPV
GGCAFDLTGVPLPEETLAAAKQSDAVLLGAIGGYKWDNLEKRLKPETGLLQLRAGLDVFANLRPATVLPQLVDCTTLKREVAEGVDLMVVRELTAGIYFG
EPRGITKNEKGEEIGFNTEIYSVPQIDRIARVAFETARKRRGKLCSVDKANVLEASMLWRRRVTELAAEYPDVELSHMYIDNAAMQLIRDPKQFDTILTN
NIFGDILSDEASMICGSIGLLPSASIGESGPGLFEPIHGSAPDIAGQDKANPLATILSAAMLLRYGLGESKAAERIEAAVMETLDRGFRTGDIYSPGNKL
VGCKEMGEQVMKSVDSHIPAVV*
>Gene.103713::CL10003.Contig2_All::g.103713::m.103713	CL10003.Contig2_All
MVVRELTAGIYFGEPRGITKNEKGEEIGFNTEIYSVPQIDRIARVAFETARKRRGKLCSVDKANVLEASMLWRKRVTELAAEYSDVELSHMYIDNAAMQL
IRDPKQFDTILTNNIFGDILSDEASMISGSIGLLPSASIGESGPGLFEPIHGSAPDIAGQDKANPLATILSAAMLLRYGLGESKAAERIEAAVMETLDRG
FRTGDIYSPGNKLVGCKEMGEQVMKSVDSHIPAVV*
>Gene.103716::CL10003.Contig3_All::g.103716::m.103716	CL10003.Contig3_All
MPVGGCAFDLTGVPLPEETLAAAKQSDAVLLGAIGGYKWDNLEKRLKPETGLLQLRAGLDVFANLRPATVLPQLVDCTTLKREVAEGVDLMVVRELTAGI
YFGEPRGITKNEKGEEIGFNTEIYSVPQIDRIARVAFETARKRRGKLCSVDKANVLEASMLWRKRVTELAAEYSDVELSHMYIDNAAMQLIRDPKQFDTI
LTNNIFGDILSDEASMISGSIGLLPSASIGESGPGLFEPIHGSAPDIAGQDKANPLATILSAAMLLRYGLGESKAAERIEAAVMETLDRGFRTGDIYSPG
NKLVGCKEMGEQVMKSVDSHIPAVV*
>Gene.103718::CL10003.Contig4_All::g.103718::m.103718	CL10003.Contig4_All
MAANLQLQIAAPLKTHFKLERAKPLTKFVPTVRCSSGPTTTIKKSYNITLLPGDGIGPEIISISKDVLQLAASFEGIDIKYQEMPVGGCAFDLTGVPLPE
ETLAAAKQSDAVLLGAIGGYKWDNLEKRLKPETGLLQLRAGLDVFANLRPATVLPQLVDCTTLKREVAEGVDLMVVRELTAGIYFGEPRGITKNEKGEEI
GFNTEIYSVPQIDRIARVAFETARKRRGKLCSVDKANVLEASMLWRRRVTELAAEYSDVELSHMYIDNAAMQLIRDPKQFDTILTNNIFGDILSDEASMI
SGSIGLLPSASIGQSGPGLFEPIHGSAPDIAGQDKANPLATILSAAMLLRYGLGESKAAERIEAAVMETLDRGFRTGDIYSPGNKLVGCKEMGEQVMKSV
DSHIPAVV*
>Gene.103720::CL10003.Contig5_All::g.103720::m.103720	CL10003.Contig5_All
MAANLQLQIAAPLKTHFKLERAKPLTKFVPTVRCSSGPTTTIKKSYNITLLPGDGIGPEIISVSKDVLQLAASFEGIDIKYQEMPVGGCAFDLTGVPLPE
ETLAAAKQSDAVLLGAIGGYKWDNLEKRLKPETGLLQLRAGLDVFANLRPATVLPQLVDCTTLKREVAEGVDLMVVRELTAGIYFGEPRGITKNEKGEEI
GFNTEIYSVPQIDRIARVAFETARKRRGKLCSVDKANVLEASMLWRKRVTELAAEYSDVELSHMYIDNAAMQLIRDPKQFDTILTNNIFGDILSDEASMI
SGSIGLLPSASIGESGPGLFEPIHGSAPDIAGQDKANPLATILSAAMLLRYGLGESKAAERIEAAVMETLDRGFRTGDIYSPGNKLVGCKEMGEQVMKSV
DSHIPAVV*
>Gene.103722::CL10003.Contig6_All::g.103722::m.103722	CL10003.Contig6_All
MAANLQLQIAAPLKTHFKLERAKPLTKFVPTVRCSSGPTTTIKKSYNITLLPGDGIGPEIISISKDVLQLAASFEGIDIKYQEMPVGGCAFDLTGVPLPE
ETLAAAKQSDAVLLGAIGGYKWDNLEKRLKPETGLLQLRAGLDVFANLRPATVLPQLVDCTTLKREVAEGVDLMVVRELTAGIYFGEPRGITKNEKGEEI
GFNTEIYSVPQIDRIARVAFETARKRRGKLCSVDKANVLEASMLWRKRVTELAAEYSDVELSHMYIDNAAMQLIRDPKQFDTILTNNIFGDILSDEASMI
SGSIGLLPSASIGQSGPGLFEPIHGSAPDIAGQDKANPLATILSAAMLLRYGLGESKAAERIEAAVMETLDRGFRTGDIYSPGNKLVGCKEMGEQVMKSV
DSHIPAVV*
>Gene.103724::CL10003.Contig7_All::g.103724::m.103724	CL10003.Contig7_All
MVVRELTAGIYFGEPRGITKNEKGEEIGFNTEIYSVPQIDRIARVAFETARKRRGKLCSVDKANVLEASMLWRKRVTELAAEYSDVELSHMYIDNAAMQL
IRDPKQFDTILTNNIFGDILSDEASMISGSIGLLPSASIGESGPGLFEPIHGSAPDIAGQDKANPLATILSAAMLLRYGLGESKAAERIEAAVMETLDRG
FRTGDIYSPGNKLVGCKEMGEQVMKSVDSHIPAVV*
>Gene.103726::CL10004.Contig1_All::g.103726::m.103726	CL10004.Contig1_All
MGIKLFDDVVDDGENLSKIEINKEFAKRYEHNKKREDLQRFEEMKKKGVVNDTDSDTESSSESDIDDDVDNNDVKFIDALLKVRNKDPILREKDGKLFDD
DGDGDGDERGERRGKREKPKYLKDVIAEQLIERGPEFEEEEEEEERLSGERVKSYMDEQEELRREVLDAMAAAERESGLEGEEFLKEKEREEGEGEEEDD
DEVKKRLDEYFGEDEKLDENDMFLKDFFRNKMWIDREKGKNKVIDDDDVVGFSEDEEWIEEQEDYERDINFRHEQSNVSDRVEGHSRRIEGSVRKETNAR
KQQRERKKERMAQAEFERQEEVKRLKNLKRKEIQERLNKIREIGGFDEGGVPFNEDDLEEDFDPVKFDEKLKNAYGEDYYEKEDVDPDFGNESESDLEKP
DFEKEDQLLGLPKDWDVIKSNDGFVVEREKIKKRKSESGSAVELGTGGDDGDDEEHVDEGKRRRKRKKSAIKEALDKEIEEELYELDYEGSIGDLKTRFK
YREVKPSKYGLSAADILMLDEKELNQYVSLKKLATYREQEWRVPQMKRQLLFQGLLSSKTNQKKRKIRDDNGGSDTTSVKEPMEAVKEQGEGQSVDESKL
SRAARRRRRMKEKKLPESRLIAYGKMPASSKNKKKI*
>Gene.103728::CL10004.Contig2_All::g.103728::m.103728	CL10004.Contig2_All
MGIKLFDDVVDDGENLSKIEINKEFAKRYEHNKKREDLQRFEEMKKKGVVNDTDSDTESSSESDIDDDVDNNDVKFIDALLKVRNKDPILREKDAKLFDG
DGDGDERGERRGKREKPKYLKDVIAEQLIERGPEFEEEEEEEERLSGERVKSYMDEQEELRREV
>Gene.103729::CL10004.Contig3_All::g.103729::m.103729	CL10004.Contig3_All
MGIKLFDDVVDDGENLSQIEINKEFAKRYEHNKKREDLQRLEEMKKKGLVNDSDSDTESSSESDIDDDVDDNDVKFIDALLKVRNKDPILREKDGKLFDD
DGDGDGDERGERRGKREKPKYLKDVIAEQLIERGPEFEEEEEEEERLSGERVKSYMDEQEELRREVLDAMAAAERESGLEGEEFLKEKEREEGEGEEEDD
DEVKKRLDEYFGEDEKLDENDMFLKDFFRNKMWIDREKGKNKVIDDDDVVGFSEDEEWIEEQEDYERDINFRHEQSNVSDRVEGHSRRIEGSVRKETNAR
KQQRDRKKERMAQAEFERQEEVKRLKNLKRKEIQERLNKIREIGGFDEGGVPFNEDDLEEDFDPLKFDEKLKNAYGEDYYEKEDVDPDFGNESESESESD
LEKPDFEKEDQLLGLPKDWDVIKSNDGFVVEREKIKKRKSESGSAVELGTGGDDGDDEEHVDEGKRRRKRKKSAIKEALDKEIEEELYELDYEGSIGDLK
TRFKYREVKPSKYGLSAADILMLDEKELNQYVSLKKLATYREQEWRVPQMKRQLLFQGLLSSKTNQKKRKRRDDDGGSDTKSVKEPMEAVKEQGEGQSVD
ESKLSRAARRRRAMKEKKLPESRLIAYGKMPASSKNKKKS*
>Gene.103732::CL10004.Contig4_All::g.103732::m.103732	CL10004.Contig4_All
MGIKLFDDVVDDGENLSQIEINKEFAKRYEHNKKREDLQRLEEMKKKGLVNDSDSDTESSSESDIDDDVDDNDVKFIDALLKVRNKDPILREKDAKLFDD
DDDGGDVDGDGGGERGERREKRKKPKYLKDVIAEQLIEKGPEFEEEEEEEERLSGERVKSYMDEQEELRREVLDAMAAAERESGLEGEEFLKEKEREEGE
GEEEDDDEVKKRLDEYFGEDEKLDENDMFLKDFFRNKMWIDREKGKNKVIEDDDVIGFSEDEEWIEEQEDYERDINFRHEQSNVSDRVEGHSRRIEGSVR
KETNARKQQRDRKKERMAQAEFERQEEVKRLKNLKRKEIQERLNKIREIGGFDEGGVPFNEDDLEEDFDPLKFDEKLKNAYGEDYYEKEDVDPDFGNESE
SESESDLEKPDFEKEDQLLGLPKDWDVIKSSDGFVVEREKIKKRKSESGSAVELGTGGDDGDDEEHVDEGKRRRKRKKSAIKEALDKEIEEELYELDYEG
SIGDLKTRFKYREVKPSKYGLSAADILMLDEKELNQYVSLKKLATYREQEWRVPQMKRQLLFQGLLSSKTNQKKRKIRDDNGGSDTTSVKEPMEAVKEQG
EGQSVDESKLSRAARRRRRMKEKKLPESRLIAYGKMPASSKNKKKI*
>Gene.103735::CL10005.Contig1_All::g.103735::m.103735	CL10005.Contig1_All
MERLATAISSQSPFLSPLSFSNDISTLPLSFSNRNPSFPFSLKLQKQLSISHSNGGFTPFSKCTATLSDTLSETSALADIDWDNLGFGFMPTDYMYVMKC
ARGESFSKGELRRFGNIEMSPAAGILNYGQGLFEGLKAYRTEDGNIVLFRPDENAMRMRHGAERMCMTAPTVEQFLEAVKEIVLANERWIPPAGKGSLYI
RPLLMGSGSVLGIAPAPEYTFLIYASPVGNYFKEGLAPINLVIETDFHRASPGGTGGVKTIGNYAAVLKAHTAAKAKGYSDVLYLDCVHKKYLEEVSSCN
VFVVKGNVISTPAIKGTILPGITRKSIIDIARSLGFEVLEQLVSVDQLLSADEVFCTGTAVVVSPVGSITYMNER*
>Gene.103736::CL10005.Contig2_All::g.103736::m.103736	CL10005.Contig2_All
MERLATAISSQSPFLSPLSFSNDISTLPLSSIKNHSFPLSLKLHKQLSIAHTNGGFSKCTATLSDTLSETTTLADIDWDNLGFGFMPTDYMYVMKCARGE
SFSKGELRRFGNIEMSPAAGILNYGQGLFEGLKAYRTEDGNIVLFRPDENAMRMRHGAERMCMAAPTVEQFLEAIKEIVLANERWIPPAGKGSLYIRPLL
MGSGSVLGIAPAPEYTFLIYASPVGNYFKEGLAPINLVIETDFHRASPGGTGGVKTIGNYAAVLKAHTAAKAKGYSDVLYLDCVHKKYLEEVSSCNVFVV
KGNVISTPAIKGTILPGITRKSIIDIARSLGFEVVEQLVSVDQLLSADEVFCTGTAVVVSPVGSITYMNERSSFGDEKVGRVAQQLYSALTRLQMGIAED
KMGWIVKLK*
>Gene.103737::CL10005.Contig3_All::g.103737::m.103737	CL10005.Contig3_All
MERLATAISNQTPFLSPLSFSYDISTLPLSFSNRNPSFPFSLKLQKQLSISHSNGGFTPFSKCTATLSDTLSETTTLADIDWDNLGFGFMPTDYMYVMKC
ARGESFSKGELRRFGNIEMSPAAGILNYGQGLFEGLKAYRTEDGNIVLFRPDENAMRMRHGAERMCMAAPTVEQFLEAIKEIVLANERWIPPAGKGSLYI
RPLLMGSGSVLGIAPAPEYTFLIYASPVGNYFKEGLAPINLVIETDFHRASPGGTGGVKTIGNYAAVLKAHTAAKAKGYSDVLYLDCVHKKYLEEVSSCN
VFVVKGNVISTPAIKGTILPGITRKSIIDIARSLGFEVVEQLVSVDQLLSADEVFCTGTAVVVSPVGSITYMNERSSFGDEKVGRVAQQLYSALTRLQMG
IAEDKMGWIVKLK*
>Gene.103738::CL10005.Contig4_All::g.103738::m.103738	CL10005.Contig4_All
MERLATAISSQSPFLSPLSFSNDISTLPLSSIKNHSFPLSLKLHKQLSIAHTNGGFSKCTATLSDTLSETTTLADIDWDNLGFGFMPTDYMYVMKCARGE
SFSKGELRRFGNIEMSPAAGILNYGQGLFEGLKAYRTEDGNIVLFRPDENAMRMRHGAERMCMAAPTVEQFLEAIKEIVLANERWIPPAGKGSLYIRPLL
MGSGSVLGIAPAPEYTFLIYASPVGNYFKEGLAPINLVIETDFHRASPGGTGGVKTIGNYAAVLKAHTAAKAKGYSDVLYLDCVHKKYLEEVSSCNVFVV
KGNVISTPAIKGTILPGITRKSIIDIARSLGFEVLEQLVSVDQLLSADEVFCTGTAVVVSPVGSITYMNERSSFGDRKVGRVAQQLYSALTRLQMGIAED
KMGWIVKLK*
>Gene.103739::CL10005.Contig5_All::g.103739::m.103739	CL10005.Contig5_All
MERLATAISNQTPFLSPLSFSYDISTLPFSFSNRNPSFPFSLKLQKQLSISHSNGGFTPFSKCTATLSDTLSETSALADIDWDNLGFGFMPTDYMYVMKC
ARGESFSKGELRRFGNIEMSPAAGILNYGQGLFEGLKAYRTEDGNIVLFRPDENAMRMRHGAERMCMTAPTVEQFLEAVKEIVLANERWIPPAGKGSLYI
RPLLMGSGSVLGIAPAPEYTFLIYASPVGNYFKEGLAPINLVIETDFHRASPGGTGGVKTIGNYAAVLKAHTAAKAKGYSDVLYLDCVHKKYLEEVSSCN
VFVVKGNVISTPAIKGTILPGITRKSIIDIARSLGFEVLEQLVSVDQLLSADEVFCTGTAVVVSPVGSITYMNERSSFGDRKVGRVAQQLYSALTRLQMG
IAEDKMGWIVKLK*
>Gene.103740::CL10006.Contig1_All::g.103740::m.103740	CL10006.Contig1_All
MAVEGVPPIIASQLNYLLSHSPFPIKVDQKWCGTKNFPCFDRFTLLIPFCLDFIKWDIIYDMESPLSAPDIIFGQEDDKFIPYIFGSEPSKSPLLNLSNW
NFRDPSRLLSLILRLRELYSTYQWKLVGNVDDDRVKFEISTMLSREGIEMSLSSGVEKPEEVKFAVPLLDTSINNMVPGCPWRQQQKVHLQVIYPIGRKF
QSTPPAPRLKLVSTPELRSLLSVEDIKLPAWLDGMCMAEYLPILEETVRKQAQEAVSVIGARKQFIETLPTVFGRPLEADPIFCRKATFLVANGVFTFLV
HFVIPNKFPKQQPTLILQSSQHFNTQGVPIKSAAMSEYPWSPRWDTSEMVSRIFDFVVDESSNFKKLCNDAVQR*
>Gene.103741::CL10006.Contig2_All::g.103741::m.103741	CL10006.Contig2_All
RRTTMATEGVPPIIASQLNYLLSHSPFPIKVDQKWCGTKNFPCFDRFTLLIPFCLDFIKWDIIYDVESPLSAPDVIFGQEDDKFMPFILASGPSKSPLLS
LSNWNFRDPSRLLSLILQLRELYSAYQGKLVENVDDDRVKFEISTMLSREGIEMSLSSGVEKVYFPEDTFYYISAYICVRLSIYWYYHDTAVSDF*
>Gene.103743::CL10006.Contig3_All::g.103743::m.103743	CL10006.Contig3_All
MVPGCPWRQQQKVHLQVIYPIGRKFQSTPPAPRLKLVSTPELRSLLSVEDIKLPAWLDGMCMAEYLPILEETVRKQAQEAVSVIGARKQFIETLPTVFGR
PLEADPIFCRKATFLVANGVFTFLVHFVIPNKFPKQQPTLILQSSQHFNTQGVPIKSAAMSEYPWSPRWDTSEMVSRIFEFVVDESSNFKKLCNDAVQR*
>Gene.103744::CL10006.Contig4_All::g.103744::m.103744	CL10006.Contig4_All
FAKVCPKLPSLRVETQPKSKTRRTTMATEGVPPIIASQLNYLLSHSPFPIKVDQKWCGTKNFPCFDRFTLLIPFCLDFIKWDIIYDVESPLSAPDVIFGQ
EDDKFMPFILASGPSKSPLLSLSNWNFRDPSRLLSLILQLRELYSAYQGKLVENVDDDRVKFEISTMLSREGIEMSLSSGVEKHSQRRLSLQYHCLTQV*
>Gene.103746::CL10006.Contig5_All::g.103746::m.103746	CL10006.Contig5_All
MAVEGVPPIIASQLNYLLSHSPFPIKVDQKWCGTKNFPCFDRFTLLIPFCLDFIKWDIIYDMESPLSAPDIIFGQEDDKFIPYIFGSEPSKSPLLNLSNW
NFRDPSRLLSLILRLRELYSTYQWKLVGNVDDDRVKFEISTMLSREGIEMSLSSGVEKPEEVKFAVPLLDTSINNMVPGCPWRQQQKVHLQVIYPIGRKF
QSTPPAPRLKLVSTPELRSLLSVEDIKLPAWLDGMCMAEYLPILEETVRKQAQEAVSVIGARKQFIETLPTVFGRPLEADPIFCRKATFLVANGVFTFLV
HFVIPNKFPKQQPTLILQSSQHFNTQGVPIKSAAMSEYPWSPRWDTSEMVSRIFEFVVDESSNFKKLCNDAVQR*
>Gene.103747::CL10006.Contig6_All::g.103747::m.103747	CL10006.Contig6_All
MAVEGVPPIIASQLNYLLSHSPFPIKVDQKWCGTKNFPCFDRFTLLIPFCLDFIKWDIIYDMESPLSAPDIIFGQEDDKFIPYIFGSEPSKSPLLNLSNW
NFRDPSRLLSLILRLRFSFFPFLSIRIGLWWVVDLLKNRIG
>Gene.103749::CL10006.Contig7_All::g.103749::m.103749	CL10006.Contig7_All
RVETQPKSKTRRTTMATEGVPPIIASQLNYLLSHSPFPIKVDQKWCGTKNFPCFDRFTLLIPFCLDFIKWDIIYDVESPLSAPDVIFGQEDDKFMPFILA
SGPSKSPLLSLSNWNFRDPSRLLSLILQLRELYSAYQGKLVENVDDDRVKFEISTMLSREGIEMSLSSGVEKPEEVKFAVPLLDTSINNTVPAFPWRQQQ
KVHLQVIYPIGRKFQSTPAAPRLKLVSTPELRSLLSVEDIKLPAWLDGMCMAEYLPILEETVRKQVGPLFPSLYFLVFPCSLFM*
>Gene.103750::CL10007.Contig2_All::g.103750::m.103750	CL10007.Contig2_All
HQVDENHLRGVSAEARCNNKSFSVQPDNFIRRSLLHVPSLSIRSQASRTINHLLGRAALSQAYSPFPAPSPAPSHLHTHISRSSFSSISSPSPAPFSTPV
PSPLLSIVPVDPPIPPPENPAVISESPAAQAVRVPVSHSVAHTSSSSLHHRVMIWASVGGGVTFLILSAL
>Gene.103751::CL10009.Contig2_All::g.103751::m.103751	CL10009.Contig2_All
MLPDQVRVSIDYVIEAEALLPTPVEDEAYTVGEALGYHVAWPRHLLVLEEKVMTTSAGKGKKGGKSFMAEKSVTKQASAMPKGKENQCAKSSRAKIAAAV
MQKVVPPMSTIRKFKDIWILVSILNLSFCGAK*
>Gene.18398::CL1001.Contig1_All::g.18398::m.18398	CL1001.Contig1_All
ISPENNGEVLSDEVRVWFSNHSISYYYDHFNSLLFLQFCSTNCPAVGPVNGFEELEFGELQGMLFMFTVCHVIVYIQEGSRFDTQLLKNLRLLQSAKHAM
MPFLKSHSMLPSINRPSTSSSRPPTSSTSSKSPSPRRGSGISNRNSSISVMSNLGSYTSLYPGQCTPVMLFAFVDNFSELMNSSTVAEESNEPSSSQSGI
SSLTRSILPVKDSSSVVVLSRPANNCEGGLRKKLQSSIEAQIRFLIKKCRTLTGSESSSMGSRSGAISGSVPLLTLDASRAVVLLDSSGVFMGESLVFVT
GLIEDVLSGKATPDALLLESHSKNGTKDDIRTLKEFISRQADILRGKGGLMSNANSGSAAGVGMVAVAAAAAAASTASGRATSVPELPSLETWLTSSQLI
LKGILLAKPSSVDEPDLIRRKFRQRNGAPPFVEATNSKGTDPPSTAVSLLESGKGINRKFSSLWCQRVQPSAMEVYLKDLPPCYPTSQHEAQLEKALYSF
HSMVKGPSVLEFRKKLEEECTSIWKSGRQLCDAISLTGKPCMHQRHDVKNDGLPSDSIDKEHSSGFVFLHACACGRSRKLRADPFDFESANIEFNIFPDC
DKLLPLLQLPNVSDSFPIQPSSWSVVRIGGSQYYDPVKGLIQAGFSNNQKFLLRWTIVLEKDKHSVVSFANALRQGSFGGKPDLNVESTAVKNGMKSTVT
LAQQGEAQRGVEGQKCVNDSLSDSRKISFGRGFPITTMKKAFSEVVAGSASSDSAFPPLQPKTQLPSVPAKGVKKNVGRGANGGQIRNSDSDVQRSGISE
EISSRGAENSTEMNNTGVIDGNPFLHIGSTVVPLNVDDGKNVSEMINSNGGNTRFDPFIRHFVAYVGFEHECPRGHRFILSPELLNQLGQPCTLSEESHV
IRPVEHVNRKLRGPLKLGKSDGHSKTHRAPNGKIGSLERSGEVDSDTAVRGISLSKPFEPLNSAVIPTSGTELLQSHNSFDVENNGPAFSLLNRNLPLYL
NCPHCKAFKNKKDGQNLKFAGTISQLQRIFVVTPPFPVVLATNPVVEFEGSHQPEGVSTHEQHLQFNLGCQIILPPESFVSIRLPFVYGFKDREKGLLPL
NPFEHQPELTAWIKQGTVLQTICRGSGPD*
>Gene.18399::CL1001.Contig2_All::g.18399::m.18399	CL1001.Contig2_All
SNRNSSISVMSNLGSYTSLYPGQCTPVMLFAFVDNFSELMNSSTVAEESNEPSSSQSGISSLTRSILPVKDSSSVVVLSRPANNCEGGSCKKLQSSIEAQ
IRFLIKKCRTLTGSESSSVGSRSGVISGSAPLLTLDASRAVVLLESSGVFRGESLVFVTGLIEDVLSGKATPDALLLESHSKNGTKDDIKTLKEFISRQA
DILRGKGG
>Gene.18400::CL1001.Contig3_All::g.18400::m.18400	CL1001.Contig3_All
SKSPSPRRGSGISNRNSSISVMSSLGSYTSLFPGQCTPVMLFAFVDDFSELMNSSTVAEESNEPSSSQSGISSLTRSIIPVKDSSSVVVLSRPANNCEGG
SCKKLQSSIEAQIRFLIKKCRTLTGSESSSMGSRSGAISGSVPLLTLDASRAVVLLDSSGVFMGESLVFVTGLIEDVLSGKATPDALLLESHSKNGTKDD
IRTLKEFISRQADILRGKG
>Gene.103752::CL10010.Contig1_All::g.103752::m.103752	CL10010.Contig1_All
MEEKGTPAQNGYWMPAEWDPHSHCWMGWPERPDNWRDHGVHAQHVYAKVATAIAKFEPVTVCASTTQWANARSQLPPNVRVVEMSMNDSWFRDTGPTCVV
RKSASSSGTPLKSLAGIDWAFNSWGGVDDGCYKDWKLDTLVARKILEIERLPRFPHSMILEGGSIHVDGEGTCLTTEECLLNKNRNPHMSKDEIEDNLKE
YLGIKKIIWLPQGLYGDNDTNGHIDNMCCFAKPGVVLLSWTDDESDPQYERSLEALSVLTNTTDANGRKLQVVKLHIPGPLYMTDEEAAGVIQDGEAKP
>Gene.103753::CL10010.Contig2_All::g.103753::m.103753	CL10010.Contig2_All
MEEKGTPAQNGYWMPAEWDPHSHCWMGWPERPDNWRDHGVHAQHVYAKVATAIAKFEPVTVCASTTQWANARSQLPPNVRVVEMSMNDSWFRDTGPTCVV
RKSASSSGTPLKSLAGIDWAFNSWGGVDDGCYKDWKLDTLVARKILEIERLPRFPHSMILEGGSIHVDGEGTCLTTEECLLNKNRNPHLSKDEIEDNLKE
YLGIKKIIWLPQGLYGDNDTNGHIDNMCCFAKPGVVLLSWTDDESDPQYERSLEALSVLTNTTDANGRKLQVVKLHIPGPLYMTDEEAAGVIQDGEAKPR
EPGTRLAASYVNFYIANGGIILPQFGDEKWDNEANRVLSEVFPDYEVVKIAGAREIVLGGGNIHCITQQQPAM*
>Gene.103754::CL10010.Contig3_All::g.103754::m.103754	CL10010.Contig3_All
MEEKGTPAQNGYWMPAEWDPHSHCWMGWPERPDNWRDHGVHAQHVYAKVATAIAKFEPVTVCASTTQWANARSQLPPNVRVVEMSMNDSWFRDTGPTCVV
RKSASSSGTPLKSLAGIDWAFNSWGGVDDGCYKDWKLDTLVARKILEIERLPRFPHSMILEGGSIHVDGEGTCLTTEECLLNKNRNPHLSKDEIEDNLKE
YLGIKKIIWLPQGLYGDDDTNGHIDNMCCFAKPGVVLLSWTDDESDPQYERSLEALSVLTNTTDANGRKLQVVKLHIPGPLYMTDEEAAGVIQDGEAKPR
EPGTRLAASYVNFYIANGGIILPQFGDEKWDNEAHQVLSEVFPDYEVVKIAGAREIVLGGGNIHCITQQQPAM*
>Gene.103756::CL10010.Contig4_All::g.103756::m.103756	CL10010.Contig4_All
MEEKGTPAQNGYWMPAEWDPHSHCWMGWPERPDNWRDHGVHAQHVYAKVATAIAKFEPVTVCASTTQWANARSQLPPNVRVVEMSMNDSWFRDTGPTCVV
RKSASSSGTPLKSLAGIDWAFNSWGGVDDGCYKDWKLDTLVARKILEIERLPRFPHSMILEGGSIHVDGEGTCLTTEECLLNKNRNPHMSKDEIEDNLKE
YLGIKKIIWLPQGLYGDDDTNGHIDNMCCFAKPGVVLLSWTDDESDPQYERSLEALSVLTNTTDANGRKLQVVKLHIPGPLYMTDEEAAGVIQDGEAKPR
EPGTRLAASYVNFYIANGGIILPQFGDEKWDNEANRVLSEVFPDYEVVKIAGAREIVLGGGNIHCITQQQPAV*
>Gene.103758::CL10011.Contig1_All::g.103758::m.103758	CL10011.Contig1_All
MASLKLVPLFLLLQFSLSLSSSLFLPLHKDPSSNNYLTRIYHGSTTTATTTTSLVLDLNSPFVYLDCSSFLSPITILNCRSIQCTSATPNNCPTSPSSDQ
HHQPCSLPLPLPSGSHAGELVESSINFSQHDDVIDSFLFLCSPPGSLSGLPSGSSGVFGLGRTRIGAMSQISHFFDHPKKFSLCLSSESGMLSTRPDKTL
DLFSRSMVYTPILETGDSSYTISLKSIKLQNKKLPLEELTTVKLSTVDPYMKMATKIYREVVRAFITEAEALHMPRYPPQGGFEICYGVQGTTVVPVIDL
VLQSEMVKWRIYGHNSMVKLDEEVMCLGVVDGGPDLEASVVLGGHQLEDNLLEFDLGSSMIGFSSSLLKMQSSCAELSLPSMNKGGNGGGGGGGGGGGVQ
AM*
>Gene.103759::CL10011.Contig2_All::g.103759::m.103759	CL10011.Contig2_All
KLLPLFLLLQFSLSLSFPLFLPLTKHPSTHHYLTRIYSGSHSQPITLLLDLNSPFVYFDCSSFPKPITFTPLNCRSIQCTSATPNNCLPLSDQQQQPPCT
LPILNSGPHSSGQLVESTFKFSQAKDDVIINSFLFACVPPGSLSGSNGVFGLGMTRIGAMSQISHAFDFPKKFTLCLSSKLGMISSTQNDAINTNYFKSM
MIYTPIIQTSDSSSYIIPLKSIRLQNKKLSMDDGRDLLPSPSTVKVSTVDAYSKVVTGLYRQLVKAFATEAEALHMPRYPPQGGFELCYGVQGTSVVPVI
DLVLQSEMVKWRIYGHNSMVKMNDEVFCLGILDGGEELGEGVSIVLGSYQMEDNLLEFDLESYMIGFSSSLVKMQTSCDELSLSSMNKGDVGGTVI*
>Gene.103760::CL10011.Contig3_All::g.103760::m.103760	CL10011.Contig3_All
MASLKLVPLFLLLQFSLSLSSTLFLPLNKDPSSNNYLTRIFHGSTITTTTTTSLVLDLNSPSVYLDCSSFLNPITTLNCRSIQCTSATPNNCPTSPSSDQ
QQQPCSLPLPLPSGSHTGELVQSSINFSQDDDVMDSFLFLCSSPGSLAGLPSGSSGVFGLGRTRIGAMSQISHFFDHPKKFSLCLSSESGMLSTRPDQID
GEFSRSMIYTPILETGDSSYTISLKSVKLQNKKLPLEDLTTVKLSTVDPYMKMVTRVYREVVRAFITEAEALHMPRYPPQGGFEICYGVQGTTVVPVIDL
VLQSEMVKWRIYGHNSMVKLDDEVMCLGVVDGGPDLEASVVLGGHQLEDNLLEFDFGSSMLGFSSSLLKMQSSCAELSLPSMNKGGNGGGGGGVQAM*
>Gene.103761::CL10011.Contig4_All::g.103761::m.103761	CL10011.Contig4_All
YTLHSFTFYQHFLSPLKKKSMASLKLVPLFLLLQFSLSLSSSLFLPLHKDPSSNNYLTRIYHGSTTTATTTTSLVLDLNSPFVYLDCSSFLSPITILNCR
SIQCTSATPNNCPTSPSSDQHHQPCSLPLPLPSGSHAGELVESSINFSQHDDVIDSFLFLCSPPGSLSGLPSGSRGVFGLGRTRIGAMSQISHFFDHPKK
FSLCLSSESGMLSTRPDKTLDLFSRSMVYTPILETGDSSYTISLKSIKLQNKKLPLEELTTVKLSTVDPYMKMATKIYREVVRAFITEAEALHMPRYPPQ
GGFEICYGVQGTTVVPVIDLVLQSEMVKWRIYGHNSMVKLDEEVMCLGVVDGGPDLEASVVLGGHQLEDNLLEFDLGSSMIGFSSSLLKMQSSCAELSLP
SMNKGGNGGGGGGVQAM*
>Gene.103762::CL10011.Contig5_All::g.103762::m.103762	CL10011.Contig5_All
LPLFLLLQFSLSLSSPLFLPLTKHPSTQHYLTRIFSGSHSQPITLLLDLNSPFVYFDCSSFPKPITFTPLNCRSIQCTSATPNNCLPLSDQQQQQPCTLP
ILNSGPHSSGQLVESTFKFSQAKDDVIINSFLFACVPPGSLSGSNGVFGLGMTRIGAMSQISHAFDFPKKFTLCLSSKLGMISSTQNDAINTNYFKSMMI
YTPIIQTSDSSSYIIPLKSIRLQNKKLSMDDGRDLLPSPSTVKVSTVDAYSKVVTGLYRQLVKAFATEAEALHMPRYPPQGGFELCYGVQGTSVVPVIDL
VLQSEMVKWRIYGHNSMVKLDEEVMCLGVVDGGPDLEASVVLGGHQLEDNLLEFDLGSSMIGFSSSLLKMQSSCAELSLPSMNKGGDGGGGGGGGGGGVQ
AM*
>Gene.103763::CL10011.Contig6_All::g.103763::m.103763	CL10011.Contig6_All
MASLKLVPLFLLLQFSLSLSSTLFLPLNKDPSSNNYLTRIFHGSTITTTTTTSLVLDLNSPSVYLDCSSFLNPITTLNCRSIQCTSATPNNCPTSPSSDQ
HHQPCSLPLPLPSGSHTGELVQSSINFSQDDDVIDSFLFLCSSPGSLAGLPSGSSGVFGLGRTRIGAMSQISHFFDHPKKFSLCLSSESGMLSTRPDQID
GEFSRSMIYTPILETGDSSYTISLKSVKLQNKKLPLEDLTTVKLSTVDPYMKMVTRVYREVVRAFITEAEALHMPRYPPQGGFEICYGVQGTTVVPVIDL
VLQSEMVKWRIYGHNSMVKMNDEVFCLGILDGGEELGEGVSIVLGSYQMEDNLLEFDLESYMIGFSSSLVKMQTSCDELSLSSMNKGDVGGTVI*
>Gene.103764::CL10011.Contig7_All::g.103764::m.103764	CL10011.Contig7_All
MASLKLVPLFLLLQFSLSLSSTLFLPLNKDPSSNNYLTRIFHGSTITTTTTTSLVLDLNSPFVYLDCSSFLNPITTLNCRSIQCTSATPNNCPTSPSSDQ
QQQPCSLPLPLPSGSHTGELVQSSINFSQADDLIVIDSFLFLCSPLAALPSGSSGVLGLGRARIGAMSQISHFFDHPKKFSLCLSSESGMLSTRPDQIDG
EFSRSMIYTPILETGDSSYTISLKSIKLQNKKLPLEDLTTVKLSTVDPYMKMVTRLYREVVRAFITEAEALHMPRYPPQGGFEICYGVQGTTVVPVIDLV
LQSEMVKWRIYGHNSMVKLDEEVMCLGVVDGGPDLEASVVLGGHQLEDNLLEFDLGSSMIGFSSSLLKMQSSCAELSLPSMNKGGDGGGGGGGGGGGVQA
M*
>Gene.103765::CL10011.Contig8_All::g.103765::m.103765	CL10011.Contig8_All
SFFHSSHILNTFSLLKTKSMASLKLVPLFLLLQFSLSLSSTLFLPLNKDPSSNNYLTRIYHGSTTTTATTSLVLDLNSPFVYLDCSSFLNPITTLNCRSI
QCTSATPNNCPTSPSSDQQQQPCSLPLPLPSGSHTGELVQSSINFSQADDLIVIDSFLFLCSSPGSLAALPSGSSGVLGLGRARIGAMSQISHFFDHPKK
FSLCLSSESGMLSTRPDQIDGEFSRSMIYTPILETGDSSYTISLKSIKLQNKKLPLEDLTTVKLSTVDPYMKMVTRLYREVVRAFITEAEALHMPRYPPQ
GGFEICYGVQGTTVVPVIDLVLQSEMVKWRIYGHNSMVKLDDEVMCLGVVDGGPDLEASVVLGGHQLEDNLLEFDFGSSMLGFSSSLLKMQSSCAELSLS
SMNKGGGGGEGGGGGGGGVQAM*
>Gene.103766::CL10011.Contig9_All::g.103766::m.103766	CL10011.Contig9_All
DAYFISSKRLFLHSSFIHILSTLSLSSKKKSMASLKLVPLFLLLQFSLSLSSSLFLPLHKDPSSNNYLTRIYHGSTTTATTTTSLVLDLNSPFVYLDCSS
FLSPITILNCRSIQCTSATPNNCPTSPSSDQHHQPCSLPLPLPSGSHAGELVESSINFSLNDDVIDSFLFLCSPPGSLSGLPSGSRGVFGLGRTRIGAMS
QISHFFDHPKKFSLCLSSESGMLSTRPDKTLDLFSRSMVYTPILETGDSSYTISLKSIKLQNKKLPLEELTSVKLSTVDPYMKMATKIYREVVRAFITEA
EALHMPRYPPQGGFEICYGVQGTTVVPVIDLVLQSEMVKWRIYGHNSMVKLDEEVMCLGVVDGGPDLEASVVLGGHQLEDNLLEFDLGSSMIGFSSSLLK
MQSSCAELSLPSMNKGGNGGGGGGGGGGGVQAM*
>Gene.103767::CL10012.Contig1_All::g.103767::m.103767	CL10012.Contig1_All
QSRNPIPQPTNPSTLSIDLISKLTNHPYPTMEEDSSLLDSNFPLFSKKTKHYSKTPQQKPIPQLADNDSNPPQDIETQTQPLQPTSSFSDLGLSEFLITT
CNELKINNPTPVQQCCIPKILAGSDVLGISQTGSGKTAAFALPIIQQLALNPFGVFALLITPTRELAFQLAEQFRALGSSLHLRCAVVIGGMNSIHQAKS
LLQRPHVVVSTPGRLKVLLQDNPDLPPLFSRTKFLVLDEADRVLDVEFEEELRVIFKCLPKTRQTLLFSATMTDGLRTLHSLSRKKPFFYKQYAGLGTPE
SLRHQYLCVAEHVKVVYLLYILSKMKEMGARSAIVFANEAGTCHKLALLLEELDQGVAEVHGLMPQSSRLAGLHRFKAGQVPLLIATAVVERGLDIPTVD
LVINYDLPRDPTKYVHRSGRTARAGRMGLVMSIVSESDLELLHATEAELGKKIEELECKEKEAITDITKVFKARRVANMKYSDEGFEERVKARKKQKMKT
LAEKGLLKKKTHKRKRAEDA*
>Gene.103768::CL10012.Contig2_All::g.103768::m.103768	CL10012.Contig2_All
QSRNPIPQPTNQPMEEDSSLLDSNFPLFSKKTKHYSKTPQQKPIPQLADNDSNPPQDIETQTQPLQPTSSFSDLGLSEFLITTCNELKINNPTPVQQCCI
PKILAGSDVLGISQTGSGKTAAFALPIIQQLALNPFGVFALLITPTRELAFQLAEQFRALGSSLHLRCAVVIGGMNSIHQAKSLLQRPHVVVSTPGRLKV
LLQDNPDLPPLFSRTKFLVLDEADRVLDVEFEEELRVIFKCLPKTRQTLLFSATMTDGLRTLHSLSRKKPFFYKQYAGLGTPESLRHQYLCVAEHVKVVY
LLYILSKMKEMGARSAIVFANEAGTCHKLALLLEELDQGVAEVHGLMPQSSRLAGLHRFKAGQVPLLIATAVVERGLDIPTVDLVINYDLPRDPTKYVHR
SGRTARAGRMGLVMSIVSESDLELLHATEAELGKKIEELECKEKEAITDITKVFKARRVANMKYSDEGFEERVKARKKQKMKTLAEKGLLKKKTHKRKRA
EDA*
>Gene.103770::CL10012.Contig3_All::g.103770::m.103770	CL10012.Contig3_All
PNPIPQPTNPSTLSIDLISKLTNHPYPTMEEDSSLLDSNFPLFSKNTKHYSKTPQQKPIPQLADNDSNPPQDIETQTQPLQPTSSFSDLGLSEFLITTCN
ELKINNPTPVQQCCIPKILAGSDVLGISQTGSGKTAAFALPIIQQLALNPFGVFALLITPTRELAFQLAEQFRALGSSLHLRCAVVIGGMNSIHQAKSLL
QRPHVVVSTPGRLKVLLQDNPDLPPLFSRTKFLVLDEADRVLDVEFEEELRVIFKCLPKTRQTLLFSATMTDGLRTLHSLSRKKPFFYKQYAGLGTPESL
RHQYLCVAEHVKVVYLLYILSKMKEMGARSAIVFANEAGTCHKLALLLEELDQGVAEVHGLMPQSSRLAGLHRFKAGQVPLLIATAVVERGLDIPTVDLV
INYDLPRFCIVGFFKYSGPIWYSVIMIINNEQVQICVEKSIGNTHGNRTSL*
>Gene.103772::CL10012.Contig4_All::g.103772::m.103772	CL10012.Contig4_All
RNPIPQPTNPSTLSIDLISKLTNHPYPTMEEDSSLLDSNFPLFSKNTKHYSKTPQQKPIPQLADKDIETQTQPLQPTSSFSDLGLSEFLITTCNELKINN
PTPVQQCCIPKILAGSDVLGISQTGSGKTAAFALPIIQQLALNPFGVFALLITPTRELAFQLAEQFRALGSSLHLRCAVVIGGMNSIHQAKSLLQRPHVV
VSTPGRLKVLLQDNPDLPPLFSRTKFLVLDEADRVLDVEFEEELRVIFKCLPKTRQTLLFSATMTDGLRTLHSLSRKKPFFYKQYAGLGTPESLRHQYLC
VAEHVKVVYLLYILSKMKEMGARSAIVFANEAGTCHKLALLLEELDQGVAEVHGLMPQSSRLAGLHRFKAGQVPLLIATAVVERGLDIPTVDLVINYDLP
RDPTKYVHRAGRTARAGRMGLVMSIVSESDLELLHAIEAELGKKIEELECKEKDAIADITKVFKARRVANMKYSDEGFEERVKARKKQKMKTLAEKGLLK
KKTHKRKRAEDA*
>Gene.103773::CL10013.Contig1_All::g.103773::m.103773	CL10013.Contig1_All
MATVLYNKVLMLVMLVALALSTTCVNGGNFNQDFEVVYGDGRVKRFENGQLLTLSLDKVSGSGFRSKRDYLFGRIDMQLKLVAGNSAGTVTAYYLSSEGA
THDEIDFEFLGNVSGQPYTLHTNVYTQGKGGREQQFHLWFDPTIKFHTYSVAWTPQMIIFLVDNSPIRVFKNHEARGVPFPKRQPMKIYSSLWNADEWAT
QGGRVKTDWSKAPFTAYYRNFNVNPNHAVATAAYTESKWQNQQLNAWSRRRLRWVQKYFMIYNYCTDFQRFPRGVPTECKMW*
>Gene.103774::CL10013.Contig2_All::g.103774::m.103774	CL10013.Contig2_All
MTTVLYNGLILVMLVTLALSTSCVVGNFNQDFEVVYGDGRVKRFANGQLLTLSLDKVSGSGFRSKRDYLFGRIDMQLKLVAGNSAGTVTAYYLSSEGATH
DEIDFEFLGNVSGQPYTLHTNVYTQGKGGREQQFHLWFDPTIKFHTYSVAWTPHMIIFLVDNSPIRVFKNHEARGVPFPKRQPMKIYSSLWNADEWATQG
GRVKTDWSKAPFTAYYRNFNVNPNHAVATAAYTESKWQNQQLNAWSRRRLRWVHKYFMIYNYCTDFQRFPRGVPTECKMW*
>Gene.103775::CL10013.Contig3_All::g.103775::m.103775	CL10013.Contig3_All
LSLDKVSGSGFRSKRDYLFGRIDMQLKLVAGNSAGTVTTFYLSSDQRTGRHDEIDFEFLGNVSGQPYTIHTNVFSQGQGNREQQFHLWFDPTLTFHTYTI
LWNPNLIMFKIDETPIRVFRNYENRGIPFF
>Gene.103776::CL10013.Contig4_All::g.103776::m.103776	CL10013.Contig4_All
MATVLYNKVLMLVMLVALALSTTCVNGGNFNQDFEVVYGDGRVKRFENGQLLTLSLDKVSGSGFRSKRDYLFGRIDMQLKLVAGNSAGTVTAYYLSSEGA
THDEIDFEFLGNVSGQPYTLHTNVYTQGKGGREQQFHLWFDPTIKFHTYSVAWTPQMIIFLVDNSPIRVFKNHEARGVPFPKRQPMKIYSSLWNADEWAT
QGGRVKTDWSKAPFTAYYRNFNVNPNHAVATAAYTESKWQNQQLNAWSRRRLRWVHKYFMIYNYCTDFQRFPRGVPTECKMW*
>Gene.103777::CL10013.Contig5_All::g.103777::m.103777	CL10013.Contig5_All
MTTVLYNGLILVMLVTLALSTSCVVGNFNQDFEVVYGDGRVKRFANGQLLTLSLDKVSGSGFRSKRDYLFGRIDMQLKLVAGNSAGTVTAYYLSSEGATH
DEIDFEFLGNVSGQPYTLHTNVYTQGKGGREQQFHLWFDPTIKFHTYSVAWTPHMIIFLVDNSPIRVFKNHEARGVPFPKRQPMKIYSSLWNADEWATQG
GRVKTDWSKAPFTAYYRNFNVNPNHAVATAAYTESKWQNQQLNAWSRRRLRWVHKYFMIYNYCTDFQRFPRGVPTECKMW*
>Gene.103778::CL10014.Contig1_All::g.103778::m.103778	CL10014.Contig1_All
MSIYDGAFVNSELSKPTSIFGLRLWVVIGIFVGSTIVLLLFLLSLCLTSRRSNTKKGGTNNDLPADVTPPISKEIQEIIPAVHHHHRVIHPGPEIQIDIG
KPEHRVVFSDKAPSSGESLRSNNVYNHSNNNYGCDHNSTNTNTSGGGNNNNNNSGSYYNNSNSNGNGNSNTMSYGGPEVSHLGWGRWYTLRELELATDCL
DDEKVIGEGGYGIVYHGILQDNTQVAVKNLLNNRGQAEKEFKVEVEAIGRVRHKNLVRLLGYCVEGAYRMLVYEYVDNGNLDQWLHGDVGEVSPLTWDIR
MNIILGTAKGLAYLHEGLEPKVVHRDIKSSNILLDRHWNPKVSDFGLAKLLGSETSYVTTRVMGTFGYVAPEYACTGMLTEKSDVYSFGILIMELISGRT
PVDYSRPPGEVNLVDWLKTMVGDRRSEEVVDPKLPEMPASKALKRILLVALKCVDPDSHKRPKMGHVIHMLEADDLLFRDERRVPRESSTSNQDYPQDKT
VAVKADAKHFREASTDRSDVETSKTSRDDHHHQSTRQR*
>Gene.103781::CL10014.Contig2_All::g.103781::m.103781	CL10014.Contig2_All
MSIYDGAFVNSELSKPTSIFGLRLWVVIGIFVGSTIVLLLFLLSLCLTSRRSNTKKGGTNNDLPADVTPPISKEIQEIIPAVHHHHRVIHPGPEIQIDIG
KPEHRVVFSDKAPSSGESLRSNNVYNHSNNNYGCDHNSTNTNTSGGGNNNNNNSGSYYNNSNNGNSNGNGNSNTMSYGGPEVSHLGWGRWYTLRELELAT
DCLDDEKVIGEGGYGIVYHGILQDNTQVAVKNLLNNR*
>Gene.103783::CL10014.Contig3_All::g.103783::m.103783	CL10014.Contig3_All
MSIYDAAFVNSELSKPTSIFGLRLWVVIGIFVGSTIVLLLFLLSLCLTSRRSHTKKGGTATNDVPADVTPPISKEIQEIIPAVHHHHRANHPGPEIQIDI
GKPEHRVVFSDKAPSSGESLRSNNVYNHSNNNYGCDHNSTNTNTSGGGNNNNNNSGSYYNNSNSNGNGNSNTMSYGGPEVSHLGWGRWYTLRELELATDC
LDDEKVIGEGGYGIVYHGILQDNTQVAVKNLLNNRGQAEKEFKVEVEAIGRVRHKNLVRLLGYCVEGAYRMLVYEYVDNGNLDQWLHGDVGEVSPLTWDI
RMNIILGTAKGLAYLHEGLEPKVVHRDIKSSNILLDRHWNPKVSDFGLAKLLGSETSYVTTRVMGTFG*
>Gene.103786::CL10014.Contig4_All::g.103786::m.103786	CL10014.Contig4_All
HYYYSKKHSLNSPYNQICFTSQQSHLFLSPSPLSLHNSSLFYHQNTLLSPHTVFRKGRLYAVVYQTQLNKIIMSIYDGAFVNSELSKPTSIFGLRLWVVI
GIFVGSTIVLLLFLLSLCLTSRRSNTKKGGTNNDLPADVTPPISKEIQEIIPAVHHHHRVIHPGPEIQIDIGKPEHRVVFSDKAPSSGESLRSNNVYNHS
NNNYGCDHNSTNTNTSGGGNNNNNNSGSYYNNSNSNGNGNSNTMSYGGPEVSHLGWGRWYTLRELELATDCLDDEKVIGEGGYGIVYHGILQDNTQVAVK
NLLNNR*
>Gene.103787::CL10014.Contig5_All::g.103787::m.103787	CL10014.Contig5_All
MSIYDGAFVNSELSKPTSIFGLRLWVVIGIFVGSTIVLLLFLLSLCLTSRRSNTKKGGTNNDLPADVTPPISKEIQEIIPAVHHHHRVIHPGPEIQIDIG
KPEHRVVFSDKAPSSGESLRSNNVYNHSNNNYGCDHNSTNTNTSGGGNNNNNNSGSYYNNSNNGNSNGNGNSNTMSYGGPEVSHLGWGRWYTLRELELAT
DCLDDEKVIGEGGYGIVYHGILQDNTQVAVKNLLNNRGQAEKEFKVEVEAIGRVRHKNLVRLLGYCVEGAYRMLVYEYVDNGNLDQWLHGDVGEVSPLTW
DIRMNIILGTAKGLAYLHEGLEPKVVHRDIKSSNILLDRHWNPKVSDFGLAKLLGSETSYVTTRVMGTFGYVAPEYACTGMLTEKSDVYSFGILIMELIS
GRTPVDYSRPPGEVNLVDWLKTMVGDRRSEEVVDPKLPEMPASKALKRILLVALKCVDPDSQKRPKMGHVIHMLEADDLLFRDERRVPRESSTSNHDYPQ
DKIVAVKADAKHLQEASTDRSDGETSKTSRDDHHHQSTRQR*
>Gene.103790::CL10014.Contig6_All::g.103790::m.103790	CL10014.Contig6_All
MSIYDAAFVNSELSKPTSIFGLRLWVVIGIFVGSTIVLLLFLLSLCLTSRRSNTKKGGTNNDLPADVTPPISKEIQEIIPAVHHHHRVIHPGPEIQIDIG
KPEHRVVFSDKAPSSGESLRSNNVYNHSNNNYGCDHNSTNTNTSGGGNNNNNNSGSYYNNSNNGNSNGNGNSNTMSYGGPEVSHLGWGRWYTLRELELAT
DCLDDEKVIGEGGYGIVYHGILQDNTQVAVKNLLNNRGQAEKEFKVEVEAIGRVRHKNLVRLLGYCVEGAYRMLVYEYVDNGNLDQWLHGDVGEVSPLTW
DIRMNIILGTAKGLAYLHEGLEPKVVHRDIKSSNILLDRHWNPKVSDFGLAKLLGSETSYVTTRVMGTFGYVAPEYACTGMLTEKSDVYSFGILIMELIS
GRTPVDYSRPPGEVNLVDWLKTMVGDRRSEEVVDPKLPEMPASKALKRILLVALKCVDPDSQKRPKMGHVIHMLEADDLLFRDERRVPRESSTSNHDYPQ
DKIVAVKADAKHLQEASTDRSDGETSKTSRDDHHHQSTRQR*
>Gene.103792::CL10014.Contig7_All::g.103792::m.103792	CL10014.Contig7_All
MSIYDAAFVNSELSKPTSIFGLRLWVVIGIFVGSTIVLLLFLLSLCLTSRRSHTKKGGTATNDVPADVTPPISKEIQEIIPAVHHHHRANHPGPEIQIDI
GKPEHRVVFSDKAPSSGESLRTNNVYNNSNNNYGCDHNSTNTNTSGGGNNNNNNSGSYYNNSNSNGNGNSNTMSYGGPEVSHLGWGRWYTLRELELATDC
LDDEKVIGEGGYGIVYHGILQDNTQVAVKNLLNNRGQAEKEFKVEVEAIGRVRHKNLVRLLGYCVEGAYRMLVYEYVDNGNLDQWLHGDVGEVSPLTWDI
RMNIILGTAKGLAYLHEGLEPKVVHRDIKSSNILLDRHWNPKVSDFGLAKLLGSETSYVTTRVMGTFGYVAPEYACTGMLTEKSDVYSFGILIMELISGR
TPVDYSRPPGEVNLVDWLKTMVGNRRSEEVVDPKLPEMPASKALKRILLVALKCVDPDSHKRPKMGHVIHMLEADDLLFRDERRVPRESSTSNQDYPQDK
TVAVKADAKHFREASTDRSDVETSKTSRDDHHHQSTRRR*
>Gene.103794::CL10015.Contig1_All::g.103794::m.103794	CL10015.Contig1_All
MKYQWPASYATYYMLLTIFILKEKYTEILKVADFGVSAQLTKTISRRKTFVGTPFWMAPEVIQNSEGYNEKADIWSLGITAIEMAKGEPPLADLHPMRVL
FIIPRENPPQLDEHFSRPMKDFVSLCLRKVPAERPSAKELLKNRFIKNARRSPRLLERISERPKYHIKEDGENVRNGLKAYVEGSDTVKATREPKREETI
RASNQVKTFRNAGWDFSIGGSQSTGTVRSVVRPPPV
>Gene.103796::CL10015.Contig2_All::g.103796::m.103796	CL10015.Contig2_All
MADVAAFIEAAGSRFSGLELIGRGSFGDVYKGFDKELNKVVAIKVIDLEESEDDIEDIQKEISVLSQCRSQYITEYYGSYLHQTKLWIIMEYMAGGSVAD
LLQSGPPLDEMSIACILRDLLHAIDYLHSEGKIHRDIKAANILLTQQGDVKVADFGVSAQLTKTISRRKTFVGTPFWMAPEVIQNSEGYNEKADIWSLGI
TAIEMAKGEPPLADLHPMRVLFIIPRENPPQLDEHFSRPMKDFVSLCLRKVPAERPSAKELLKNRFIKNARRSPRLLERISERPKYHIKEDGENVRNGLK
AFAEGSYTVKAARDPRKEETVRASNQGKTFRDAGWDFSIGRSQNTRTVRSVLRPPPMREKREDNSNYEGSPSKTSDGDNQWLSSSGNGLYESSEVSLGKY
SRDEEKQNKLHDEDSSTGSGTVVVRSPRGRQSSFFRSDQSTSFGSTNASVENASASGTIVVRGQRDDPESPQTPKFRLGMPERSSSSSFEDSATNLAEAK
AAMQKGPKKGITRDRPIVNKANKDMPESRKTEQLSSTSESLRSREYPDAQKVFLRSRPTSDDEEYAKVSSVTSSTSLSVLLIPSLKEVIADDSEGYAHAV
RNALIDMERGKPGSSEVFVSRLLHRLGSSRDPSLRDLQDLAVHIFSSSSKTLDQSQNIFSDADSRKHQQSKEFLSNPNITPLARFLLSRWHGQASRDLNP
S*
>Gene.103798::CL10015.Contig3_All::g.103798::m.103798	CL10015.Contig3_All
MADVAAFIEAAGSRFNNLELIGRGSFGDVYKGFDKELNKVVAIKVIDLEESEDDIEDIQKEISVLSQCRSQYITEYYGSYLHQTKLWIIMEYMAGGSVAD
LLQSGPPLDEISMACILRDLLHAIDYLHSEGKIHRDIKAANILLTEQGDVKVADFGVSAQLTKTISRRKTFVGTPFWMAPEVIQNSEGYNEKADIWSLGI
TAIEMAKGEPPLADLHPMRVLFIIPRENPPQLDEHFSRPMKDFVSLCLRKVPAERPSAKELLKNRFIKNARRSPRLLERIRERPKYQVKEDGENVRNGLE
AFVQGSDTVKATREPKREETIRASNQVKTFRNAGWDFSIGGSQSSGTVRSVVRPPPVRAKREENPNSEGSSRKTSDGDNQWSSASGNGLYESSEVSLGKY
SRDEEKQNKLHDEDSSTGSGTVVVRSPRGRQSSFFRSDQSTSVMMIVLFNCKLPFF*
>Gene.103801::CL10015.Contig4_All::g.103801::m.103801	CL10015.Contig4_All
MADVAAFIEAAGSRFNNLELIGRGSFGDVYKGFDKELNKVVAIKVIDLEESEDDIEDIQKEISVLSQCRSQYITEYYGSYLHQTKLWIIMEYMAGGSVAD
LLQSGPPLDEMSIACILRDLLHAIDYLHSEGKIHRDIKAANILLTQQGDVKVADFGVSAQLTKTISRRKTFVGTPFWMAPEVIQNSEGYNEKADIWSLGI
TAIEMAKGEPPLADLHPMRVLFIIPRENPPQLDEHFSRPMKDFVSLCLRKVPAERPSAKELLKNRFIKNARRSPRLLERISERPKYHIKEDGENVRNGLK
AYVEGSDTVKATREPKREETIRASNQVKTFRNAGWDFSIGGSQSTGTVRSVVRPPPVRAKREENPNSEGSSRKTSDGDNQWSSASGNGLYESSEVSLGKY
SRDEEKQNKLHDEDSSTGSGTVVVRSPRGRQSSFFRSDQSTSFGSTNTSVENASTSGTIVVRGQRDDPESPQTPKFRLGMPERSSSSSFEDSATNLAEAK
AAMQKGPKKGITRDRPIVNKANKDMPESRTELSSTSESLRSREYPDAQKVFLRSRPTSDDEEYAKVSSVTSSTSLSALLIPSLKEVIVDDSEGYAHAVRN
ALIDMERGKPGSSEIFVSRLLHRLGSSRDPSLRDLQDLAVHIFSRSSKTLDQSQNMFSDADGRKNQQSKEFLSNPNITPLARFLLSRWHGQASRDLNPS*
>Gene.103803::CL10015.Contig5_All::g.103803::m.103803	CL10015.Contig5_All
MADVAAFIEAAGSRFNNLELIGRGSFGDVYKGFDKELNKVVAIKVIDLEESEDDIEDIQKEISVLSQCRSQYITEYYGSYLHQTKLWIIMEYMAGGSVAD
LLQSGPPLDEISMACILRDLLHAIDYLHSEGKIHRDIKAANILLTEQGDVKVADFGVSAQLTKTISRRKTFVGTPFWMAPEVIQNSEGYNEKADIWSLGI
TAIEMAKGEPPLADLHPMRVLFIIPRENPPQLDEHFSRPMKDFVSLCLRKVPAERPSAKELLKNRFIKNARRSPRLLERISERPKYHIKEDGENVRNGLK
AYVEGSDTVKATREPKREETIRASNQVKTFRNAGWDFSIGGSQSTGTVRSVVRPPPVRAKREENPNSEGSSRKTSDGDNQWSSASGNGLYESSEVSLGKY
SRDEEKQNKLHDEDSSTGSGTVVVRSPRGRQSSFFRSDQSTSFGSTNTSVENASTSGTIVVRGQRDDPESPQTPKFRLGMPERSSSSSFEDSATNLAEAK
AAMQKGPKKGITRDRPIVNKANKDMPESRKTEQLSSTSESLRSREYQDSQKVFLRSHPTSDEEEYAKVSSVTSSTSLSALLIPSLKEVIADDSEGYAHAV
RNALIDMERGKPGSSEVFVSRLLHRLGSSRDPSLRDLQDLAVHIFSRSSKTLDQSQNIFSDADSRKHQQSKEFLSNPNITPLARFLLSRWHGQASRDLNP
S*
>Gene.103806::CL10016.Contig1_All::g.103806::m.103806	CL10016.Contig1_All
MVSSLDGIESLAKKLKETLLVKVIENPSSFVSSSAYDTAWVAMVGDPEANNEQPMFKSCLEWVLNNQMQEGFWGERDSYGNPTIDSLPATLACMVALNMW
GCGNQHIKKGMEFLGGNLTKLLISNRKGENYPRWFAIAFPGMVELARQRGLQVMFADEIKVDVAQTFSQQQKILKT*
>Gene.103807::CL10016.Contig2_All::g.103807::m.103807	CL10016.Contig2_All
MVSSLDGIESLAKKLKETLLVKVIENPSSFVSSSAYDTAWVAMVGDPEANNEQPMFKSCLEWVLNNQMQEGFWGERDSYGNPTIDSLPATLACMVALNMW
GCGNQHIKKGMEFLGGNLTKLLISNRKGENYPRWFAIAFPGMVELARQRGLQVMFADEIKVDVAQTFSQQQKILKTEELVDKYHSPLLSYLEVMPSYYKI
DVGTIINNLREDGSLFGSPAATAAAYMETGNLQSLSYLRNLVHNYNHGVPSMYPVDEVCIKLYMINHLQRLGLKDHFEDEIKVMSEDIYSKYNEQEAPQH
CLIDGGANIFNSSLAFEVLRHQGYNVSPWKFCGFLNDEYALKHIEDNQESFASMLYNLYRATNLMFESETELKEMRLFSRNLLAKSCLYESNIINDGIMI
WPHLQEGIKHEILVPWMARMDHLDHREWIEANKDSPLWLGKASYYRMSCLGSIDLLQLAKEHYEYRQMVYRKELIDLVRWSKLSGIADMGFARDKTTYCY
FAIASSAPSIPCDSDIRLMVTKSAVIITVFDDFFDMEGSLNELQILTKAVQRWDNSELKSHTSKILFNVLDNFVDEVAKKYLAQNQIDITSNLREIWYEV
VASWLTQATWSRTGQVPSMASYVETGKISIAAHILALQASCFLNPSLCPHYNLNPSQYEAITEHLMTSCRLLNDMQSYEKEARDGKLNSVTLHLKENPNE
KMEDAIEYVRNLLEGTKMRLLEQALMYREDDKLPRSSKMLHLSTLKVFQMFFNAANHFDSKDSILKEINKAIFVPFEDQTPLEPPKPLSIPSRPKKVPSI
INSRYDIDLKFFNRRSNFTMHQIPSAISTRSHTLKLKISPSLSFRFA*
>Gene.103808::CL10017.Contig1_All::g.103808::m.103808	CL10017.Contig1_All
SSSSSSSSSSSSSSSSSSHTTTTCLPLPFNSGSGKNQGHDAFALSVPIHIVINASQLPEELLNPHPDNLSVIGFDCEGVNLSRHGTLCIIQIATSSAIYV
VDVIKGGKKLMNACKAAIESPYVTKVIHDCKRDSEALYFQFGIKLHNVMDTQIAYALVQEQEGMARPSDDCISFIGLLADHRFCGISYLEKKEIRSLLIQ
DPMYWTYRPFTEQMVHAAVDDVRFLPYIYHRIVEQLNEQSLWKLAVRGALHCRCFCINNNGFADWPPI
>Gene.103809::CL10017.Contig2_All::g.103809::m.103809	CL10017.Contig2_All
LKLDISLVCSMAALHASSSSHTTTTTCLPLPFDSGSGKNQGHDAFALSVPIHIVINASQLPEELLNPHPDNLSVIGFDCEGVNLSRHGTLCIIQIATSSA
VYVVDIIKGGKKLMNACKAAIESPYVTKVIHDCKRDSEALYFQFGIKLHNVMDTQIAYALVQEQEGMARPSDDCISFIGLLADHRFCGISYLEKKEIRSL
LIQDPMYWTYRPFTEQMVHAAVDDVRFLPYIYHRIVEQLNEQSLWKLAVRGALHCRCFCINNNGFADWPPIPSVSGDFFSSGNVPEQEILSVIDVPSGKM
GYIIGKKGATIQYIKESCNAEIFIGGDRGPSDKVFIIGPTRQVRKAEAMLRGRL*
>Gene.103811::CL10018.Contig1_All::g.103811::m.103811	CL10018.Contig1_All
MSQQPQQVSSGSDSDPRYANMDERKRKRMMSNRESARRSRMRKQQHMDELMKEANDLKLQNSQDASGFAMDIPEIPDNLLEPWRIPCGGFHAVSNVFQC*
>Gene.103812::CL10018.Contig2_All::g.103812::m.103812	CL10018.Contig2_All
MNQQPQQVSSGSDSDPRYANMDERKRKRMISNRESARRSRMRKQQHMDELMKEANDLKLQKTQVSVKIDAVSKLYISVESENNVLRAQIMELTDRLRSLN
SVLQFMQDASGFAMDIPEIPDNLLEPWRIPCGGFQAVSNVFQC*
>Gene.103813::CL10018.Contig3_All::g.103813::m.103813	CL10018.Contig3_All
MNQQPQQVSSGSDSDPRYANMDERKRKRMISNRESARRSRMRKQQHMDELMKEANDLKLQKTQVSVKIDAVSKLYISVESENNVLRAQIMELTDRLRSLN
SVLQFMQDASGFAMDIPEIPDNLLEPWRIPCGGFHAVSNVFQC*
>Gene.103814::CL10018.Contig4_All::g.103814::m.103814	CL10018.Contig4_All
MSQQPQQVSSGSDSDPRYANMDERKRKRMISNRESARRSRMRKQQHMDELMKEANDLKLQNSQVSLKIEAVSKLYISVESENNVLRAQIMELTDRLRSLN
SVLQFMQDASGFAMDIPEIPDNLLEPWRIPCGGFQAVSNVFQC*
>Gene.103815::CL10018.Contig5_All::g.103815::m.103815	CL10018.Contig5_All
MSQQPQQVSSGSDSDPRYANMDERKRKRMMSNRESARRSRMRKQQHMDELMKEANDLKLQNSQVSLKIEAVSKLYISVESENNVLRAQIMELTDRLRSLN
SVLQFMQDASGFAMDIPEIPDNLLEPWRIPCGGFHAVSNVFQC*
>Gene.103816::CL10018.Contig6_All::g.103816::m.103816	CL10018.Contig6_All
MNQQPQQVSSGSDSDPRYANMDERKRKRMISNRESARRSRMRKQQHMDELMKEANDLKLQNSQVSLKIEAVSKLYISVESENNVLRAQIMELTDRLRSLN
SVLQFMQDASGFAMDIPEIPDNLLEPWRIPCGGFHAVSNVFQC*
>Gene.103817::CL10019.Contig1_All::g.103817::m.103817	CL10019.Contig1_All
MVGVGLSNAEKKYIAAGIAQDIRSDGRKRLCYRPIHVDTGVIAQANGSARVRIGATHVIASVKAELGRPNSAQPDMGKVSIHIDCSPTAAPMFQGKGGEE
LSSQLASDLQRCLLGGKSGAGAGIDLSSLSIVEGKVCWDLYIDGLVVSSDGNLLDALGAAIKAALSNTGIPKVNVIAADTASAGDQPEVDVSDEEFLQFD
TSAVPVIITLTKVGKHYIVDATVEEESQMSSAMSISINRKGHICGLAKRGGAGLDPSIILDMISVAQHVSENFINKLDSEIAAAEAREEDS*
>Gene.103818::CL10019.Contig2_All::g.103818::m.103818	CL10019.Contig2_All
KKYIAAGIAQDIRSDGRKRLSYRPLLVDTGVIAQANGSARVRIGATHVIASVKAELGRPNSAQPDMGKVSIHIDCSPTAAPMFQGKGGEELSSQLAADLQ
HCLLGGKSGAGAGIDLSSLSIVEGKVCWDLYIDGLVVSSD
>Gene.103819::CL10019.Contig3_All::g.103819::m.103819	CL10019.Contig3_All
MVGVGLSNAEKKYIAAGIAQDIRSDGRKRLSYRPLLVDTGVIAQANGSARVRIGATHVIASVKAELGRPNSAQPDMGKVSIHIDCSPTAAPLFQGKGGEE
LSSQLAADLQHCLLGGKSGAGAGIDLSSLSIVEGKVCWDLYIDGLVVSSDGNLLDALGAAIKAALSNTGIPKVNVIAADTASAGDQPEVDVSDEEFLQFD
TSAVPVIITLTKVGKHYIVDATVEEESQMSSAMSISINRKGHICGLAKRGGAGLDPSIILDMISVAQHVSENFINKLDSEIAAAEAREEDS*
>Gene.103820::CL10019.Contig4_All::g.103820::m.103820	CL10019.Contig4_All
MVGVGLSNAEKKYIVAGIAQDIRSDGRKRLSYRPLLVDTGVIAQANGSARVRIGATHVIASVKAELGRPNSAQPDMGKVSIHIDCSPTAAPLFQGKGGEE
LSSQLAADLQHCLLGGKSGAGAGIDLSSLSIVEGKVCWDLYIDGLVVSSDGNLLDALGAAIKAALSNTGIPKVNVIAADTASAGDQPEVDVSDEEFLQFD
TSAVPVIITLTKVGKHYIVDATVEEESQMSSAMSISINRKGHICGLAKRGGAGLDPSIILDMISVAQHVSENFINKLDSEIAAAEAREEDS*
>Gene.103821::CL10019.Contig5_All::g.103821::m.103821	CL10019.Contig5_All
KKYIAAGIAQDIRSDGRKRLCYRPIHVDTGVIAQANGSARVRIGATHVIASVKAELGRPNSAQPDMGKVSIHIDCSPTAAPMFQGKGGEELSSQLAADLQ
HCLLGGKSGAGAGIDLSSLSIVEGKVCWDLYIDGLVVSSDGNLLDALGAAIKAALSNTGIPKVNVIAADTASAGDQPEVDVSDEEFLQFDTSAVPVIITL
TKVGKHYIVDATVEEESQMSSAMSISINRKGHICGLAKRGGAGLDPSIILDMISVAQHVSENFINKLDSEIAAAEAREEDS*
>Gene.18401::CL1002.Contig1_All::g.18401::m.18401	CL1002.Contig1_All
MTKPSNSNSNPNPNGGKKKNKQGRIGSLFSDPRHTAGVAEASRIRIVKILEDFRSSHDQVYTFDANMNNCERAVVHQHCQKMGMISKSSGKGDQRRVSVY
KAKRKSDCLDRKENPVITFSEESKRVLMDLFIRYPPGEDDTGKQNLNEPSIETSKTRGKSDEIFRKPVMNKAEIAKKVEFLASRIQKTPKLKEISEQRTK
LPIASFQHDITSTIAAHQVVLICGETGCGKTTQVPQYLLDNMWARGEACKIICTQPRRISAISVAERISHERGENIGENVGYKIRLDTKGGRHSSIIFCT
NGVILRMLVSGGSNVSESGSRQLSQITHIIVDEIHERDRFSDFMLAILRDMLPTNPHLRLVLMSATIDAEKFSQYFGGCPIIRVPGFTHPVKTFYLEDVL
SILRIPKKNHLNSTSLSKLDEDCGLNEESRVALDEAIEIASSNEEFDPLLELISSEGASKVMNYQHSSSGVTPLMVFAAEGRVGDICTLLSLGADCHLRA
HDGSTALDWAKRENQAEAEEIIMKHMVDNSSSSVEQQQLLEKYMSTVNPEFIDLVLIEELLRKICMESENGAILVFLPGWEDINRTRENLVSNPFFADAS
KFLILSLHSMVPTNEQKKVFKRPPLGRRKIILSTNIAETAVTIDDVVYVLDSGRMKEKSYDPYNNVSTLQSSWTSQASAKQREGRAGRCQPGVCYHLYSR
LRAASLSEFQVPEIKRMPIEELCLQVKLLDPNCKIEEFLKKTLDPPLLETMKNAINVLQEIGALSLDERLTELGKKLGSLPVHPLISKMLFFAILLNCLD
PALTLACAADYRDPFTLPMVPNDKKRASDAKLELASLYGGFSDQLAIIAAFDCWKCAKEKGKEEMFCSRYFVSASTMHMLSGMRNQLQNELISAGCIPND
VSSCSMNAREPGILRALLVAGLYPMVGRLHPPNKRGKRLMVETANGDKVQLHPHSLTSKLYIKNTDELPLLVYDEVTRGDMGLHTRNCSIIGPIPLLLLA
TEIVVAPGPTRGNGDDVDDDSESDEYSDDEMEGLVATDKQGDKVMSSPENEVTVIVDRWLSFESTALDVAQIYCLRERLSAAILFKVTNPRKVLPPALGT
SVYAIACLLAYDGMSGMSVISESVDSLTSMVNNTEIGNASAGKKKSKQTPNPFLMSLFGQDVRRHENAGPAYARPATMPQTFAQPHQAPFSARPMFISMP
RAGVGAGAPAVAGQGLGGSGPYRTKGGSSKRRRGNKAG*
>Gene.18403::CL1002.Contig2_All::g.18403::m.18403	CL1002.Contig2_All
VVLICGETGCGKTTQVPQYLLDDMWAKGEDCKIICAQPRRISAMSVAQRISQERGENIGGSVGYKIRLNTKGGKHSSILFCTNGVILRTLVSQGSKAFQS
GETELSQITHIIVDEIHERDRFSDFILAILRYSFYIVN*
>Gene.18405::CL1002.Contig3_All::g.18405::m.18405	CL1002.Contig3_All
MTKPSNSNSNPNPNGGKKKKIGSLFSDPRHTAGVAEASRIRIVKILEDFRSSHDQVYTFDANMNNCERAVVHQHCQKMGMISKSSGKGDQRRVSVYKAKR
KSDCLDRKENPVITFSEESKRVLMDLFIRYPPGEDDTGKQNLNEPSIETSKSRRKSDKIFRQPVMSKAEIAKKVESLASKMQKTPYLKEISEQRTKLPIA
SFQDDITSTIAAHQVVLICGETGCGKTTQVPQYLLDNMWARGKACKVICTQPRRISAISVAERISHERGESIGENVGYKIRLDTKGGRHSSIIFCTNGVI
LRMLVSGGSNVSESGSRQLSQITHIIVDEIHERDRFSDFMLAILRDMLPTNPHLRLVLMSATIDAEKFSQYFGGCPIIRVPGFTHPVKTFYLEDVLSILR
IPKKNHLNSTSLSKLDEDCGLNEESRVALDEAIEIASSNEEFDPLLELISSEGASKVMNYQHSSTGVTPLMVFAAEGRVGDICTLLSLGADCHLRAHDGS
IALDWAKRENQAEAEEIIMKHMVDNSSSSVEQQQLLEKYMSTGNPEFIDLVLIEELLRKICMESENGAILIFLPGWEEINRTQVNLAANPFFADSSKFLI
LSLHSMVPTFEQKKVFKRPPLGCRKIILSTNIAETAVTIDDVVYVLDSGRMKEKSYDPYNNVSTLHSVWTSQASAKQREGRAGRCQPGVCYHLYSRLRAA
SLSEFQVPEIKRMPIEELCLQVKLLDPNCKIEEFLKKTLDPPVLESIKNAINVLQDIGALSLDEQLTELGKKLGSLPVHPLISKMLFFAILLNCLDPALT
LACAADYRNPFTVPMVHNDKQRASDARRELASLYGGFSDQLAIIAAFDCWKSAKEKGKERIFCSQYFVSDSSMHMLSGMRNQLQNELISAGCIPNDVSSC
SMNAREPGILRALVVAGLYPMVGRLHPPRSEKAKRFLVETANGDKVQLHNRSISSKLYIKNTDELPLLVYDEVTRGDMGLHTRNCSIIGPIPLLLLATEI
VVAPGPTRDNDDDVEDDSGSDDSEDDEMEGPVETNKQGDKVMSSPENEVTVIVDRWLSFESTALEVAQIYCLRERLSAAILFKVTNPRKVLPPALGTSVY
AIGCLLAYDGMSGMRTISESVDSLTSMVNNTEIGNVSAGKKETKQAPNPFLMSLFAHDVRWQENAGPAHAWPATMPQPFVQPHQAPFPSRPMSTSMPRVG
VGAGAGAPAVAAQELGGSGPYRSKGGSSKRRRGNKAG*
>Gene.18406::CL1002.Contig4_All::g.18406::m.18406	CL1002.Contig4_All
GDQRRVSVYKAKRKSDCLDRKENPVITFSEESKRVLMDLFIRYPPGEDDTGKQNLNEPSIETSKTRGKSDEIFRKPVMNKAEIAKKVEFLASRIQKTPKL
KEISEQRTKLPIASFQHDITSTIAAHQVVLICGETGCGKTTQVPQYLLDNMWARGEACKIICTQPRRISAISVAERISHERGENIGENVGYKIRLDTKGG
RHSSIIFCTNGVILRMLVSGGSNVSESGSRQLSQITHIIVDEIHERDRFSDFMLAILRDMLPTNPHLRLVLMSATIDAEKFSQYFGGCPIIRVPGFTHPV
KTFYLEDVLSILRIPKKNHLNSTSLSKLDEDCGLNEESRVALDEAIEIASSNEEFDPLLELISSEGASKVMNYQHSSTGVTPLMVFAAEGRVGDICTLLS
LGADCHLRAHDGSIALDWAKRENQAEAEEIIMKHMVDNSSSSVEQQQLLEKYMSTGNPEFIDLVLIEELLRKICMESENGAILIFLPGWEEINRTQVNLA
ANPFFADSSKFLILSLHSMVPTFEQKKVFKRPPLGCRKIILSTNIAETAVTIDDVVYVLDSGRMKEKSYDPYNNVSTLHSVWTSQASAKQREGRAGRCQP
GVCYHLYSRLRAASLSEFQVPEIKRMPIEELCLQVKLLDPNCKIEEFLKKTLDPPVLESIKNAINVLQDIGALSLDEQLTELGKKLGSLPVHPLISKMLF
FAILLNCLDPALTLACAADYRNPFTVPMVHNDKQRASDARRELASLYGGFSDQLAIIAAFDCWKSAKEKGKERIFCSQYFVSDSSMHMLSGMRNQLQNEL
ISAGCIPNDVSSCSMNAREPGILRALVVAGLYPMVGRLHPPRSEKAKRFLVETANGDKVQLHNRSISSKLYIKNTDELPLLVYDEVTRGDMGLHTRNCSI
IGPIPLLLLATEIVVAPGPTRDNDDDVEDDSGSDDSEDDEMEGPVETNKQGDKVMSSPENEVTVIVDRWLSFESTALEVAQIYCLRERLSAAILFKVTNP
RKVLPPALGTSVYAIGCLLAYDGMSGMRTISESVDSLTSMENAGPAHAWPATMPQPFVQPHQAPFPSRPMSTSMPRVGVGAGAGAPAVAAQELGGSGPYR
SKGGSSKRRRGNKAG*
>Gene.103822::CL10020.Contig1_All::g.103822::m.103822	CL10020.Contig1_All
MGWLMEIFRKYAIDYSVNLSGKPKTGLLQLHTTVQEELKDGPSLRVCNSNTNIREMLTSSSEKIAKIENVEEDINAVKLKNGTTTEKLELVSSNKFPQDQ
PRPRDKSVL
>Gene.103823::CL10020.Contig2_All::g.103823::m.103823	CL10020.Contig2_All
LMETLRKHALHYSLNLSGKPKTGLLQLHTTVQEELKDGPSLRVCNSNTNIREMLTSSSEKIAKIENVEEDINAVKLKNGTTTEKLELVSSNKFPQDQPRP
RDKSVLMPNTNRKRIFIRSRL*
>Gene.103824::CL10020.Contig3_All::g.103824::m.103824	CL10020.Contig3_All
NNKQLGSMGWLMEIFRKYAIDYSVNLSGKPKTGLLQLRKTVQEELKGGPFLRVCNSNSNIQEMQNLETMSSSEKITKIENVDEEINAVKLKGETSTENLE
LVSSNKFPQDQPRDKSVLMPNTNRKRIFIRSRL*
>Gene.103826::CL10021.Contig1_All::g.103826::m.103826	CL10021.Contig1_All
EMNLIISRNGFFPDEVILQILSRLPIKSIFKFRTVCKNWYNLLTENYFASLYNEMSVKRSMILVEITEISESKSSLICVDSLKGVSEFSLDFIKDRVKVR
ASCNGLLCCSSIPDKGVFYVCNPMTREFKLLPKSRERPITRFYPDGDATLVGLSCDLLNGNKFSVVLAGYHRPFGHSPTKTFICMVYDSESNKWRKFVTL
QEEHFTQMNRNQVVFVKGMLHWLTVSYSCILVLDLEIDEWRKIYLPGQMSCGRGNRMYLLESDGCLSVVQISDAWMDTWVLVDYEKVVWRMVDRVS
>Gene.103827::CL10021.Contig2_All::g.103827::m.103827	CL10021.Contig2_All
SSLICVDYLKGVYEFALDFMKDKVEIRASCNGLLCCSSVPYKGVFYVCNPMTREFKLLPKSRERPITRFYPDGDATLVGLSCDLLNGNKFSVVLAGYHRP
FGHSPTKTFICMVYDSESNKWRKFVTLQEEHFTQMNRNQVVFVKGMLHWLTVSYSCILVLDLEIDEWRKIYLPGQMSCGRGNRMYLLESDGCLSVVQISD
AWMDTWVLVDYEKVVWRMVDRVSLRCIRGLTPGIFPISQTGECVFLASNKQILAYNRSKCVWKEMYSVNSNSTLPLWFSAYAFRSTIFSFQ*
>Gene.103828::CL10021.Contig3_All::g.103828::m.103828	CL10021.Contig3_All
SLYNEMSVKRSMILVEITEISESKSSLICVDYLKGVYEFALDFMKDKVEIRASCNGLLCCSSVPYKGVFYVCNPITREFKVLPKSRERHVTRFSPDGDAM
LVGLSCDVCNASRFSVVLAGYRRQFGHSPTKAFVCMVYDSVGNKWRKFATLQEEHFTQMNRNQVVFVRGMLHWLTMSGSCVLVLDLEVDVWRKIYLPDEI
SCGRGSRMYLLEFDGCLSVVRISDAWMDTWVLEDYEKQEWRMVDEVSLRCIRGLATGIFPISQTSECVLLTTHKQVLAYNRRTSVWKEMYSVSSNSTLPL
WFSAYAFRSTIFSFQ*
>Gene.103833::CL10022.Contig1_All::g.103833::m.103833	CL10022.Contig1_All
MGSTLFSLLSPHFLHHFFINPTILTLQNPNFPSSIFRCSSSKSDWRSTRRFNFQGQFRRREKPRNWWSDDDDDDDEDDEDLEFGFLDESSTAVDWFFKAS
*
>Gene.103834::CL10022.Contig2_All::g.103834::m.103834	CL10022.Contig2_All
MGSTLFSLLSPHFLHHFFLNPTILNLQNPNFPSSNFRCSSSSRSNWRSTRRVDFQNQFRRREKPRNWWSDDDDDDDEDDEDLEFGFWEDSSTAVDWFFKI
FRAFGWMVPAIMISTLLGTGTNSLIMAVVLPLGQTALSLVLDKLWGDPNSSPNFEPGPRSRSKSNSRRRSRPEWKSYVRTTNPRSRGTREPRRSANSSYQ
SWEAANNPSSSRGVRSGSKFGGWDELDQQAASGINFSEEPWQKVEVPEVDIGYAETGKLSRRISRDKPLLIRLLIAMFPFLGSWTRFLF*
>Gene.103837::CL10022.Contig3_All::g.103837::m.103837	CL10022.Contig3_All
MGSTLFSLLSPHFLHHFFLNPTILNLQNPNFPSSNFRCSSSSRSNWRSTRRVDFQNQFRRREKPRNWWSDDDDDDDEDDEDLEFGFWEDSSTAVDWFFKI
FRAFGWMVPAIMISTLLGTGTNSLIMAVVLPLGQTALSLVLDKLWGDPNYSSNFEPVPRSRSKSNSRRRSRPEWKSYVRTTNPRSRGTQESRRPANSSYQ
SWEAANNPSSSRGVRSGSKFGGWDELDQQAASGINFSEEPRQKVEAPEVEIGYAETGKLSRRISRDKPLLIRLLIAMFPFLGSWTRFLF*
>Gene.103840::CL10022.Contig4_All::g.103840::m.103840	CL10022.Contig4_All
MGSTLFSLLSPHFLHHFFINPTILTLQNPNFPSSIFRCSSSSKSDWRSTRRFNFQGQFRRREKPRNWWSDDDDDDDEDDEDLEFGFLDESSTAVDWFFKI
FRAFGWMIPAIMISTLLGTGTNSLIMAVVLPLGQTALSLVLDKLWGDPNYSSNFEPVPRSRSKSNSRRRSRPEWKSYVRTTNPRSRGTQESRRPANSSYQ
SWEAANNLSSSRGVRSGSKFGGWDELDQQAASGINFSEEPRQKVEAPEVEIGYAETGKLSRRISRDKPLLIRLLIAMFPFLGSWTRFLF*
>Gene.103843::CL10022.Contig5_All::g.103843::m.103843	CL10022.Contig5_All
MGSTLFSLLSPHFLHHFFLNPTILNLQNPNFPSSNFRCSSSSRSNWRSTRRVDFQNQFRRREKPRNWWSDDDDDDDEDDEDLEFGFLDESSTAVDWFFKI
FRAFGWMIPAIMISTLLGTGTNSLIMAVVLPLGQTALSLVLDKLWGDPNSSPNFEPGPRSRSKSNSRRRSRPEWKSYVRTTNPRSRGTREPRRSANSSYQ
SWEAANNPSSSRGVRSGSKFGGWDELDQQAASGINFSEEPWQKVEVPEVDIGYAETGKLSRRISRDKPLLIRLLIAMFPFLGSWTRFLF*
>Gene.103846::CL10023.Contig2_All::g.103846::m.103846	CL10023.Contig2_All
FSVSLITSSNFITAPNSFSSSSSPPPSPPPSPPSPPPPPPLPPYPGGTLSLPSPSSRLGGEVLSPSKTLTSSGMVTINSELEDFTMKLRVWIVLECGLRD
REA*
>Gene.103848::CL10023.Contig3_All::g.103848::m.103848	CL10023.Contig3_All
MEVTSLSSNLPNLHNATTFNQPPKPTYFSFLHYPTSFQIHASLSLRPHSRTIQTLNFIVKSSNSEFMVTIPDEVRVLEGDSTSPPSLDDGDGNESVPPGY
GGNGGGGGG
>Gene.103849::CL10025.Contig1_All::g.103849::m.103849	CL10025.Contig1_All
WALTHVTNKGDWLTLLHIVSNNDDSSSTPTLASSLGSLCKACKPEVEVEALVIQGPKLATVLSQVKKLEASVLVLGQKKPSPIMTCLFGISNSEDFVEQC
INNAECLTIGVRKQSKGMGGYLISTRWQKNFWLLA*
>Gene.103850::CL10025.Contig2_All::g.103850::m.103850	CL10025.Contig2_All
VDETSRSKHAMMWALTHVTNKGDWLTLLHIVSNNDDSSSTPTLASSLGSLCKACKPEVEVEALVIQGPKLATVLSQVKKLEASVLVLGQKKPSPIMTCLF
GISNSEDFVEQCINNAECLTIGVRKQSKGMGGYLISTRWQKNFWLLA*
>Gene.103851::CL10026.Contig1_All::g.103851::m.103851	CL10026.Contig1_All
MSSEGQNLLHEVFPPPNPAVLDQLRSVNCIVYAMGSLFTSICPSLVLNGIGEIISSRSCPKILLLNGTHDRETSGFSTSSFVTAITDALNRTYGNSKNCL
NNPPSQYVNTILVPRNGEIPVDLSALMNQGIYDVVTVDSLQEPKIGVTFDPNSLTQTLRDILRRELK*
>Gene.103852::CL10026.Contig2_All::g.103852::m.103852	CL10026.Contig2_All
QNQWSSYKKVATTLEKKMVESFSCSLHPPFSCNNNYLTNKCASTFTYTTRFNSLVMASSHSPPSLLVFSGGTAFNGVVEEMQKLTTRVAHVLPVSDDGGS
TAEIVRVLGGPAVGDIRSRCLRLSDQSTAEALAVRQLLGYRLPLHVREAKSEWHDIVEGEHSLWEGVSVPYRETIRAFLVYFQHQILMRSEAKFCFSNGS
IGNFFFAGARIFFQSLESAIFLFSRVSEIPKESLVLPVISTNDRLTLGCELWKRCSVQALPSRIKRVFYMSSEGQNLLHEGRFSLHQIQLFWTSCTVSIV
*
>Gene.103854::CL10026.Contig3_All::g.103854::m.103854	CL10026.Contig3_All
QNQWSSYKKVATTLEKKMVESFSCSLHPPFSCNNNYLTNKCASTFTCTSRFNSTSPSPSPCLVMASSQSPPSLLVFSGGTAFNGVVEEMQKLTTRVAHVL
PVSDDGGSTAEIVRVLGGPAVGDIRSRCLRLSDQSTAEALAVRQLLGYRLPLNVREAKSEWHDIVEGEHSLWEGVSVPYRETIRAFLVYFQHQILMRSEA
KFCFSNGSIGNFFFAGARIFFQSLESAIFLFSRVSEIPKESLVLPVISTNDRLTLGCELWKRCSVQALPSRIKRVFYMSSEGQNLLHEVFPPPNPAVLDQ
LHSVNCIVYAMGSLFTSICPSLVLNGIGEIISSRSCPKILLLNGTHDRETSGFSASSFVTAITDALNRTYGNSKNCLNNPPSQYVNTILVPRNGEIPVDL
SALKNQGIYNVLTVDSLQEPKIGVTFDPNSLIQTLGDILRRELKNS*
>Gene.103855::CL10026.Contig4_All::g.103855::m.103855	CL10026.Contig4_All
QNQWSSYKKVATTLEKKMVESFSCSLHPPFSCNNNYLTNKCASTFTCTSRFNSTSPSPSPCLVMASSHSPPSLLVFSGGTAFNGVVEEMQKLTTRVAHVL
PVSDDGGSTAEIVRVLGGPAVGDIRSRCLRLSDQSTAEALAVRQLLGYRLPLHVREAKSEWHDIVEGEHSLWEGVSVPYRETIRAFLVYFQHQILMRSEA
KFCFSNGSIGNFFFAGARIFFQSLESAIFLFSRVSEIPKESLVLPVISTNDRLTLGCELWDGRTIRGQNEISHPTNGLLEPVNKKRCSIQALPSRIKRVF
YMSSEGQNLLHEGRFSLHQIQLFWTSCAVSIV*
>Gene.103857::CL10026.Contig5_All::g.103857::m.103857	CL10026.Contig5_All
QWSSYKKVATTLETKMVESFSFTLHTPFWCNNNNNNYLTNKCASTFTYTTRFNSLVMASSHSPPSLLVFSGGTAFNGVVEEMQKLTTRVAHVLPVSDDGG
STAEIVRVLGGPAVGDIRSRCLRLSDQSTAEALAVRQLLGYRLPLHVREAKSEWHDIVEGEHSLWEGVSVPYRETIRAFLVYFQHQILMRSEAKFCFSNG
SIGNFFFAGARIFFQSLESAIFLFSRVSEIPKESLVLPVISTNDRLTLGCELWDGRTIRGQNEISHPTNGLLEPVNKKRCSIQALPSRIKRVFYMSSEGQ
NLLHEGRFSLHQIQLFWTSCAVSIV*
>Gene.103859::CL10026.Contig6_All::g.103859::m.103859	CL10026.Contig6_All
SIGNFFFAGARIFFQSLESAIFLFSRVSEIPKESLVLPVISTNDRLTLGCELWDGGTIRGQNEISHPTNGLLEPVNKKRCSIQALPSRIKRVFYMSSEGQ
NLLHEVFPP
>Gene.103860::CL10027.Contig2_All::g.103860::m.103860	CL10027.Contig2_All
MTVLIALLSEFVVGTIEDASLSWGIPISFLSIILLPIVGNAAEHAGAIIFAYKNKLDISLGVALGSATQISIFVVPLCVIIAWTMHIKMDLSLSLMETSC
LAVSVLIIAFILQDGSSHYMKG
>Gene.103861::CL10027.Contig3_All::g.103861::m.103861	CL10027.Contig3_All
MGSNNEVWDVENEIVIESSDEPKLYKTTHSLSSSSLRIKSDLTVGSSIKPLFLRKILLNLKEVILGTKICILFAAIPFAIVAEHYNFGRPWVFALSLLGL
APLAERVSFLTEQIAFYTGSTVGGLLNATCGNATELIIAILALCQGKIAVLKFSLLGSILSNLLLVLGSSLFCGGLANLNSEQRFDRNQADVNVLLLLLG
VLCHALPLLSQLSEETTGMISPASSILLLSRVSSIVLLVAYIAYLFFQLKTHQRLFESGEEPSENDEDEQAVIGFWSAFIWLVGMTVLIALLSEFVVGTI
EDASLSWGIPISFLSIILLPIVGNAAEHAGAIIFAYKNKLDISLGVALGSATQISIFVVPLCVIIAWTMHIKMDLSLSLMETSCLAVSVLIIAFILQDGS
SHYMKGGVLLFAYIIIAASFYILPFTTDQENLKVSGVGSSAGYDAA*
>Gene.103862::CL10027.Contig4_All::g.103862::m.103862	CL10027.Contig4_All
MGSNNEVWDVENEIVIESSDEPKLLKTAHSLSSSSLRIKSDLTVGSSIKPLFLRKILLNLKEVILGTKICILFAAIPFAIVAQHYNFGRPWVFALSLLGL
APLAERVSFLTEQIAFYTGSTVGGLLNATCGNATELIIAILALCQGKIAVLKFSLLGSILSNLLLVLGSSLFCGGLANLNSEQRFDRNQADVNVLLLLLG
VLCHALPLLSQLSEETTGVISPASSILLLSRVSSIVLLVAYIAYLFFQLKTHQRLFESGEEPSENDEDEQAVIGFWSAFIWLVGMTVLIALLSEFVVGTI
EDASLSWGIPISFLSIILLPIVGNAAEHAGAIIFAYKNKLDITLGVALGSATQISIFVVPLCVIIAWTMHIKMDLSLSLMETSCLAVSVLIIAFILQDGS
SHYMKGGVLLFAYIIIAASFYILPFTTDQDNLKVSGVGSSAGYDAA*
>Gene.103863::CL10028.Contig2_All::g.103863::m.103863	CL10028.Contig2_All
KMENSGEVTSIPEDESSLPSAFSNVPPRPAFRSSSEKYSPLDWTSFFDEEDDVSIPDTQNVFHVYKAGSQGPVVFCLHGGGYSGLSFALAASKIKEKAQV
LAMDLRGHGKSVTDNDLDLSIETLCTDVLAVVKTLYGDSPPAIILIGHSMGGSVAVHVAAKRALTNLAGLIVVDVVEGTALASLVHMQKILSGRVKHFSS
LEKAIEWSVRGGTLRNVDSACVSIPATLRYDDSKNCYVHRASLEETEQYWRGWYEGLSEKFLSCPVPKLLLLAGTDRLDRTLTIGQMQGKFQMVVVRHTG
HAIQEDVPDEFSTLVLNFISRNRIGPRGVEDFMQVLEEN*
>Gene.103864::CL10028.Contig3_All::g.103864::m.103864	CL10028.Contig3_All
QKKIKKIKMESSGELASLPEDESCLPSGFSNVPPRPAFRSSSEKYSPLDWTCFFDEEDDISLPDTENVFHVYKAGSQGPVVFCLHGGGYSGLSFALAASK
IKEKAQVLAMDLRGHGKSVTDNDLDLSIETLCTDVLAVVKTLYGDSPPAIILIGHSMGGSVAVHVAAKRALTNLAGLIVVDVVEGTALASLVHMQKILSG
RVKHFSSLEKAIEWSVRGGTLRNVDSACVSIPATLRYDDSKNCYVHRASLEETEQYWRGWYEGLSEKFLSCPVPKLLLLAGTDRLDRTLTIGQMQGKFQM
VVVRHTGHAIQEDVPDEFSTLVLNFISRNRIGPRGVEIPGLRKP*
>Gene.103865::CL10028.Contig4_All::g.103865::m.103865	CL10028.Contig4_All
KIKKIKMENSGEVTSIPEDESSLPSAFSNVPPRPAFRSSSEKYSPLDWTSFFDEEDDVSIPDTQNVFHVYKAGSQGPVVFCLHGGGYSGLSFALAASKIK
EKAQVLAMDLRGHGKSVTDNDLDLSIETLCTDVLAVVKTLYGDSPPAIILIGHSMGGSVAVHVAAKRTLTNLAGLIVVDVVEGTALASLVHMQKILSGRV
KHFSSLEKAIEWSVRGGTLRNVDSARVSIPATLRYDDSKNCYVHRASLEETEQYWRGWYEGLSEKFLSCPVPKLLLLAGTDRLDRTLTIGQMQGKFQMVV
VRHTGHAIQEDVPDEFSTLVLNFISRNRIGPRGVEIPGLRKP*
>Gene.103866::CL10028.Contig5_All::g.103866::m.103866	CL10028.Contig5_All
QKKIKKIKMESSGELASLPEDESCLPSGFSNVPPRPAFRSSSEKYSPLDWTCFFDEEDDISLPDTENVFHVYKAGSQGPVVFCLHGGGYSGLSFALAASK
IKEKAQVLAMDLRGHGKSVTDNDLDLSIETLCTDVLAVVKTLYGDSPPAIILIGHSMGGSVAVHVAAKRALTNLAGLIVVDVVEGTALASLVHMQKILSG
RVKHFSSLEKAIEWSVRGGTLRNVDSACVSIPATLRYDDSKNCYVHRASLEETEQYWRGWYEGLSEKFLSCPVPKLLLLAGTDRLDRTLTIGQMQGKFQM
VVVRHTGHAIQEDVPDEFSTLVLNFISRNRIGPRGVEDFMQVLEEN*
>Gene.103867::CL10028.Contig6_All::g.103867::m.103867	CL10028.Contig6_All
APVKKIKKIKMESSGELASLPEDESCLPSGFSNVPPRPAFRSSSEKYSPLDWTCFFDEEDDISLPDTENVFHVYKAGSQGPVVFCLHGGGYSGLSFALAA
SKIKEKAQVLAMDLRGHGKSVTDNDLDLSIETLCTDVLAVVKTLYGDSPPAIILIGHSMGGSVAVHVAAKRALTNLAGLIVVDVVEGTALASLVHMQKIL
SGRVKHFSSLEKAIEWSVRGGTLRNVDSACVSIPATLRYDDSKNCYVHRASLEETEQYWRGWYEGLSEKFLSCPVPKLLLLAGTDRLDRTLTIGQMQGKF
QMVVVRHTGHAIQEDVPDEFSTLVLNFISRNRIGPRGVEIPGLRKP*
>Gene.103868::CL10028.Contig7_All::g.103868::m.103868	CL10028.Contig7_All
KQKKIKKIKMESSGELASLPEDESCLPSGFSNVPPRPAFRSSSEKYSPLDWTCFFDEEDDISLPDTENVFHVYKAGSQGPVVFCLHGGGYSGLSFALAAS
KIKEKAQVLAMDLRGHGKSVTDNDLDLSIETLCTDVLAVVKTLYGDSPPAIILIGHSMGGSVAVHVAAKRALTNLAGLIVVDVVEGTALASLVHMQKILS
GRVKHFSSLEKAIEWSVRGGTLRNVDSACVSIPATLRYDDSKNCYVHRASLEETEQYWRGWYEGLSEKFLSCPVPKLLLLAGTDRLDRTLTIGQMQGKFQ
MVVVRHTGHAIQEDVPDEFSTLVLNFISRNRIGPRGVEIPGLRKP*
>Gene.103869::CL10029.Contig1_All::g.103869::m.103869	CL10029.Contig1_All
MNEEQTTFVLRSKTITGRQNQQYYTEWFLSKDTLQEGDIVRSRRVPNSSKFENMIVPEGKVVSVESNDGKDGWVLVKVHGIHDPLRVRTTTLERVIHGFS
VGDWVRLREEQKHHSPVGILHSVNRDGTATVGFIGLETLWKGNHSELQMSKPYHVGQFVRLKGNVFNPRFEWLRKRGAWATGKIIHIHPNGCLIVDFPGR
LPFGQKEQQVLADPAEVEVVSFESCQGVMKKYQHLEDIHWAVRPLLVALGLFTAMKMGLFVGKKIVKPKMKIGKYRGSTVTGGDEPIDAAGKSQPGFPLL
WPQ*
>Gene.103870::CL10029.Contig2_All::g.103870::m.103870	CL10029.Contig2_All
MDKLLVVKVIIFLVFHVLRYGTSLAQAIMDLHSQEILVLNLKPSNFLLDENDQALLGDFGVPYLLLGLPLSNLDMSLSVGSPNYMAPEQWEPEVRGPLSF
ESDVWGYGCSILEMLTGDLPWSGRSVQQIYRSVALRQEKPQIPTGLPPEIEHVLSGCFEFDLRNRPLMTDILQAFKSSQDTIMNEEQTTFVLRSKTITGR
QNQQYYTEWFLSKDTLQEGDIVRSRRVPNSSKFENMLVPVGKVVSVESNDGKDGWVLVKVHGIHDPLRVRTSTLERVTHGFTVGDWVRLREEQKHHSPVG
ILHSVNRDGTTTVAFIGLETLWRGNHSELQMAKPYHVGQFVRLKGNVVNPRFEWPRKRGAWATGKIIHIHPNGCLMVNFPGRLPFGQKEQQLLADPAEVE
VVSFESCQGVLKKYQHLEDIHWAVRPLLVALGLFTAMKMGLFVGKKMVKPKMKIGKYHGSTATVGDEPIDAAGKSQPGFPLLWPQ*
>Gene.103873::CL10029.Contig3_All::g.103873::m.103873	CL10029.Contig3_All
MANQLVSKQPVPFEFVIYEGDADNMRTVVVPPHEASPWIDPSSLKLRHRIGRGQFGDVWLATHHRSSQDYDDYHEVAIKMLNLMKEDSMKAFLEKFADIF
RKCHAVKGICWLHGISVIDGKVSIVMKFYEGSVGDKMARLKGGKLSLPDVLRYGTSLAQAIMDLHSQEILVLNLKPSNFLLDENDQALLGDFGVPYLLLG
LPLSNLDMSLPVGSPNYMAPEQWEPEVRGPLSFESDVWGYGCSILEMLTGDLPWSGRSVQQIYRSVALRQEKPQIPTGLPPEIEHVLSGCFEFDLRNRPL
MTDILQAFKSSQDTIMNEEQTTFVLRSKTITGRQNQQYYTEWFLSKDTLQEGDIVRSRRVPNSSKFENMIVPEGKVVSVESNDGKDGWVLVKVHGIHDPL
RVRTTTLERVIHGFSVGDWVRLREEQKHHSPVGILHSVNRDGTATVGFIGLETLWKGNHSELQMSKPYHVGQFVRLKGNVFNPRFEWLRKRGAWATGKII
HIHPNGCLIVDFPGRLPFGQKEQQVLADPAEVEVVSFESCQGVLKKYQHLEDIHWAVRPLLVALGLFTAMKMGLFVGKKIVKPKMKIGKYRGSTVTGGDE
PIDAAGKSQPGFPLLWPQ*
>Gene.103875::CL10029.Contig4_All::g.103875::m.103875	CL10029.Contig4_All
MANQLVSKQPVPFEFVIYEGDADNMRTVVVPPHEASPWIDPSSLKLRHRIGRGQFGDVWLATHHRSSQDYDDYHEVAIKMLNLMKEDSMKAFLEKFADIF
RKCHAVKGICWLHGISVIDGKVSIVMKFYEGSVGDKMARLKGGKLSLPDVLRYGTSLAQAIMDLHSQEILVLNLKPSNFLLDENDQALLGDFGVPYLLLG
LPLSNLDMSLSVGSPNYMAPEQWEPEVRGPLSFESDVWGYGCSILEMLTGDLPWSGRSVQQIYRSVALRQEKPQIPTGLPPEIEHVLSGCFEFDLRNRPL
MTDILQAFKSSQDTIMNEEQTTFVLRSKTITGRQNQQYYTEWFLSKDTLQEGDIVRSRRVPNSSKFENMLVPEGKVVSVESNDGKDGWVLVKVHGIHDPL
RVRTSTLERVTHGFTVGDWVRLREEQKHHSPVGILHSVNRDGTTTVAFIGLETLWRGNHSELQMAKPYHVGQFVRLKGNVVNPRFEWPRKRGAWATGKII
HIHPNGCLMVNFPGRLPFGQKEQQLLADPAEVEVVSFESCQGVMKKYQHLEDIHWAVRPLLVALGLFTAMKMGLFVGKKMVKPKMKIGKYHGSTATVGDE
PIDAAGKSQPGFPLLWPQ*
>Gene.18407::CL1003.Contig1_All::g.18407::m.18407	CL1003.Contig1_All
MARYHNSYYTEYLTPPPVQLCCFFIVLLIFLGFSWYINYESMFEDLMDQVKLILMVFPVVLLLVVHWLSSSEDRRTYLIPLPEQDSIHRAGGSPWGVGLL
LVFLIFMISYHTSIRESWWPLLSK*
>Gene.18408::CL1003.Contig2_All::g.18408::m.18408	CL1003.Contig2_All
MARYHNSYYTEYLTPPPVQLCCFFIVLLIFLGFSWYINYESMFEDLMDQVKLILMVFPVVLLLVVHWLSSSEDRRTYLIPLPEQDSIHRAGGSPWGVGLL
LVFLIFMISYHTSIRESWWPLLSK*
>Gene.18409::CL1003.Contig3_All::g.18409::m.18409	CL1003.Contig3_All
MARYHNSYTEYLTPPPVQLCCFFIVLLIFLGFSWYINYESMFEDLMDQVKLILMVFPVVLLLVVHWLSSSEDRRTYLIPLPEQDSIHRAGGSPWGVGLLL
VFLIFMISYHTSIRESWWPLLSK*
>Gene.18410::CL1003.Contig4_All::g.18410::m.18410	CL1003.Contig4_All
MARYHNSYTEYLTPPPVQLCCFFIVLLIFLGFSWYINYESMFEDLMDQVKLILMVFPVVLLLVVHWLSSSEDRRTYLIPLPEQDSIHRAGGSPWGVGLLL
VFLIFMISYHTSIRESWWPLLSK*
>Gene.103877::CL10030.Contig2_All::g.103877::m.103877	CL10030.Contig2_All
MENTKMRKKILIFGATGYLGKFMVQSSVAMGHSTYVYTRPLNLGVDSQDNDSKIKTLQDFKAMGVTIIEGELIDHVKLVKILREVEIVISVLAIPQLLDQ
LKIIRAMNRVNIERFIPSEFGYDADKIRALPPFQSLLDNKKIIRRSIEDANIPYTYIIGNVRAAYFIHHFFFRDGNCKRVTIYGSGESKGVWNYEKDLAA
YTIRAAIDSRTVNKTVNCRPPKNIASQLDIISLWEKKIGETLYKIHMLEDEIVNFTTPTLPLEISTPMAILQCIFVKGDTMCDEPKEDDLEASTLYPDYK
YTSINELLDISIVNPPKVNMSKFV*
>Gene.103879::CL10031.Contig1_All::g.103879::m.103879	CL10031.Contig1_All
SGGYSPSGQNTASGGDFAGGNYGVAGGVGGSESYFGGGASGSNVTAETGFGSSGLEDGSADQFGSNSSGGLGDDIGDFESKDPLEENFKDDDEPNDFAKR
A*
>Gene.103881::CL10031.Contig2_All::g.103881::m.103881	CL10031.Contig2_All
GGQNYRNSGGYSPSGQNTASGGDFAGGNYGVADGVGGSESYFGGGASGGNVTAETGFGSSGLEDGSADKFGSNSSDGLGDDIGEFESKGPLEENFKDDDE
PNDFAKRA*
>Gene.103883::CL10031.Contig3_All::g.103883::m.103883	CL10031.Contig3_All
YGGGQNYRNSGGYSPSGQNTASGGDFAGGNYGVAGGVGGSESYFGGGASGSNVTAETGFGSSGLEDGSADQFGSNSSGGVGDDIGDFESKDPLEENFKDD
DEPNDFAKRA*
>Gene.103898::CL10032.Contig10_All::g.103898::m.103898	CL10032.Contig10_All
MGRKNFVGELKKMLGGPTGLHHQDMKVFYKDKERDSKEFLDIVGVKDKSKLVLVEDPISQEKRFLEMRKNAKMEKAAKSISEISLQVDRLAGQVLNFCCF
CTLNC*
>Gene.103899::CL10032.Contig11_All::g.103899::m.103899	CL10032.Contig11_All
MMRMRTKLTGLSPMNGNNTNNGDRHNKSVSNGESVGGAEGAPENWEMRPCGMLVQKRVDGEQITKPPPTIRVRVKYASIYHDIYINSQASFGELKKMLGG
PTGLHHQDMKVFYKDKERDSKEFLDIVGVKDKSKLVLVEDPISQEKRFLEMRKNAKMEKAAKSISEISLQVDRLAGQVGALESVILKGGRVAEKEIGNVI
ELLMNELIKLDGIVADGDVKLQRKMQVARVQKYVETLDKLMVKNSMPSANGVHSPNGKQQKFANGYVKNSVASNGHDHAKNSVRSNGHGNGNGYKQERSL
NLGKPPLPQQRQRHSIGHSPLQPQPQQEQPSRHSTSGTTTVVTTQWETFEAAPPLIPVSPTSSSGSATPKLINPKFPWDFE*
>Gene.103900::CL10032.Contig12_All::g.103900::m.103900	CL10032.Contig12_All
MMRMRTKLTGLSPMNGNNTNNGDRHKSVSNGESVGGAEGAPENWEMRPCGMLVQKRVDGEQITKPPPTIRVRVKYASIYHDIYINSQASFGELKKMLGGP
TGLHHQDMKVFYKDKERDSKEFLDIVGVKDKSKLVLVEDPISQEKRFLEMRKNAKMEKAAKSISEISLQVDRLAGQVLNFCCFCTLNC*
>Gene.103902::CL10032.Contig13_All::g.103902::m.103902	CL10032.Contig13_All
KRLGSNNILSFNIFFVLYKVELKMMRMRTKLTGLSPMNGNKTSNGDRHNKSVSNGDRHNKSVSNGESVGGAEGAPENWEMRPCGMLVQKRVDGEQITKPP
PTIRVRVKYASIYHDIYINSQASFGELKKMLGGPTGLHHQDMKVFYKDKERDSKEFLDIVGVKDKSKLVLVEDPISQEKRFLEMRKNAKMEKAAKSISEI
SLQVDRLAGQVLNFCCFCTLNC*
>Gene.103905::CL10032.Contig14_All::g.103905::m.103905	CL10032.Contig14_All
MERKIFVGELKKMLGGPTGLHHQDMKVFYKDKERDSKEFLDIVGVKDKSKLVLVEDPISQEKRFLEMRKNAKMEKAAKSISEISLQVDRLAGQVLNFCCF
CTLNC*
>Gene.103906::CL10032.Contig15_All::g.103906::m.103906	CL10032.Contig15_All
MLILSPTGLKDTELLMQVSRVQKYVETLDKLMVKNSMPAANGVNSPNGKQQRFANGHVKNSVVSNGNDHAKNSVRSNGHGNGNGYKQERSLNLGKPPLPQ
QRQRHSIGHSPLQPQPQQEQPSRHSTSGTATVVTTQWETFEAAPPLIPVSPTSSSGSATPKLINPKFPWDFE*
>Gene.103908::CL10032.Contig16_All::g.103908::m.103908	CL10032.Contig16_All
MERKIFVGELKKMLGGPTGLHHQDMKVFYKDKERDSKEFLDIVGVKDKSKLVLVEDPISQEKRFLEMRKNAKMEKAAKSISEISLQVDRLAGQVGALESV
ILKGGRVAEKEIGNVIELLMNELIKLDGIVADGDVKLQRKMQVSRVQKYVETLDKLMVKNSMPAANGVNSPNGKQQRFANGHVKNSVVSNGNDHAKNSVR
SNGHGNGNGYKQERSLNLGKPPLPQQRQRHSIGHSPLQPQPQQEQPSRHSTSGTTTVVTTQWETFEAAPPLIPVSPTSSSGSTTPKLINPKFPWDFE*
>Gene.103909::CL10032.Contig17_All::g.103909::m.103909	CL10032.Contig17_All
MMRMRTKLTGLSPMNGNNTNNGDRHKSVSNGESVGGAEGAPENWEMRPCGMLVQKRVDGEQITKPPPTIRVRVKYASIYHDIYINSQASFGELKKMLGGP
TGLHHQDMKVFYKDKERDSKEFLDIVGVKDKSKLVLVEDPISQEKRFLEMRKNAKMEKAAKSISEISLQVDRLAGQVLNFCCFCTLNC*
>Gene.103911::CL10032.Contig18_All::g.103911::m.103911	CL10032.Contig18_All
MMRMRTKLTGLSPMNGNNTNNGDRHNKSVSNGESVGGAEGAPENWEMRPCGMLVQKRVDGEQITKPPPTIRVRVKYASIYHDIYINSQASFGELKKMLGG
PTGLHHQDMKVFYKDKERDSKEFLDIVGVKDKSKLVLVEDPISQEKRFLEMRKNAKMEKAAKSISEISLQVDRLAGQVGALESVILKGGRVAEKEIGNVI
ELLMNELIKLDGIVADGDVKLQRKMQVNF*
>Gene.103884::CL10032.Contig1_All::g.103884::m.103884	CL10032.Contig1_All
MGRKNFVGELKKMLGGPTGLHHQDMKVFYKDKERDSKEFLDIVGVKDKSKLVLVEDPISQEKRFLEMRKNAKMEKAAKSISEISLQVDRLAGQVGALESV
ILKGGRVAEKEIGNVIELLMNELIKLDGIVADGDVKLQRKMQVSRVQKYVETLDKLMVKNSMPAANGVNSPNGKQQRFANGHVKNSVVSNGNDHAKNSVR
SNGHGNGNGYKQERSLNLGKPPLPQQRQRHSIGHSPLQPQPQQEQPSRHSTSGTATVVTTQWETFEAAPPLIPVSPTSSSGSATPKLINPKFPWDFE*
>Gene.103885::CL10032.Contig2_All::g.103885::m.103885	CL10032.Contig2_All
MERKIFVGELKKMLGGPTGLHHQDMKVFYKDKERDSKEFLDIVGVKDKSKLVLVEDPISQEKRFLEMRKNAKMEKAAKSISEISLQVDRLAGQVGALESV
ILKGGRVAEKEIGNVIELLMNELIKLDGIVADGDVKLQRKMQVARVQKYVETLDKLMVKNSMPSANGVHSPNGKQQKFANGYVKNSVASNGHDHAKNSVR
SNGHGNGNGYKQERSLNLGKPPLPQQRQRHSIGHSPLQPQPQQEQPSRHSTSGTTTVVTTQWETFEAAPPLIPVSPTSSSGSATPKLINPKFPWDFE*
>Gene.103886::CL10032.Contig3_All::g.103886::m.103886	CL10032.Contig3_All
MMRMRTKLTGLSPMNGNNTSNGDRHNKSVSNGESVGGAEGAPENWEMRPCGMLVQKRVDGEQITKPPPTIRVRVKYASIYHDIYINSQASFGELKKMLGG
PTGLHHQDMKVFYKDKERDSKEFLDIVGVKDKSKLVLVEDPISQEKRFLEMRKNAKMEKAAKSISEISLQVDRLAGQVLNFCCFCTLNC*
>Gene.103888::CL10032.Contig4_All::g.103888::m.103888	CL10032.Contig4_All
MGRKNFVGELKKMLGGPTGLHHQDMKVFYKDKERDSKEFLDIVGVKDKSKLVLVEDPISQEKRFLEMRKNAKMEKAAKSISEISLQVDRLAGQVGALESV
ILKGGRVAEKEIGNVIELLMNELIKLDGIVADGDVKLQRKMQVSRVQKYVETLDKLMVKNSMPAANGVNSPNGKQQRFANGHVKNSVVSNGNDHAKNSVR
SNGHGNGNGYKQERSLNLGKPPLPQQRQRHSIGHSPLQPQPQQEQPSRHSTSGTTTVVTTQWETFEAAPPLIPVSPTSSSGSATPKLINPKFPWDFE*
>Gene.103889::CL10032.Contig5_All::g.103889::m.103889	CL10032.Contig5_All
MMRMRTKLTGLSPMNGNKTSNGDRHNKSVSNGDRHNKSVSNGESVGGAEGAPENWEMRPCGMLVQKRVDGEQITKPPPTIRVRVKYASIYHDIYINSQAS
FGELKKMLGGPTGLHHQDMKVFYKDKERDSKEFLDIVGVKDKSKLVLVEDPISQEKRFLEMRKNAKMEKAAKSISEISLQVDRLAGQVGALESVILKGGR
VAEKEIGNVIELLMNELIKLDGIVADGDVKLQRKMQVNF*
>Gene.103891::CL10032.Contig6_All::g.103891::m.103891	CL10032.Contig6_All
MMRMRTKLTGLSPMNGNKTSNGDRHNKSVSNGESVGGAEGAPENWEMRPCGMLVQKRVDGEQITKPPPTIRVRVKYASIYHDIYINSQASFGELKKMLGG
PTGLHHQDMKVFYKDKERDSKEFLDIVGVKDKSKLVLVEDPISQEKRFLEMRKNAKMEKAAKSISEISLQVDRLAGQVLNFCCFCTLNC*
>Gene.103893::CL10032.Contig7_All::g.103893::m.103893	CL10032.Contig7_All
MMRMRTKLTGLSPMNGNKTSNGDRHNKSVSNGDRHNKSVSNGESVGGAEGAPENWEMRPCGMLVQKRVDGEQITKPPPTIRVRVKYASIYHDIYINSQAS
FGELKKMLGGPTGLHHQDMKVFYKDKERDSKEFLDIVGVKDKSKLVLVEDPISQEKRFLEMRKNAKMEKAAKSISEISLQVDRLAGQVGALESVILKGGR
VAEKEIGNVIELLMNELIKLDGIVADGDVKLQRKMQVARVQKYVETLDKLMVKNSMPSANGVHSPNGKQQKFANGYVKNSVASNGHDHAKNSVRSNGHGN
GNGYKQERSLNLGKPPLPQQRQRHSIGHSPLQPQPQQEQPSRHSTSGTTTVVTTQWETFEAAPPLIPVSPTSSSGSATPKLINPKFPWDFE*
>Gene.103895::CL10032.Contig8_All::g.103895::m.103895	CL10032.Contig8_All
MERKIFVGELKKMLGGPTGLHHQDMKVFYKDKERDSKEFLDIVGVKDKSKLVLVEDPISQEKRFLEMRKNAKMEKAAKSISEISLQVDRLAGQVGALESV
ILKGGRVAEKEIGNVIELLMNELIKLDGIVADGDVKLQRKMQVNF*
>Gene.103896::CL10032.Contig9_All::g.103896::m.103896	CL10032.Contig9_All
KMMRMRTKLTGLSPMNGDRVNGERSVDNGGVGNGGVGNGGEGSVVENWEMRPCGMLVQKRGSGEPVSKPVPTIRVRVKYGSVHHEVDINSQASFGELKKM
LAEVTGLHHQDMKVYYKDKEKNSKEFLDIVGVKDKSKLVLVEDPISQEKRFLEMRKNAKMEKAAKSISEICLEVDRFAGQVAALESVILKGGRVAEKDIV
NVIELLMNELIKLDGIVADGDVKLQRKMQVARVQKCVETLDILKVKNSMPAANVVQAPNGNQQKFSNGHAKNSVTSNGHVHTKNSVRSSGHGYKQERPSS
LGKPPLPPRQRHHSIGQSPLQPQSHQEHQPSRHSTSGTGTVVTTQWETFEAVAPLIPVSPTSSPGSATPKLVNPKFPWDFE*
>Gene.103913::CL10033.Contig1_All::g.103913::m.103913	CL10033.Contig1_All
MDSNVQVADKDRPKKKKKSEVLSDVSEGVPDLHTGGKMNEWSRKKKQKDQTREDVNAQGEGEGKFKKGKTGDKIGSYRALKVLGDEVNKDFFDNQKNFDV
TEADAGIVDKIGLAKGGDEFVSEEGHQKKKKKKTESNSNDGDASSAENHSPNVTIETAQRVKKKKQKKVKEDFVDPSLITELSESNGEDDRLGGDTGNEH
KMKKNKKKKQQKVKEDFVDPSLITELSESNGEDDRLGGDTGNEHKMKKNKKNKQKKVKEDFVDPSLITELSGSNGEDDSLGGDTGDVHMMKKNKKKKTRE
EKCRDNEFSVASKFVGDVSFIENTTDHDIAEKVDPVKVLKRKKKKDSEVLGATFSHQKPVDDDHMSAVDSNGVNSSKRDETSSKSKKKGDANACTSKTVD
INGRSSNDLVDDQINDEVTKEKKRNKRKDASVAGSLDEELGNTTRVASVNDSVERKGKSSKKRKGKSLDVNNDVADIGMLENNESNEAAEPSENLKSSKK
SKKVKFSENVEVFPLHDASSKGKKKQLKDSSKGKEKQLEDGSKTTDDDGLMRGKRFSKEEDELVREAVLKYIEDHQLGENGVDMVMKSKSHQELKGCWKE
IGEVVPYRPYTAVYYRAHLLFERSETRKWTQEEFELVKKFHEKHGPDWRTLADELGKYRFHVKDAWRRIRFTNHKKGNWSQEEYQELFNLVNMDLSMKAF
SEKKTKHGMLRDNISWEAISEKLSTRSNSICCMKWYNQLVSPMVAEGLWSNTDDYRLLISLSDLDASCEEDVDWDNLLEHRSGDVCRKRWNQMVRHIGEY
GTKSFIEQVDVLSQRYCRDILEARE
>Gene.103914::CL10033.Contig2_All::g.103914::m.103914	CL10033.Contig2_All
MDSNVQVADKDRPKKKKKSEVLSDVSEGVPDLHTGGKMNEWSRKKKQKDQTREDVNAQGEGEGKFKKGKTGDKIGSYRALKVLGDEVNKDFFDNQKNFDV
TEADAGIVDKIGLAKGGDEFVSEEGHQKKKKKKTESNSNDGDASSAENHSPNVTIETAQRVKKKKQKKVKEDFVDPSLITELSESNGEDDRLGGDTGNEH
KMKKNKKKKQKKVKEDFVDPSLITELSGSNGEDDSLGGDTGDVHMMKKNKKKKTREEKCRDNEFSVASKFVGDVSFIENTTDHDIAEKVDPVKVLKRKKK
KDSEVLGATFSHQKPVDDDHMSAVDSNGVNSSKRDETSSKSKKKGDANACTSKTVDINGRSSNDLVDDQINDEVTKEKKRNKRKDASVAGSLDEELGNTT
RVASVNDSVERKGKSSKKRK
>Gene.103915::CL10033.Contig3_All::g.103915::m.103915	CL10033.Contig3_All
MDSNVQVADKDRPKKKKKSEVLSDVSEGVPDLHTGGKMNEWSRKKKQKDQTREDVNAQGEGEGKFKKGKTGDKIGSYRALKVLGDEVNKDFFDNQKNFDV
TEADAGIVDKIGLAKGGDEFVSEEGHQKKKKKKTESNSNDGDASSAENHSPNVTIETAQRVKKKKQKKVKEDFVDPSLITELSGSNGEDDSLGGDTGDVH
MMKKNKKKKTREEKCRDNEFSVASKFVGDVSFIENTTDHDIAEKVDPVKVLKRKKKKDSEVLGATFSHQKPVDDDHMSAVDSNGVNSSKRDETSSKSKKK
GDANACTSKTVDINGRSSNDLVDDQINDEVTKEKKRNKRKDASVAGSLDEELGNTTRVASVNDSVERKGKSSKKRKGKSLDVNNDVADIGMLENNESNEA
AEPSENLKSSKKSKKVKFSENVEVFPLHDASSKGKKKQLKDSSKGKEKQLEDGSKTTDDDGLMRGKRFSKEEDELVREAVLKYIEDHQLGENGVDMVMKS
KSHQELKGCWKEIGEVVPYRPYTAVYYRAHLLFERSETRKWTQEEFELVKKFHEKHGPDWRTLADELGKYRFHVKDAWRRIRFTNHKKGNWSQEEYQELF
NLVNMDLSMKAFSEKKTKHGMLRDNISWEAISEKLSTRSNSICCMKWYNQLVSPMVAEGLWSNTDDYRLLISLSDLDASCEEDVDWDNLLEHRSGDVCRK
RWNQMVRHIGEYGTKSFIEQVDVLSQRYCRDILEARESYDNKPPVD*
>Gene.103916::CL10033.Contig4_All::g.103916::m.103916	CL10033.Contig4_All
MDSNVQVADKDRPKKKKKSEVLSDVSEGVPDLHTGGNMNEWSRKKKQKDQTREDVNAQGEGEGKFKKGKTGDKIGSYRALKVLGDEVNKDFFDNQKNFDV
TEADAGIVDKIGLAKGGDEFVSEEGHQKKKKKKTESNSNDGDASSAENHSPNVTIETAQRVKKKKQKKVKEDFVDPSLITELSESNGEDDRLGGDTGNEH
KMKKNKKKKQKKVKEDFVDPSLITELSESNGEDDRLGGDTGNEHKMKKNKKKKQKKVKEDFVDPSLITELSESNGEDDRLGGDTGNEHKMKKNKKKKQKK
VKEDFVDPSLITELSGSNGEDDSLGGDTGDVHMMKKNKKKKTREEKCRDNEFSVASKFVGDVSFIENTTDHDIAEKVDPVKVLKRKKKKDSEVLGATFSH
QKPVDDDHMSAVDSNGVNSSKRDETSSKSKKKGDANACTSKTVDINGRSSNDLVDDQINDEVTKEKKRNKRKDASVAGSLDEELGNTTRVASVNDSVERK
GKSSKKRKGKSLDVNNDVADIGMLENNESNEAAEPSENLKSSKKSKKVKFSENVEVFPLHDASSKGKKKQLKDSSKGKEKQLEDGSKTTDDDGLMRGKRF
SKEEDELVREAVLKYIEDHQLGENGVDMVMKSKSHPELKGCWKEIGEVVPYRPYTAVYYRAHLLFERSETRKWTQEEFELVKKFHEKHGPDWRTLADELG
KYRFHVKDAWRRIRFTNHKKGNWSQEEYQELFNLVNMDLSMKAFSEKKTKHGMLRDNISWEAISEKLSTRSNSICCMKWYNQLVSPMVAEGLWSNTDDYR
LLISLSDLDASCEEDVDWDNLLEHRSGDVCRKRWNQMVRHIGEYGTKSFIEQVDVLSQRYCRDILEARESYDNKPPVD
>Gene.103917::CL10035.Contig1_All::g.103917::m.103917	CL10035.Contig1_All
LADEVDKQSGLSRLTLFSPCKVNVFLRITGKREDGYHDLASLFHVISLGDKIKFSLSPSKSKDSLSTNVAGVPLDDRNLIIKALNLYRQKTGSDKYFWIH
LDKKVPTGAGLGGGSSNAATALWAANEFSGGIATEKQLQEWSSEIGSDIPFFFSRGAAYCTGRGEVKLCPSELLKPQTLLSREPLGIEVVEDILPPPIPL
ETPMILIKPPEACSTAQVYKRLRLDQTSKVDPLSLLEKISREGISQDVCINDLESPAFEVLPSLRRLKQRIIAASRGQYDSVFMSGSGSTIVGIGSPDPP
QFIYDDEAYKDVFLSEATFITREENQWYSEPASSSTGLVAEFSRPIDDGITQ*
>Gene.103918::CL10035.Contig3_All::g.103918::m.103918	CL10035.Contig3_All
FNPTKRSDFSGIKSNGLSSVKPKFNLRKIQSFKPISSLDPQSGGRRQVEVVYDPEGRLNKLADEVDKQSGLSRLTLFSPCKVISLGDKIKFSLSPSKSKD
SLSTNVAGVPLDDRNLIIKALNLYRQKTGSDKYFWIHLDKKVP
>Gene.103919::CL10035.Contig4_All::g.103919::m.103919	CL10035.Contig4_All
MASTHILHSSILYTSFNPTKRSDFSGIKLNGLSSIKPKFNLKKFPSFKPISSLDPQAGGRRQVEVVYDPEGRLNKLANEVDKQAGLSRLTLFSPCKVNVF
LRITGKREDGYHDLASLFHVISLGDKIKFSLSPSKSKDSLSTNVAGVPLDDRNLIIKALNLYRQKTGSDKYFWIHLDKKVPTGAGLGGGSSNAATALWAA
NEFSGGIATEKQLQEWSSEIGSDIPFFFSRGAAYCTGRGEVVEDILPPPIPLETPMILIKPPEACSTAQVYKRLRLDQTSKVDPLSLLEKISREGISQDV
CINDLESPAFEVLPSLRRLKQRIIAASRGQYDSVFMSGSGSTIVGIGSPDPPQFIYDDEAYKDVFLSEATFITREENQWYSEPASSSTGLVAEFSRPISD
GSTQ*
>Gene.103920::CL10035.Contig5_All::g.103920::m.103920	CL10035.Contig5_All
MASTHILHSSILYTSFNPTKRSDFSGIKSNGLSSVKPKFNLRNIQSFKPISSLDPQAGGRRQVEVVYDPEGRLNKLADEVDKQSGLSRLTLFSPCKVNVF
LRITGKREDGYHDLASLFHVISLGDKIKFSLSPSKSKDSLSTNVAGVPLDDRNLIIKALNLYRQKTGSDKYFWIHLDKKVPTGAGLGGGSSNAATALWAA
NEFSGGIATEKQLQEWSSEIGSDIPFFFSRGAAYCTGRGEVKLCPSELLKPQTLLSREPLGIEVVEDILPPPIPLETPMILIKPPEACSTAQVYKRLRLD
QTSKVDPLSLLEKISREGISQDVCINDLESPAFEVLPSLRRLKQRIIAASRGQYDSVFMSGSGSTIVGIGSPDPPQFIYDDEAYKDVFLSEATFITREEN
QWYSEPASSSTGLVAEFSRPISDGSTQ*
>Gene.103921::CL10036.Contig2_All::g.103921::m.103921	CL10036.Contig2_All
QLVSRRRALIKIEERMRNFSIFKTTSKLFNDYPTCSSLFLLFSISTGGIVAYSESQAGSRPQLLESKPLEPKKKLVVLGTGWAGISFVKDLDPSIYDVKV
VSPRNYFAFTPLLPSVTVGTVEARSIVEPIRNIIKKRTGEIKYCEAECTKIDAAKQKITCKATFENSPYPNREFSLEYDYLVVAIGAQVNTFNTPGVMEH
CHFLKEVEDAQRIRRCVIDCFEQAALPDLSEEEKRKNLHFVIVGGGPTGVEFAAELHDHIVEDLVKIYPGVKDLVKITVIQSGDHILNMFDERISAFAEN
KFSRDGIELLTGCRVVSVSDGSITMNIKSKGEVCSVPYGMVVWSTGVGTRPVVRDFMEQIGQVLRMARGVF*
>Gene.103924::CL10037.Contig2_All::g.103924::m.103924	CL10037.Contig2_All
MEGSVITKEYGYVVLVLVFYCFFNFWMSFQVGKARKKYKVYYPTLYATEAENKDAKLFNCVQRGHQNSLEMMPVFFIMMILGGMRHPCISTGLGLLYIVT
RYFYFTGYSSGDPQKRLSIGKYSFLALSGLMICTISFGVNLLIA*
>Gene.103925::CL10037.Contig3_All::g.103925::m.103925	CL10037.Contig3_All
MEGFVATKEYGYVVLVLVFYCFFNFWMSFQVGKARKKYKVYYPTLYATEAENKDAKLFNCVQRGHQNSLEMMPVFFIMMILGGMRHPCISAGLGLLYIVT
RYFYFTGYSSGDPQKRLSIGKYSFLALSGLMICTISFGVNLLIA*
>Gene.103926::CL10038.Contig1_All::g.103926::m.103926	CL10038.Contig1_All
MAQLRKLEGEVQLNCSAEKLFKMNMANQPNMPSICSNVCKVEALQGDWESIGSTRRWDYIIDGKKEYLIERIETNDEKNKIIHRSATEGDIMRSLYKTFA
TTMHVIPKGNTSCVVKISLEYEKMKEDAPEPHHMLRFGLGTFQELVSHLA*
>Gene.103928::CL10038.Contig2_All::g.103928::m.103928	CL10038.Contig2_All
MAQLRKLEGQVQLKCSADELFKMNMANQPNMPSICSNVCKVEALQGDWESIGSTRRWNYIIDGKKEYLIERIETNDEKNKIIHRTAIEGDIMRSQYKTFA
TTMHVIPKGNANCVVKISLEYEKMKEDAPEPHLMLRFGLGTFEDLVSHLT*
>Gene.103930::CL10039.Contig2_All::g.103930::m.103930	CL10039.Contig2_All
HNINIHHCFPADNSDGDGLHVFSSSNVWIDHCMLSNCYDGLIDCTVGSTAITISNNYFSHHDKVMLLGHSDDYIADRGMQVTVAFNRFGQALNQRMPRCR
FGYFHVVNNDYTSWGEYAVGGSARPTINSQGNRYIAPSNPNAKEVTKRLDADGQEWESWNWRTEGDLLMNGAFFVPSGDGVNPQYSLASSMEPRPAAYID
QLTLNAGILLPSPNGGITNPGRGSGISSSGGLNPGAGGTVPGGFGAVPGGMYGTGGNNPSGDGGYYGGDGGFFFSHAPTSHSCQTSLILSTLIVLTIYFT
KIYYFIL*
>Gene.103931::CL10039.Contig3_All::g.103931::m.103931	CL10039.Contig3_All
MATITIIQTITHIHIIHVIFIIIILFSFFCKFKASHYNLTLPHEHPYPEHIVQEFHRRVNVSLSRRQTLETTQVKDQFSCVSGNPIDDCWKCDPNWAANR
QHLADCAIGFGYKALGGKGGPIYVVTDSSDPDPHRPKPGTLRDAVSQPGPVWIIFANDMLIKLNSPLMVTSFKTIDGRGAHVEVTGGGCISVEHVTNVII
HNINIHHCFPADNSDGDGLHVFSSSNVWIDHCMLSNCYDGLIDCTVGSTAITISNNYFSHHDKVMLLGHSDDYIADRGMQVTVAFNRFGQALNQRMPRCR
FGYFHVVNNDYTSWGEYAVGGSARPTINSQGNRYIAPSNPNAKEVTKRLDADGQEWESWNWRTEGDLLINGAFFVPSGDGVNPQYSLASSMEPKPAAYID
QLTLNAGILLHNPNGGITSPGRGTGISSGGGLTPGVGGAVPGGFGAVPGGMYGTGGGYNNPPGDGGYYGGDGGFFFSHAPTSQPCQTSLILSTLLVLTIY
FTKIYYFIL*
>Gene.103932::CL10039.Contig4_All::g.103932::m.103932	CL10039.Contig4_All
MATITIIQTITHIHIHVIFIIIVLFSFFCKFKASHYNLTLPHEHPYPEHIVQEFHRRVNVSLSRRQTLETTQVKDQFSCVSGNPIDDCWKCDPNWAANRQ
HLADCAIGFGYKALGGKGGPIYVVTDSSDPDPHRPKPGTLRDAVSQPGPVWIIFANDMLIKLNSPLMVTSFKTIDGRGAHVEVTGGGCISVEHVTNVIIH
NINIHHCFPADNSDGDGLHVFSSSNVWIDHCMLSNCYDGLIDCTVGSTAITISNNYFSHHDKVMLLGHSDDYIADRGMQVTVVFNRFGEALNQRMPRCRF
GYFHIVNNDYTNWGDYAIGGSARPTINSQGNRYIAPSNPNTKEVTRRLDANEQEWESWNWRTEGDLLMNGAFFVPSGDGVNPQYSLASSMEPRPAAYIDQ
LTLNAGILLPSPNGGITNPGRGSGISSSGGLNPGAGGTVPGGFGAVPDGMYGTGDGYNNPSGDGGGDGGFFFSNAPTSPSSQTTLILSTLLVLTIYF
>Gene.18411::CL1004.Contig1_All::g.18411::m.18411	CL1004.Contig1_All
MSILQEWPEPIIRVQSLSNNGLDRIPKRYIKPITERPKVDSVIDDGEVDIPLIDLSGLQSSDPETVRVTREKVGEACKEWGFFQAINHGVRPELMDLARQ
TWREFFYQPMEEKQKYANDPRTYEGYGSRLGVEKGAVLDWSDYYFLHYLPSNLKDYNKWPGQPTYHREVIEQYSGEVVKLGRRLMKTFSTNLGLEENYLQ
NAFGGEENGCCLRVNFYPKCPQPDLTLGLSSHSDPGGLTILLPDPNVPGLQVRRNDKWITVKPAQHAFIINIGDQIQVLSNAAYKSVEHRVIVNPNLERV
SLAFFYNPRGELLIEPAKELVTPENPALYPPMTFNEYRLYIRLKGPRGKSQVESLKSPR*
>Gene.18412::CL1004.Contig2_All::g.18412::m.18412	CL1004.Contig2_All
MSCTQDWPEPIVRVQSLSDSGLDRIPDRYIKPPTERPLVEPVVEDGVDIPLIDLSGLFSGDSNTVRATREKVGEACRVWGFFQAINHGVPPELMDRARQT
WREFFHQPMEEKQKYANDPKTYEGYGSRLGVEKGAVLDWSDYYFLHYLPSNLKDYNKWPGQPTYHREVIEQYSGEVVKLGRRLMKTFSTNLGLEENYLQN
AFGGEENGCCLRVNFYPKCPQPDLTLGLSSHSDPGGLTILLPDPNVPGLQVRRNDKWITVKPAQHAFIINIGDQIQVLSNAAYKSVEHRVIVNPNLERVS
LAFFYNPRGELLIEPAKELVTPENPALYPPMTFNEYRLYIRLKGPRGKSQVESLKSPR*
>Gene.18413::CL1004.Contig3_All::g.18413::m.18413	CL1004.Contig3_All
MSCTQDWPEPIVRVQSLSDSGLDRIPDRYIKPPTERPLVEPVVEDGVDIPLIDLSGLFSGDSNTVRATREKVGEACRVWGFFQAINHGVPPELMDRARQT
WREFFHQPMEEKQKYANDPKTYEGYGSRLGVEKGAVLDWSDYYFLHYLPSNLKDYNKWPGQPTYHREVIEQYSGEVVKLGRRLMKTFSTNLGLEEDYLQN
AFGGEENGCCLRVNFYPKCPQPDLTLGLSSHSDPGGLTILLPDPNVPGLQVRRNDKWITVKPAQHAFIINIGDQIQVLSNAAYKSVEHRVIVNPNLERVS
LAFFYNPRGELLIEPAKELVTPENPALYPPMTFNEYRLYIRLKGPRGKSQVESLKSPR*
>Gene.18414::CL1004.Contig4_All::g.18414::m.18414	CL1004.Contig4_All
MSILQEWPEPIIRVQSLSNNGLDRIPERYIKPITERPKVDSVIGDGEVDIPLIDLSGLQSSDPETVRVTREKVGEACKEWGFFQAINHGVQPELMDLARQ
TWREFFYQPMEEKQKYANDPRTYEGYGSRLGVEKGAVLDWSDYYFLHYLPSNLKDHNKWPDQPSYHREVIEQYSREVVQLGSRLMKVFSVNLGLEENHLQ
KAFGGEEVGACLRVNFYPKCPQPDLALGLSSHSDPGGLTILLPDPHVPGLQVRRGDKWITVKPAQHAFIINIGDQIQVLSNAVYKSVEHRVIVN
>Gene.18415::CL1004.Contig5_All::g.18415::m.18415	CL1004.Contig5_All
MSCTQDWPEPIVRVQSLSDSGLDRIPDRYIKPPTERPLVEPVVEDGVDIPLIDLSGLFSSDPDIVRVTIEKVGEACRVWGFFQAINHGVPPQLMDRARQT
WREFFHQPMEEKQKYANDPKTYEGYGSRLGVEKGAVLDWSDYYFLHYLPSNLKDHNKWPGQPTYHREVIEQYSGEVVKLGRRLMKTFSTNLGLEEDYLQN
AFGGEENGCCLRVNFYPKCPQPDLTLGLSSHSDPGGLTILLPDPNVPGLQVRRNDKWITVKPAQHAFIINIGDQIQVLSNAAYKSVEHRVIVNPNLERVS
LAFFYNPRGELLIEPAKELVTPENPALYPPMTFNEYRLYIRLKGPRGKSQVESLKSPR*
>Gene.18417::CL1004.Contig6_All::g.18417::m.18417	CL1004.Contig6_All
MSILQEWPEPIIRVQSLSNNGLDRIPKRYIKPITERPKIDSVIDDSEVDIPLIDLSGLLSSDPETVRVTREKVGEACKVWGFFQAINHGVQPELMDLARQ
TWREFFYQPMEEKQKYANDPRTYEGYGSRLGVEKGAVLDWSDYYFLHYLPSNLKDHNKWPDQPSYHREVIEQYSREVVQLGSRLMKVFSVNLGLEENHLQ
KAFGGEEVGACLRVNFYPKCPQPDLALGLSSHSDPGGLTILLPDPHVPGLQVRRGDKWITVKPAQHAFIINIGDQIQVLSNAVYKSVEHRVIVNPNLERL
SLAFFYNPRGELLIEPAKELITSKNPAMYTPMTFNEYRLYIRLKGPRGKSQVESLKSPK*
>Gene.18418::CL1004.Contig7_All::g.18418::m.18418	CL1004.Contig7_All
MSCTQDWPEPIVRVQSLSDSGLDRIPDRYIKPPTERPLVEPVVEDGVDIPLIDLSGLFSSDPDIVRVTIEKVGEACRVWGFFQAINHGVPPQLMDRARQT
WREFFHQPMEEKQKYANDPKTYEGYGSRLGVEKGAVLDWSDYYFLHYLPSNLKDHNKWPGQPTYHREVIEQYSGEVVKLGRRLMKTFSTNLGLEEDYLQN
AFGGEENGCCLRVNFYPKCPQPDLTLGLSSHSDPGGLTILLPDPNVPGLQVRRNDKWITVKPAQHAFIINIGDQIQVLSNAAYKSVEHRVIVNPNLERVS
LAFFYNPRGELLIEPAKELVTPENPALYPPMTFNEYRLYIRLKGPRGKSQVESLKSPR*
>Gene.18420::CL1004.Contig8_All::g.18420::m.18420	CL1004.Contig8_All
MSILQEWPEPIIRVQSLSNNGLDRIPKRYIKPITERPKIDSVIDDSEVDIPLIDLSGLLSSDPETVRVTREKVGEACKVWGFFQAINHGVQPELMDLARQ
TWREFFYQPMEEKQKYANDPRTYEGYGSRLGVEKGAVLDWSDYYFLHYLPSNLKDHNKWPDQPSYHREVIEQYSREVVQLGSRLMKVFSVNLGLEENHLQ
KAFGGEEVGACLRVNFYPKCPQPDLALGLSSHSDPGGLTILLPDPHVPGLQVRRGDKWITVKPAQHAFIINIGDQIQVFAYHILYLVNYLGFVNGIETVI
NYHVVLFNILIYQNKHYTSIRLVQSLHYFVELSNAFDVTIFGLLFLVVKNSYLYFI*
>Gene.18422::CL1004.Contig9_All::g.18422::m.18422	CL1004.Contig9_All
MSCTQDWPEPIVRVQSLSDSGLDRIPDRYIKPPTERPLVEPVVEDGVDIPLIDLSGLFSGDSNTVRATREKVGEACRVWGFFQAINHGVPPELMDRARQT
WREFFHQPMEEKQKYANDPKTYEGYGSRLGVEKGAVLDWSDYYFLHYLPSNLKDHNKWPDQPSYHREVIEQYSREVVQLGSRLMKVFSVNLGLEENHLQK
AFGGEEVGACLRVNFYPKCPQPDLALGLSSHSDPGGLTILLPDPHVPGLQVRRGDKWITVKPAQHAFIINIGDQIQVLSNAVYKSVEHRVIVNPNLERLS
LAFFYNPRGELLIEPAKELITSKNPAMYTPMTFNEYRLYIRLKGPRGKSQVESLKSPK*
>Gene.103935::CL10040.Contig4_All::g.103935::m.103935	CL10040.Contig4_All
RVISNKKSTSPTKDQKSKIQSFKKLQLATYHASLNDTPTSVSSTQKYHSELKNRGQRTGYYSSHIFLLTLLFRVQFRLRVVPRKATVNIDGESGSEIDGC
*
>Gene.103936::CL10041.Contig1_All::g.103936::m.103936	CL10041.Contig1_All
SIDRLPCRLLVHFFVKPLPLRMADNKRKSSNNTNHNKFQKKSHRHKGKVNKSSGPRLPSAFRKQLDTFINPNSHDDSDNEIIDSDGNNDLYEYEEELAQE
ESKKNRRFDHVDNFEYQLPDKFKDEDILSDDDDDNDD
>Gene.103937::CL10041.Contig2_All::g.103937::m.103937	CL10041.Contig2_All
MADNKRKSSNNTNKFQKKSDRHRHKGKVNKSSGPRLPSAFRKHLETFINPNLHEDSENEIIDSDGNNDLYEYEEELAQEESKKNRRFDHVDNYEYQLPDK
FKDEDILSDDDDEDKDKDNEEEDENSDDNARHVRMLQDITGIPTQAFQGTKRKRDAVISEAYPESEFNPTREVLSGNGEISLEQLLDPLRGTSGYSKLRK
KIQSIDKKGEAVHAPLPKPDQERVERSVAYDQTKKDITKWEQLVKRNREAPTLYFDQLGDMGLSTVGAIASDFKPRTDFEKAIASILDNKEVAEAYKSDG
AKLLELNKISVEEVKDRQDRLAKMRSLLFRHEMKAKHIKKIKSKTYHRIKKKDKLKAATVDLLTDPKSARELAEKQERMRAEARMTLRHKNQGKWAKRVL
ERGLSKQDEATRAAIAEQLHQHNLLTRKMNSMKDSGSSSSDDSDFDDDDECSDEEHASKLIAKAKEKTIKLMEQEDEVPHSGVATLPFMVRGLEKRKEAA
NEEAKRALQEYELSLNQDLAKGLIIETPSGRRVFGATKKKVEEAKVKHRPEIDNFGSDNENSTETKDDIHMEPLKGNHKEKDLDVDLEVLREGLGADDDE
AIKSVIDVADDPGQRKRYDVSVFASGTWKKNQSRDKGDSSHDANINYMSEVAKPTPSSDSGKEVEVESDTDSGGHMIDGILSSGTRQTYELPSNEELIRR
AFAGDDVEDEFEKAKEDVLNDENPEPEKPLLIPGWGEWTDVQAKKGLPYWMRKEHADAKQKREAALKKRKDARLKHVIVSEKVDKKEMKLLAESLPFPYT
SKEDFERVHRMPIGPEFNPASTAGALIRPEVVKKPGMIINPIKFEEVDPHERIDEQKRGQKRASTKRSGKKLTHHN*
>Gene.103941::CL10041.Contig3_All::g.103941::m.103941	CL10041.Contig3_All
MLQDITGIPTQAFQGTKRKRDAVISEAYPESEFNPTREVLSGNGEISLEQLLDPLRGTSGYSKLRKKIQSIDKKGEAVHAPLPKPHQERVERTVAYDQTK
KDITKWEQLVKRNREAPTLYFDQVGDMGLSTVGAIASDFKPRTDFEKAIASILDNKEVAEAYKGDGAKLLELNKISVEEVKDRQDRLAKMRSLLFHHEMK
AKHIKKIKSKTYHRIKKKDKLKAATVDLLTDPKSARELAEKQERMRAEARMTLRHKNQGKWAKRVLERGLSKQDEGTRAAIAEQLHQHNLLTRKMNSMKD
SGSSSSDDSDFDDDDDCSDEECASKLIAKAKEKTIKLMEQEDEVPHSGVATLPFMVRGLEKRKEAANEEAKRALQEYEPSLNQDLAKGLKIKTTSGRRVF
GATKKKVEEAKVKHRPEIDNFGSDNENGSETKDDIHMEPLKGNHKEKDLDVDLEVLREGLGADDDEAIKSVIDVADNPGHRTRYDVSVFASGTWKKNQSR
DKGDSSHDANIKYTSEVAKPTPSSDNSKEVEVESDTDSGGHMIDGILSSGTRQTYELPSNEELIRRAFAGDDVEDEFEKAKEDVLNDENPEPEKPLLIPG
WGEWTDVQAKKGLPYWMRKEHADAKQKREAALKKRKDARLKHVIVSEKVDKKEMKLLAESLPFPYTSKEDFERVHRMPIGPEFNPASTAGALIRPEVVKK
PGMIINPIKFEEVDPHERIDEQKRGQKRASTKRSGKKLTHHN*
>Gene.103945::CL10041.Contig4_All::g.103945::m.103945	CL10041.Contig4_All
MADNKRKSSNNTNKFQKKSDRHRHKGKVNKSSGPRLPSAFRKHLETFINPNLHEDSENEIIDSDLYEYEEELAQEESKKNRRFDHVDNYEYQLPDKFKDE
DILSDDDDEDKDKDNEEEDENSDDNARHVRMLQDITGIPTQAFQGTKRKRDAVISEAYPESEFNPTREVLSGNGEISLEQLLDPLRGTSGYSKLRKKIQS
IDKKGEAVHAPLPKPHQERVERTVAYDQTKKDITKWEQLVKRNREAPTLYFDQVGDMGLSTVGAIASDFKPRTDFEKAIASILDNKEVAEAYKGDGAKLL
ELNKISVEEVKDRQDRLAKMRSLLFHHEMKAKHIKKIKSKTYHRIKKKDKLKAATVDLLTDPKSARELAEKQERMRAEARMTLRHKNQGKWAKRVLERGL
SKQDEGTRAAIAEQLHQHNLLTRKMNSMKDSGSSSSDDSDFDDDDDCSDEECASKLIAKAKEKTIKLMEQEDEVPHSGVATLPFMVRGLEKRKEAANEEA
KRALQEYEPSLNQDLAKGLKIKTTSGRRVFGATKKKVEEAKVKHRPEIDNFGSDNENGSETKDDIHMEPLKGNHKEKDLDVDLEVLREGLGADDDEAIKS
VIDVADNPGHRTRYDVSVFASGTWKKNQSRDKGDSSHDANIKYTSEVAKPTPSSDNSKEVEVESDTDSGGHMIDGILSSGTRQTYELPSNEELIRRAFAG
DDVEDEFEKAKEDVLNDENPEPEKPLLIPGWGEWTDVQAKKGLPYWMRKEHADAKQKREAALKKRKDARLKHVIVSEKVDKKEMKLLAESLPFPYTSKED
FERVHRMPIGPEFNPASTAGALIRPEVVKKPGMIINPIKFEEVDPHERIDEQKRGQKRASTKRSGKKLTHHN*
>Gene.103948::CL10042.Contig1_All::g.103948::m.103948	CL10042.Contig1_All
MGSFVPFGGFFPTPSDYRPPLASVRPPFARCNSCNEKCQHELSATLREGSSLAVGDQQLPSWLPRSQSDSSMGGDVFAQVKDVKSPSKEKIKHLQEKWDD
HCRQAHQTSMFVAPGFSLARLQVPQPLGFPFMVDNIQGSSSSGESSLNEKVCSSSSSGMMIMTQNMSQPQASKAVFSKQALEVSQCHPNQTTAISVTVTT
DLGLGTIYGSKLDLKKPLFQNHQVHSQKFSGPAPISTNQGFLGKKDSAQSSLEGLDPCDYKSLFRKLSEAVSWQAEAISKIVEVVSSCRSGNGRQRGGTI
RGNIWLSFLGPDKIGKKRIAAELANAIFGSKDRLIAVDLSSQDRISNVDSIFVCQASYSFNINMSRTTVVDHIAQELCKKPPSVVFLEHVDEADLVVQNS
LFHAIQTGKFRDSRGKEIGINNVVFITSSTMTKDERSLSPRKEFIKFQEEQILEAKNWQMQLAIRRAPMDAASSRSNETTISLLPTKCASNQESSAKRKL
SNILSDASDQLAKRAQKTPKSSLDLNLPLEEAEAEPEAEAEASDDQMDIFGRAWLEDFFAQVDGNVVFKPFNFDALADKLMRKVRSKFEETYRGERISLE
IDHEVMVQILAASWSSNKEATEHWIEQVLCTSFATAREKYHLSAESIVRLSSCEGIPVMEWASEICLPKSINLGI*
>Gene.103954::CL10042.Contig2_All::g.103954::m.103954	CL10042.Contig2_All
MKLYLVYMDQLLHSVQIKDVKSPSNEKVKHLQEKWDDHCRQAHQTSMFVAPGFSLARLQVPQPLGFPFMVDNIQGSSSSGDSSLNEKVCSSSSSGMMIMA
QNLSQPRASKAIFSKQALEVSQCHPNQTTAISVTVTTDLGLGTIHGSKLDLKKPLFQNHQVHSQKFSGPAPISTNQGFLGTKDSAQSSLEGSNPCDYKSL
LRKLSDAVAWQAEAISKIVEVVSCCRSGNGRQRGSIRGNIWLSFLGPDKIGKKRIAAELANAISGSKDPLIAVDLSSQDRISNVDSIFVCQGLYSFNVNM
SRTTIVDHIAQEMCKKPHSVVFLEHVDEADLVVQNSLFHAIQTGKFRDSRGKEIGINNVVFITSSTMGKDERSLSPRKEFIKFQEEQILEAKNWQMQLAI
RRAPMDAASRSNEITISLLPTKCASNQESSAKRKLSNILSDASDQLAKRAQKTPKSSLDLNLPLEEAEAEPEAEAEASDDQMDIFGRAWLEDFFAQVDGN
VVFKPFNFDALADKLMRKVRSKFEETYRGERISLEIDHEVMVQILAASWSSNKEATEHWIEQVLCTSFATAREKYHLSAESIVRLSSCEGIPVMEWASEI
CLPKSINLGI*
>Gene.103958::CL10042.Contig3_All::g.103958::m.103958	CL10042.Contig3_All
MGSFVPFGGFFPTPSDYRPPLASVKPPFTRCNSCNEKYQHELSATLREGSSLAVSDQQLPSWLPRSQSDSSMGGDVIAQVPNSFSRILVYLGMFESLLSM
FSYFFSVIEDAYEESAS*
>Gene.103959::CL10042.Contig4_All::g.103959::m.103959	CL10042.Contig4_All
MDQLLHSVQVKDVKSPSKEKIKHLQEKWDDHCRQAHQTSMFVAPGFSLARLQVPQPLGFPFMVDNIQGSSSSGESSLNEKVCSSSSSGMMIMTQNMSQPQ
ASKAVFSKQALEVSQCHPNQTTAISVTVTTDLGLGTIYGSKLDLKKPLFQNHQVHSQKFSSPGPISTNQGFLRKKDSAQSSLEGLDPCDYKSLFRKLSEA
VSWQAEAISKIVEVVSSCRSGNGRQRGGTIRGNIWLSFLGPDKIGKKRIAAELANAIFGSKDRLIAVDLSSQDRISNVDSIFVCQASYSFNINMSRTTVV
DHIAQELCKKPPSVVFLEHVDEADLVVQNSLFHAIQTGKFRDSRGKEIGINNVVFITSSTMGKDERSLSPRKEFIKFQEEQILEAKNWQMQLAIRRAPMD
AASSRSNETTISLLPTKCASNQESSAKRKLSNILSDASDQLAKRAQKTPKSSLDLNLPLEEAEAEASDDQMDIFGRAWLEDFFAQVDGNVVFKPFNFDAL
ADKLMRKVRSKFEETYRGERISLEIDHEVMVQILAASWSSNKEATEHWIEQVLCTSFATAREKYHLSAESIVRLSSCEGIPVMEWASEICLPKSINLGI*
>Gene.103966::CL10042.Contig5_All::g.103966::m.103966	CL10042.Contig5_All
MKLYLVYMDQLLHSVQIKDVKSPSNEKVKHLQEKWDDHCRQAHQTSMFVAPGFSLARLQVPQPLGFPFMVDNIQGSSSSGESSLNEKVCSSSSSGMMIMT
QNMSQPQASKAVFSKQALEVSQCHPNQTTAISVTVTTDLGLGTIYGSKLDLKKPLFQNHQVHSQKFSSPGPISTNQGFLRKKDSAQSSLEGLDPCDYKSL
FRKLSEAVSWQAEAISKIVEVVSSCRSGNGRQRGGTIRGNIWLSFLGPDKIGKKRIAAELANAIFGSKDRLIAVDLSSQDRISNVDSIFVCQASYSFNIN
MSRTTVVDHIAQELCKKPPSVVFLEHVDEADLVVQHSLSHAIQTGKFRDSRGKEIGINNVVFITSSTMTKDERSLSPRKEFIKFQEEQILEAKNWQMQLA
IRRDPMDAASRSNETTISLLPTKCCLNQESSAKRKLSNILSDASDQLVKRALKTPKSSLDLNLPLEEAEAEASDDQMDIFGRDWLKGFFAQVDGNVVFKP
FNFDALADKLMRKLRSKFEDTYRGERILLEIDHEVMVQILAASWSSNKEATEHWIEQVLCTSFAMAREKYHLSAESIVRLSSCEGIPVMEWASDICLPKS
INLGI*
>Gene.103971::CL10042.Contig6_All::g.103971::m.103971	CL10042.Contig6_All
MKLYLVYMDQLLHSVQIKDVKSPSNEKVKHLQEKWDDHCRQAHQTSMFVAPGFSLARLQVPQPLGFPFMVDNIQGSSSSGESSLNEKVCSSSSSGMMIMT
QNMSQPQASKAVFSKQALEVSQCHPNQTTAISVTVTTDLGLGTIYGSKLDLKKPLFQNHQVHSQKFSSPGPISTNQGFLRKKDSAQSSLEGLDPCDYKSL
FRKLSEAVSWQAEAISKIVEVVSSCRSGNGRQRGGTIRGNIWLSFLGPDKIGKKRIAAELANAIFGSKDRLIAVDLSSQDRISNVDSIFVCQASYSFNIN
MSRTTVVDHIAQELCKKPPSVVFLEHVDEADLVVQHSLSHAIQTGKFRDSRGKEIGINNVVFITSSTMTKDERSLSPRKEFIKFQEEQILEAKNWQMQLA
IRRAPMDAASRSNEITISLLPTKCASNQESSAKRKLSNILSDASDQLAKRAQKTPKSSLDLNLPLEEAEAEPEAEAEASDDQMDIFGRAWLEDFFAQVDG
NVVFKPFNFDALADKLMRKVRSKFEETYRGERISLEIDHEVMVQILAASWSSNKEATEHWIEQVLCTSFATAREKYHLSAESIVRLSSCEGIPVMEWASE
ICLPKSINLGI*
>Gene.103976::CL10042.Contig7_All::g.103976::m.103976	CL10042.Contig7_All
MDQLLHSVQVKDVKSPSKEKIKHLQEKWDDHCRQAHQTSMFVAPGFSLARLQVPQPLGFPFMVDNIQGSSSSGDSSLNEKVCSSSSSGMMIMAQNLSQPR
ASKAIFSKQALEVSQCHPNQTTAISVTVTTDLGLGTIHGSKLDLKKPLFQNHQVHSQKFSGPAPISTNQGFLGKKDSAQSSLEGSNPCDYKSLLRKLSDA
VAWQAEAISKIVEVVSCCRSGNGRQRGSIRGNIWLSFLGPDKIGKKRIAAELANAISGSKDPLIAVDLSSQDRISNVDSIFVCQGLYSFNVNMSRTTIVD
HIAQEMCKKPHSVVFLEHVDEADLVVQNSLFHAIQTGKFRDSRGKEIGINNVVFITSSTMGKDERSLSPRKEFIKFQEEQILEAKNWQMQLAIRRAPMDA
ASSRSNEITISLLPTKCASNQESSAKRKLSNILSDASDQLAKRAQKTPKSSLDLNLPLEEAEAEPEAEAEASDDQMDIFGRAWLEDFFAQVDGNVVFKPF
NFDALADKLMRKVRSKFEETYRGERISLEIDHEVMVQILAASWSSNKEATEHWIEQVLCTSFATAREKYHLSAESIVRLSSCEGIPVMEWASEICLPKSI
NLGI*
>Gene.103982::CL10042.Contig8_All::g.103982::m.103982	CL10042.Contig8_All
MPTPVTTARQCLTDEAARALDDAVLVAKRRNHAQTTSLHAISALLSPSISLLRDSLTRCRSSAYSPRLQFRALELCVGVSLDRLPSSKITPPENDDFAPP
ISNSLMAAIKRSQANQRRQPEMYHFHQLHVSTLNNINNNNNNNNNNNNNNNNNLNNSNNNNNNNISISSIRVELKHFVLSILDDPIVSRVFGEAGFRSSE
IKLAIMQPPRWVGPTLSPSSTTRCPPLFLCNLMDFQGYFGDENCRRIGEVMVKKKERNPLLLGVCAKDALTKFKDCIQNQKPDGPVPGLPVGVQGSKLVC
IENEIKEFIINGEETRLDAKIEEVEKNESSSSSSGSGSGSGLSGGVVVNVGELKVLVEEGNDEERVKKVVKKVSEMLIVREESKKKVWIIVCSDNYEKYS
KFVGKFENVESDWDLHPLPITTTSSRSSFDAFTSKSSLMGSFVPFGGFFPTPSDYRPPLASVKPPFTRCNSCNEKYQHELSATLREGSSLAVSDQQLPSW
LPRSQSDSSMGGDVIAQVPNSFSRILVYLGMFESLLSMFSYFFSVIEDAYEESAS*
>Gene.103986::CL10044.Contig1_All::g.103986::m.103986	CL10044.Contig1_All
MFLLVLDAAISLVTSITLFASSFALAFSTGLFSFKFLKKSPSFRPLSISPSKYANSLSLFAISSLLISDDSSNSCILLSMFSIICLNISVYYGIILNGFS
PIRSSGVLCRHIFIDIILPIKIKKEKKNTHTHPPEHWLHPNLLMHFRQWHQILHWHPQQTE*
>Gene.103989::CL10044.Contig2_All::g.103989::m.103989	CL10044.Contig2_All
MVAIKMLIQTSSSFNTTTINFLHHPLFHIKTSSKVCYLPLCRSTSKNDESNSQEDSQPQGDIKKQELLAKIALLQAQKLRLTDYLDERSSYLTQFAEDAN
AEFDAIGENALKDLDEASARIMENIESKMQEFEESSELSKEEIAKRDRELADFEGEIEKGRNEGLFFKNLKENKPVEKAKAKEEANKVIDVTKDIAASKT
RRNIYLALMGVVSFFIADSFTVAASLDWPKIAVLGAIFVGLLT*
>Gene.103991::CL10044.Contig3_All::g.103991::m.103991	CL10044.Contig3_All
MVAIKMLIQTSSSFNTTTINFLHHPLFHIKTSSKVCYLPLCRSTSKNDESNSQEDSQPQGDIKKQELLAKIALLQAQKLRLTDYLDERSSYLTQFAEDAN
AEFDAIGENALKDLDEASARVGVLITHLLLLFEIIMLHLHTFAPSKYTLIFKQIMENIESKMQEFEESSELSKEEIAKRDRELADFEGEIEKGRNEGLFF
KNLKENKPVEKAKAKEEANKVIDVTKDIAASKTRRNIYLALMGVVSFFIADSFTVAASLDWPKIAVLGAIFVGLLT*
>Gene.103993::CL10044.Contig4_All::g.103993::m.103993	CL10044.Contig4_All
MENIESKMQEFEESSELSKEEIAKRDRELADFEGEIEKGRNEGLFFKNLKENKPVEKAKAKEEANKVIDVTKDIAASKTRRNIYLALMGVVAFFVAESFT
AASSLDWRKVAVLGAIFVGLLTQLIYEQNLMKEKENYEKQSNED*
>Gene.103996::CL10044.Contig5_All::g.103996::m.103996	CL10044.Contig5_All
MVEIKMLIQTSCSFNTTTINFLHHPIIHIKTLSNVRYLRSTSKDDKWNSQEPHGDINNQELLAKIAMLQAQKLRLTDYLDERSFYLTQFAEFDAIGENAL
KDLDEASARVGVCVFFFFFFNFDR*
>Gene.103998::CL10044.Contig6_All::g.103998::m.103998	CL10044.Contig6_All
MVAIKMLIQTSSSFNTTTINFLHHPLFHIKTSSKVCYLPLCRSTSKNDESNSQEDSQPQGDIKKQELLAKIALLQAQKLRLTDYLDERSSYLTQFAEDAN
AEFDAIGENALKDLDEASARVGVLITHLLLLFEIIMLHLHTFAPS*
>Gene.104000::CL10044.Contig7_All::g.104000::m.104000	CL10044.Contig7_All
MVAIKMLIQTSSSFNTTTINFLHHPLFHIKTSSKVCYLPLCRSTSKNDESNSQEDSQPQGDIKKQELLAKIALLQAQKLRLTDYLDERSSYLTQFAEDAN
AEFDAIGENALKDLDEASARIMENIESKMQEFEESSELSKEEIAKRDRELADFEGEIEKGRNEGLFFKNLKENKPVEKAKAKEEANKVIDVTKDIAASKT
RRNIYLALMGVVAFFVAESFTAASSLDWRKVAVLGAIFVGLLTQLIYEQNLMKEKENYEKQSNED*
>Gene.104002::CL10045.Contig1_All::g.104002::m.104002	CL10045.Contig1_All
MDSNGSTYWCHRCDRFIRVHTQHIAFCPDCGGGFVEGVDDSSFLSPLSPISPQFLDNSNSRLISYNPVIALPNPTSPSNYQLYYDDVSGLRPLPATAEAF
LMGSGFDQILRQLREFDIEATLTSLGSANDNPPASKSAVESMPVVKIVGSNSHCAVCKEEFLVDSDAREMPCKHIYHGDCILPWLLLHNSCPVCRYKLPT
DEVEGENVVAGLRIWRLPGGGIAVGRLVGGRGASDEGLFPVVYTELDGALESNREFRRRISLPVRSRRPRGSQGLARVFRSFLGLFRGRRNNRTSSSSSE
VGDSVAGSPLMFRRRQSQEWTYGV*
>Gene.104004::CL10045.Contig2_All::g.104004::m.104004	CL10045.Contig2_All
DKSISIQTIHMDSNGSAYTYWCHRCDRIIRVHTQHVAFCPDCGGGFVQGSDDTSFLSPLSPISPPILDYDNHNSRVISYNPVIALPNPASPPHYQLYYDH
VSGLRPLPATAEAFLMGSGFDQILRQLRDFDIETTVTSLNVNDNPPASKSAVESMPVVKILGSNSLCAVCKDEFLVDSEARELPCKHFYHGDCILPWLLL
HNSCPLCRFKLPTDEVEGMNVVVGLRIWRLPGGGFAVGRFVGGRDEGLFPVVYTEIDGALESNREFGRRVSLPIRSRRPRGGRGLARVFRSLLGLFRGRR
INRTSSSSSEVGESVAGSRFMFRRRQNQEWTYGV*
>Gene.104006::CL10045.Contig4_All::g.104006::m.104006	CL10045.Contig4_All
NSNSNSNSNSNSNEDKSISIQTIHMDSNGSAYTYWCHRCDRIIRVHTQHVAFCPDCGGGFVQGSDDTSFLSPLSPISPPILDYDNHNSRVISYNPVIALP
NPASPPHYQLYYDHVSGLRPLPATAEAFLMGSGFDQILRQLRDFDIETTVTSLNVNDNPPASKSAVESMPVVKILGSNSLCAVCKDEFLVDSEARELPCK
HFYHGDCILPWLLLHNSCPVCRYKLPTDEVEGENVVAGLRIWRLPGGGIAVGRLVGGRGASDEGLFPVVYTELDGALESNREFRRRISLPVRSRRPRGSQ
GLARVFRSFLGLFRGRRNNRTSSSSSEVGDSVAGSPLMFRRRQSQEWTYGV*
>Gene.104007::CL10045.Contig5_All::g.104007::m.104007	CL10045.Contig5_All
MDSNGSTYWCHRCDRFIRVHTQHIAFCPDCGGGFVEGVDDSSFLSPLSPISPQFLDNSNSRLISYNPVIALPNPTSPSNYQLYYDDVSGLRPLPATAEAF
LMGSGFDQILRQLREFDIEATLTSLGSANDNPPASKSAVESMPVVKIVGSNSHCAVCKEEFLVDSDAREMPCKHIYHGDCILPWLLLHNSCPLCRFKLPT
DEVEGMNVVVGLRIWRLPGGGFAVGRFVGGRDEGLFPVVYTEIDGALESNREFGRRVSLPIRSRRPRGGRGLARVFRSLLGLFRGRRINRTSSSSSEVGE
SVAGSRFMFRRRQNQEWTYGV*
>Gene.104008::CL10046.Contig2_All::g.104008::m.104008	CL10046.Contig2_All
MKTTIIKLFFLNLLLLLILSYTPSSMSDIPPCNAQDQDVLIKIRDHFGGPNGPLSDWSNTSDCCYYNFVGCSSSSSSYGRVTAVTFSRSWGLKGTIPSDF
GDLPYLDFFILAGEKGVTGPIPTAFGKLKKLYHLEL*
>Gene.104009::CL10046.Contig3_All::g.104009::m.104009	CL10046.Contig3_All
MKTTSINLSSLLNLSLILILSYTPSSTSDIPPCNAQDQAVLIKIRYHFGGPNGPLSDWSNTSDCCYYNFVGCSSSSTSYGRVTAVTFSRSWGLKGTIPSD
FGDLPYLDFFILAGEKGVTGPIPTAFGKLKKLYHLELDSNSLTGPIPKEVLKLKSLKEVDLSNNKLSGPIPPVVSSLTKLTQFNVSNNQLCGPIPSGLTK
FGKTSFDNNKCLCGPPLATPCKK*
>Gene.104010::CL10046.Contig4_All::g.104010::m.104010	CL10046.Contig4_All
MKTTIIKLFFLHLFLLLILSNIPSSTSDIPPCNAQDQAVLIKIRDHFGGPNGPLSDWSNTSDCCYYNFVACSSSSSSYGRVTGVGFSRSWGLKGTIPSDF
GDLPYLESFLLAGEKGVSGPIPTAFGKLKKLYYFQVDSNSLTGPIPKELLKLKSLKEVDLSNNKLSGPIPLVSSLTKFTQFNVSNNQLCGPIPSGLTKFG
KTSFDNNKCLCGPPLATPCKK*
>Gene.104011::CL10046.Contig5_All::g.104011::m.104011	CL10046.Contig5_All
METSTKLSFVLNLSLIILSYIPSSMSTDFPACNVQDQAVLIKVRDHFGGPNGRLSDWDNTTNCCSDWSFVGCGTSGSSYGRINTVTFSRSWGLTGTVPSD
FGDLPYLSFFILADNIGVYGPIPSAFGKLKKLYHFEMDSNSLTGPIPKELLQLKSLKEVDLSNNKLSGPIPPVVSSLTKLTQFNVSSNQLCGPIPSGLTK
FGKTSFDQNRCLCGAPLAPCKK*
>Gene.104012::CL10046.Contig6_All::g.104012::m.104012	CL10046.Contig6_All
MKTTSINISFLLNLLLLLILSYTPSSMSDIPPCNAQDQAVLIKIRDHFGGPNGPLSDWSNTSDCCYYNFVACSSSSSSYGRVTGVGFSRSWGLKGTIPSD
FGDLPYLESFLLAGEKGVSGPIPTAFGKLKKLYYFQVDSNSLTGPIPKELLKLKSLKEVDLSNNKLSGPIPPVVSSLTKFTQFNVSNNQLCGPIPSGLTK
FGETSFDHNKCLCGPPLATPCKK*
>Gene.104013::CL10046.Contig7_All::g.104013::m.104013	CL10046.Contig7_All
MKTTSINISFLLNLLLLLILSYTPSSMSDIPPCNAQDQDVLIKIRDHFGGPNGPLSDWSNTSDCCYYNFVGCSSSSSSYGRVTAVTFSRSWGLKGTIPSD
FGDLPYLDFFILAGEKGVTGPIPTAFGKLKKLYHLEL*
>Gene.104014::CL10046.Contig8_All::g.104014::m.104014	CL10046.Contig8_All
METSTKLSFVLNLSLIILSYIPSSMSTDFPACNAQDQAVLIKVRDHFGGPNGRLSDWDNTTNCCSDWSFVGCGTSGSSYGRINTVTFSRSWGLTGTVPSD
FGDLPYLSFFILADNIGVYGPIPTAFGKLKKLYHFEMDSNSLTGPIPKELLMLKSLKEVDLSNNKLSGPIPPGVSSLTKLTQFNVSSNQLCGPIPSGLTK
FGKTSFDHNKCLCGAPLAPCKK*
>Gene.104016::CL10046.Contig9_All::g.104016::m.104016	CL10046.Contig9_All
INLSSLLNLSLILILSYTPSSTSDIPPCNAQDQAVLIKIRYHFGGPNGPLSDWSNTSDCCYYNFVGCSSSSTSYGRVTAVTFSRSWGLKGTIPSDFGDLP
YLDFFILAGEKGVTGPIPTAFGKLKKLYHLELDSNSLTGPIPKEVLKLKSLKEVDLSNNKLSGPIPPVVSSLTKLTQFNVSNNQLCGPIPSGLAKFGKTS
FDHNKCLCGPPLATPCKK*
>Gene.104017::CL10048.Contig1_All::g.104017::m.104017	CL10048.Contig1_All
MTAQTQEELLAALLEQQKLDHEEPVVEDDEDDDDDDEDDDKDDDDVEGGHDGDASGRSKQSRSEKKSRKAMLKLGMKPITGVSRVTVKKSKNILFVISKP
DVFKSPASDTYVIFGEAKIEDLSSQLQTQAAEQFKAPDLANVLPKPESSSMAQDECEDVDETGVEPKDIELVMTQAGVSRAKAVKALKAANGDIVSAIME
LTN*
>Gene.104018::CL10048.Contig2_All::g.104018::m.104018	CL10048.Contig2_All
MTAQTQEELLAAHLEQQKLDHEEPVVEDDEDDDDDDEDDDKDDDDVEGALDGDASGRSKQSRSEKKSRKAMLKLGMKPITGVSRVTVKKSKNILFVISKP
DVFKSPTSDTYVIFGEAKIEDLSSQLQTQAAEQFKVPDLANVIPKPESSSIAHDECEDVDETGVEPKDIELVMTQAGVSRAKAVKALKAADGDIVSAIME
LTN*
>Gene.104019::CL10048.Contig3_All::g.104019::m.104019	CL10048.Contig3_All
MTAQTQEELLAALLEQQKLDHEEPVVEDDEDDDDDDEDDDKDDDDVEGGHDGDASGRSKQSRSEKKSRKAMLKLGMKPITGVSRVTVKKSKNILFVISKP
DVFKSPASDTYVIFGEAKIEDLSSQLQTQAAEQFKAPDLANVIPKPESSSMAHDECEDVDETGVEPKDIELVMTQAGVSRAKAVKALKAAEGDIVSAIME
LTN*
>Gene.104020::CL10049.Contig1_All::g.104020::m.104020	CL10049.Contig1_All
MATLSISLLPKTLLPPSSKPLFKPTLSHHPFFSFPSISWNTKNLAIKAAAIDGDYSSKRSNNSNNSSGERETIMLPGCDYNHWLIVMEFPKDPAPSREQT
IDTYLQTLATVLGSMEEAKKNMYAFSTTTYTGFQCTVDEETSEKFKGLPGVLWVLPDSYIDVKNKDYGGDKYINGEIIPCKYPTYQPKQRNTSKYESRRY
ERRRDGPPGNARKPRQETASSESSS*
>Gene.104021::CL10049.Contig2_All::g.104021::m.104021	CL10049.Contig2_All
MATLSISLLPKTLSPPSSKPLFKPTISHHPFFSFPLNGPLSWNSKNLAIKAAAIDGDYSSKRSNNNSNNNGERETIMLPGCDYNHWLIVMEFPKDPAPSR
EQMIDTYLQTLATVLGSMEEAKKNMYAFSTTTYTGFQCTVDEETSEKFKGLPGVLWVLPDSYIDVKNKDYGGDKYINGEIIPCKYPTYQPKQRNTSKYES
RRYERRRDGPPGNARKPRQETASSESSL*
>Gene.104022::CL10049.Contig3_All::g.104022::m.104022	CL10049.Contig3_All
MATLSISLLPKTLSPPSSKPLFKPTISHHPFFSFPLSGPHSWNTKNLAIKAAAIDGDYSSKRSNNNSNNSGERETIMLPGCDYNHWLIVMEFPKDPAPSR
EQMIDTYLQTLATVLGSMEEAKKNMYAFSTTTYTGFQCTVDEETSEKFKGLPGVLWVLPDSYIDVKNKDYGGDKYINGEIIPCKYPTYQPKQRNTSKYES
RRYERRRDGPPGNARKPRQETASSESSS*
>Gene.18424::CL1005.Contig1_All::g.18424::m.18424	CL1005.Contig1_All
QQLISAVGYCHFRGVYHRDLKPENLLIDEFGSLKVSDFGLSAVKDQIRPESGLLHTLCGTPAYVAPDILTKKGYDGAKVDVWSCGVILYVLTAGYLPFND
PNLMAMYKMIYKGEFKCPKWMSSDLKRFLGRLLETDPRTRITIDEITRDPWFRKGGIFKEKGPDFEFQFHHCYSTDDFDDKYFSVQTLTDKEQVEHQQRQ
EAETEGSSSLSSSLNAFDLISFSSGLDLSVLFEASYNSMVDGETFLSAMFADKVIQSISEVARELNVKLVKKKDLVVDLHGSDSSFVARVEVCQLTDQLV
IVEVKKRGGDSVNYNNIWNKKLRPRLSELIYDSKLKSSEENGTRTDDNSSVE*
>Gene.18425::CL1005.Contig2_All::g.18425::m.18425	CL1005.Contig2_All
MSMDKGVLFGKYEVGRLLGCGAFAKVYHARNIKNGQSVAIKVINKKKVTANLMANIKREISILGRLRHPNIVRLYEVLACKTKIYFVMEFAKGGELFAKV
AKGRFSEELSRKYFQQLISAVGYCHSRGVYHRDLKPENLLVDENGNLKVSDFGLSALTDQIKSDSGLLHTLCGTPAYVAPDILTKKGYDGAKVDVWSIGI
ILFVLTAGYLPFNDPNLMAMYKKIYKGEFKCPKWMSSDLKKLLARLLDTNPKTRITIDEITRDPWFKKGGIFKEKGPDFEFQFYHDYSIDEIDDKFSTKW
AIGDKPEQEQEQKQDQERNQEASGGEASTSSASLNAFDLISFSSGLDLSGLFDESYNPMVDGETFLSAMQPDKVIESVANVAAEANVKLVKRKDCVVDLE
GPNASFVARVEINQLTEQLVVVEVKKKGGDSINYNNIWKKKLKPKLSELIYDSKLQSSEENDARTDDNSSSIE*
>Gene.18426::CL1005.Contig3_All::g.18426::m.18426	CL1005.Contig3_All
MSMDKGVLFGKYEVGRLLGCGAFAKVYHARNIKNGQSVAIKVINKKKVTANLMANIKREISILGRLRHPNIVRLYEVLACKTKIYFVMEFAKGGELFAKV
AKGRFSEELSRKYFQQLISAVGYCHSRGVYHRDLKPENLLIDEFGSLKVSDFGLSAVKDQIRPESGLLHTLCGTPAYVAPDILTKKGYDGAKVDVWSCGV
ILYVLTAGYLPFNDPNLMAMYKMIYKGEFKCPKWMSSDLKRFLGRLLETDPRTRITIDEITRDPWFRKGGIFKEKGPDFEFQFHHCYSTDDFDDKYFSVQ
TLTDKEQMEHQQRQGAETEGSSSLSSSLNAFDLISFSSGLDLSVLFEASYNSMVDGETFLSAMFADKVIQSISEVARELNVKLVKKKDLVVDLHGSDSSF
VARVEVCQLTDQLVIVEVKKRGGDSVNYNNIWNKKLRPRLSELIYDSTLQSAAENEATKEILAGLDMRGTINYTMMTSY*
>Gene.18427::CL1005.Contig4_All::g.18427::m.18427	CL1005.Contig4_All
MAMDKGTLFGKYEVGRLLGCGAFAKVYHARNIKNGQSVAIKVINKKKVTANLMANIKREISILGRLRHPNIVRLYEVLACKTKIYFVMEFAKGGELFAKV
AKGRFSEELSQKYFQQLISAVGYCHSRGVYHRDLKPENLLIDEFGSLKVSDFGLSAVKDQIRPESGLLHTLCGTPAYVAPDILTKKGYDGAKVDVWSCGV
ILYVLTAGYLPFNDPNLMAMYKMIYKGEFKCPKWMSSDLKRFLGRLLETDPRTRITIDEITRDPWFRKGGIFKEKGPDFEFQFHHCYSTDDFDDKYFSVQ
TLTDKEQMEHQQRQGAETEGSSSLSSSLNAFDLISFSSGLDLSVLFEASYNSMVDGETFLSAMFADKVIQSISEVARELNVKLVKKKDLVVDLHGSDSSF
VARVEVCQLTDQLVIVEVKKRGGDSVNYNNIWNKKLRPRLSELIYDSTLQSAAENEATKEMLSGISVE*
>Gene.18428::CL1005.Contig5_All::g.18428::m.18428	CL1005.Contig5_All
MAMDKGTLFGKYEVGRLLGCGAFAKVYHARNIKNGQSVAIKVINKKKVTANLMANIKREISILGRLRHPNIVRLYEVLACKTKIYFVMEFAKGGELFAKV
AKGRFSEELSQKYFQQLISAVGYCHSRGVYHRDLKPENLLIDEFGSLKVSDFGLSAVKDQIRPESGLLHTLCGTPAYVAPDILTKKGYDGAKVDVWSCGV
ILYVLTAGYLPFNDPNLMAMYKMIYKGEFKCPKWMSSDLKRFLGRLLETDPRTRITIDEITRDPWFRKGGIFKEKGPDFEFQFHHCYSTDDFDDKYFSVQ
TLTDKEQMEHQQRQGAETEGSSSLSSSLNAFDLISFSSGLDLSVLFEASYNSMVDGETFLSAMFADKVIQSISEVARELNVKLVKKKDLVVDLHGSDSSF
VARVEVCQLTDQLVIVEVKKRGGDSVNYNNIWNKKLRPRLSELIYDSTLQSAAENEATKEILAGLDMRGTINYTMMTSY*
>Gene.18429::CL1005.Contig6_All::g.18429::m.18429	CL1005.Contig6_All
QQLISAVGYCHFRGVYHRDLKPENLLIDEFGSLKVSDFGLSAVKDQIRPESGLLHTLCGTPAYVAPDILTKKGYDGAKVDVWSCGVILYVLTAGYLPFND
PNLMAMYKMIYKGEFKCPKWMSSDLKRFLGRLLETDPRTRITIDEITRDPWFRKGGIFKEKGPDFEFQFHHCYSTDDFDDKYFSVQTLTDKEQVEHQQRQ
EAETEGSSSLSSSLNAFDLISFSSGLDLSVLFEASYNSMVDGETFLSAMFADKVIQSISEVARELNVKLVKKKDLVVDLHGSDSSFVARVEVCQLTDQLV
IVEVKKRGGDSVNYNNIWNKKLRPRLSELIYDSTLQSAAENEATKEMLSGISVE*
>Gene.18430::CL1005.Contig7_All::g.18430::m.18430	CL1005.Contig7_All
MAMDKGTLFGKYEVGRLLGCGAFAKVYHARNIKNGQSVAIKVINKKKVTANLMANIKREISILGRLRHPNIVRLYEVLACKTKIYFVMEFAKGGELFAKV
AKGRFSEELSRKYFQQLISAVGYCHSRGVYHRDLKPENLLVDENGNLKVSDFGLSALTDQIKSDSGLLHTLCGTPAYVAPDILTKKGYDGAKVDVWSIGI
ILFVLTAGYLPFNDPNLMAMYKKIYKGEFKCPKWMSSDLKKLLARLLDTNPKTRITIDEITRDPWFKKGGIFKEKGPDFEFQFYHDYSIDEIDDKFSTKW
ANGDNPEQEQEKGQDQERNQEASGGEASTSSASLNAFDLISFSSGLDLSGLFDESYNPMVDGETFLSAMQPDKVIESVANVAAEANVKLVKRKDCVVDLE
GPNASFVARVEINQLTEQLVVVEVKKKGGDSINYNNIWKKKLKPRLSELIYDSKLQSSEENDTKTDDNSSSVE*
>Gene.18432::CL1005.Contig8_All::g.18432::m.18432	CL1005.Contig8_All
MSMDKGVLFGKYEVGRLLGCGAFAKVYHARNIKNGQSVAIKVINKKKVTANLMANIKREISILGRLRHPNIVRLYEVLACKTKIYFVMEFAKGGELFAKV
AKGRFSEELSQKYFQQLISAVGYCHFRGVYHRDLKPENLLIDEFGSLKVSDFGLSAVKDQIRPESGLLHTLCGTPAYVAPDILTKKGYDGAKVDVWSCGV
ILYVLTAGYLPFNDPNLMAMYKMIYKGEFKCPKWMSSDLKRFLGRLLETDPRTRITIDEITRDPWFRKGGIFKEKGPDFEFQFHHCYSTDDFDDKYFSVQ
TLTDKEQVEHQQRQEAETEGSSSLSSSLNAFDLISFSSGLDLSVLFEASYNSMVDGETFLSAMFADKVIQSISEVARELNVKLVKKKDLVVDLHGSDSSF
VARVEVCQLTDQLVIVEVKKRGGDSVNYNNIWNKKLRPRLSELIYDSTLQSAAENEATKEMLSGISVE*
>Gene.104024::CL10050.Contig1_All::g.104024::m.104024	CL10050.Contig1_All
MVTAIVFAGPRLGDANFKKLASKYNDLRILRVKNAKDVVPRHPSINYTDVGEELMIDTTRSPYIKNPGDPSAAHNLEIYMHGIAGIQGKIEKFKLEVERD
VALINKYKDFLQDDYLVPVGWFVQKFMGMAQQQD
>Gene.104025::CL10050.Contig2_All::g.104025::m.104025	CL10050.Contig2_All
MRIANVLQIRFLRWHAPKVHLFSSVASPAVGCSENSASVSLSTTLQQYINSDCPSHGLKIHSHILKGGFQLNRNILIKLLILHLKSGCLGSARMLLEEMP
DPSLPAYNYMLNAYVKCGKFVEAFDLVRQMCNSDSKPDNFTHSLIIKSWVSLSAPLFVISDIGRQVHAQMLKYDGLVDEILFATLIDAYVKSERLSYAKG
VFDSMLVKNAICSTSLICGYFKRGSVKEAELLFKRIVVKDLVVFNAMIEGYSKSINTARNSIEIFIEMRRQGYRPTVSTFSSLIGACSLLTSVEVGQQVQ
SNVMKTKYSTDVKIGSALIDMYSKCGIMDDAQRIFDYMPEKNIFSWTSIIDGYGKNGQPNEVIEMFNKLREETCIKPNYVTFLCAISSCAYAGLVAKGWE
IFESMQKDYLLKPQMEHYACMVDLIGRSGSVKQAWDFVMRMPEKPNSDVWAALLGSCKLQGEIEMARIAADELFKLCADGRPGSYIALSDSLASAGRWDC
VNEVREMMRQRGISKDTGFSWMATKDDWTRFHAGAR*
>Gene.104027::CL10054.Contig1_All::g.104027::m.104027	CL10054.Contig1_All
EAEEARKTKSLVSNLNQTLQVRDKQCKEMESKLMETYVSIQKVMKETDKMTHQFNEEMVKMRKRTIDDQEKILSDHKNFKHELKAKGEELEKHEKMLERR
EADYDNKIFKLRQQRKLNELATQEQKRAEQKVLALITEHEREKEELHKKIIDLEKQIDQRQALELQIEQLRGAAQVMEHMERDGETQKRMEKINEELQKR
EEELEQLEDLAQNLILKERKCNDELQDARMEMISGFKKRKATRANIDVKLMGLLDEKVFRSIAARKYPKEEATAKAQELVSLCRGYIEDNELHPFKIITE
GGVSK
>Gene.104028::CL10054.Contig2_All::g.104028::m.104028	CL10054.Contig2_All
RDNGDVRTLTEFEAEEARKTKRLVTNLNQTLEVRDRQCKEMENKLVETYASINKVMKEKDKMILQFNEEMERMRKRTIDDKEKILSDHKNFKLELKAKEE
ELKKHERLLERREADYDNKIIKLRHQRKQNELATQQQKQSEQKVLGLIAEHEREKEELHKKIIDLEKQIDQRQALELQIEQLR*
>Gene.104029::CL10055.Contig1_All::g.104029::m.104029	CL10055.Contig1_All
MLDLSFYVGVIGNVISCLMFLSPASTFKTIIERQDTEEFNSLPYICTLLNASLWTYYGIIKPEVLVSTINGFGVLVEIVYIILFLIYAPRDKKVNTWALV
GILNVGFFTAAVVVPKLALHGSQQVDALGFLCSGLNIIMYASPLSAMKTVVTTKSVEYMPFLLSFFMFLNGATWTFYAILRWDCYLMVPNGIGCFLGAIQ
LILYAIYRNSKPSKSDHLSENLLEEGSHEQPTLISTSSKTSKKYAK*
>Gene.104030::CL10055.Contig2_All::g.104030::m.104030	CL10055.Contig2_All
MLDLSFYVGVIGNVISCLMFLSPASTFKTIIERQDTEEFNSLPYICTLLNASLWTYYGIIKPEVLVSTINGFGVLVEIVYIILFLIYAPRDKKVNTWALV
GILNVGFFTAAVVVPKLALHGSQQVDALGFLCSGLNIIMYASPLSAMKTVVTTKSVEYMPFLLSFFMFLNGATWTFYAILRWDCYLMVPNGIGCFLGAIQ
LILYAMYRNTKSSKSDFLSENLIEEGSRDQPTLISSSSKTSKKYTK*
>Gene.104031::CL10055.Contig3_All::g.104031::m.104031	CL10055.Contig3_All
MLDLSFYVGVIGNVISCLMFLSPASTFKRIIERQDTEEFNSVPYICTLLSASLWTYYGIIKPEVLVSTINGFGVLVQMVYIILFLIYAPPQNKVNTGALV
GILNVGFFTAAIVVPKLALHGSQQVDALGFLCSGLNIIMYASPLAAMKTVVTTKSVEYMPFLLSFFMFLNGATWTFYAILRWDCYLMVPNGIGCFLGAIQ
LILYAIYRNSKPSKSDHLSENLLEEGSHEQPNLICTSSKTSKKYAK*
>Gene.104032::CL10055.Contig4_All::g.104032::m.104032	CL10055.Contig4_All
MLDLSFYVGVIGNVISCLMFLSPASTFKTIIERQDTEEFNSLPYICTLLNASLWTYYGIIKPEVLVSTINGFGVLVEIVYIILFLIYAPRDKKVNTWALV
GILNVGFFTAAVVVPKLALHGSQQVDALGFLCSGLNIIMYASPLSAMKTVVTTKSVEYMPFLLSFFMFLNGATWTFYAILRWDCYLMVPNGIGCFLGAIQ
LILYAMYRNTKSSKSDFLSENLIEEGSRDQPTLISSSSKTSKKYTK*
>Gene.104033::CL10056.Contig1_All::g.104033::m.104033	CL10056.Contig1_All
VDVGSQPKDLSVAIDVPELVLVATEAGAMLLKGLKVLSSINLGFSVTASSISPDGTEVILGGQDGKLHIYSVSGDTLTEETVLEKHRGAITVIRYSPDVS
MFASGDANREAVVWDCSTKEVKLNNMLYHTARINCLAWSPDSTMITTGSLDTNVIIYELGKPASSRTTIKGAHLGGVYGVAFADENSILSSGEDGCVRQW
TITH*
>Gene.104034::CL10056.Contig2_All::g.104034::m.104034	CL10056.Contig2_All
NFYEGPPFKFKQSLREHANFVNCVRFSPDGSKFITVSSDKKGIIYEGKTGEKLGELSAQDGHQGSIYAVSWSPDGNKVLTVSADKTAKVWEISDDGSGRV
IKTYISGSGGVEDMLVGCLWQNDHLVTVSLGGVINVYSGSDLEKAPLTLSGHLKNVSALIMFKSDQSMVLSCSYDGLIVKWIRGVGYAGKINMKNHAPFK
CFAAVEGEIILSGFDNKVWRAPMKGDDCGPAEHVDVGSQPKDLSVAIDVPELVLVATEAGAVLLNGLKVLSSINLGFSVTASSISPDGTEVILGGQDGKL
HIYSVSGDTLAEETVLEKHRGAITVIRYSPDVSMFASGDANREAVVWDRSTKEVKLNNMLYHTARINCLAWSPDSTMVTTGSLDTNVIIYELGKPASSRT
TIKGAHLGGVYGVAFADENSILSSGEDGCVRQWTITH*
>Gene.104035::CL10056.Contig3_All::g.104035::m.104035	CL10056.Contig3_All
LISLPSLPSSMAQQVSLSETYASVPSTERGRGILISGDPKTNNILYCNGRSVIIRNLGNPQKVEVYGEHAYPVTIARYSPNAEWIASADVSGMVRIWGTH
NGFVLKNEFKVLSGRIDDLQWSPDMLRIVASGDGKGKSFVRAFMWDSGSTVGEFDGHSRRVLSCAFKPSRPYRIVTCGEDFLVNFYEGPPFKFKQSLREH
TNFVNCVRFSPDGSKFITVSSDKKGIIYEGKTGEKLGELSAEGGHQGSIYAVSWSPDGKKVLTSSADKTAKVWEISDNGSGTVIKTFTSGSGGLEDMLVG
CLWQNDHLVTVSLGGVINVYSGCDLEKAPLTLSGHLKNVSALIMFKSDQSTVLSCSYDGLIVKWIRGAGYAGKINMKNHAPFKCFAAVEGEIILSGFDNK
VWRAPMNGDDCGPAEHVDVGSQPKDLSVAIDVPELVLVATEAGAMLLKGLKVLSSINLGFSVTASSISPDGTEVILGGQDGKLHIYSVSGDTLTEETVLE
KHRGAITVIRYSPDVSMFASGDANREAVVWDCSTKEVKLNNMLYHTARINCLAWSPDSTMITTGSLDTNVIIYELGKPASSRTTIKGAHLGGVYGVAFAD
ENNILSSGEDGCVRQWTITH*
>Gene.104037::CL10056.Contig4_All::g.104037::m.104037	CL10056.Contig4_All
SFSSSFTPQLSPQSLSFHLQIAMAQQVSLSETYASVPSTERGRGILISGDPKTNNILYCNGRSVIIRNLGNPQKVEVYGEHAYPVTIARYSPNAEWIASA
DVSGMVRIWGTHNGFVLKNEFKVLSGRIDDLQWSPDMLRIVASGDGKGKSFVRAFMWDSGSTVGEFDGHSRRVLSCAFKPSRPYRIVTCGEDFLVNFYEG
PPFKFKQSLREHTNFVNCVRFSPDGSKFITVSSDKKGIIYEGKTGEKLGELSAEGGHQGSIYAVSWSPDGKKVLTSSADKTAKVWEISDNGSGTVIKTFT
SGSGGLEDMLVGCLWQNDHLVTVSLGGVINVYSGCDLEKAPLTLSGHLKNVSALIMFKSDQSMVLSCSYDGLIVKWIRGVGYAGKINMKNHAPFKCFAAV
EGEIILSGFDNKVWRAPMKGDDCGPAEHVDVGSQPKDLSVAIDVPELVLVATEAGAVLLNGLKVLSSINLGFSVTASSISPDGTEVILGGQDGKLHIYSV
SGDTLAEETVLEKHRGAITVIRYSPDVSMFASGDANREAVVWDRSTKEVKLNNMLYHTARINCLAWSPDSTMVTTGSLDTNVIIYELGKPASSRTTIKGA
HLGGVYGVAFADENSILSSGEDGCVRQWTITQQ*
>Gene.104038::CL10056.Contig5_All::g.104038::m.104038	CL10056.Contig5_All
APSFSSSFTPQLSPQSLSFHLQIAMAQQVSLSETYASVPSTERGRGILISGDPKTNNILYCNGRSVIIRNLGNPQKVEVYGEHAYPVTIARYSPNAEWIA
SADVSGMVRIWGTHNGFVLKNEFKVLSGRIDDLQWSPDMLRIVASGDGKGKSFVRAFMWDSGSTVGEFDGHSRRVLSCAFKPSRPYRIVTCGEDFLVNFY
EGPPFKFKQSLREHANFVNCVRFSPDGSKFITVSSDKKGIIYEGKTGEKLGELSAQDGHQGSIYAVSWSPDGKKVLTVSADKTAKVWEISDDGSGRVIKT
YISGSGGVEDMLVGCLWQNDHLVTVSLGGVINVYSGSDLEKTPLTLSGHLKNVSALIMFKSDQSMVLSCSYDGLIVKWIRGVGYAGKINMKNHAPFKCFA
AVEGEIILSGFDNKVWRAPMKGDDCGPAEHVDVGSQPKDLSVAIDVPELVLVATEAGAVLLNGLKVLSSINLGFSVTASSISPDGTEVILGGQDGKLHIY
SVSGDTLAEETVLEKHRGAITVIRYSPDVSMFASGDANREAVVWDRSTKEVKLNNMLYHTARINCLAWSPDSTMVTTGSLDTNVIIYELGKPASSRTTIK
GAHLGGVYGVAFADENSILSSGEDGCVRQWTITQQ*
>Gene.104040::CL10056.Contig6_All::g.104040::m.104040	CL10056.Contig6_All
APSFSSSFTPQLSPQSLSFHLQIAMAQQLTLSETYACVPSTERGRGILISGDPKTNNILYCNGRSVLIRNLDNPQKVEVYGEHAYPVTIARYSPNAEWIA
SADVSGMVRIWGTHNGFVLKNEFKVLSGRIDDLQWSPDMLRIVASGDGKGKSFVRAFMWDSGSTVGEFDGHSRRVLSCAFKPSRPYRIVTCGEDFLVNFY
EGPPFKFKQSLREHTNFVNCVRFSPDGSKFITVSSDKKGIIYEGKTGEKLGELSAEGGHQGSIYAVSWSPDGKKVLTSSADKTAKVWEISDNGSGTVIKT
FTSGSGGLEDMLVGCLWQNDHLVTVSLGGVINVYSGCDLEKAPLTLSGHLKNVSALIMFKSDQSTVLSCSYDGLIVKWIRGAGYAGKINMKNHAPFKCFA
AVEGEIILSGFDNKVWRAPMNGDDCGPAEHVDVGSQPKDLSVAIDVPELVLVATEAGAMLLKGLKVLSSINLGFSVTASSISPDGTEVILGGQDGKLHIY
SVSGDTLTEETVLEKHRGAITVIRYSPDVSMFASGDANREAVVWDCSTKEVKLNNMLYHTARINCLAWSPDSTMITTGSLDTNVIIYELGKPASSRTTIK
GAHLGGVYGVAFADENNILSSGEDGCVRQWTITH*
>Gene.104042::CL10058.Contig1_All::g.104042::m.104042	CL10058.Contig1_All
MLSSTGFELQNGATRTVEAPVPWSGRFWARTLCQFDSTRNFRCSTGDCGSGEISCNGKGGAPPATLAEFTLAGHMNNDFYDISLVDGFNLPLSVVPQGKG
NACHTTSCAANVNTQCPENLGLKDQNGSTIGCKSACLAINQPQYCCTGDYNTPKTCPPTKESQYFKNQCPQAYSYAYDDSTSTFTCPAGVDYFITFCP*
>Gene.104044::CL10058.Contig2_All::g.104044::m.104044	CL10058.Contig2_All
FYIILFWVHISGVESIAFTFKNNCPYTIWPAALSGAGSPTLSSTGFELQNGATHTVEAPGPWSGRFWARTLCQFDSTRNFRCSTGDCGSGEISCNGKGGA
PPATLAEFTLAGHMNNDFYDISLVDGFNLPLSVVPQGKGNACHTTSCAANVNTQCPENLGLKDQNGSTIGCKSACLAFNQPQYCCTGDYNTPKTCPPTKE
SQYFKNQCPQAYSYAYDDSTSTFTCPTGVDYFVTFCP*
>Gene.104047::CL10058.Contig3_All::g.104047::m.104047	CL10058.Contig3_All
IILFWVHISGVESIGFTFKNNCPYTIWPAALSGAGSPMLSSTGFELQNGATRTVEAPVPWSGRFWARTLCQFDSTRNFRCSTGDCGSGEISCNGKGGAPP
ATLAEFTLSGYMNNDFYDISLVDGFNLPLSVVPQGKGNACHTTSCAANVNTQCPEKLGLKDQNGSTIGCKSACLAFNQPQYCCTGDYNTPKTCPPSKESQ
YFKNQCPQAYSYAYDDSTSTFTCPAGVDYFITFCP*
>Gene.104049::CL10059.Contig1_All::g.104049::m.104049	CL10059.Contig1_All
ILVKLLAQERLKLAFILLVPSKIVKKMSRRSLWKGSFVDAFLMRLKDNKEQLANKKIWSRRSTILPEFVGSVVRIYNGKSFVRCKITEGKVGHKFGEFAF
TRKRRPHKLDTGKKKGGR*
>Gene.18433::CL1006.Contig1_All::g.18433::m.18433	CL1006.Contig1_All
MGVPGKWIKALVGFKKSEKSPSSEKDEKRTRAIGDPLHRRSSSIEVNNNGLHEEQGHHIESSGDTSARPASDVAASSSTSVQAHSEGEVQQRNREEWAAT
YIQTAFRRFLARRALRALKGLVRLQALVRGHAVRKQAAITLRCMQALVRVQARVRARRVRLALESQTEQQKSQQQLLQEARVREIEEGWCDSVGSVEQIQ
AKLLKRQEAAAKRERAMAYALAHQWQAGSRQLAAASSGFEPDKNSWGWNWLERWMAVRPWENRFLDINLKDGVKIVGSEDAEVSDEAKTEVKSSEKKPVL
GDLPAQKSVPSNSDGSSPSKSASTQDASTSMSSKQKFKQVLENPIEEVNSRPAAGSRSHSNPKERNAVQDAKTKKRLSLPSNAGNQGTQTAKSHSKTGVK
GTVTTRKQIKDKPKSDKNPVKPAHPEAINV*
>Gene.18436::CL1006.Contig2_All::g.18436::m.18436	CL1006.Contig2_All
MGVPGKWIKALVGFKKSDKSPSSEKDEKRTRAIGDPRHRRTSSIEVNNNGLQEEQGHHIESSGDTSARPASDVAASSSTSVQAHSEGEVQQRNREEWAAT
YIQTAFRRFLARRALRALKGLVRLQALVRGHAVRKQAAITLRCMQALVRVQARVRARRVRLALESQTEQQKSQQQLLQEARVREIEEGWCDSVGSVEQIQ
AKLLKRQEAAAKRERAMAYALAHQWQAGSRQLAAASSGFEPDKNSWGWNWLERWMAVRPWENRFLDINLKDGVKIVGSEDAEVSDEAKTEVKSSGKKPVL
GDLPAQKSVPSNSDGSSPSKSASTQDASNSMSSKQKSKQVLENPIEEVNSRPAAGSRSHSNPKERNAVQDAKTKKRLSLPSNAGNQGTQTAKSHSKTGVK
GTVTTRKQIKDKPKSDKNPVKPAHPEAINV*
>Gene.18439::CL1006.Contig3_All::g.18439::m.18439	CL1006.Contig3_All
MYAACFLLWTHDMCEIRSSFEQLSWVYQGSGLKHWLVLRSQINHHPLRRMKKWVFSTVSFLYSGHSLSIFVGKLAYIRYISSECRIVDIIDFVLLETIP
>Gene.104050::CL10060.Contig1_All::g.104050::m.104050	CL10060.Contig1_All
MLVVRTGKTLLAKTMARLVNVPFVIADATTLTQAGYVGEDVESILYKLLTVADFNVEAAQQGIVYIDEVDKITKKAESLNIGRDVSGEGVQQALLKMLEG
TVVNVPDKGARKHPRGDNIQINTKDILFICGGAFVDLEKTISERRHDSSIGFGAPVRANMRSGGMTNAVVASSLLESVESSDLIAHGLIPEFVGRFPILV
SLSALDEDQLTQVLMEPKNALGKQYKKMFGMNDVKFHITEKALRLIARKAVVKNTGARGLRSILETILTEAMFEVPDVKTGADRVDAVVVDEEAVGSVDS
TGLGAKILRGDHAFENFLQETKRSGKMKPC
>Gene.104051::CL10060.Contig3_All::g.104051::m.104051	CL10060.Contig3_All
MLVVRTGKTLLAKTMARLVNVPFVIADATTLTQAGYVGEDVESILYKLLTVADFNVEAAQQGIVYIDEVDKITKKAESLNIGRDVSGEGVQQALLKMLEG
TVVNVPDKGARKHPRGDNIQINTKDILFICGGAFVDLEKTISERRHDSSIGFGAPVRANMRSGGITNAVVTSSLLESVRTRTAKQLSKSVLLLASLINRI
IMKFPLRCR*
>Gene.104052::CL10060.Contig4_All::g.104052::m.104052	CL10060.Contig4_All
ANLGKDLPTPKEICRGLDQFVIGQQRAKKVLSVAVYNHYKRIYYASEQKQLGVDFDEDFDLVDLEKSNVLLMGPTGCGKTLLAKTMARLVNVPFVIADAT
TLTQAGYVGEDVESILYKLLTVADFNVEAAQQGIVYIDEVDKITKKAESLNIGRDVSGEGVQQALLKMLEGTVVNVPDKGARKHPRGDNIQINTKDILFI
CGGAFIDLEKTISERRHDSSIGFGAPVRANMRSGGITNAVVTSSLLESVRTRTAKQLSKSVLLLASLINRIIMKFPLRCR*
>Gene.104054::CL10060.Contig5_All::g.104054::m.104054	CL10060.Contig5_All
ANLGKDLPTPKEICRGLDQFVIGQQRAKKVLSVAVYNHYKRIYYASEQKQLGVDFDEDFDLVDLEKSNVLLMGPTGCGKTLLAKTMARLVNVPFVIADAT
TLTQAGYVGEDVESILYKLLTVADFNVEAAQQGIVYIDEVDKITKKAESLNIGRDVSGEGVQQALLKMLEGTVVNVPDKGARKHPRGDNIQINTKDILFI
CGGAFIDLEKTISERRHDSSIGFGAPVRANMRSGGITNAVVTSSLLESVRTRTAKQLSKSVLLLASLINRIIMKFPLRCR*
>Gene.104055::CL10060.Contig6_All::g.104055::m.104055	CL10060.Contig6_All
ANLGKDLPTPKEICRGLDQFVIGQQRAKKVLSVAVYNHYKRIYYASEQKQLGVDFDEDFDLVDLEKSNVLLMGPTGCGKTLLAKTMARLVNVPFVIADAT
TLTQAGYVGEDVESILYKLLTVADFNVEAAQQGIVYIDEVDKITKKAESLNIGRDVSGEGVQQALLKMLEGTVVNVPDKGARKHPRGDNIQINTKDILFI
CGGAFIDLEKTISERRHDSSIGFGAPVRANMRSGGMTNAVVASSLLESVESSDLIAHGLIPEFVGRFPILVSLSALDEDQLTQVLMEPKNALGKQYKKMF
GMNDYCRSNFILQRKP*
>Gene.104056::CL10060.Contig7_All::g.104056::m.104056	CL10060.Contig7_All
ANLGKDLPTPKEICRGLDQFVIGQQRAKKVLSVAVYNHYKRIYYASEQKQLGVDFDEDFDLVDLEKSNVLLMGPTGCGKTLLAKTMARLVNVPFVIADAT
TLTQAGYVGEDVESILYKLLTVADFNVEAAQQGIVYIDEVDKITKKAESLNIGRDVSGEGVQQALLKMLEGTVVNVPDKGARKHPRGDNIQINTKDILFI
CGGAFIDLEKTISERRHDSSIGFGAPVRANMRSGGITNAVVTSSLLESVESSDLIAHGLIPEFVGRFPILVSLSALDEDQLTQVLMEPKNALGKQYKKMF
GMNDYCRSNFILQRKP*
>Gene.104057::CL10061.Contig1_All::g.104057::m.104057	CL10061.Contig1_All
RVPIVTGGTGLYLRWFIYGKPDVPKASRDITSQVYAELENYQLDGDWDAAVKLAVEAGDPNAPSFPTNNWYRLRRSLEIIKSSGSPPSAFQLPYDSFKAQ
YDMASRHDFHKKDGMQGQLNDLDYDFACFFLSSPRLDLYRSIDLRCEDMLSGSDGILAEAKWLLDIGLPPNSNSATRAIGYRQGMEFLLRCREQGGESSP
REFFSFLSEFQKASRNFAKRQLTWFRNDPIYHWLDASKPLEKVLNFIDEAYNQNTILTVPESLRMKRDVSSHRETAELKAYRTKNRYFVTREDCTDIMTW
IRTEGIKGNSSQLVTAVN*
>Gene.104058::CL10061.Contig2_All::g.104058::m.104058	CL10061.Contig2_All
RVPVAVAVGPTHMRHSSINGGKKEKVIVISGPTGAGKSRLALELAKRLNGEIISADSVQVYQGLDVGSAKPSPGDRMEVPHHLLDILHPSQEYSVGQFYD
DARLITKDILSKGRVP
>Gene.104059::CL10061.Contig3_All::g.104059::m.104059	CL10061.Contig3_All
VVGAGGGLLRVRPSPWRLPSTYSRHSCYYSSINGGKKEKVIVITGPTGAGKSRLALQLAKRLNGEIISADSVQVYHGLDVGSAKPSPADRMEVPHHLLDI
LHPSQEYSVGQFYEDARLLTRDILNKGRVPIVTGGTGLYLRWFIYGKPNVPKASRDITSQVYAELENYQLDGDWDAAVKLAVEAGDPNASSFPTNNWYRL
RRSLEIIKSSGSPPSAFQLPYDSFKEQYDMGSGHVFHKDGMQGQLNDLDYDFACFFLSSPRLDLYRSIDLRCEDMLSGSDGILAEAKWLLDIGLPPNSNS
ATRAIGYRQGMEFLLRCREQGGESSPREFFSFLSEFQKASRNFAKRQLTWFRNDPIYHWLDASKPLEKVLNFIDEAYNQNTILTVPESLRMKRDVSSHRE
TAELKAYRTKNRYFVTREDCTDIMTWIRTEGIKGNSSQLVTAVN*
>Gene.104060::CL10061.Contig4_All::g.104060::m.104060	CL10061.Contig4_All
LLRVRPSPWRLPSTYSNSRHSCYCSNINGGKKEKVIVITGPTGAGKSRLALQLAKRLNGEIISADSVQVYHGLDVGSAKPSPADRMEVPHHLLDILHPSQ
EYSVGQFYEDARLLTRDILNKGRVPIVTGGTGLYLRWFIYGKPNVPKASRDITSQVYAELENYQLDGDWDAAVKLAVEAGDPNASSFPTNNWYRLRRSLE
IIKSSGSPPSAFQLPYDSFKEQYDMASRHDFHKKDGMQGQLNDLDYDFACFFLSSPRLDLYRSIDLRCEDMLSGSDGILAEAKWLLDIGLPPNSNSATRA
IGYRQGMEFLLRCREQGGESSPREFFSFLSEFQKASRNFAKRQLTWFRNDPIYHWLDASKPLEKVLNFIDEAYNQNTILTVPESLRMKRDVSSHREIAEL
KAYKTKNRYFVTREDCTGIMTWIRTEGVEENSSQLVTAVN*
>Gene.104061::CL10061.Contig5_All::g.104061::m.104061	CL10061.Contig5_All
MSGVVGSGVMRVPRPWRVPVPVAVGSTHMRHSSINGGKKEKVIVITGPTGAGKSRLALQLAKRLNGEIISADSVQVYHGLDVGSAKPSPADRMEVPHHLL
DILHPSQEYSVGQFYEDARLLTRDILNKGRVPIVTGGTGLYLRWFIYGKPNVPKASRDITSQVYAELENYQLDGDWDAAVKLAVEAGDPNASSFPTNNWY
RLRRSLEIIKSSGSPPSAFQLPYDSFKAQYDMASRHDFHKKDGMQGQLNDLDYDFACFFLSSPRLDLYRSIDLRCEDMLSGSDGILAEAKWLLDIGLPPN
SNSATRAIGYRQGMEFLLRCREQGGESSPREFFSFLSEFQKASRNFAKRQLTWFRNDPIYHWLDASKPLEKVLNFIDEAYNQNTILTVPESLRMKRDVSS
HRETAELKAYRTKNRYFVTREDCTDIMTWIRTEGIKGNSSQLVTAVN*
>Gene.104062::CL10062.Contig1_All::g.104062::m.104062	CL10062.Contig1_All
KIKLTKRIIKMDTTSENRTPPSAAITTTTKPQPKRFIRNQIPTTILNNPSLNAAISLLPSNYNFEIHKCVHRILSLKTPSRAPRIALQLPEGLLMYALSL
SDIFKTFAFASDVFILADVTYGACCVDDLSASSLGADLLIHYGHSCLVPVDYTVIPCLYVFVEISIDVSKLVKTLEMNQELVLGNNVNVNANVNLVIAGT
IQFAGAIRGAKVELEKLGFRVLVPQVKPLSAGEVLGCTAPRIRKNDGEEVVIVFVADGRFHLEAIMIANPGVKAFRYDPYLGRLFLEEYDHEGMRSSRMK
AVLKAKEAKSWGIVLGTLGRQGNPRILERLERKMEEKGMSWTVVLMSELSPARIALFEDSIDAWIQIACPRLSIDWGEAFERPLLNPFEAEIALGLIRGW
WESEGCGVGVDCGGNAGSCGCDDGANKGEVGIGGDYPMDYYAQDGGDWNSCYMKGKNRPTRRNVRTIVANGSVS*
>Gene.104063::CL10062.Contig2_All::g.104063::m.104063	CL10062.Contig2_All
KRIIKMDTTSENHTPLSASITTTTKPQPKRFIRNQIPTTILNNPSLNAAISLLPSNYNFEIHKCVHRILSLKTPSRAPRIALQLPEGLLMYALSLSDIFK
TFAFASDVFILADVTYGACCVDDLSAASLGADLLIHYGHSCLVPVDYTVIPCLYVFVEISIDVSKLVKTLEMNQELVLGNNVNVNANVNLVIAGTIQFAG
AIRGAKVELEKLGFRVLVPQVKPLSAGEVLGCTAPRIRKNDGEEVVIVFVADGRFHLEAIMIANPGIKAFRYDPYLGRLFLEEYDHEGMRSSRMKAVLKA
KEAKSWGIVLGTLGRQGNPRILERLERKMEEKGMSWTIVLMSELSPARIGLFEDSIDAWIQIACPRLSIDWGEAFERPLLNPFEAEIALGLIRGWWESEG
CGVGVDCGGNTGSCGCDDGAKKGEVGIGGDYPMDYYAQDGGDWNSCYMKGKNRPTRRNVRTSVANGSVS*
>Gene.104064::CL10062.Contig3_All::g.104064::m.104064	CL10062.Contig3_All
KIKLTKRIIKMDTTSENRTPPSAAITTTTKPQPKRFIRNQIPTTILNNPSLNAAISLLPSNYNFEIHKCVHRILSLKTPSRAPRIALQLPEGLLMYALSL
SDIFKTFAFASDVFILADVTYGACCVDDLSASSLGADLLIHYGHSCLVPVDYTVIPCLYVFVEISIDVSKLVKTLEINQELVLGKNVNVNANLNLVIAGT
IQFAGAIRGAKVELEKLGFRVLVPQVKPLSAGEVLGCTAPRIRKNDDEEVVIVFVADGRFHLEAIMIANPGVKAFRYDPYLGRLFFEEYDHVGMRSSRMK
AVLKAKEAKSWGIVLGTLGRQGNPRILERLERKMEEKGMSWTVVLMSELSPARIGLFEDSIDAWIQVACPRLSIDWGEAFERPLLNPFEAEIALGLIRGW
WESEGCGVGVDCGGNAGSCGCDDGANKGEVGIGGDYPMDYYAQDGGDWNSCYMKGKNRPTRRNVRTSVANGSVS*
>Gene.104065::CL10062.Contig4_All::g.104065::m.104065	CL10062.Contig4_All
KIKLTKRIIKMDTTSENRTPPSAAITTTTKPQPKRFIRNQIPTTILNNPSLNAAISLLPSNYNFEIHKCVHRILSLKTPSRAPRIALQLPEGLLMYALSL
SDIFKTFAFASDVFILADVTYGACCVDDLSASSLGADLLIHYGHSCLVPVDYTVIPCLYVFVEISIDVSKLVKTLEINQELVLGKNVNVNANVNLVIAGT
IQFAGAIRGAKVELEKLGFRVLVPQVKPLSAGEVLGCTAPRIRKNDGEEVVIVFVADGRFHLEAIMIANPGIKAFRYDPYLGRLFLEEYDHEGMRSSRMK
AVLKAKEAKSWGIVLGTLGRQGNPRILERLERKMEEKGMSWTIVLMSELSPARIALFEDSIDAWIQIACPRLSIDWGEAFERPLLNPFEAEIALGLIRGW
WESEGCGVGVDCGGNTGSCGCDDGAKKGEVGIGGDYPMDYYAQDGGDWNSCYMKGKNRPTRRNVRTSVANGSVS*
>Gene.104066::CL10064.Contig1_All::g.104066::m.104066	CL10064.Contig1_All
MSVSAKEDPFAVNMAVLKQLQKQVAEENSLQKSIIIMQQNSAHFEEGIVRSIQSAWSTFDEWQSRMSSSVQETWRQLGVNMSQLMPDREWISFAARSDHL
LDPETPLRNPDMIDYPGKEDPSVTPVHSGLLERKKRFTKSYKEGFYVLTPAGYLHEYASSDPSTATHPIWSLFLPACTLGPPSSASTAKSHKFHIEARKD
GTSAYGKTPGGRSLFGGSDTAFTFRARSHEEMMEVWNDLRMLVARYLVASEQMERDGPVAHAVRSVGYRSDEEDEEDEEEDEEEGSSIEEADHDRVELHD
EQGGADTEEVPAYTNTGNEPVEVGPNGYAVEKKEKPQDEPAAPDAEADDAASERVLSRREEKAPARDKEQPTTADD*
>Gene.104069::CL10065.Contig1_All::g.104069::m.104069	CL10065.Contig1_All
MAKVHPQLISSCSNSSSPEDREKYTVWLKSLVLNSNGCTIYDSNGNIVYRIDNYDTKCSTQVYLMDLKGKVLSTLLRKVIIHPKLANHCISSLYCVMFCE
RN*
>Gene.104070::CL10065.Contig2_All::g.104070::m.104070	CL10065.Contig2_All
MAKVHPQLITSCSTSSSPEDREKYTVWMKSLVLNSNGCTIYDSNGNIVYRIDNYDTKCSTQVYLMDLKGKVLSTLLRKRLRINEHWSGYQNDRVNNQKPW
FQAKKITKFFNKGHGFSCQVTTTRGDNYCEPLLSCFRIQGSFQKSEFKIIRGDGFVVAEVKRKQSKGGIILGDDVLSLEIEPNLDHSFIVSLVVVHGLMS
HKI*
>Gene.104071::CL10065.Contig3_All::g.104071::m.104071	CL10065.Contig3_All
MAKVHPQLITSCSTSSSPEDREKYTVWMKSLVLNSNGCTIYDSNGNIVYRIDNYDTKCSTQVYLMDLKGKVLSTLLRKRLRINEHWSGYQNDRVNNQKPW
FQAKKITKFFNKGHGFSCQVTTTRGDNYCEPLLSCFRIQGSFQKSEFKIIRGDGFVVAEVKRKQSKGGIILGDDVLSLEIEPNLDHSFIVSLVVVHGLMS
HKI*
>Gene.104072::CL10065.Contig4_All::g.104072::m.104072	CL10065.Contig4_All
MAKVHPQLISSCSNSSSPEDREKYTVWLKSLVLNSNGCTIYDSNGNIVYRIDNYDTKCSTQVYLMDLKGKVLSTLLRKRLRINEHWSGYQNDRVNNQKPW
FQAKKITKFFNKGHGFSCQVTTTRGDNYCEPLLSCFRIQGSFQKSEFKIIRGDGFVVAEVKRKQSKSGVILGDDVLSLEIEPNLDHSFIVSLVVVHGLMS
HKI*
>Gene.104073::CL10065.Contig5_All::g.104073::m.104073	CL10065.Contig5_All
MAKVHPQLISSCSNSSSPEDREKYTVWLKSLVLNSNGCTIYDSNGNIVYRIDNYDTKCSTQVYLMDLKGKVLSTLLRKRLRINEHWSGYQNDRVNNQKPW
FQAKKITKFFNKGHGFSCQVTTTRGDNYCEPLLSCFRIQGSFQKSEFKIIRGDGFVVAEVKRKQSKGGIILGDDVLSLEIEPNLDHSFIVSLVVVHGLMS
HKI*
>Gene.104074::CL10065.Contig6_All::g.104074::m.104074	CL10065.Contig6_All
MAKVHPQLITSCSTSSSPEDREKYTVWMKSLVLNSNGCTIYDSNGNIVYRIDNYDTKCSSQVYLMDLKGKVLSTLLRKKLRVNELWSGYQNDRAKNQKPW
FQAKKIIKFFNKGHGFSCQVTTRGDNNCETLLSCYRIQGSCLKSEFKIIRGDGFVVAEVKRKQSKSGVILGDDVLCLEIEPNLDHSFIVSLVVVHGLMSH
KI*
>Gene.104075::CL10065.Contig9_All::g.104075::m.104075	CL10065.Contig9_All
MAKVHPQLISSCSNSSSPEDREKYTVWMKSLVLNSNGCTIYDSNGNIVYRIDNYDTKCSTQVYLMDLKGKVLSTLLRKRLRINEHWSGYQNDRVNNQKPW
FQAKKITKFFNKGHGFSCQVTTTRGDNYCEPLLSCFRIQGSCQKSEFKIIRDDGVIVAQV
>Gene.104076::CL10066.Contig1_All::g.104076::m.104076	CL10066.Contig1_All
MATLNIGSRSNEDEVAIGAIKHALKALRKRHLVEEGAHAPAITAISRPLIYQGSEWKEKAEKLELELQQCYKAQSRLSEQLVVEVAEGRAAKSTIQEKET
TITSLEKEVAQLSTECSELKKLLDEKTQEVELLTGENQELKRQLEETDLKAKNAEAENKMLIDRWMLQKMQDAERLNEANSLYEDMLAQHKSSSLQQVAL
QQVDGVVRQCEEGAEFFVESTIPTTCKNRIHAHDSGCASILFQYNSSKLVTGGQDHSIKLWDTSTGTLSHTLHGCLGSVLDLTITTDNKTIIAASSSNNL
YVWDVSSGRVRHTLTGHTDKVCAVDVSKVSNRHVVSAAYDRTIKAWDLQKGYCTNTIIFPSNCNAVCFSMDGRTICSGHVDGNLRLWDIQSSKLLSEVAA
HSLAVTSISLSRSGNTILTSGRDNVHNLFDIRTLEVIKTLRGNGNRMASNWSRSCISPDDSYVAAGSADGSVHIWSILKGDIVSTLKEHGSPVLCCSWSG
QGKPLATSDKNGVICTWM*
>Gene.104078::CL10066.Contig2_All::g.104078::m.104078	CL10066.Contig2_All
MATLNIGSRSNEEEVAIGAIKHALKALRKRHLVEEGAHAPAITAISRPLIYQGSEWKEKAEKLELELQQCYKAQSRLSEQLVVEVAEGRAAKSTIQEKET
TITSLEKEVSQLSTECSELKKLLDEKTQEVELLTGENQELKRQLEETDLKAKNAEAENKMLIDRWMLQKMQDAERLNEANSLYEDMLAQHKSSSLQQVAL
QQVDGVVRQCEEGAEFFVESTIPTTCKNRIHAHDSGCASILFQYNSSKLVTGGQDHSIKLWDTSTGTLSHTLHGCLGSVLDLTITTDNKTIIAASSSNNL
YVWDVSSGRVRHTLTGHTDKVCAVDVSKVSNRHVVSAAYDRTIKAWDLQKGYCTNTIIFPSNCNAVCFSMDGRTICSGHVDGNLRLWDIQSSKLLSEVAA
HSLAVTSISLSRSGNTILTSGRDNVHNLFDIRTLEVIKTLRGNGNRMASNWSRSCISPDDSYVAAGSADGSVHIWSILKGDIVSTLKEHGSPVLCCSWSG
QGKPLATSDKNGVICTWM*
>Gene.104079::CL10066.Contig3_All::g.104079::m.104079	CL10066.Contig3_All
MATLNIGSRSNEEEVAIGAIKHALKALRKRHLVEEGAHAPAITAISRPLIYQGSEWKEKAEKLELELQQCYKAQSRLSEQLVVEVAEGRAAKSTIQEKET
TITSLEKEVSQLSTECSELKKLLDEKTQEVELLTGENQELKRQLEETDLKAKNAEAENKMLIDRWMLQKMQDAERLNEANSLYEDMLAQHKSSSLQQVAL
QQVDGVVRQCEEGAEFFVESTIPTTCKNRIHAHDSGCASILFQYNSSKLVTGGQDHSIKLWDTSTGTLSHTLHGCLGSVLDLTITTDNKTIIAASSSNNL
YVWDVSSGRVRHTLTGHTDKVCAVDVSKVSNRHVVSAAYDRTIKAWDLQKGYCTNTIIFPSNCNAVCFSMDGRTICSGHVDGNLRLWDIQSSKLLSEVAA
HSLAVTSISLSRSGNTILTSGRDNVHNLFDIRTLEVIKTLRGNGNRMASNWSRSCISPDDSYVAAGSADGSVHIWSILKGDIVSTLKEHGSPVLCCSWSG
QGKPLATSDKNGVICTWM*
>Gene.104080::CL10067.Contig1_All::g.104080::m.104080	CL10067.Contig1_All
EYGLIGAAFFTNSAAVCAIFFSVSHGLIKLPSKPDEIKCALPKMPLFKGNDLPTFLRKPESYPAYLAMKLSQFSNVDLADWIFCNSFEDLEFEVIEGIRK
KWGAKLIGPMVPSSYLDGRIGGDIGYGANLWKPISKRCKEWLKTKPKNSVIYVSFGSMVSLTQEQTEEIAYGIKRKQL*
>Gene.104082::CL10067.Contig2_All::g.104082::m.104082	CL10067.Contig2_All
MIEEMVNNGNKNCAKPHVVVVPYPSQGHINPLLQFAKRLTSKGIKTTLATTKYTLHSISPIKNITVEPISDGFDDGGSPQVGSEDLFLNSFKSNGTKSLV
SLIEAYQNTDYPVTCVVYDAFLPWALDVAKEYGLIGAAFFTNSAAVCTIFFSVSHGLIKLPFKPDEIKCALPKMPLFKGHDLPTFLRKPESYPAYLAMKL
SQFSNVDLADWIFCNSFEDLEFEVIEGIRKKWGAKLIGPMVPSSYLDGRIGGDIGYGANLWKPISKRCKEWLKTKPKNSVIYVSFGSMVSLTQEQTEEIA
YGIKRKQL*
>Gene.104084::CL10068.Contig1_All::g.104084::m.104084	CL10068.Contig1_All
KIEVCCEEEEEDSFVWDNSSQLYYHPRSGFYHDPNAGWYYSTQDGLYYKFHNGNYILFDSFNKDHQPGAGDGEDSASCVPQQQAFYEQSFSQNDQDNRDD
AQ
>Gene.104085::CL10068.Contig2_All::g.104085::m.104085	CL10068.Contig2_All
DEDGYILTSDGNHKPIGEEDAHAELSLDYHAESDTSVAVTYQEASWEEENWQAQYGQVVQEDGERGTEFPCTDMWDWSMVTETPKEGSCPVARIVGRLVQ
PSSKLHPSMPSQGRRLRTAPICKVHLDMVQVRSGHVYKLRTPSARYLATLSSYDATNPTRDWGFPKLLMEELIETSVTKIPQQQTSSYHDNPSVKIKANN
YRDRAAERRTLHGSFGVAPGQKRSADDSSPPSSPILVPAEVAADEALKMSLGAGSYAQKILKNMGWKEGEGLGKTQQGLRQPLEGIGNKGTAGLGWRSK*
>Gene.104086::CL10068.Contig3_All::g.104086::m.104086	CL10068.Contig3_All
MWDWSMVTETPKEGSCPVARIVGRLVQPSSKLHPSMPSPGRRLRTAPICKVHLDMVQVRSGHVYKLRTPSARYLATLSSYDATNPTRDWGFPKLLMEELI
ETSVTKIPQQQTSSYHDNPSVKIKANNYRDRAAERRTLHGSFGIAPGQKRSADDSSPPSSPILVPAEVAADEALKMSLGAGSYAQKILKNMGWKEVYIFY
TLGFLFISSSVIWNLLC*
>Gene.104088::CL10068.Contig4_All::g.104088::m.104088	CL10068.Contig4_All
KIEVCCEEEEEDSFVWDNSSQLYYHPRSGFYHDPNAGWYYSTKDGLYYKFQNGNYLLLDSFNKDHQPEAGDRGDLSSYEPQQQVLYEQSYSQNDQDNQDD
AQQIGTIECSSGQLSENPPPSEWLEDTLIELYLAGYSNATSSAADDLVLPEEKDDEDGYILTCDGNHKPNGEEDAELSLDYHAETDTSADVSYQEASWEE
ENWQAQYGQVVQQDGERGTEFHCTDMWDWSMVTETPKEGSCPVARIVGRLVQPSSKLHPSMPSPGRRLRTAPICKVHLDMVQVRSGHVYKLRTPSARYLA
TLSSYDATNPTRDWGFPKLLMEELIETSVTKIPQQQTSSYHDNPSVKIKANNYRDRAAERRTLHGSFGIAPGQKRSADDSSPPSSPILVPAEVAADEALK
MSLGAGSYAQKILKNMGWKEGEGLGKTQQGLRQPLEGIGNKGTAGLGWRSK*
>Gene.104089::CL10068.Contig5_All::g.104089::m.104089	CL10068.Contig5_All
MWDWSMVTETPKEGSCPVARIVGRLVQPSSKLHPSMPSPGRRLRTAPICKVHLDMVQVRSGHVYKLRTPSARYLATLSSYDATNPTRDWGFPKLLMEELI
ETSVTKIPQQQTSSYHDNPSVKIKANNYRDRAAERRTLHGSFGIAPGQKRSADDSSPPSSPILVPAEVAADEALKMSLGAGSYAQKILKNMGWKEGEGLG
KTQQGLRQPLEGIGNKGTAGLGWRSK*
>Gene.104091::CL10069.Contig1_All::g.104091::m.104091	CL10069.Contig1_All
KKPKKMGTHFSITHQPQILSLLSLSLIYFCTAKDYTDLIYKGCSDQNFPDPSDAYSQTLKTLLDTLITQSSKTNFSKTTAGENTQNAIFGLYQCRGDLNS
VDCYNCVSQFPSKARKYCGSGSIAVRIQLVGCYMRYEIVGFKQVSSTELLYKYCKKGEV
>Gene.104092::CL10069.Contig2_All::g.104092::m.104092	CL10069.Contig2_All
KKKKKKAKRMGTQISISQPQILSLVSLSLIYLSTAKDYTDLIYKGCSDQNFPDPSEAYSQTLKALLDTLITQSSKTNFSKTTAGENTQNAIFGLYQCRGD
LNSVDCYNCVSQFPKKARKYCGSGSIAVRIQLVGCYMRYEIVGFKQVSSTELL
>Gene.18452::CL1007.Contig10_All::g.18452::m.18452	CL1007.Contig10_All
MLRLYVYCTPIDKCKQVKLGNRHGSWLIESHKDWKILRNVSVKALREEQPNEGRKGLPSQSWDPGLEIEVPFEQRPVNEYTSLKESTLYSWAELSPPSFF
LRLGGLWLATFTVLGVPIAAASFNPSKDPLRFLLAAGTGSLFLVSLIVLRIYLVFLRYISRTNKIFITSRTLAYIFTNRMQCIA*
>Gene.18454::CL1007.Contig11_All::g.18454::m.18454	CL1007.Contig11_All
MLRLYVYCTPIDKCKQVKLGNRHGSWLIESHKDWKILRNVSVKALREEQPNEGRKGLPSQSWDPGLEIEVPFEQRPVNEYTSLKESTLYSWAELSPPSFF
LRLGGLWLATFTVLGVPIAAASFNPSKDPLRFLLAAGTGSLFLVSLIVLRIYLVFLRYISRTNKIFITSRTLAYIFTNRMQCIA*
>Gene.18456::CL1007.Contig12_All::g.18456::m.18456	CL1007.Contig12_All
MLRLYVYCTPIDKCKQVKLGNRHGSWLIESHKDWKILRNVSVKALREEQPNEGRKGLPSQSWDPGLEIEVPFEQRPVNEYTSLKESTLYSWAELSPPSFF
LRLGGLWLATFTVLGVPIAAASFNPSKDPLRFLLAAGTGSLFLVSLIVLRIYLGWSFVGDRLLSAVVPYEETGWYDGQMWVKPPEV*
>Gene.18458::CL1007.Contig13_All::g.18458::m.18458	CL1007.Contig13_All
MLRVYVYCTPIDGCKQVKLGNRHGSWLIESHKEWKILRNVSVKALREEPNEGRKGLPSQSWDPGLEIEVPFEQRPVNEYTSLKESTLYSWAELSPPSFFL
RLGGLWLATFTVLGVPIAAASFNPSKDPLRFLLAAGTGSLFLVSLIVLRIYLGWSFVGDRLLSAVVPYEETGWYDGQMWVKPPEV*
>Gene.18460::CL1007.Contig14_All::g.18460::m.18460	CL1007.Contig14_All
MLRVYVYCTPIDGCKQVKLGNRHGSWLIESHKEWKILRNVSVKALREEPNEGRKGLPSQSWDPGLEIEVPFEQRPVNEYTSLKESTLYSWAELSPPSFFL
RLGGLWLATFTVLGVPIAAASFNPSKDPLRFLLAAGTGSLFLVSLIVLRIYLVFLRYISRTNKIFITS*
>Gene.18462::CL1007.Contig15_All::g.18462::m.18462	CL1007.Contig15_All
MLRVYVYCTPIDGCKQVKLGNRHGSWLIESHKEWKILRNVSVKALREEPNEGRKGLPSQSWDPGLEIEVPFEQRPVNEYTSLKESTLYSWAELSPPSFFL
RLGGLWLATFTVLGVPIAAASFNPSKDPLRFLLAAGTGSLFLVSLIVLRIYLVFLRYISRTNKIFITSRTLAYIFTNRMQCIA*
>Gene.18464::CL1007.Contig16_All::g.18464::m.18464	CL1007.Contig16_All
MWVKPPEVLARDRLLGSYKVKPVMKMLKQTLVGTGALLVSGVLLFIFSTPVENFFHTTFATKNISQDETANVNAKFKMRKEELLRLPVEVIQDDDLAAAA
AEAADGRPVYCRDRYYRALAGGQYCKWEDLLK*
>Gene.18465::CL1007.Contig17_All::g.18465::m.18465	CL1007.Contig17_All
MLRLYVYCTPIDKCKQVKLGNRHGSWLIESHKDWKILRNVSVKALREEQPNEGRKGLPSQSWDPGLEIEVPFEQRPVNEYTSLKESTLYSWAELSPPSFF
LRLGGLWLATFTVLGVPIAAASFNPSKDPLRFLLAAGTGSLFLVSLIVLRIYLGWSFVGDRLLSAVVPYEETGWYDGQMWVKPPEVLARDRLLGSYKVKP
VMKMLKQTLVGTGALLVSGVLLFIFATPVENFFHTTFATKNISQDETTNVNAKFNIRYKRIFYKLSDLRLIILSTFVNNDLPFTKKCTNRLVS*
>Gene.18466::CL1007.Contig18_All::g.18466::m.18466	CL1007.Contig18_All
MLRVYVYCTPIDGCKQVKLGNRHGSWLIESHKEWKILRNVSVKALREEPNEGRKGLPSQSWDPGLEIEVPFEQRPVNEYTSLKESTLYSWAELSPPSFFL
RLGGLWLATFTVLGVPIAAASFNPSKDPLRFLLAAGTGSLFLVSLIVLRIYLGWSFVGDRLLSAVVPYEETGWYDGQMWVKPPEVLARDRLLGSYKVKPV
MKMLKQTLVGTGALLVSGVLLFIFATPVENFFHTTFATKNISQDETTNVNAKFNIRYKRIFYKLSDLRLIILSTFVNNDLPFTKKCTNRLVS*
>Gene.18440::CL1007.Contig1_All::g.18440::m.18440	CL1007.Contig1_All
MWVKPPEVLARDRLLGSYKVKPVMKMLKQTLVGTGALLVSGVLLFIFSTPVENFFHTTFATKNISQDETANVNAKFKMRKEELLRLPVEVIQDDDLAAAA
AEAADGRPVYCRDRYYRALAGGQYCKWEDLLK*
>Gene.18441::CL1007.Contig2_All::g.18441::m.18441	CL1007.Contig2_All
MLRVYVYCTPIDGCKQVKLGNRHGSWLIESHKEWKILRNVSVKALREEPNEGRKGLPSQSWDPGLEIEVPFEQRPVNEYTSLKESTLYSWAELSPPSFFL
RLGGLWLATFTVLGVPIAAASFNPSKDPLRFLLAAGTGSLFLVSLIVLRIYLGWSFVGDRLLSAVVPYEETGWYDGQMWVKPPEV*
>Gene.18443::CL1007.Contig3_All::g.18443::m.18443	CL1007.Contig3_All
MLRVYVYCTPIDGCKQVKLGNRHGSWLIESHKEWKILRNVSVKALREEPNEGRKGLPSQSWDPGLEIEVPFEQRPVNEYTSLKESTLYSWAELSPPSFFL
RLGGLWLATFTVLGVPIAAASFNPSKDPLRFLLAAGTGSLFLVSLIVLRIYLGWSFVGDRLLSAVVPYEETGWYDGQMWVKPPEVLARDRLLGSYKVKPV
MKMLKQTLVGTGALLVSGVLLFIFATPVENFFHTTFATKNISQDETTNVNAKFNIRKEELLRLPVEVMQDDDLAAAAAEAADGRPVYCRDRYYRALAGGQ
YCKWEDLLK*
>Gene.18444::CL1007.Contig4_All::g.18444::m.18444	CL1007.Contig4_All
MLRLYVYCTPIDKCKQVKLGNRHGSWLIESHKDWKILRNVSVKALREEQPNEGRKGLPSQSWDPGLEIEVPFEQRPVNEYTSLKESTLYSWAELSPPSFF
LRLGGLWLATFTVLGVPIAAASFNPSKDPLRFLLAAGTGSLFLVSLIVLRIYLGWSFVGDRLLSAVVPYEETGWYDGQMWVKPPEVLARDRLLGSYKVKP
VMKMLKQTLVGTGALLVSGVLLFIFSTPVENFFHTTFATKNISQDETANVNAKFKMRKEELLRLPVEVIQDDDLAAAAAEAADGRPVYCRDRYYRALAGG
QYCKWEDLLK*
>Gene.18445::CL1007.Contig5_All::g.18445::m.18445	CL1007.Contig5_All
MLRLYVYCTPIDKCKQVKLGNRHGSWLIESHKDWKILRNVSVKALREEQPNEGRKGLPSQSWDPGLEIEVPFEQRPVNEYTSLKESTLYSWAELSPPSFF
LRLGGLWLATFTVLGVPIAAASFNPSKDPLRFLLAAGTGSLFLVSLIVLRIYLVFLRYISRTNKIFITSRTLAYIFTNRMQCIA*
>Gene.18447::CL1007.Contig6_All::g.18447::m.18447	CL1007.Contig6_All
MLRLYVYCTPIDKCKQVKLGNRHGSWLIESHKDWKILRNVSVKALREEQPNEGRKGLPSQSWDPGLEIEVPFEQRPVNEYTSLKESTLYSWAELSPPSFF
LRLGGLWLATFTVLGVPIAAASFNPSKDPLRFLLAAGTGSLFLVSLIVLRIYLGWSFVGDRLLSAVVPYEETGWYDGQMWVKPPEVLARDRLLGSYKVKP
VMKMLKQTLVGTGALLVSGVLLFIFATPVENFFHTTFATKNISQDETTNVNAKFNIRKEELLRLPVEVMQDDDLAAAAAEAADGRPVYCRDRYYRALAGG
QYCKWEDLLK*
>Gene.18448::CL1007.Contig7_All::g.18448::m.18448	CL1007.Contig7_All
MLRVYVYCTPIDGCKQVKLGNRHGSWLIESHKEWKILRNVSVKALREEPNEGRKGLPSQSWDPGLEIEVPFEQRPVNEYTSLKESTLYSWAELSPPSFFL
RLGGLWLATFTVLGVPIAAASFNPSKDPLRFLLAAGTGSLFLVSLIVLRIYLGWSFVGDRLLSAVVPYEETGWYDGQMWVKPPEVLARDRLLGSYKVKPV
MKMLKQTLVGTGALLVSGVLLFIFSTPVENFFHTTFATKNISQDETANVNAKFKMRKEELLRLPVEVIQDDDLAAAAAEAADGRPVYCRDRYYRALAGGQ
YCKWEDLLK*
>Gene.18449::CL1007.Contig8_All::g.18449::m.18449	CL1007.Contig8_All
MWVKPPEVLARDRLLGSYKVKPVMKMLKQTLVGTGALLVSGVLLFIFSTPVENFFHTTFATKNISQDETANVNAKFKMRKEELLRLPVEVIQDDDLAAAA
AEAADGRPVYCRDRYYRALAGGQYCKWEDLLK*
>Gene.18450::CL1007.Contig9_All::g.18450::m.18450	CL1007.Contig9_All
MLRVYVYCTPIDGCKQVKLGNRHGSWLIESHKEWKILRNVSVKALREEPNEGRKGLPSQSWDPGLEIEVPFEQRPVNEYTSLKESTLYSWAELSPPSFFL
RLGGLWLATFTVLGVPIAAASFNPSKDPLRFLLAAGTGSLFLVSLIVLRIYLVFLRYISRTNKIFITSRTLAYIFTNRMQCIA*
>Gene.104093::CL10070.Contig1_All::g.104093::m.104093	CL10070.Contig1_All
SVQVHYTLVEEMAATRVIAAATTNTTCFSILRRPSSSSSSTCFSIVKRSRSSFSNAKSSKRGFSCRAIYRPEDVVSKEEGLPETLDYRVFFLDNSGKKVS
PWHDIPLHLGDGVFNFVVEIPKESSAKMEVATDELYTPIKQDTKKGKLRYYPYNINWNYGLLPQTWEDPSFANSEVDGAFGDNDPVDVVEIGENQRKIGE
ILKVKPLGALAMIDEGELDWKIIAISLDDPKASLVNDVGDVEIHFPGTLTAIRDWFRDYKIPDGKPANKFGLGNKAANKDYALKVITETNESWAKLVKRN
IAAGELSLV*
>Gene.104095::CL10070.Contig2_All::g.104095::m.104095	CL10070.Contig2_All
MAATRVIAAATTNTTCFSILRRPSSSSSSTCFSIVKRSRSSFSNAKSSKRGFSCRAIYRPEDVVSKEEGLPETLDYRVFFLDNSGKKVSPWHDIPLHLGD
GAFNFVVEIPKESSAKMEVATDELYTPIKQDTKKGKLRYYPYNINWNYGLLPQTWEDPSLANSEVEGAFGDNDPVDVVEIGENQRKIGEILKVKPLGALA
MIDEGELDWKIIAISLDDPKASLVNDVGDVEIHFPGTLTAIRDWFRDYKIPDGKPANKFGLGNKAANKDYALKVITETNESWAKLVKRNIAAGELSLV*
>Gene.104097::CL10070.Contig3_All::g.104097::m.104097	CL10070.Contig3_All
MAATRVIAAATTNTACFSLLRRPSSSSTCFGIVKRSRSSSYSKSSKRLFSCRAIYRPQDVVPKEEGLPETLDYRVFFLDNSAKKVSPWHDIPLHLGDGVF
NFVVEIPKESSAKMEVATDELYTPIKQDTKKGKLRYYPYNINWNYGLLPQTWEDPSLANSEVEGAFGDNDPVDVVEIGENQRKIGEILKVKPLGALAMID
EGELDWKIIAISLDDPKASLVNDVGDVEIHFPGTLTAIRDWFRDYKIPDGKPANKFGLGNKAANKDYALKVITETNESWAKLVKRNIAAGELSLV*
>Gene.104098::CL10070.Contig4_All::g.104098::m.104098	CL10070.Contig4_All
MAATRVIAAATTNTACFSLLRRPSSSSSSTCFGIVKRSRSSSYSKSSKRLFSCRAIYRPQDVVPKEEGLPETLDYRVFFLDNSAKKVSPWHDIPLHLGDG
VFNFVVEIPKESSAKMEVATDELYTPIKQDTKKGKLRYYPYNINWNYGLLPQTWEDPSLANSEVEGAFGDNDPVDVVEIGENQRKIGEILKVKPLGALAM
IDEGELDWKIIAISLDDPKASLVNDVGDVEIHFPGTLTAIRDWFRDYKIPDGKPANKFGLGNKAANKDYALKVITETNESWAKLVKRNIAAGELSLV*
>Gene.104099::CL10070.Contig5_All::g.104099::m.104099	CL10070.Contig5_All
MAATRVIAAATTNTACFSLLRRPSSSSSTCFGIVKRSRSSSYSKSSKRLFSCRAIYRPQDVVPKEEGLPETLDYRVFFLDNSAKKVSPWHDIPLHLGDGA
FNFVVEIPKESSAKMEVATDELYTPIKQDTKKGKLRYYPYNINWNYGLLPQTWEDPSFANSEVDGAFGDNDPVDVVEIGENQRKIGEILKVKPLGALAMI
DEGELDWKIIAISLDDPKASLVNDVGDVEIHFPGTLTAIRDWFRDYKIPDGKPANKFGLGNKAANKDYALKVITETNESWAKLVKRNIAAGELSLV*
>Gene.104100::CL10070.Contig6_All::g.104100::m.104100	CL10070.Contig6_All
MAATRVIAAATTNTTCFSILRRPSSSSSSTCFSIVKRSRSSFSNAKSSKRGFSCRAIYRPEDVVSKEEGLPETLDYRVFFLDNSGKKVSPWHDIPLHLGD
GAFNFVVEIPKESSAKMEVATDELYTPIKQDTKKGKLRYYPYNINWNYGLLPQTWEDPSFANSEVDGAFGDNDPVDVVEIGENQRKIGEILKVKPLGALA
MIDEGELDWKIIAISLDDPKASLVNDVGDVEIHFPGTLTAIRDWFRDYKIPDGKPANKFGLGNKAANKDYALKVITETNESWAKLVKRNIAAGELSLV*
>Gene.104103::CL10073.Contig1_All::g.104103::m.104103	CL10073.Contig1_All
DCDEFDLRRVMEYNQDAKSTNSSVMNAPSQILKSLRYLTLCGLSNVESFPRSFSYSTMLQRLELLELHNLKSLPQWIGCLSQLWLLQIQDCPKLTALPES
FSNLTALEELFIMMCPELERRCQ
>Gene.104104::CL10073.Contig3_All::g.104104::m.104104	CL10073.Contig3_All
GDGYCKSLPNSIGVLKHLRYLRVCVLSFNLPTGITRLQNLQTLDLRGSPNLRKLPKDFINLINLRHFQIRRSPHEVNSGIWVMSSGLVDMPCQFGLLKSL
QALDTFIVGRNNGLDALANLNLQGPLQIFFRNHRRNMKIEATLANMKEKKLLHLLLNWSFLHDEDSEKEANQVLECLQPPSTLKAITIQDWKGIRFPSWG
IDQEPCLLPNLVSIRLEGCSRCEYLPSFSQLPRLKDLCLQLLLALEYIDVWTENGRSQAYFPCLTELTLLDLPKLKGWSSIEFAGIDLQIQNQQKLLQPF
FPCLLKLRITKCPKLTSLPVVPKLGSLSTRLVHTVQSYSSCLEDLSISDCDGFDLQSVIEYSQDANSTNISV
>Gene.104105::CL10073.Contig4_All::g.104105::m.104105	CL10073.Contig4_All
LDLRNSRNLRELPKDFINLIKLRHFQIRSSTCEMNSGIWVMSSGLVDMPCQFGLLKSLQALDTFIVGRNNGLDALANLNLQGPLQLFFRNHRPNMKIEAT
LANMKEKKILHLLLNWSFMHDEDSDNGANEVLECLQLPSTLKAITVQDWKGVRFPSWGIGQLPCLLPNLVSITIEGCSRCEYLPSFSQLPRLKDLCLQLL
LALEYIDVWTENGRSQAYFPCLTELTLSSLPKLKGWSSIEFSGIDLQIENQQNLLQPCFPCLQELRFSNCPKLTSLPVVPNLGSLNTKLVSKVLPNLSCL
ENLSISDCDEFDLRRVMEYNQDAKSTNSSVMNAPSQILKSLRYLTLCGLSNVESFPRSFSYSTMLQSLILSELPNLKSLPEWIGCLS*
>Gene.104106::CL10074.Contig1_All::g.104106::m.104106	CL10074.Contig1_All
QLEAAAIKESLPLVVERLVRILSMSTSKSLPLRAIFKVWRDLGLPDDFEESVIAQNPHLFLLCDGNEPNTHVLKLVPIYPSGHFTAAVEDWRILECCKED
TKVDRMEIQYSFKQGFPPRMRLRKTFKAKVKEWQKLPYVGPYEEMGGKNRSKSGMKALEKRAVSIVHEFMSLTVEKMVDVEKISHFRKWFGIDLNIRDLF
LDHPGIFYLSTKGKRHTVFLREAYERGRLINPNPVYEARMKLLYLVMMERRGMLTVESKLVNKEADAEDKRCGHDSTSSIISHKNNG*
>Gene.104107::CL10074.Contig2_All::g.104107::m.104107	CL10074.Contig2_All
MMAIGLVKFMFNSKKTAFRGPKSVIRTISSVEFVASRARDPTFERYMDHYKKLVKVIAIQDLILANPSRNPPSVSVDFLSRLSQKLHLNRGAPSFLRRYP
HIFEIFYDPTKSMPFCKLTDKVIEVSQLEAAAIKESLPLVVERLVRILSMSTSKSLPLRAIFKVWRDLGLPDDFEESVIAQNPHLFLLCDGNEPNTHVLK
LVPIYPSGHFTAAVEDWRILECCKEDTKVDRMEIQYSFKQGFPPRMRLRKTFKAKVKEWQKLPYVGPYEEMGGKNRSKSGMKALEKRAVSIVHEFMSLTV
EKMVEVEKISHFRKWFGIDLNIRDLFLDHPGIFYLSTKGKRHTVFLREAYERGRLINPNPVYEARMKLLYLVMMERRGMLTVESKLVNKEADAEDKRCGH
DSTSSIISHKNNG*
>Gene.104108::CL10075.Contig2_All::g.104108::m.104108	CL10075.Contig2_All
MNDLLSRSFSPSRNDNSGDIEMGLPKDPGANLESFFKDVEKINEDLKEIEELQTKLKAAHEESKTAHNASVVKALRSRMDQDVSQTLKKAKLIKDRLKAL
DKSNSESRKMPDCGPGSTTDRTRTSVVGGLGKKLKDKMDEFQGLREKINTEYRETIERRYYTVTGENPDEKTVDLLISTGESETFLQKAIQQQGRGQIID
TIAEIQERHDAVKDIERNLRELHQVFLDIAVLVQHQGEQLDDIEANVDRANSFVQRGTGQLQQARKHQKNTRKWTCFAIILLLIIILVIVLSLHPWK*
>Gene.104109::CL10075.Contig3_All::g.104109::m.104109	CL10075.Contig3_All
MRLITHNMLSSNIKGVTNGFPLKIEAVKVVEKQVDMNDDFLKNIFTKIEWTPFVEAAKSLGFADLPEEVDSSLLDSHDFLTKFHHALLEIHLEEGALVCP
ETGRKFPVSKGIPNMLLHEDEV*
>Gene.104111::CL10075.Contig4_All::g.104111::m.104111	CL10075.Contig4_All
MRLITHNMLSSNIKWVTNGFPLKIEAVKVVEKQVDMNDDFLKNIFTKIEWTPFVEAAKSLGFADLPEEVDSSLLDSHDFLTKFHHALLEIHLEEGALVCP
ETGRKFPVSKGIPNMLLHEDEV*
>Gene.104113::CL10075.Contig5_All::g.104113::m.104113	CL10075.Contig5_All
MNDLLSRSFSGSRNDNSGDIEMGLPKDPGANLEKFFKDVEKINEDLKEIEELQTKLKAAHEESKTAHNASVVKALRSRMDQDVSQTLKKAKLIKDRLKAL
DKSNSESRKMPDCGPGSTTDRTRTSVVGGLGKKLKDKMDEFQGLREKINTEYRETIERRYYTVTGENPDEKTVDLLISTGESETFLQKAIQQQGRGQIID
TIAEIQERHDAVKDIERNLRELHQVFLDIAVLVQHQGEQLDDIEANVDRANSFVQRGTGQLQQARKHQKNTRKWTCFAIILLLIIILVIVLSLHPWK*
>Gene.104116::CL10075.Contig6_All::g.104116::m.104116	CL10075.Contig6_All
MRLITHNMLSSNIKGVTNGFPLKIEAVKVVEKQVDMNDDFLKNIFTKIEWTPFVEAAKSLGFADLPEEVDSSLLNSHDFLTNFHHALLEIHLEEGALVCP
ETGRKFPVSKGIPNMLLHEDEV*
>Gene.104118::CL10076.Contig1_All::g.104118::m.104118	CL10076.Contig1_All
KSNNNNNEEFSAEKRSALADIEVVVIQNHVNLKIQCQRRPGLLLKAIVAFEELRLTVLHLNITSLHTLVHYSFNLKIEDDCKLSTADDVARAVHQIFSLI
NIG*
>Gene.104119::CL10076.Contig2_All::g.104119::m.104119	CL10076.Contig2_All
MEKLQGPINSCLVAEDLEVGWLDGFINNSGNLNFEDGNFYEQDYNFPNLENKVPFLQMLQSFEPSYYHPFQLEHEQKAASFPALMQLEPNFQLLFRPQHQ
KLAAFYNTIPSEVTNNLTDSNKKSLPDIVPSEWGLEKVDSTYAHAHVQPYLCNNNIGMVIRDDFQHLHSPEVKSESEVIHQEVLATVVVENVDKPLRNKC
NTSDGFSNEFADDKYEKTLLNTSSSNTNQKEKKKRKRSSTRPAKNKQEIETQRMTHIAVERNRRRQMNEHLNALRSLMPSSYVQKGDQASIVGGAIDFVK
ELEQMLQSLEAQKRMKQYEENGDVSISSSSGNFFTSFHSQEQGNGNGSASGNENENSEEKIMNIMRNINNEELSAIKRSSLADIEVVVIQNHVNLKIQCQ
RRPSQLFNVIVAFEELRLTVLHLNITSLDVTLVHYSFNLKIEDDCKLSTADDVARAVHQIFSLINIG*
>Gene.104120::CL10076.Contig3_All::g.104120::m.104120	CL10076.Contig3_All
MEKLQGPINSCLVAEDLEVGWLDGFINNSGNLNFEDGNFYEQDYNFPNLENKVPFLQMLQSFEPSYYHPFQLEHEQKAASFPALMQLEPNFQLLFRPQHQ
KLAAFYNTIPSEVTNNLTDSNKKSLPDIVPSEWGLEKVDSTYAHAHVQPYLCNNNIGMIIEDDFQHLHSPEVKSESEVIHQEVLATVVVENVDKPLRNKC
NTSDGFSNEFADDKYEKTLLKTSSSNTNQKEKKKRKRSSTRPAKNKQEIETQRMAHIAVERNRRRQMNEHLNALRSLMPSSYVQKGDQASIVGGAIDFVK
ELEQMLQSLEAQKRMKQYEENGDVSISSSSGNFFTSFHSQEQGNGNGSVSGNENENSEEKIMNIMRNNNNEELSAIKRSSLADIEVVVIQNHVNLKIQCQ
RRPSQLFNVIVAFEELRLTVLHLNITSLDVTLVHYSFNLKIEDDCKLSTADDVARAVHQIFSLINIS*
>Gene.104121::CL10076.Contig4_All::g.104121::m.104121	CL10076.Contig4_All
MEKLQGPINSCLVAEDLEVGWLDGFINNSGNLNFEDGNFYEQDYNFPNLENKVPFLQMLQSFEPSYYHPFQLEHEQKAASFPALMQLEPNFQLLFRLQHQ
KLAAYYNTISSEVANNLTDSNKKSQSDIVPSEWDLEKVDSTYLHAHAQPYLCNNNIGMIIEDDFQHLHSPEVKSESEVIHQEVLTTVVVENVDKPLRNKC
NTSGGFSNEFADDKYEKTLLKTSSSNTNQKEKKKRKRSSTRPAKNKQEIETQRMAHIAVERNRRRQMNEHLNALRSLMPSSYVQKGDQASIVGGAIDFVK
ELEQMLQSLEAQKRMKQYEENGDVSISSSSGNFFTSFHSQEQGNGNGSVSGNENENSEEKIMNIMRNINNEELSAIKRSSLADIEVVVIQNHVNLKIQCQ
RRPSQLFNVIVAFEELRLTVLHLNITSLDVTLVHYSFNLKIEDDCKLSTADDVARAVHQIFSLINIG*
>Gene.104122::CL10077.Contig1_All::g.104122::m.104122	CL10077.Contig1_All
MADEAKSKGNAAFSSGNFTEAIKHFTEAISLSPTNHVLYSNRSAAHASLSNFSDALVDAQKTVELKPDWPKGYSRLGAAFMGLGNYPQAVQAYKKGLEFD
PNNDGLKSGLADAQAAARRSGGGGGGGSPFGDAFSGPEMWAKLTADPSTRGFLQQPDFVKMMQDIQKNPNNLNLYLKDQRVMQALGVLLNIKMMPGGGGG
PNGPGDMEVEPEEPVREREVKKEREPEKEPEPEAMVEEVRDKKEKKKRAVKEKEEGNAAYKKKEFERAIECYSKAFELDDEDISYLTNRAAVYLEMGKYD
ECIKDCDKAVERGRELRSDYKMIARALTRKGTALAKMAKTSKDYEPAIEAFQKALTEHRNPDTLKKLNDVERAKKELENQEYFDPKIADEEREKGNEYFK
EQKYPEAVKHYTEAIKRNPNDPKAYSNRAASYTKLGAMPEALKDAEKCLELDPTFVKGYTRKGAVQFFMKEYDKALETYQEGLKLEPSNQELLDGVRR*
>Gene.104124::CL10077.Contig2_All::g.104124::m.104124	CL10077.Contig2_All
MADEAKSKGNSAFASGNFTEAIKHFTEAISLSPTNHVLYSNRSAAHASLSNFSDALIDAQKTVELKPDWPKGYSRLGAAFMGLGNYPQAVQAYKKGLEFD
PNNDGLKSGLSDAQAAASRRSGGGGGGGGGGSPFGDAFSGPEMWAKLTADPGTRGYLNQPDFVKMMQDIQKNPSNLNLYLKDQRVMQALGVLLNIKMMPG
GGGGPNGPGDMEFEPEEPVREREVKKKEREKEPEPEPEPMVEEEDEEVRDKKEKKKRAVKEKEEGNVAYKKKEFERAIECYSKAFELDDEDISYLTNRAA
VYLEMGKYDECIKDCDKAVERGRELRSDYKMIARALTRKGTALSKMAKTSKDYEPAIEAFQKALTEHRNPDTLKKLNDVERAKKELENQEYFDPKIADEE
REKGNEYFKEQKYPEAVKHYTEAIKRNPTDPKAYSNRAASYTKLGAMPEALKDAEKCIELDPAFVKGYTRKGAVQFFMKEYDKALETYQEGLKLEANNQE
LLDGVRRCVEQINKASRGDLTPEELKERQAKAMHDPEIQNILTDPVMRQVLIDFQENPKAAQDHMKNPMVMNKINKLVSAGIVQVR*
>Gene.104126::CL10077.Contig3_All::g.104126::m.104126	CL10077.Contig3_All
MADEAKSKGNAAFSSGNFTEAIKHFTEAISLSPTNHVLYSNRSAAHASLSNFSDALIDAQKTVELKPDWPKGYSRLGAAFMGLHNYPQAVQAYKKGLEFD
PNNDGLKSGLADAQAAASRRSSGGSGGGGGASPFGDAFSGPEMWAKLTADPSTRGFLQQPDFVKMMQDIQKNPNNLNLYLKDQRVMQALGVLLNIKMMPG
GGGGPSGPGDMEVEPEEPVREKEREVKQREVKKEKEPEPEPEPEVMVEEEDGEVRDKKEKKKRALKEKEEGNAAYKKKDFERAIECYSKAFELDDEDISY
LTNRAAVYLEMGKYDECIKDCDKAVERGRELRSDYKMIARALTRKGTALAKMAKTSKDYEPAIEAFQKALTEHRNPDTLKKLNDAEKAKKELENQEYFDP
KIADEEREKGNEYFKEQKYPEAVKHYTEAIKRNPNDPKAYSNRAASYTKLGAMPEALKDAEKCLELDPTFVKGYTRKGAVQFFMKEYDKALETYQEGLKL
EPSNQELLDGVRRCVEQINKASRGDLTPEELKERQAKAMQDPEIQNILTDPVMRQVLIDFQENPKAAQDHMKNPMVMNKINKLVSAGIVQVR*
>Gene.104127::CL10077.Contig4_All::g.104127::m.104127	CL10077.Contig4_All
YLLKFSILPFTSLQTNKKNKGKKSPSLWCWKIREPREDENPLIPFSSPFPYNPTSSKPSLLPSHILSPMADEAKSKGNAAFASGNFTEAIRHFTEAISLS
PTNHVLYSNRSAAHASLSNFSDALIDAQKTVELKPDWPKGYSRLGAAFMGLGNYPQAVQAYKKGLEFDPNNDGLKSGLSDAQAAASRRSGGGGGGGGGGS
PFGDAFSGPEMWAKLTADPGTRGYLNQPDFVKMMQDIQKNPSNLNLYLKDQRVMQALGVLLNIKMMPGGGGGPNGPGDMEFEPEEPVREKEKEVKKKERE
KEPEPEPEPMVEEEDEEVRDKKEKKKRALKEKEEGNAAYKKKDFERAIECYSKAFELDDEDISYLTNRAAVYLEMGKYDECIKDCDKAVERGRELRSDYK
MIARALTRKGTALAKMAKTSKDYEPAIEAFQKALTEHRNPDTLKKLNDAEKAKKELENQEYFDPKIADEEREKGNEYFKEQKYPEAVKHYTEAIKRNPND
PKAYSNRAASYTKLGAMPEALKDAEKCLELDPTFVKGYTRKGAVQFFMKEYDKALETYQEGLKLEPSNQELLDGVRRCVEQINKASRGDLTPEELKERQA
KAMHDPEIQNILTDPVMRQVLIDFQENPKAAQDHMKNPMVMNKINKLVSAGIVQIR*
>Gene.104128::CL10077.Contig5_All::g.104128::m.104128	CL10077.Contig5_All
MADEAKSKGNAAFSSGNFTEAIKHFTEAISLSPTNHVLYSNRSAAHASLSNFSDALVDAQKTVELKPDWPKGYSRLGAAFMGLHNYPQAVQAYKKGLEFD
PNNDVLKSGLSDAQAAASRRSGAGAGAGGPSPFGDAFSGPEMWAKLTADPGTRGYLNQPDFVKMMQDIQKNPSNLNLYLKDQRVMQALGVLLNIKMMPGG
GGGPNGPGDMEVEPEEPVREKEREVKKREVKKEKEPEPEPEPEPMVEEEDEEVRDKKEKKKRAVKEKEEGNAAYKKKEFERAIECYSKAFELDDEDISYL
TNRAAVYLEMGKYDECIKDCDKAVERGRELRSDYKMIARALTRKGTALSKMAKTSKDYEPAIEAFQKALTEHRNPDTLKKLNDVEKAKKELENQEYFDPK
IADEEREKGNEYFKEQKYPEAVKHYTETIKRNPTDPKAYSNRAASYTKLGAMPEALKDAEKCIELDPAFVKGYTRKGAVQFFMKEYDKALETYQEGLKLE
ANNQELLDGVRRCVEQINKASRGDLSPEELKERQAKAMHDPEIQNILTDPVMRQVLTDFQENPKAAQDHMKNPMVMNKINKLVSAGIVQIR*
>Gene.104131::CL10077.Contig6_All::g.104131::m.104131	CL10077.Contig6_All
MADEAKSKGNAAFSSGNFTEAIKHFTEAISLSPTNHVLYSNRSAAHASLSNFSDALVDAQKTVELKPDWPKGYSRLGAAFMGLGNYPQAVQAYKKGLEFD
PNNDGLKSGLADAQAASRRSSGGGGGASPFGDAFSGPEMWAKLTADPSTRGFLQQPDFVKMMQDIQKNPNNLNLYLKDQRVMQALGVLLNIKMMPGGGPS
GPGDMEVEPEEPVREKEREVKQREVKKEKEPEPEPEPEVMVEEEDGEVRDKKEKKKRALKEKEEGNAAYKKKDFERAIECYSKAFELDDEDISYLTNRAA
VYLEMGKYDECIKDCDKAVERGRELRSDYKMIARALTRKGTALAKMAKTSKDYEPAIEAFQKALTEHRNPDTLKKLNDVERAKKELENQEYFDPKIADEE
REKGNEYFKEQKYPEAVKHYTEAIKRNPNDPKAYSNRAASYTKLGAMPEALKDAEKCLELDPTFVKGYTRKGAVQFFMKEYDKALETYQEGLKLEPSNQE
LLDGVRRCVEQINKASRGDLTPEELKERQAKAMQDPEIQNILTDPVMRQVLIDFQENPKAAQDHMKNSMVMNKINKLVSAGIVQVR*
>Gene.104134::CL10079.Contig1_All::g.104134::m.104134	CL10079.Contig1_All
QNPLGKMASQSQSVFLTTKPNLLPLKNTPQHSSTFLHFSSLLSSNPGSGLRLVNVATQRKRHGSFVVTNAVRELEGFLTKNQGFRFAIVVARFNEFVTRR
LMEGALDTFKKYSVTEDIDVVWVPGSFELGVTAQALGKSGKYHAIVCLGAVVCRCILEILFCCKSFSKI
>Gene.104135::CL10079.Contig2_All::g.104135::m.104135	CL10079.Contig2_All
AHPQHQMASFTAFQSQSVFLTTKPNLLPLKNTPQHSSTFLHFSSLLSSNPGSGLRLVNVATQRKRHGSFVVTNAVRELEGFLTKNQGFRFAIVVARFNEF
VTRRLMEGALDTFKKYSVTEDIDVVWVPGSFELGVTAQALGKSGKYHAIVCLGAVIRGDTSHYDAVVSTASSGVLSAGLNSGVPCIFGVLTCDDMDQAIN
RVGGKAGNKGSEAALTAIEMASLFEHHLKA*
>Gene.104136::CL10079.Contig3_All::g.104136::m.104136	CL10079.Contig3_All
AHPQHQMASFTAFQSQSVFLTTKPNLLPLKNTPQHSSTFLHFSSLLSSNPGSGLRLVNVATQRKRHGSFVVTNAVRELEGFLTKNQGFRFAIVVARFNEF
VTRRLMEGALDTFKKYSVTEDIDVVWVPGSFELGVTAQALGKSGKYHAIVCLGAVIRGDTSHYDAVVSTASSGVLSAGLNSGVPCIFGVLTCDDMDQAIN
RVGGKAGNKGSEAALTAIEMASLFEHHLKA*
>Gene.104137::CL10079.Contig4_All::g.104137::m.104137	CL10079.Contig4_All
MASFTAFQSQSCFLTTNPNFLPLKFKPQHSSSFLPFSSPLSSYPGNGLRLVNVATQKKSHGSFVVTNAVRELEGFLTKNQGFRFAIVVARFNEFVTRRLM
EGALDTFKKYSVTEDIDVVWVPGSFELGVTAQALGKSGKYHAIVCLGAVIRGDTSHYDAVVSTASSGVLSAGLNSGIPCIFGVLTCDDMDQAINRVGGKA
GNKGSEAALTAIEMASLFEHHLKA*
>Gene.104138::CL10079.Contig5_All::g.104138::m.104138	CL10079.Contig5_All
NTAHPQHQMASFTAFQSQSCFLTTNPNFLPLKFKPQHSSSFLPFSSPLSSYPGNGLRLVNVATQKKSHGSFVVTNAVRELEGFLTKNQGFRFAIVVARFN
EFVTRRLMEGALDTFKKYSVTEDIDVVWVPGSFELGVTAQALGKSGKYHAIVCLGAVIRGDTSHYDAVVSTASSGVLSAGLNSGIPCIFGVLTCDDMDQA
INRVGGKAGNKGSEAALTAIEMASLFEHHLKA*
>Gene.104139::CL10079.Contig6_All::g.104139::m.104139	CL10079.Contig6_All
QIQQNPLGKMASQSQSVFLTTKPNLLPLKNTPQHSSTFLHFSSLLSSNPGSGLRLVNVATQRKRHGSFVVTNAVRELEGFLTKNQGFRFAIVVARFNEFV
TRRLMEGALDTFKKYSVTEDIDVVWVPGSFELGVTAQALGKSGKYHAIVCLGAVIRGDTSHYDAVVSTASSGVLSAGLNSGIPCIFGVLTCDDMDQAINR
VGGKAGNKGSEAALTAIEMASLFEHHLKA*
>Gene.104140::CL10079.Contig7_All::g.104140::m.104140	CL10079.Contig7_All
MASFTAFQSQSCFLTTNPNFLPLKFKPQHSSSFLPFSSPLSSYPGNGLRLVNVATQKKSHGSFVVTNAVRELEGFLTKNQGFRFAIVVARFNEFVTRRLM
EGALDTFKKYSVTEDIDVVWVPGSFELGVTAQALGKSGKYHAIVCLGAVIRGDTSHYDAVVSTASSGVLSAGLNSGIPCIFGVLTCDDMDQAINRVGGKA
GNKGSEAALTAIEMASLFEHHLKA*
>Gene.18467::CL1008.Contig1_All::g.18467::m.18467	CL1008.Contig1_All
MEDTEGGLSFDFEGNLDTLQTIPTASNPVIQPDPSSAPAAPQTDPSSGNRRSFRQTVCRHWLRSLCMKGDSCGFLHQYDKSRMPVCRFFRLYGECREQDC
VYKHTNEDIKECNMYKLGFCPNGPDCRYRHAKQPGPPPPVDEVLQKIQQLTSYNYGSSNRFFQQRNSNYSQQADRPQVPQGANGTNQGAVSKPTMSEPSN
MPQQSQQPPQAGQEQIQNLSSNPANQTGRVPTPLPQGITRYFIVKSCNRENLELSVQQGVWATQRSNEAKLNEAFDTVEHVILIFSVNRTRHFQGCAKMT
SKIGETASGGNWKHAHGTAHYGRNFSVKWLKLCELSFNKTRHLRNPFNENLPVKISRDCQELDPSVGEQLASLLYLEPDSELMATLVAAESKREEEKAKG
VNIENGAENPDIVPFDDNEEEEEDDESEEEEDENFSQTPGLAMQGRGRGRGMWPPNFPMGRGMRPMPGMRGFSPGMMGVDGFTYGPGPGPGPDGFPLPDP
FGMGPRPFVPYGPRFSGDFSNPAPGMMFPGRPSQPGGVLPGGGFGMMMGPGRAPFMPGMGMGGRGGRPMGMPPMFPSQPGPPQGVNRLPKRDARGPNNDW
GEAFGSGPEQGKLDGGGGCADEQHQGSEKIVSRNITNDESESEDEAPRRSRHGEGKKKRRSLDGDGHAVDP*
>Gene.18470::CL1008.Contig2_All::g.18470::m.18470	CL1008.Contig2_All
MEDTEGGLSFDFEGNLDTLQTIPTASNPVIQPDPSSAPAAPQTDPSSGNRRSFRQTVCRHWLRSLCMKGDSCGFLHQYDKSRMPVCRFFRLYGECREQDC
VYKHTNEDIKECNMYKLGFCPNGPDCRYRHAKQPGPPPPVDEVLQKIQQLTSYNYGSSNRFFQQRNSNYSQQADRSQVPQGANGTSQGAVSKPTVSEPSN
MQQQSQQPPQAGQEQIQNLSSNPANQTGRAAAPLPQGITRCVQSAQAFY*
>Gene.18472::CL1008.Contig3_All::g.18472::m.18472	CL1008.Contig3_All
MEDTEGGLSFDFEGNLDTLPTIPTASNPVIQPDPSSTPAPPQPDPSSGGQGNRRSFRQTVCRHWLRSLCMKGDSCGFLHQYDKSRMPVCRFFRLYGECRE
QDCVYKHTNEDIKECNMYKLGFCPNGPDCRYRHAKQPGPPPPVDEVLQKIQQLTSYNYGSSNRFFQQRNSNYSQQADRPQVPQGANGTNQGAVSKPTMSE
PSNMPQQSQQPPQAGQEQIQNLSSNPANQTGRVPTPLPQGITRYFIVKSCNRENLELSVQQGVWATQRSNEAKLNEAFDTVEHVILIFSVNRTRHFQGCA
KMTSKIGETASGGNWKHAHGTAHYGRNFSVKWLKLCELSFNKTRHLRNPFNENLPVKISRDCQELDPSVGEQLASLLYLEPDSELMATLVAAESKREEEK
AKGVNIENGAENPDIVPFDDNEEEEEDDESEEEEDENFSQTPGLAMQGRGRGRGMWPPNFPMGRGMRPMPGMRGFSPGMMGVDGFTYGPGPGPGPDGFPL
PDPFGMGPRPFVPFGPRFSGDFSNPAPGMMFPGRPSQPGGVLPGGGFGMMMGPGRAPFMPGMGMGGRGGRPMGMPPMFPPQPGPPQGGNRVPKRDARGPN
NDWGEAFGSGPEQGKLLDGGGGRADDQHRQGSEKIVSRNITNDESESEDEAPRRSRHGEGKKKRRSLDGDGHAVDP*
>Gene.18475::CL1008.Contig4_All::g.18475::m.18475	CL1008.Contig4_All
MEDTEGGLSFDFEGNLDTLPTIPTASNPVIQPDPSSTPAPPQPDPSSGGQGNRRSFRQTVCRHWLRSLCMKGDSCGFLHQYDKSRMPVCRFFRLYGECRE
QDCVYKHTNEDIKECNMYKLGFCPNGPDCRYRHAKQPGPPPPVDEVLQKIQQLTSYNYGSSNRFFQQRNSNYSQQADRPQVPQGANGTNQGAVSKPTMSE
PSNMPQQSQQPPQAGQEQIQNLSSNPANQTGRVPTPLPQGITRCVQSAQAFY*
>Gene.18477::CL1008.Contig5_All::g.18477::m.18477	CL1008.Contig5_All
MEDTEGGLSFDFEGNLDTLPTIPTASNPVIQPDPSSTPAPPQPDPSSGGQGNRRSFRQTVCRHWLRSLCMKGDSCGFLHQYDKSRMPVCRFFRLYGECRE
QDCVYKHTNEDIKECNMYKLGFCPNGPDCRYRHAKQPGPPPPVDEVLQKIQQLTSYNYGSSNRFFQQRNSNYSQQADRPQVPQGANGTNQGAVSKPTMSE
PSNMPQQSQQPPQAGQEQIQNLSSNPANQTGRVPTPLPQGITRYFIVKSCNRENLELSVQQGVWATQRSNEAKLNEAFDTVEHVILIFSVNRTRHFQGCA
KMTSKIGETASGGNWKHAHGTAHYGRNFSVKWLKLCELSFNKTRHLRNPFNENLPVKISRDCQELDPSVGEQLASLLYLEPDSELMATLVAAESKREEEK
AKGVNIENGAENPDIVPFDDNEEEEEDDESEEEEDENFSQTPGLAMQGRGRGRGMWPPNFPMGRGMRPMPGMRGFSPGMMGVDGFTYGPGPGPGPDGFPL
PDPFGMGPRPFVPFGPRFSGDFSNPAPGMMFPGRPSQPGGVLPGGGFGMMMGPGRAPFMPGMGMGGRGGRPMGMPPMFPPQPGPPQGGNRVPKRDARGPN
NDWGEAFGSGPEQGKLLDGGGGRADDQHRQGSEKIVSRNITNDESESEDEAPRRSRHGEGKKKRRSLDGDGHAEDP*
>Gene.18480::CL1008.Contig6_All::g.18480::m.18480	CL1008.Contig6_All
MEDTEGGLSFDFEGNLDTLPTIPTASNPVIQPDPSSTPAPPQPDPSSGGQGNRRSFRQTVCRHWLRSLCMKGDSCGFLHQYDKSRMPVCRFFRLYGECRE
QDCVYKHTNEDIKECNMYKLGFCPNGPDCRYRHAKQPGPPPPVDEVLQKIQQLTSYNYGSSNRFFQQRNSNYSQQADRPQVPQGANGTNQGAVSKPTMSE
PSNMPQQSQQPPQAGQEQIQNLSSNPANQTGRVPTPLPQGITRYFIVKSCNRENLELSVQQGVWATQRSNEAKLNEAFDTVEHVILIFSVNRTRHFQGCA
KMTSKIGETASGGNWKHAHGTAHYGRNFSVKWLKLCELSFNKTRHLRNPFNENLPVKISRDCQELDPSVGEQLASLLYLEPDSELMATLVAAESKREEEK
AKGVNIENGAENPDIVPFDDNEEEEEDDESEEEEDENFSQTPGLAMQGRGRGRGMWPPNFPMGRGMRPMPGMRGFSPGMMGVDGFTYGPGPGPGPDGFPL
PDPFGMGPRPFVPYGPRFSGDFSNPAPGMMFPGRPSQPGGVLPGGGFGMMMGPGRAPFMPGMGMGGRGGRPMGMPPMFPSQPGPPQGVNRLPKRDARGPN
NDWGEAFGLGPEQGKLDGGGGCADEQHQGSEKIVSRNITNDESESEDEAPRRSRHGEGKKKCRSLDGDGHAVDP*
>Gene.18483::CL1008.Contig7_All::g.18483::m.18483	CL1008.Contig7_All
MEDTEGGLSFDFEGNLDTLQTIPTASNPVIQPDPSSAPAAPQTDPSSGNRRSFRQTVCRHWLRSLCMKGDSCGFLHQYDKSRMPVCRFFRLYGECREQDC
VYKHTNEDIKECNMYKLGFCPNGPDCRYRHAKQPGPPPPVDEVLQKIQQLTSYNYGSSNRFFQQRNSNYSQQADRSQVPQGANGTSQGAVSKPTVSEPSN
MQQQSQQPPQAGQEQIQNLSSNPANQTGRAAAPLPQGITRYFIVKSCNRENLELSVQQGVWATQRSNEAKLNEAFDTVEHVILIFSVNRTRHFQGCAKMT
SKIGETASGGNWKHAHGTAHYGRNFSVKWLKLCELSFNKTRHLRNPFNENLPVKISRDCQELDPSVGDQLASLLYLEPDSELTATLVAAETKREEEKAKG
VNIENGAENPDIVPFDDNEEEEEDDESEEEEEDENFGQTPGLAMQGRGRGRGMWAPNFPMGRGMRPMPGMRGFSPGMMGVDGFTYGPGPGPGPDGFPLPD
PFGMGPRPFVPYGPRFSGDFSNPAPGMMFPGRPSQPGGVLPGGGFGMMMGPGRAPFMPGMGMGGRGGRPMGMPPMFPSQPGPPQGVNRLPKRDARGPNND
WGEAFGSGPEQGKLLDGGGGRADDQHRQGSEKIVSRNITNDESESEDEAPRRSRHGEGKKKRRSLDGDGHAEDP*
>Gene.18486::CL1008.Contig8_All::g.18486::m.18486	CL1008.Contig8_All
MEDTEGGLSFDFEGNLDTLPTIPTASNPVIQPDPSSTPAPPQPDPSSGGQGNRRSFRQTVCRHWLRSLCMKGDSCGFLHQYDKSRMPVCRFFRLYGECRE
QDCVYKHTNEDIKECNMYKLGFCPNGPDCRYRHAKQPGPPPPVDEVLQKIQQLTSYNYGSSNRFFQQRNSNYSQQADRSQVPQGANGTSQGAVSKPTVSE
PSNMQQQSQQPPQAGQEQIQNLSSNPANQTGRAAAPLPQGITRYFIVKSCNRENLE
>Gene.104142::CL10080.Contig1_All::g.104142::m.104142	CL10080.Contig1_All
FILSPTPYKHTRRKGQNRQWKKITSTTTTTTTIPQTTPFSTATVAASTSHASAVAPLHQSWTLPLIPKPVGGFVPFGLSVNGPRSSLGPSGKPLFAVLTD
VVTTITIISLGNSSTIL*
>Gene.104143::CL10080.Contig2_All::g.104143::m.104143	CL10080.Contig2_All
MEEDYINNNNNNNNNDSPNTTFLRRNRCCFHFPCFGSGPTSSILDPAPDSKTRWWARPFWAFREWSEIVAGPKWKTFIRRFNRRRYNNHPHHHQPGKFQY
DPLSYALNFDEGQGLNSHFDEDVEVAFTVVPLNSSSSVS*
>Gene.104144::CL10080.Contig3_All::g.104144::m.104144	CL10080.Contig3_All
CPSHSLSLSYPNKHTKAKRAKSSMEEHYNNNNDSPNTTFLRRNRCCFHFPCFGSGPTSSILDPAPDSKTRWWARPFWAFREWSEILAGPKWKTFIRRFNR
RRYNNHHYQPGKFQYDPLSYALNFDEGQGLNSHFDEDVEVAFTVVPLNSSSSVS*
>Gene.104147::CL10080.Contig4_All::g.104147::m.104147	CL10080.Contig4_All
VAPFILSPTPYKHTRRKGQNRQWKKITSTTTTTTTIPQTTPFSTATVAASTSHASAVAPLHQSWTLPLIPKPVGGFVPFGLSVNGPRSSLGPSGKPLFAV
LTDVVTTITIISLGNSSTIL*
>Gene.104148::CL10081.Contig1_All::g.104148::m.104148	CL10081.Contig1_All
FPLSSVLNQQRPTIPSYSSISITTNQLQPTTPQIAMSGSIEYLNVDPNVAADHFAQNFDLNKPEQAMTSYQKLMHEHTKQQFENATASSRRRTSAGAVAS
LKHDDSGRSSISSTSS*
>Gene.104149::CL10081.Contig4_All::g.104149::m.104149	CL10081.Contig4_All
DFPLSSVLNQQRPTIPSYSSISITTNQLQPTTPQIAMSGSIEYLNVDPNVAADHFAQNFDLNKPEQAMTSYQKLMHEHTKQQFENATASSRRRTSAGAVA
SLKHDDSGRSSISSTSS*
>Gene.104150::CL10082.Contig1_All::g.104150::m.104150	CL10082.Contig1_All
MIKHNLADESSLAIATNNLIPLRGPKEISDSLKKLDRLIEKGDGGQFGLAGALESKLSVKQKETIYVNRVLLLIHANKIDQARDLVTALVGMFPDSVMPV
LLQAAVLVRENKASRAEEVLLQFSGKFPDKSKVFLLARAQVAAAAGHFQVAAESLSKISDIQHMPATVATIVALKERVGDIDGAEGIFDNAIKWWSNGMS
EDNKLIAIMQEAASFKLKHGRQNEALQLFEELVKNNSNVDALVGLVTTAAHVDVDKAETYEKKLKSIPGLKGMNVDDLEATSGAKPAENGSRSVNIEEHD
ESKNKDKAKKKRKRKPRYPKGFDPANPGPPPDPERWLPKRERSSYRPRRKDKRAANVRGSQGAVVREKQDAGPSDGPVRTSGADNIDNKATNSKSSQASS
SKAASQNAGGSKSSKKKSRR*
>Gene.104152::CL10082.Contig2_All::g.104152::m.104152	CL10082.Contig2_All
MGPKAKEKAANKGATPQQVIPVEDLFSSLDKFIQQSDYDKAVKFADQVLSTAPGDEDALRCKIVALIRADSIDEALDTIQSSQRLPVDLSFFKAYCLYRL
NKLDEALESLKTQERNTATMLLESQILYRLGRMHPCLEIYQKLQNSSIDSLEINFVAALVGAGRSSEVQKLLGTLKVKPTSSFELAFNTACSLIEENKYK
DAEQLLLSARRVGQESLMEDNWADDDIENELAPIAVQLAYVQQILGNTQEAVHAYLNMIKHNLADESSLAVATNNLIPLRGPKEISDSLKKLDRLIEKGD
GGQFGLAGALESKLSVKQKETIYVNRALLLIHANKIDQARDLVTALVGMFPDSVTPVLLQAAVLVRENKASKAEEVLLQFAGKFPDKSKVFLLARAQVAA
AAGHFQVAAESLSKISDIQHMPATVATIVALKERVGDIDGAEGIFDNAIKWWSNAMTEDNKLIAIMQEAASFKLKHGRQNEALQLFEELVKNNSNVDALV
GLVTTAAHVDVDKAETYEKKLKSIPGLKGINVDDLEATSGAKPAENGSRSVNIEEHDESKNKDKAKKKRKRKPRYPKGFDPANPGPPPDPERWLPKRERS
SYRPRRKDKRAANVRGSQGAVVREKQDAGPSDGPVRTSGADNIDNKATNSKSSQASSSKAASQNAGGSKSSKKKSRR*
>Gene.104153::CL10082.Contig3_All::g.104153::m.104153	CL10082.Contig3_All
MGPKAKEKAAKTPPQVIPVEDLFTSLDKFIQQSDYDKAVKFADQVLSTAPGDEDALRCKIVALIRADSIDEALDTIQSSQRLPVDLSFFKAYCLYRLNKL
DEALESLKTQERNTATMLLESQILYRLGRMHPCLDIYQKLQNSSIDSLEINFVAALVGAGRSSEVQKLLGTLKVKPTSSFELAFNTACSLIEENKYKDAE
QLLLSARRVGQESLMEDNWADDDIENELAPIAVQLAYVQQILGNTQEAVHAYLNMIKHNLADESSLAVATNNLIPLRGPKEISDSLKKLDRLIEKGDGGQ
FGLAGALESKLSVKQKETIYVNRALLLIHANKIDQARDLVTALVGMFPDSVTPVLLQAAVLVRENKASKAEEVLLQFAGKFPDKSKVFLLARAQVAAAAG
HFQVAAESLSKISDIQHMPATVATIVALKERVGDIDGAEGIFDNAIKWWSNGMSEDNKLIAIMQEAASFKLKHGRQKEALQLFEELVKNNSNVDALVGLV
TTAAHVDVDKAETYEKKLKSLPGLKGINVDDLEATSGAKPAENGSRIVSIEEHDESKNKDKAKKKRKRKPRYPKGFDPANPGPSPDPERWLPKRERSSYR
PRRKDKRAANVRGSQGAVVREKQDAGPSDGHVRTSGADNVDNKATNSKSSQASSSKTASQNAGGSKSSKKKSRR*
>Gene.104154::CL10082.Contig4_All::g.104154::m.104154	CL10082.Contig4_All
MGPKAKEKAANKGATPPQVIPVEDLFTSLDKFIQQSDYDKAVKFANQVLSAAPGDEDALRCKIVALIRADSIDEALDTIQSSQRLPVDLSFFKAYCLYRL
NKLDEALESLKTQERNTATMLLESQILYRLGRMHPCLDIYQKLQNSSIDSLEINFVAALVGAGRSSEVQKLLGTLKVKPTSSFELAYNTACSLIEENKYK
DAEQLLLSARRVGQESLMEDNWADDDIENELAPIAVQLAYVQQILGNTQEAVHAYLNMIKHNLADESSLAIATNNLIPLRGPKEISDSLKKLDRLIEKGD
GGQFGLAGALESKLSVKQKETIYVNRVLLLIHANKIDQARDLVTALVGMFPDSVMPVLLQAAVLVRENKASRAEEVLLQFSGKFPDKSKVFLLARAQVAA
AAGHFQVAAESLSKISDIQHMPATVATIVALKERVGDIDGAEGIFDNAIKWWSNGMSEDNKLIAIMQEAASFKLKHGRQNEALQLFEELVKNNSNVDALV
GLVTTAAHVDVDKAETYEKKLKSIPGLKGINVDDLEATSGAKPAENGSRSVNIEEHDESKNKDKAKKKRKRKPRYPKGFDPANPGPPPDPERWLPKRERS
SYRPRRKDKRAANVRGSQGAVVREKQDAGPSDGPVRTSGADNIDNKATNSKSSQASSSKAASQNAGGSKSSKKKSRR*
>Gene.104155::CL10083.Contig1_All::g.104155::m.104155	CL10083.Contig1_All
MEALKVTKANMTVNLHPSKTNTVPESVKQQLSSLLFKFNETFDGVLLAYEVVDVPTKHAKIMSGLYPYVGVKLTANLLLFSPKPFSFLEGKVVKLAKESI
HIVVLGFSAAVITEDCIRDDFIFKIKNGEETYRSKSHKRHIIKVGTMVRFLVKNFDEEILHISGSLVPVNTGNISWLNAHLPSTPVTDRKRREINGRKDE
LSSGTVDGGAVSNDYHVLKKPKKGAHQGSSTPNNIMIVM*
>Gene.104157::CL10083.Contig2_All::g.104157::m.104157	CL10083.Contig2_All
MEALKVTKANMTVNLHPSKTNTVPESVKQQLSSLLFKFNETFDGVLLAYEVVDVPTKHAKIMSGLYPYVGVKLTANLLLFSPKPFSFLEGKVVKLAKESI
HIVVLGFSAAVITEDCIRDDFIFKIKNGEETYRSKSHKRHIIKVGTMVRFLVKNFDEEILHISGSLVPVNTGNISWLNAHLPSTPVTDRKRREINGRKDE
LSSGTVDGGAVTNDYHVLKKPKKQRAHQGS*
>Gene.104159::CL10083.Contig3_All::g.104159::m.104159	CL10083.Contig3_All
MEALKVTKANMTVNLHPSKTNTVPESVKQQLSSLLFKFNETFDGVLLAYEVVDVPTKHAKIMSGLYPYVGVKLTANLLLFSPKPFSFLEGKVVKLAKESI
HIVVLGFSAAVITEDCIRDDFIFKIKNGEETYRSKSHKRHIIKVGTMVRFLVKNFDEEILHISGSLVPVNTGNISWLNAHLPSTPVTDRKRREINGRKDE
LSSGTVDGGAVSNDYHVLKKPKKQRAHQGS*
>Gene.104161::CL10085.Contig2_All::g.104161::m.104161	CL10085.Contig2_All
MASVLLYHVVGDLTVAKPELMEFLETESVEAAIKVIGESTEGGVPVWRRKPQKGVIENSEMRLQRFVGILNPLDIVGFLAKDWCLQDQEKALKTPVSEVV
VPNNSLLKEVDPATRLIDALEMMKHGVKRLLVPKSVVWKGVSKKFSILYNGKWLRNIETGNTNTSLANLNRPSSSTTSVSKTKYCCLSREDVVRFLIGCL
GALAPIPLSTISLLGAINPHYSSIEASLPAVEATEKLPHDPCAVAVVEPSPDGQHKIIGEISACKLWKCDYLAAAYALANLSAGQFVMGVEDNMSPRSIP
NIGDNSSVKGENTPNNGSGSMRLRRFSSRSIGFFGSPVSPSGSGRSMYRGRSAPLTCKETSSLAAVMAQMLSHRATHVWVTEGEDDVLVGVVGYGEIMHA
VTNRAPLSSTVSSSQ*
>Gene.104162::CL10085.Contig3_All::g.104162::m.104162	CL10085.Contig3_All
MASVLLYHVVGDLTVAKPELMEFLETESVEAAIKVIGESTEGGVPVWRRKPQKGVIENSEMRLQRFVGILNPLDIVGFLAKDWCLQDQEKALKTPVSEVV
VPNNSLLKEVDPATRLIDALEMMKHGVKRLLVPKSVVWKGVSKKFSILYNGKWLRNIETGNNNTSIANLNRPSSSTTSVSITKYCCLSREDVVRFLIGCL
GALAPIPLSTISSLGAINPHYSSIEVSLPAVEATEKLPHDPSAVAVVEPTPDGQHKIIGEISACKLWKCDYLAAAYALANLSAGQFVMGVEDNMSPRSIP
NIGDNSSVKGENTPNNGSGSMRLRRFSSRSIGFFGSPVSPSGSGRSMYRGRSAPLTCKETSSLAAVMAQMLSHRATHVWVTEGDDDVLVGVVGYGEIMHA
VTNRALLSSTVSSSQ*
>Gene.104163::CL10086.Contig1_All::g.104163::m.104163	CL10086.Contig1_All
KNESRQAWKIQEVEESICNAILLYKLECPEYVREMIRKTRASTDKPFGIGVVLAFPHEENLKVILEEKVAVLQLYWGEVSEELVHRAHNAGVKVVPQVGS
IEAAKQAIDVGVDAIIVQGREAGGHVIGQEGLISLVPKVVDLIGERDIPVVAAGGIVDARGYLAALALGARGVALGTRFLATEESYAHPVYKRKLVEYSE
TEYTNVFGRARWPGAPQRVLLTPFFREWRSLPENENETNQPIIGHTTIHGVEKEVRRFAGTVPNKTTTGEIENMGMYAGQGVGLIKEILPAGEVVKKIVE
EAQLLIKQKFEDA*
>Gene.104164::CL10086.Contig2_All::g.104164::m.104164	CL10086.Contig2_All
ESRQAWKIQEVEESICNAILLYKLECPEYVREMIRKTRASTDKPFGIGVVLAFPHEENMKVILEEKVAVLQLYWGEVSEELVHRAHNAGVKVVPQVGSIE
AAKQAIDVGVDAIIVQGREAGGHVIGQEGLISLVPKVVDLIGERDIPVVAAGGIVDARGYLAALALGARGVALGTRFLATEESYAHPVYKRKLVEYSETE
YTNVFGRARWPGAPQRVLLTPFFREWRSLPENENETNQPIIGHTTIHGVEKEVRRFAGTVPNKTTTGEIENMGMYAGQGVGLIKEILPAGEVVKKIVEEA
QLLIKQKFKDA*
>Gene.104165::CL10086.Contig3_All::g.104165::m.104165	CL10086.Contig3_All
MGWKGILGFEYGIVQAPLGPDISSPELVAAVANSGAIGLLRAPDWECPEYVRQMIRKTRASTDKPFGIGVVLAFPHEENMKVILEEKVAVLQLYWGEVSE
ELVHRAHNAGVKVVPQVGSIEAAKQAIDVGVDAIIVQGREAGGHVIGQEGLISLVPKVVDLIGERDIPVVAAGGIVDARGYLAALALGARGVALGTRFLA
TEESYAHPVYKRKLVEYSETEYTNVFGRARWPGAPQRVLLTPFFREWRSLPENENETNQPIIGHTTIHGVEKEVRRFAGTVPNKTTTGEIENMGMYAGQG
VGLIKEILPAGEVVKKIVEEAQLLIKQKFEDA*
>Gene.104166::CL10086.Contig4_All::g.104166::m.104166	CL10086.Contig4_All
MGWKGILGFEYGIVQAPLGPDISSPELVAAVANSGAIGLLRAPDWECPEYVRQMIRKTRASTDKPFGIGVVLAFPHEENMKVILEEKVAVLQLYWGEVSE
ELVHRAHNAGVKVVPQVGSIEAAKQAIDVGVDAIIVQGREAGGHVIGQEGLISLVPKVVDLIGERDIPVVAAGGIVDARGYLAALALGARGVALGTRFLA
TEESYAHPVYKRKLVEYSETEYTNVFGRARWPGAPQRVLLTPFFREWRSLPENENETNQPIIGHTTIHGVEKEVRRFAGTVPNKTTTGEIENMGMYAGQG
VGLIKEILPAGEVVKKIVEEAQLLIKQKFKDA*
>Gene.104168::CL10087.Contig1_All::g.104168::m.104168	CL10087.Contig1_All
GYVKAGKLKDAECVVVEMERVGVLPDEYTYGLLIDAYANAGRWESARIVLREMEEEGSNVRPNSFVFSKILASYRDKGDWQKAFSVLKEMESCGVKPDRH
FYNVMIDGFGKYNCLDHAMSTFERMKSEGIEPDNCTWNTLIDCHCKCGRYDMAEVLFEEMKESGCLPCVTTYNIMINCYGEQEKWEEVKSLMGMMQGQGL
LPNAVTYTTLVDKYGQSGRFKDAIECLEVMKAGGLKPSETMYNALINAYAQRV*
>Gene.104169::CL10087.Contig2_All::g.104169::m.104169	CL10087.Contig2_All
LRPRTRAYNAVLKGYVKAGKLKDAECVVVEMERVGVLPDEYTYGLLIDAYANAGRWESARIVLREMEEEGSNVRPNSFVFSKILASYRDKGDWQKAFSVL
KEMESCGVKPDRHFYNVMIDGFGKYNCLDHAMSTFERMKSEGIEPDNCTWNTLIDCHCKCGRYDMAEVLFEEMKESGCLPCVTTYNIMINCYGEQEKWEE
VKSLMGMMQGQGLLPNAVTYTTLVDKYGQSGRFKDAIECLEVMKAGGLKPSETMYNALINAYAQRGLSDQAVNAFRLMRADGLQPSILALNALINAFGED
RRDSEAFAVLQYMKENNMKPDVVTFTTLMKALIRVEKFDKVPSVYEEMILSGCTPDRKARSMLRSALKYMKRMLI*
>Gene.104170::CL10087.Contig5_All::g.104170::m.104170	CL10087.Contig5_All
LRPRTRAYNAVLKGYVKAGKLRDVECVVVEMERVGVSPDEYTYGLLMDAYVNAGRWESARIVLREMEEEGSNVRPNSFVFSKILASYRDRGDWQKAFQVL
KEMKNCGVKPDRHFYNVMIDGFGKYNCLDHAMSTFERMKSEGIEPDNCTWNTLIDCHCKCGRYDMAEVLFEEMKESGCLPCVTTYNIMINCYGEQEKWDE
VRSLMGMMQGQGLLPNVVTYTTLVDKYGQSGRFKDAIECLEVMKAGGLKPSETMYNALINAYAQRGLSDQAVNAFRLMRADGLQPSILALNALINAFGED
RRDSEAFAVLQYMKENNLKPDVVTFTTLMKALIRVEKFDKVPSVYEEMILSGCTPDRKARSMLRSALKYMKRMLI*
>Gene.104171::CL10087.Contig6_All::g.104171::m.104171	CL10087.Contig6_All
RAYNAVLKGYVKAGKLKDAECVVVEMERVGVLPDEYTYGLLIDAYANAGRWESARIVLREMEEEGSNVRPNSFVFSKILASYRDKGDWQKAFSVLKEMES
CGVKPDRHFYNVMIDGFGKYNCLDHAMSTFERMKSEGIEPDNCTWNTLIDCHCKCGRYDMAEVLFEEMKESGCLPCVTTYNIMINCYGEQEKWEEVKSLM
GMMQGQGLLPNAVTYTTLVDKYGQSGRFKDAIECLEVMKAGGLKPSETMYNALINAYAQRGLSDQAVNAFRLMRADGLQPSILALNALINAFGEDRRDSE
AFAVLQYMKENNMKPDVVTFTTLMKALIRVEKFDKVPSVYEEMILSGCTPDRKARSMLRSALKYMKRMLI*
>Gene.104172::CL10087.Contig7_All::g.104172::m.104172	CL10087.Contig7_All
LRPRTRAYNAVLKGYVKAGKLKDAECVVVEMERVGVLPDEYTYGLLIDAYANAGRWESARIVLREMEEEGSNVRPNSFVFSKILASYRDKGDWQKAFSVL
KEMESCGVKPDRHFYNVMIDGFGKYNCLDHAMSTFERMKSEGIEPDNCTWNTLIDCHCKCGRYDMAEVLFEEMKESGCLPCVTTYNIMINCYGEQEKWEE
VKSLMGMMQGQGLLPNAVTYTTLVDKYGQSGRFKDAIECLEVMKAGGLKPSETMYNALINAYAQRGLSDQAVNAFRLMRADGLQPSILALNALINAFGED
RRDSEAFAVLQYMKENNMKPDVVTFTTLMKALIRVEKFDKVPSVYEEMILSGCTPDRKARSMLRSALKYMKRMLI*
>Gene.104173::CL10088.Contig2_All::g.104173::m.104173	CL10088.Contig2_All
MQKVLSLGSADEQSLYASTWSKILNVAIKELRCGSLIWRRALEKSVQHQILSDSRGQQYFQALGEIYKVVTLIGLSAKVYKPWILRNVCESSQIFAGLEE
CDALWSNSGLKEAVQNLSAVTFGCSETTKTAIDSIKNIRDIDIFTMHDRVSTQHKFFCQLSLLPLEMVTDLKTVMWGEEAYFLIIANLWANLISCSPPQL
PHLEVK*
>Gene.104174::CL10088.Contig3_All::g.104174::m.104174	CL10088.Contig3_All
MALKVSEVSTDLQSYSEFYDQLKDTLCFLLSCQLDERKNAQFSDAVTCNGEKPKSIDDEIQEAFKLLEESVISKEVLSKEFDRYHCLNKFIEVLQGPRLN
MIESDFSLLKRLQLATNDWRVAAELLRHAISMQKVLSLGSADEQSQYASTWSKILNVAIQELRCGSLIWRRALEKSVQHYILSDSRGQQYFQALGEIYKV
VTLIGLSAKVYKPWILRNVYESSQFFAGLEECDALWSNSGLKEAVQNLSAVTFGCSETTKTAIDSIKNIRDIDIFTMHDRVSTQHKSFCQLSLLPLEMVT
DLKTVMWGEEAYFLIIANLWANLISCSPPQLPHLEVK*
>Gene.104175::CL10088.Contig4_All::g.104175::m.104175	CL10088.Contig4_All
MANVKDDDFSFGDFKFATNFVTSNRVDPSPIKAHKPNGSLPLSLFDEINEDEIKSDGNLNGWFDHNNNDDLIKSQSINNKNDEDDEWEFMASFSGNLDQP
NLKGSVVVNGSNVEHVAITNQEKQAGQHALNSVNINNSSISYLPQSTDFFAAPYGNGNGANNQSSETDFGFKSSPNTTNGFVWDAFPIVENVSNGNGINA
SSLNEDDDFDEFGDFVDAFQVVSKDQEPVVSQMNLAEPQLPNGEVQEKQTQTGHTRGAIPLSFFGDDTEESSDSLNIQDEVVHLPTLSSGNRFGRQASAT
SIQDLISNLYSQAQQTSTNTVEKPADSGVQFRSNIAVATLDEDEDEDWDDDSWEFKGALSQNVVGGQLSTASLENMALKVSEVSTDLRSYNEFYDQLKDT
LCFLLSCQLDERKNAQFSDALTCNGEKPKAIDDEIQEAFKLLEESVISKEVSSKEFDRYHCLNKFIEVLQGPRLNMIESDFSLLKRLQLATNDWRVAAEL
LRHAISMQKVLSLGSADEQSLYASTWSKILNVAIKELRCGSLIWRRALEKSVQHQILSDSRGQQYFQALGEIYKVVALIGLSAKVYKPWILRNVYESSQF
FAGLEECDALWSNSGLKEAVQNLSAVTFGCSETTKTAIDSIKNIRDIDIFTMHDRVSTQHKFFCQLSLLPLEMVTDLKTVMWGEEAYFLIIANLWANLIS
CSPPQLPHLKVK*
>Gene.104176::CL10088.Contig5_All::g.104176::m.104176	CL10088.Contig5_All
MANVKDDDFSFGDFNFASTPNFVTSTRVDPSPIKAHKPNGSLPLSLFDEINEDEIKSDGNLNGWFDHNNNDDLIKSQSIYNKNDEDDEWDFMAAFSANLD
HPNLKGNVVVNGSNVEHVDITNQEKQAGQHASNSVNLNNSSISYGNGNGNGNSDFFAAPYGNGNVANNQSSETDFGFKSSPNTTNGFAWDPFPIVENMSN
GNGISASSLNEDDDFDEFGDFVDASQVVSKDQEPVVSQMNLAEPQQPNGEVQGKQTQSGHTRGAIPLSFFGDDTEESSDSLNIQNEVVDLPTFSSGNSFG
RQGSATSIQDLISNLYSQAQQTSTNTVEKPADSRVQFHSNIAVTTLDEDEDEDWDDDSWEFKGALPQNVVGGQLSTASLENMALKVSEVSTDLQSYSEFY
DQLKDTLCLLLSCQLDERKNAQFSDAVTCNGEKPKSIDDEIQEAFKLLEESVISKEVLSKEFDRYHCLNKFIEVLQGPRLNMIESDFSLLKRLQLATNDW
RVAAELLRHAISMQKVLSLGSADEQSQYASTWSKILNVAIQELRCGSLIWRRALEKSVQHYILSDSRGQQYFQALGEIYKVVTLIGLSAKVYKPWILRNV
CESSQIFAGLEECDALWSNSGLKEAVQNLSAVTFGCSETTKTAIDSIKNIRDIDIFTMHDRVSTQHKSFCQLSLLPLEMVTDLKTVMWGEEAYFLIIANL
WANLISCSPPQLPHLEVK*
>Gene.104177::CL10088.Contig6_All::g.104177::m.104177	CL10088.Contig6_All
MANVKDDDFSFGDFKFATNFVTSNRVDPSPIKAHKPNGSIPLSLFGEINEDEIKSDGNLNGWFDHNNNDDLIKSQSINNKNDEDDEWEFMASFSGNLDQP
NLKGSVVVNGSNVEHVAITNQEKQAGQHASNSVNLNNSSISYGNGNGNGNSDFFAAPYGNGNVANNQSSETDFGFKSSPNTTNGFAWDPFPIVENMSNGN
GISASSLNEDDDFDEFGDFVDASQVVSKDQEPVVSQMNLAEPQQPNGEVQGKQTQSGHTRGAIPLSFFGDDTEESSDSLNIQNEVVDLPTFSSGNSFGRQ
GSATSIQDLISNLYSQAQQTSTNTVEKPADSRVQFHSNIAVTTLDEDEDEDWDDDSWEFKGALSQNVVGGQLSTASLENMALKVSEVSTDLQSYSEFYDQ
LKDTLCFLLSCQLDERKNAQFSDAVTCNGEKPKSIDDEIQEAFKLLEESVISKEVLSKEFDRYHCLNKFIEVLQGPRLNMIESDFSLLKRLQLATNDWRV
AAELLRHAISMQKVLSLGSADEQSLYASTWSKILNVAIKELRCGSLIWRRALEKSVQHQILSDSRGQQYFQALGEIYKVVALIGLSAKVYKPWILRNVYE
SSQFFAGLEECDALWSNSGLKEAVQNLSAVTFGCSETTKTAIDSIKNIRDIDIFTMHDRVSTQHKFFCQLSLLPLEMVTDLKTVMWGEEAYFLIIANLWA
NLISCSPPQLPHLEVK*
>Gene.104178::CL10089.Contig1_All::g.104178::m.104178	CL10089.Contig1_All
CPSSDVESLVYLLYFLCGGNMQQQDSIESALQWRQRSWAKRHIQRHLGEVSAILKAFSDYVDTLCGTPYPVDYDGWLKRLDKAVNESADKGKLIEEMTNN
LRIEDVAGSSGISEGGS*
>Gene.104179::CL10089.Contig2_All::g.104179::m.104179	CL10089.Contig2_All
VRHLEPNPENPYQAVAEWMKMHSEVSVSTVERIWNKLGNANWGDFGTLQLLMATFYSIVQFAGSPRKSVASLASDHCLRLQKRRIECHLSETHTGKHSSQ
DYITHAEQEIVELEHDVNPAIMHQASQLMLQEGDIIHVEDQQQGEKSFQILEPLIDEKSFCYSAVSVENPSQLLTIYVGAHPSRLEPSWEDMSLWYQVQR
QTKVLNILRQAGISSKNLPEIVTSGKMLHPGNCKKQNPNEKCDHPLCGTPVLVTFPVGEPVSTIVSQDGPFSCEEVIRCCRDCLAALRSAKMANVQHGDI
CPENVVRVSDAQGSSSSFFYVPVSWGRAVLEERDGPAMNLFFSSSHALQHGKLCPSSDVESLVYLLYFLCGGNMQQQDSIESALQWRQRSWAKRHIQRHL
GEVSAILKAFSDYVDTLCGTPYPVDYDGWLKRLDKAVNESADKGKLIEEMTNNLRIEDVAGSSGISEGGS*
>Gene.18488::CL1009.Contig1_All::g.18488::m.18488	CL1009.Contig1_All
MPIDTIPKQAPPPSPILDRFRLLLRERDADFIVSGDDFIPPPSTAEIVRFYEDVLSELTFNSKPIITDLTIIAGDQREHAQGIADAICARVLEVTVDQKL
PSLYLLDSIVKNIGREYVRHFASRLPEVFCETYRQVPPHMHSSMRHLFRTWSTVFHSSVLRKIEDELQFSPGVNQPSSSLPSMRASESPRPSHGIHVNPK
YLEARRQFDSTSVTNGNFQNIQLGRGVSNLKTMGQKHSIEYEDYDYYQGEGSTSHIDSQNLNSLKYGGRTSFPLSTEKMLSSASGLARPLSPSIEDFGVS
NSPGRVFERASPSRTGYNYGRRRGRDEESVDWQKRQRSDESYRGFENVPNYGLSNGFEHDRPRALIDAYGHDDGQRPLNEKPLGLDRLIGKGAVSKIAEN
SWQNTEEEEFDWEDMSPTLTDGKTGRVNASPLSLRGSRDTFEGDQLPYNKPTSRNDMNLSQGAWRLPDSLSVPAPVAGRVNASQLSLPANGMPSSADRFA
PVSTQRGRVSNVMSRVVSSGFNSFKSRGPSPVSAPISTVSRPTSTSSHNLMPLPPMYPPQNQPRASFDFRNQSYSILNQGHQQFNPDDKRNSVPTKPGPR
PQFSFTPLQHLTQQPPPLQQQLHRPQEPRQNTPAVALLPPHMRPPSVSLGFTPVGHGNAANNILLNPLPGSHSSVTIQNGSNGSGPFQAPMAPIPLFPRP
LAQFLPLPQSSGPLVNQPPVVAISGLLNSLVAQGLLKQTPVQDSLGVEFNPDLLKVRHESAIKALYEDLPRQCTTCGLRFKTQEEHSKHMDWHVTKNRIS
KNRKHNPSRKWFVSVSMWLSGAEALGTDSAPGFLPIESVVEKKDDEEMAVPADEDQNACALCGEPFEDFYSDETEEWMYRGAVYMNAPNGSIVGMDRSQL
GPIVHAKCRSDTSAAPT*
>Gene.18491::CL1009.Contig2_All::g.18491::m.18491	CL1009.Contig2_All
MPIDTIPKQAPPPSPILDRFRLLLRERDADFIVSGDDFIPPPSTAEIVRFYEDVLSELTFNSKPIITDLTIIAGDQREHAQGIADAICARVLEVSIALEI
*
>Gene.18492::CL1009.Contig3_All::g.18492::m.18492	CL1009.Contig3_All
MPNDTIPKQPPPPSPILDRFRLLLRERDANFIVSGEDFIPPPSTAEIVRFYEDILSELTFNSKPIITDLTIIAGDQREHAQGIADAICARVLEVSIALEI
*
>Gene.18493::CL1009.Contig4_All::g.18493::m.18493	CL1009.Contig4_All
MPIDTIPKQAPPPSPILDRFRLLLRERDADFIVSGDDFIPPPSTAEIVRFYEDVLSELTFNSKPIITDLTIIAGDQREHAQGIADAICARVLEVSIALEI
*
>Gene.18494::CL1009.Contig5_All::g.18494::m.18494	CL1009.Contig5_All
MPNDTIPKQPPPPSPILDRFRLLLRERDANFIVSGEDFIPPPSTAEIVRFYEDILSELTFNSKPIITDLTIIAGDQREHAQGIADAICARVLEVTVDQKL
PSLYLLDSIVKNIGREYVRHFASRLPEVFCETYRQVPPHMHSSMRHLFRTWSTVFHSSVLRKIEDELQFSPGVNQPSSSLPSMRASESPRPSHGIHVNPK
YLEARRQFDSTSVTNGNFQNIQLGRGVSNLKTMGQKHSIEYEDYDYYQGEGSTSHIDSQNLNSLKYGGRTSFPLSTEKLLSSVSGLARPLSPSVEDFGVS
NSPGRVFERASPSRSGYNYGRRRGRDEESVEWQKRQRSDESYRGFENVPNYGLSNGFEHDRPRALIDAYGHDDGQRPLNEKPLGLDRLIGKGAVCKIAEN
SWQNTEEEEFDWEDMSPTLTDGKTGRVNTSPLSLRGSRDIFEGDQLPSNKPISRNDMNLSQGAWRLPDSLSVPAPVAGRVNASQLSLPANGMPSSADHFA
PVSTQLGRVSNVMSRVVSSGFNSFEARGPSPVLAPMSTVSRPTSTSSHNLIPLPPMYPPQNQPRASFDFRNQSYSILNQGHQQFDPDDKRNSVPTKPGPR
PQFSFTPLQHLTQQRPPLQQQLHRPPEPRQSTPAVALLPPHMRPPSVSLGFTPVGHGNAANNILRNPLPGSHSSVTIQNGSNGSGPFQAPMAPLPLFPRP
LAQFLPLPQSSGPLVNQPPVVAISGLLNSLVAQGLLKQTPVQDSLGVEFNPDLLKVRHESAIKALYEDLPRQCTTCGLRFKTQEEHSKHMDWHVTKNRIS
KNRKHNPSRKWFVSVSMWLSGAEALGTDSAPGFLPIESVVEKKDDEEMAVPADEDQNACALCGEPFEDFYSDETEEWMYRGAVYMNAPNGSIVGMDRSQL
GPIVHAKCRSDTSAAPT*
>Gene.18495::CL1009.Contig6_All::g.18495::m.18495	CL1009.Contig6_All
MPIDTIPKQAPPPSPILDRFRLLLRERDADFIVSGDDFIPPPSTAEIVRFYEDVLSELTFNSKPIITDLTIIAGDQREHAQGIADAICARVLEVTVDQKL
PSLYLLDSIAKNIGRDYVRHFSSRLPEVFCETYIQVPPHMHSSMRHLFRTWSTVFPSSVLRKIEDELQFSPGVNQPSSSLASMRASESPRPSHGIHVNPK
YLEARRQFDSTSVTNGNFQNIQLGRGVSNLKTMGQKHSIEYEDYDYYQGEGSTSHIDSQNLNSLKYGGRTSFPLSTEKLLSSVSGLARPLSPSVEDFGVS
NSPGRVFERASPSRSGYNYGRRRGRDEESVDWQKRQRSDESYRGFENVPNYGLSNGFEHDRPRALIDAYGHDDGQRPLNEKPLGLDRLIGKGAVCKIAEN
SWQNTEEEEFDWEDMSPTLTDGKTGRVNTSPLSLRGSRDIFEGDQLPSNKPISRNDMNLSQGAWRLPDSLSVPAPVAGRVNASQLSLPANGMPSSADHFA
PVSTQLGRVSNVMSRVVSSGFNSFEARGPSPVLAPMSTVSRPTSTSSHNLIPLPPMYPPQNQPRASFDFRNQSYSILNQGHQQFNPDDKRNSVPTKPGPR
PQFSFTPLQHLTQQRPPLQQQLHRPPEPRQSTPAVALLPPHMRPPSVSLGFTPVGHGNAANNILRNPLPGSHSSVTIQNGSNGSGPFQAPMAPLPLFPRP
LAQFLPLPQSSGPLVNQPPVVAISGLLNSLVAQGLLKQTPVQVSEQQCIFMLRWLLYF*
>Gene.18497::CL1009.Contig7_All::g.18497::m.18497	CL1009.Contig7_All
MPIDTIPKQAPPPSPILDRFRLLLRERDADFIVSGDDFIPPPSTAEIVRFYEDVLSELTFNSKPIITDLTIIAGDQREHAQGIADAICARVLEVTVDQKL
PSLYLLDSIVKNIGREYVRHFASRLPEVFCETYRQVPPHMHSSMRHLFRTWSTVFHSSVLRKIEDELQFSPGVNQPSSSLPSMRASESPRPSHGIHVNPK
YLEARRQFDSTSVTNGNFQNIQLGRGVSNLKTMGQKHSIEYEDYDYYQGEGSTSHIDSQNLNSLKYGGRTSFPLSTEKMLSSASGLARPLSPSIEDFGVS
NSPGRVFERASPSRTGYNYGRRRGRDEESVEWQKRQRSDESYRGFENVPNYGLSNGFEHDRPRALIDAYGHDDGQRPLNEKPLGLDRLIGKGAVSKIAEN
SWQNTEEEEFDWEDMSPTLTDGKTGRVNTSPLSLRGSRDIFEGDQLPSNKPISRNDMNLSQGAWRLPDSLSVPAPVAGRVNASQLSLPANGMPSSADRFA
PVSTQRGRVSNVMSRVVSSGFNSFKSRGPSPVSAPISTVSRPTSTSSHNLMPLPPMYPPQNQPRASFDFRNQSYSILNQGHQQFDPDDKRNSVPTKPGPR
PQFSFTPLQHLTQQRPPLQQQLHRPPEPRQSTPAVALLPPHMRPPSVSLGFTPVGHGNAANNILRNPLPGSHSSVTIQNGSNGSGPFQAPMAPLPLFPRP
LAQFLPLPQSSGPLVNQPPVVAISGLLNSLVAQGLLKQTPVQDSLGVEFNPDLLKVRHESAIKALYEDLPRQCTTCGLRFKTQEEHSKHMDWHVTKNRIS
KNRKHNPSRKWFVSVSMWLSGAEALGTDSAPGFLPIESVVEKKDDEEMAVPADEDQNACALCGEPFEDFYSDETEEWMYRGAVYMNAPNGSIVGLERSQL
GPIVHAKCRSDTSAAPT*
>Gene.104180::CL10090.Contig1_All::g.104180::m.104180	CL10090.Contig1_All
MLFIITKTNHINLILLLFSLVSQSSHATSYIFIYAGCSQEKFQPSSPYENTINSFLTSVVSSSSQTGLYNTFTLGTTSPTTPADGPIYGLYQCRGDLKPS
DCSSCIQSAVTQIGLICPYSFGATLQLEGCYVRYERFDFLGKLDTTVMYKRCSRSSSNDAEFFRKRDDVLATLEGSSQGFRVSGSGSVQGFGQCLGDLNP
SDCSNCMIEAVKVLKTLCGQAAAAHVFLAKCYAEYWEAGYYDLSTQNSDPTHGDDEVAKTVAIIVGIIGGVAVLIVLLSVCRKSSGGGK*
>Gene.104181::CL10090.Contig2_All::g.104181::m.104181	CL10090.Contig2_All
MLFIIKKINHIHINLLLLIIFPLISLSSHATSYIFIYAGCSQEKFQPSSPYENTINSFLTSVVSSSSQTGLYNTFTLGTTTPTTPADGPIYGLYQCRGDL
KPSDCSSCIQSAVTQIGLICPYSFGATLQLEGCYVRYERFNFLGKLDTTVMYKRCSRSTSNDGEFFRKRDDVLATLEGSTQGFRVSSSGSVQGFGQCLGD
LNPSDCSNCMIESVKVLKTLCGQAAAAHVFLAKCYAEYWEAGYYDLSTQNSDPTHGDDEVAKTVAIIVGIIGGVAVLIVLLSLCRKSSAGGK*
>Gene.104182::CL10091.Contig2_All::g.104182::m.104182	CL10091.Contig2_All
VSSYGCVNGVILFRFKFDKYEQQNCLGLWNPSTRDFKSVDYPFAPGLSSHISVNGFGFDMISNDFKILGTHYVVGEGIYSHGLYSIRTNTWKQLSSPLVS
DLPFSGSDGYLNGVYYWYGFPEDESEINCVIVTFDFSSEIYTVSDFPEDAKALIPGAPEITITLYKESIGLFISHQVQEKSLWYEVDIWVVTGFDECGVP
LSWQHLFTVG
>Gene.104183::CL10091.Contig3_All::g.104183::m.104183	CL10091.Contig3_All
MEVNCILPDDLVQPILSRLPVQDLLRFKCVCKAWCALIDSPSFIRHHYQVKYSISKLDGNIPHFGYDLLRGNEGFYLLSVHQGHVSTVDLNDDIERDCFN
MFPWCCDAFLVEPYGCVNGVILLQFSFNCYPELNYLGLWNPSTREFKSVSYPFAPGLSFDLSVNGFGFDMISNDFKILGTYQIIREGIYYHDVYSLRTST
WKRLSLPPVSGLSFSGTDGYLNGVHYWYGSPEHESEMNSVMVSFDYSSEIYKVSNFPEDAKSLILGASQVMIALYKESIGLFISRAVQQDSLLYKVDIWA
VTGFDDFGVPLSWQHLFTVRPTLTPFRVDVATARMDGDLLLTYRYMMSADSEDAYVDGKEYLYNPSKAEFKYFGDRIARYYRYIESLFPLSSWPIEY*
>Gene.104184::CL10091.Contig4_All::g.104184::m.104184	CL10091.Contig4_All
MEVNCILPDDLVYHHILPRLPVRDLLRVRCVSKDWLALIDSASFIKNHYQVQYSIAKLDGNLPHFVNDMSSRTNGDFYLLSIHQKFFSMIYLNADLVRDC
FNMLPLCSEQCSVSSYGCVNGVILFRFKFDKYEQHSCLGLWNPSTREFKSVSYPFSSGVSSDLSVDGFGFDIISNDFKILATYSIVSEGKDYHEVYSLRT
NSWKRLRLPPPFNDLPFSYTDGYFNGVHYWYWYGFSEDESEITWVIVTFNYSSEIYTVSDFPEDAKALIPSSLEIMITLYKESIGLFVSQKVQVESLWYK
VDVWVVTGFDSAGVPLSWQHLFTVGPTLTKFYLEVCTARMDGELLLRNMTDGSNGSLDGKEYLYNPSTAEFRYFRDGVSHYYRYTESLFPLSRWLIES*
>Gene.104185::CL10092.Contig2_All::g.104185::m.104185	CL10092.Contig2_All
MASMADDPLQQQTQIEPNTSAIDDVKQHEIEANISTDEINQEINKDDEKIVDPELFSCLLQPIVRDSDLGYVGIRRLLLHRKAQSGFHGRLDWRCNGKGY
VAYRNFINRPRNWERLLTQSRTSTPNQSGRWMASPSPVSHLYEVDSLSSSRDLRSNSQARNSFGSSTSDNERRLDQRKTEPAYSFVGMHCIFDHCKVAVT
VLKFGHRSSDLLAYGAADGSLTVCTVSDPPRVMNKLIGHSKDVTDFDFTSNNQYIASTSLDKTVRVWDIDKALCIRVIYGISSQWCIRFHPVNNNFLTVG
NANKEINVYNFSTGRSIHKQVLDDEVTAMDHDHTGQLLFCGDAQV*
>Gene.104189::CL10092.Contig3_All::g.104189::m.104189	CL10092.Contig3_All
MASMADDPLQQQPQIQHNNSSIDGVKQREIEANISTDEINQEINKDDEKIVDPELFSCLLQPIVRDSDLGYVGIRRLLLHRKAQSGFHGRLDWRCNGKGY
VAYRNFINRPRNWERLLTQSRTSTPNQSGRWMASPSPVSHLYEVDSLSSSRDLRSNSQARNSFGSSTSDNERRLDQRKTEPAYSFVGMHCIFDHCKVAVT
VLKFGHRSSDLLAYGAADGSLTVCTVSDPPRVMNKLIGHSKDVTDFDFTSNNQYIASTSLDKTVRVWDIDKALCIRVIYGISSQWCIRFHPVNNNFLSVG
NANKEINVYNFSTGRSIHKQVLDDEVTAMDHDHTGQLLFCGDAQGCIYTVGMNFHTGALSRIHRNRKGSKRKSPVTVVRYRTFSLLARCPVLLACTQDGS
LAFFSVALEAQGYLTLKCALKLAPRVHRIRASFCPLLSLEKGEYIVTGSEDSNVYFYDLTRPNHTCVNALQGHGSSVIGITWNHGENLLASSDSDGTVIV
WKRAKTS*
>Gene.104191::CL10092.Contig4_All::g.104191::m.104191	CL10092.Contig4_All
MSQVKLSDFDFTSNNQYIASTSLDKTVRVWDIDKALCIRVIYGISSQWCIRFHPVNNNFLSVGNANKEINVYNFSTGRSIHKQVLDDEVTAMDHDHTGQL
LFCGDAQGCIYTVGMNFHTGALSRIHRNRKGSKRKSPVTVVRYRTFSLLARCPVLLACTQDGSLAFFSVALEAQGYLTLKCALKLAPRVHRIRASFCPLL
SLEKGEYIVTGSEDSNVYFYDLTRPNHTCVNALQGHGSSVIGITWNHGENLLASSDSDGTVIVWKRAKSS*
>Gene.104194::CL10093.Contig1_All::g.104194::m.104194	CL10093.Contig1_All
MIKYSLQYPLTRDHIKKKKMKSRICEILSSSLQLRTLNTCINRMQDMTFLRLDMDPFATTQFVSLELHIAFFECIQGVVLSYSYIITRMESSSPLPNNDV
TWYDSLASKFLHSKEFGLRISSIF*
>Gene.104195::CL10093.Contig2_All::g.104195::m.104195	CL10093.Contig2_All
MNFAASLCRRVNLRELVSNVPAYAGSTDASGIGLALVFRRWASKKTAGSSKNGRDSKPKFLGVKKFGGERVIPGNIIVRQRGTRFHPGNYVGIGKDHTLY
ALKEGNVKFETHKLSGRKWVHVEPKEGHVLHPVYAGVESPQLKTAA*
>Gene.104197::CL10093.Contig3_All::g.104197::m.104197	CL10093.Contig3_All
MNFAASLCRRVNLRELVSNVPAYAGSTDASGIGLALVFRRWASKKTAGSSKNGRDSKPKFLGVKKFGGERVIPGNIIVRQRGTRFHPGNYVGIGKDHTLY
ALKEGNVKFETHKLSGRKWVHVEPKEGHVLHPVYAGVESPQLKTAA*
>Gene.104199::CL10094.Contig1_All::g.104199::m.104199	CL10094.Contig1_All
MEESENGRKEKKSEKESIIIEIPSYQQVIDSNNQPQSSSLSLFKPSLSFSQAFASIKNSEFYSPPPSQPPPPPPPPPSSSSVPSSSRQSGSSTPPIQKSN
AILVSNRQKGNPLLKHIRNVKWNFTEVIPDYVLGQNSCALYLSLRYHLLHPDYLYYRIRELQKNYRLRVVLCHVDVEDVVKPLLEVTRTCLLHDCTLLCA
WSLEECGRYLETIKVYENKPADIIQGHMDSDYLSRLNHALTAVRHVNKTDVVTLGSTFGSLSHIMDASMEDLAHCPGIGERKVKRLYDTFHEPFKRVVPS
RATVPETPVQNDPNSVSLESETPATEKETEDTRKHQKKDPGVILKSALSVAFSKYSDKLDRKKTPSEKESGEGSTIEKDKEGNSHL*
>Gene.104200::CL10094.Contig2_All::g.104200::m.104200	CL10094.Contig2_All
MEESENEKKKKRSNESVIIEIPSYQQVLDSNQPKSTSLSLFKPSQSFSQAFASIKNTEFYTPPPSQPPPPPPQPPSSSSVPSSSRQSGSSTPSIQKSNAI
LVSNRQKGNPLLKHIRNVKWNFTEVIPDYVLGQNSCALYLSLRYHLLHPDYLYYRIRELQKNYRLRVVLCHVDVEDVVKPLLEVTRTCLLHDCTLLCAWS
LEECGRYLETIKVYENKPADIIQGHMDSDYLSRLNHALTAVRHVNKTDVVTLGSTFGSLSHIMDASMEDLAHCPGIGERKVKRLYDTFHEPFKRVVPSRA
TVPETPVQNDPNSVSLESETPATEKETEDTRKHQKKDPGVILKSALSVAFSKYSDKLDRKKTPSEKESGEGSTIEKDKEGNSHL*
>Gene.104201::CL10094.Contig3_All::g.104201::m.104201	CL10094.Contig3_All
MEESENEKKKKRSNESVIIEIPSYQQVLDSNQPKSTSLSLFKPSQSFSQAFASIKNTEFYTPPPSQPPPPPPQPPSSSSVPSSFSGSSTPSIQKSNAILV
SNKWCCCIFGLVSGFKHLSFLSLAYSILLQYFVFLHDFKLAKWQANPQDSTSNQDERRK
>Gene.104202::CL10097.Contig1_All::g.104202::m.104202	CL10097.Contig1_All
MMNKDTVIEAAKKAKEAGSTRFCMGAAWRDTVGRKTNFNQILGYVKEIREMGMEVCCTLGMLEKQQAEDLKKAGLTAYNHNLDTSREFYPNIITTRSYDE
RLQTLEFVREAGINVCCGGIIGLGETAADRVGLLHTLATLPAHPESVPINALVAVKGTPLEDQKPVEIWEMIRMIATARIVMPSAMVRLSAGRIRFSMPE
QALCFLAGANSIFTGEKLLTTANNDFNADQDMFKILGLLPKPPSLDDGEADDHKAVASGSS*
>Gene.104204::CL10099.Contig2_All::g.104204::m.104204	CL10099.Contig2_All
EKVKMSSQQAQVQVQVQVQGMQKNTLYVGGLAEEVNESILHAAFIPFGEIKDVKTPLDQATQKHRSFGFVTFLEREDASAAMDNMDGAELYGRVLTVNYA
LPEKIKGGEQGWAAQPIWADADTWFERQQMEEEMQRLQAEHKASIQAAEEIHRKKLAEEREGEKEDDPMARAEAEVLQQQNQS*
>Gene.104205::CL10099.Contig3_All::g.104205::m.104205	CL10099.Contig3_All
EEKNEERKRGKKVKMSSQEAQAQVQGMQKNTLYVGGLAEEVNESILHAAFIPFGEIKDVKTPLDQATQKHRSFGFVTFLEREDASAAMDNMDGAELYGRV
LTVNYALPEKIKGGEQGWAAQPIWADADTWFERQQMEEEMQRLQAEHKASIQAAEEIHRKKLAEEREGEKEDDPMARAEAEVLQQQNPS*
>Gene.104206::CL10099.Contig4_All::g.104206::m.104206	CL10099.Contig4_All
EKMSSEQGQVKVKVEGMQKNTLYVGGLAEEVNESILHAAFIPFGEIKDVKTPLDQATQNHRSFGFVTFLEREDASASMDNMDGAELYGRVLTVNYALPEK
IKGGEQGWAAQPIWADADTWFERQQMEEEMQRLQAEHKASIQAAEEIHRKKLAEEREGEKEDDPMARAEAEVLQQQNPS*
>Gene.2410::CL101.Contig1_All::g.2410::m.2410	CL101.Contig1_All
MVFWIFGYGSLVWNFGFQYDEKVIGYIKDYKRVFDLACIDHRGTPEHPARTCTLEYSEGSLCWGAAYCVRGGPEIEAAAMQYLERRECEYDHKITVDFYQ
EGDDLEPLVTGVIVFMSTPDTSTNKYYLGPAPMDKMAWQIATALGPCGNNREYLFLLEKALREIGHKDDYIIVLANEVRKVLDIVKGATKEKKLISAPHV
EVKDRIPSLRVRPRQETVAMDS*
>Gene.2411::CL101.Contig2_All::g.2411::m.2411	CL101.Contig2_All
WGAAYCVRGGPEIEAAAMQYLERRECEYDHKITVDFYKEGNDLEPLVTGVIVFMSTPDTLTNKYYLGPSPMDKMAWQIATALGPCGNNREYLFLLEKALR
EIGHEDDYIIVLANEVRKVLDIVKGATKEKKLISAPHVEVKDRIPSLRVRPRQETVAMDS*
>Gene.2412::CL101.Contig3_All::g.2412::m.2412	CL101.Contig3_All
MVFWIFGYGSLVWNFGFQYDEKVIGYIKDYKRVFDLACIDHRGTPEHPARTCTLEYSEGSLCWGAAYCVRGGPEIEAAAMQYLERRECEYDHKITVDFYQ
VSIQ*
>Gene.2413::CL101.Contig4_All::g.2413::m.2413	CL101.Contig4_All
MVFWIFGYGSLVWNFGFQYDEKVIGYIKDYKRVFDLACIDHRGTPEHPARTCTLEYSEGTLCWGAAYCVKGGPEIEAAAMQYLERRECEYDHKITVDFYK
EGNDLEPLVTGVIVFMSTPDTLTNKYYLGPAPMDNMAWQIATAFGPCGNNREYIFLLEKALRNIGHEDDYIIDLASEVRKVLDIVKGATKEKKLISAPHV
EVKDHIPSLQVRPRQETVAMDS*
>Gene.2414::CL101.Contig5_All::g.2414::m.2414	CL101.Contig5_All
MVFWIFGYGSLVWNFGFQYDEKVIGYIKDYKRVFDLACIDHRGTPEHPARTCTLEYSEGSLCWGAAYCVRGGPEIEAAAMQYLERRECEYDHKITVDFYQ
EGDDLEPLVTGVIVFMSTPDTSTNKYYLGPAPMDKMAWQIATAFGPCGNNRDYLFLLEKALRDIDHEDDSIIELANEVRKVLDIVKVATQEKKLIAAPHV
EVKDHIPSLKVRPRQETVAIDS*
>Gene.2415::CL101.Contig6_All::g.2415::m.2415	CL101.Contig6_All
YCVRGGPEIEAAAMQYLERRECEYDHKITVDFYKEGNDREPLVTGVIVFMSTPDTLTNKYYLGPAPMDKMAWQIATAFGPCGNNRDYLFLLEKALRNIGH
EDDYIIELANEVRKVLDIVKGATQEKKLIAAPHVEVKDHIPSLKVRPRQETVAMDS*
>Gene.2416::CL101.Contig7_All::g.2416::m.2416	CL101.Contig7_All
MVFWIFGYGSLVWNFGFQYDEKVIGYIKDYKRVFDLACIDHRGTPEHPARTCTLEYNEGTLCWGAAYCVRGGPEIEAAAMQYLERRECEYDHKITVDFYK
EGNDLEPLVTGVIVFMSTPDTLTNKYYLGPAPMDKMAWQIATAFGPCGNNREYLFLLEKALRNIGHEDDYIIDLGNEVRRVPDIVKGATKEKKLISAPHV
EVKDRIPSLQVRPRQETVAMDS*
>Gene.2417::CL101.Contig8_All::g.2417::m.2417	CL101.Contig8_All
MVFWIFGYGSLVWNFGFQYDEKVIGYIKDYKRVFDLACIDHRGTPEHPARTCTLEYSEGTLCWGAAYCVRGGPEIEAAAMQYLERRECEYDHKITVDFYK
EGNDREPLVTGVIVFMSTPDTLTNKYYLGPAPMDNMAWQIATAFGPCGNNREYIFLLEKALRDIGHEDDYIIDLASEVRKVLDIVKGATKEKKLISAPHV
EVKDHIPSLQVRPRQETVAMDS*
>Gene.2418::CL101.Contig9_All::g.2418::m.2418	CL101.Contig9_All
VFKLKKAVYGLKQAPRAWYERFSKYLLENDFQRGLIDKTLFIKKNGKDILVVQVYVDDILFGATNSLLVKEFSELMQKEFEMSMMGELTFFLGLQIKQLQ
DGIFISQSKYVKELLKKYGLLNSKALNTPMSSTLNLDQDENGKSVDEKQYRGMIGSLLYLTASRPDIMFSVCLCARFQANPKESHLTAVKRIFRYLNGTK
DLGLWYPRGDDFKLIGNSDSDFAGYKVDRKSTSGHCLFLGSSLISWSSKKQTSVALSTAEAEYMAAAACCSQVLWMIQQLKDIGFNYNEVPIRCDNTSAI
SIAKNPVQHSRTKHIEVRHHFIRDHVEKGDVVIEYVNTDLQLADIFTKPLPFD*
>Gene.18509::CL1010.Contig10_All::g.18509::m.18509	CL1010.Contig10_All
MSSEELVLPPGFRFHPTDEELVVHYLCRKCASQPISVPIIADIDLYKFDPWQLPGMALYGEKEWYFFSPRDRKYPNGSRPNRAAGTGYWKATGADKPIGK
PKTLGIKKALVFYAGKAPKGIKTNWIMHEYRLANVDRSAGKRTNLRVILLITYLNLIFNNLS*
>Gene.18511::CL1010.Contig11_All::g.18511::m.18511	CL1010.Contig11_All
MSTSELILPAGFRFHPTDEELVVHYLCRKCASQRISVPIIADIDLYKFDPWQLPGMALYGEKEWYFFSPRDRKYPNGSRPNRAAGTGYWKATGADKPIGK
PKTLGIKKALVFYAGKAPKGIKTNWIMHEYRLANVDRSAGKRTNLRLDDWVLCRIYNKKGIIEKDYGMDQKRIMPMMEDSMPQFSEFEDQKPVILAPQHQ
QGGFMRFTAPSPSPSPVPQPMNDLFHFDTSDSVPHCHTDTSGSNHAASPETDVQSDPRWNNDLDKSLDFPSLNFLDGFPDDPFGPSAAQFQQDQMTNFQD
ILAFLR*
>Gene.18512::CL1010.Contig12_All::g.18512::m.18512	CL1010.Contig12_All
MSNEELVLPPGFRFHPTDEELVVHYLCRKCASQPISVPIIADIDLYKFDPWQLPGMALYGEKEWYFFSPRDRKYPNGSRPNRAAGTGYWKATGADKPIGK
PKTLGIKKALVFYAGKAPKGIKTNWIMHEYRLANVDRSAGKRTNLRLDDWVLCRIYNKKGVIEMDFSMDQKPKPMIQDSMPQFSDFEDQKPVISAPQQQS
GSMRFTTAPSPVPPQPKNDLLHFDTSDSVPHCHTDTSGSTHVASPEFMCDKEVQSDPRWNDFDKSLDFPSLNFMDGFSDDPFGPSAAQFQHDQMNNFQDI
LAFLR*
>Gene.18513::CL1010.Contig13_All::g.18513::m.18513	CL1010.Contig13_All
MSTSELILPAGFRFHPTDEELVVHYLCRKCASQRISVPIIADIDLYKFDPWQLPGMALYGEKEWYFFSPRDRKYPNGSRPNRAAGTGYWKATGADKPIGK
PKTLGIKKALVFYAGKAPKGIKTNWIMHEYRLANVDRSAGKRTNLRVILLITYLNLIFNNLS*
>Gene.18515::CL1010.Contig14_All::g.18515::m.18515	CL1010.Contig14_All
MSNEELVLPPGFRFHPTDEELVVHYLCRKCASQPISVPIIADIDLYKFDPWQLPGMALYGEKEWYFFSPRDRKYPNGSRPNRAAGTGYWKATGADKPIGK
PKTLGIKKALVFYAGKAPKGIKTNWIMHEYRLANVDRSAGKRTNLRVILLITFLNLYFNYLSFLIWWLRYTFSVSLYYIYYFFFLLIGRV*
>Gene.18517::CL1010.Contig15_All::g.18517::m.18517	CL1010.Contig15_All
MSTSELILPAGFRFHPTDEELVVHYLCRKCASQRISVPIIADIDLYKFDPWQLPGMALYGEKEWYFFSPRDRKYPNGSRPNRAAGTGYWKATGADKPIGK
PKTLGIKKALVFYAGKAPKGIKTNWIMHEYRLANVDRSAGKRTNLRLDDWVLCRIYNKKGIIEKDYGMDQKRIMPMMEDSMPQFSEFEDQKPVILAPQHQ
QGGFMRFTAPSPSPVPQPMNDLFHFDTSDSVPHCHTDTSGSNHAASPETDVQSDPRWNNDLDKSLDFPSLNFLDGFPDDPFGPSAAQFQQDQMTNFQDIL
AFLR*
>Gene.18518::CL1010.Contig16_All::g.18518::m.18518	CL1010.Contig16_All
MHEYRLANVDRSAGKRTNLRLDDWVLCRIYNKKGIIEKDYSMDQKPMPMMEDSMPQYSEFEDQKPVILAPQHQQQGGLMRFTAPSPVPQPMNDLFHFDTS
DSVPHCHTDTSGSNHVASPDTDVQSDPRWNNDLDKSLDFPSLNFMDGFSDDPFGPSAAQFQHDQMNNFQDILAFLR*
>Gene.18519::CL1010.Contig17_All::g.18519::m.18519	CL1010.Contig17_All
MSTSELVLPAGFRFHPTDEELVVHYLCRKCASQRISVPIIADIDLYKFDPWQLPGMALYGEKEWYFFSPRDRKYPNGSRPNRAAGTGYWKATGADKPIGK
PKTLGIKKALVFYAGKAPKGIKTNWIMHEYRLANVDRSAGKRTNLRLDDWVLCRIYNKKGIIEKDYGMDQKRIMPMMEDSMPQFSEFEDQKPVILAPQHQ
QGGFMRFTAPSPSPVPQPMNDLFHFDTSDSVPHCHTDTSGSNHAASPETDVQSDPRWNNDLDKSLDFPSLNFLDGFPDDPFGPSAAQFQQDQMTNFQDIL
AFLR*
>Gene.18520::CL1010.Contig18_All::g.18520::m.18520	CL1010.Contig18_All
MALYGEKEWYFFSPRDRKYPNGSRPNRAAGTGYWKATGADKPIGKPKTLGIKKALVFYAGKAPKGIKTNWIMHEYRLANVDRSAGKRTNLRLDDWVLCRI
YNKKGVIEKDFNMDQKPKPMVQDSMPQYSDFEDQKPVISAPQQQQSGSMRFTAPSPVPPQPKNDLLHFDTSDSVPHCHTDTSGSTHVASPEFMCDKEVQS
DPRWNDFDKSLAFPSFNYIDGFTDDPFAPSAPFQQDQMNSFQDIFMLLR*
>Gene.18521::CL1010.Contig19_All::g.18521::m.18521	CL1010.Contig19_All
MSSEELVLPPGFRFHPTDEELVVHYLCRKCASQPISVPIIADIDLYKFDPWQLPGMALYGEKEWYFFSPRDRKYPNGSRPNRAAGTGYWKATGADKPIGK
PKTLGIKKALVFYAGKAPKGIKTNWIMHEYRLANVDRSAGKRTNLRLDDWVLCRIYNKKGVIEKDFSMDQKPKPMIQDYMPQFSDFEDQKPVISAPQQQQ
SGSMRFTTAPSPVPPQQKNDLLHFETSDSVPHCHTDTSGSTHVASPEFMCDKEVQSDPRWNDLDNSLDFPSFNYIDGFTDDPFAPSAPFQQDQMNSFQDI
FMLLR*
>Gene.18522::CL1010.Contig20_All::g.18522::m.18522	CL1010.Contig20_All
MSTSELVLPAGFRFHPTDEELVVHYLCRKCASQRISVPIIADIDLYKFDPWQLPGMALYGEKEWYFFSPRDRKYPNGSRPNRAAGTGYWKATGADKPIGK
PKTLGIKKALVFYAGKAPKGIKTNWIMHEYRLANVDRSAGKRTNLRLDDWVLCRIYNKKGIIEKDYSMDQKPMPMMEDSMPQYSEFEDQKPVILAPQHQQ
QGGLMRFTAPSPSPVPQPMNDLFHFDTSDSVPHCHTDTSGSNHVASPDTDVQSDPRWNNDLDKSLDFPSLNFMDGFSDDPFGPSAAQFQHDQMNNFQDIL
AFLR*
>Gene.18523::CL1010.Contig21_All::g.18523::m.18523	CL1010.Contig21_All
MSSEELVLPPGFRFHPTDEELVVHYLCRKCASQPISVPIIADIDLYKFDPWQLPGMALYGEKEWYFFSPRDRKYPNGSRPNRAAGTGYWKATGADKPIGK
PKTLGIKKALVFYAGKAPKGIKTNWIMHEYRLANVDRSAGKRTNLRVILLITYLNLIFNNLS*
>Gene.18525::CL1010.Contig22_All::g.18525::m.18525	CL1010.Contig22_All
MSTSELVLPAGFRFHPTDEELVVHYLCRKCASQRISVPIIADIDLYKFDPWQLPGMALYGEKEWYFFSPRDRKYPNGSRPNRAAGTGYWKATGADKPIGK
PKTLGIKKALVFYAGKAPKGIKTNWIMHEYRLANVDRSAGKRTNLRLDDWVLCRIYNKKGIIEKDYGMDQKRIMPMMEDSMPQFSEFEDQKPVILAPQHQ
QQGGLMRFTAPSPSPVPQPMSDLFHFDTSDSVPHCHTDTSGSNHAASPETDVQSDPRWNNDLDKSLDFPSLNFLDGFPDDPFGPSAAQFQQDQMTNFQDI
LAFLR*
>Gene.18499::CL1010.Contig2_All::g.18499::m.18499	CL1010.Contig2_All
MSTSELVLPAGFRFHPTDEELVVHYLCRKCASQRISVPIIADIDLYKFDPWQLPGMALYGEKEWYFFSPRDRKYPNGSRPNRAAGTGYWKATGADKPIGK
PKTLGIKKALVFYAGKAPKGIKTNWIMHEYRLANVDRSAGKRTNLRLDDWVLCRIYNKKGVIEKDFNMDQKPKPMVQDSMPQYSDFEDQKPVISAPQQQQ
SGSMRFTAPSPMPHQHKNDLLHFDTSDSVPHCHTDTSGSTHVASPEFMCDKEVQSDPRWNDLDKSLNFPSFNYIDGFTDDPFAPSAQFQQDQMNSFQDIF
MLLR*
>Gene.18500::CL1010.Contig3_All::g.18500::m.18500	CL1010.Contig3_All
MDQKPKPMVQDSMPQYSDFEDQKPVISAPQQQQSGSMRFTAPSPMPHQHKNDLLHFDTSDSVPHCHTDTSGSTHVASPEFMCDKEVQSDPRWNDLDKSLN
FPSFNYIDGFTDDPFAPSAQFQQDQMNSFQDIFMLLR*
>Gene.18501::CL1010.Contig4_All::g.18501::m.18501	CL1010.Contig4_All
MALYGEKEWYFFSPRDRKYPNGSRPNRAAGTGYWKATGADKPIGKPKTLGIKKALVFYAGKAPKGIKTNWIMHEYRLANVDRSAGKRTNLRLDDWVLCRI
YNKKGVIEKDFSMDQKPKPMIQDSMPQFSDFEDQKPVISAPQQQSGSMRFTTAPSPVPPQQKNDLLHFDTSDSVPHCHTDTSGSTHVASPEFMCDKEVQS
DPRWNDFDKSLDFPSFNYIDGFTDDPFAPSAPFQQDQMNSFQDIFMLLR*
>Gene.18502::CL1010.Contig5_All::g.18502::m.18502	CL1010.Contig5_All
MHEYRLANVDRSAGKRTNLRLDDWVLCRIYNKKGIIEKDYSMDQKPMPMMEDSMPQYSEFEDQKPVILAPQHQQQGGLMRFTAPSPVPQPMSDLFHFDTS
DSVPHCHTDTSGSNHVASPDTDVQSDPRWNNDLDKSLDFPSLNFLDGFPDDPFGPSAAQFQQDQMTNFQDILAFLR*
>Gene.18503::CL1010.Contig6_All::g.18503::m.18503	CL1010.Contig6_All
MSTSELVLPAGFRFHPTDEELVVHYLCRKCASQRISVPIIADIDLYKFDPWQLPGMALYGEKEWYFFSPRDRKYPNGSRPNRAAGTGYWKATGADKPIGK
PKTLGIKKALVFYAGKAPKGIKTNWIMHEYRLANVDRSAGKRTNLRLDDWVLCRIYNKKGIIEKDYGMDQKRIMPMMEDSMPQFSEFEDQKPVILAPQHQ
QGGFMRFTAPSPSPSPVPQPMSDLFHFDTSDSVPHCHTDTSGSNHAASPETDVQSDPRWNNDLDKSLDFPSLNFLDGFPDDPFGPSAAQFQQDQMTNFQD
ILAFLR*
>Gene.18504::CL1010.Contig7_All::g.18504::m.18504	CL1010.Contig7_All
MALYGEKEWYFFSPRDRKYPNGSRPNRAAGTGYWKATGADKPIGKPKTLGIKKALVFYAGKAPKGIKTNWIMHEYRLANVDRSAGKRTNLRLDDWVLCRI
YNKKGVIEKDFSMDQKPKPMIQDYMPQFSDFEDQKPVISAPQQPSGSMRFTTAPSPVPPQPKNDLLHFDTSDSVPHCHTDTSGSTHVASPEFMCDKEVQS
DPRWNDLDKSLNFPSFNYIDGFTDDPFAPSAQFQQDQMN
>Gene.18505::CL1010.Contig8_All::g.18505::m.18505	CL1010.Contig8_All
MSTSELVLPAGFRFHPTDEELVVHYLCRKCASQRISVPIIADIDLYKFDPWQLPGMALYGEKEWYFFSPRDRKYPNGSRPNRAAGTGYWKATGADKPIGK
PKTLGIKKALVFYAGKAPKGIKTNWIMHEYRLANVDRSAGKRTNLRVILLITFLNLYFNYLSFLIWWLRYTFSVSLYYIYYFFFLLIGRV*
>Gene.18507::CL1010.Contig9_All::g.18507::m.18507	CL1010.Contig9_All
MSTSELVLPAGFRFHPTDEELVVHYLCRKCASQRISVPIIADIDLYKFDPWQLPGMALYGEKEWYFFSPRDRKYPNGSRPNRAAGTGYWKATGADKPIGK
PKTLGIKKALVFYAGKAPKGIKTNWIMHEYRLANVDRSAGKRTNLRVILLITYLNLIFNNLS*
>Gene.104207::CL10101.Contig1_All::g.104207::m.104207	CL10101.Contig1_All
SFYGLVNKLAENHRSLFVPYFKYLLDGAICYLTDDDGKSNHLRKKKKAKLQNSESRENEAIDVSSLQKWHLRALVLSALHKCFRYDSGSVKFLDSSRFEL
LLKPIVSQLVVEPPDFIEDHSDIPSLEEVNDILVSCLGQMAVTAGSDLLWKPLNYEVLMQTRSEMIRSRILGLRVIKYLVENLKEEYLVLLAETIPFLAE
LLEDVELPVKTLAQEILKELESMSGENLREYF*
>Gene.104208::CL10101.Contig2_All::g.104208::m.104208	CL10101.Contig2_All
PVVAQHRRLSIILHLLKTLGESSSLSSLLVLLFRSLSSKERVFSLHHEKDSSDFIDFVVQTEWEYSFAERICEQYNCMMWLPSLVQLLKQLHGGNPDNKQ
CMTLLFSMKFVLGKLQDPEVVFKLESGEDTDTVQGILSQLMVEVVLCWQFADSSRKKASFPPILKKEVKETINAVLTKLTNGMLPSAFFQGIICLIVQTE
KGAKKKALQVLCKSVRELDVFQSKRGRRQNENLRVSWHRLDGNNLDAFAALCLKILQFLDDSNDVVDASVRLASISALEVLTTKFPSNHTVFSKCLASVM
KYVSSDDLAVCSCCLRTAGALINVLGPRALPELPEIMKYVLQRTRDIFPSSSGLKGLAEDNSSQLGTKDTLMQSVLVTLEALVENLGAFLNPYLSDILEV
VVLHYNYVSDQKSKFNAENVRRLLSEKVPARLALPALQNVYPKAVKAGDLSLSGYFELLKNFVSKMDKSSVTSYHTNIFDLCMLALDLRTEQPASIKNIN
FVEQHVINAMIALTMKMTETMFKPLFIRSIEWVESSLAEDNNTSGRNTKRAISFYGLVNKLAENHRSLFVPYFKYLLDGAICYLTDDDGKSSHLRKKKKA
KLQNSESRENEAIDVSSLQKWHLRALVLSALHKCFRYDSGSVKFLDSSRFELLLKPIVSQLVVEPPDCIEDHSDIPSLEEMNDILVSCLGQMAVTAGSDL
LWKPLNYEVLMQTRSEMVRSRILGLRVIKYLVENLKEEYLVLLAETIPFLAELLEDVELPVKTLAQEILKELESMSGENLREYF*
>Gene.104209::CL10101.Contig3_All::g.104209::m.104209	CL10101.Contig3_All
QYTCMVWLPSLVALLKQLHGGNPDNKQCMTLLFSMKFVFGKLQDPEVAFKLESGEDTDTVQGILSQLMVEVVLCWQFADSSRKKASFPPILKKEVKETIN
AVLTKLTNGMLPSAFFQGIICLIVQTEKGAKKKALQVLCKSVRELDVFQSKRGRRQNENLRVSWHRLDGNNLDAFAALCLKILQFLDDSNDVVDASVRLA
SISALEVLTTKFPSNHTVFSKCLASVMKYVSSDDLAVCSCCLRTAGALINVLGPRALPELPEIMKYVLQRTRDIFPSSSGLKGLAEDNSSQLGTKDTLMQ
SVLVTLEALVENLGAFLNPYLSDILEVVVLHYNYVSDQKSKFNAENVRRLLSEKVPARLALPALQNVYPKAVKAGDLSLSGYFELLKNFVSKMDKSSVTS
YHTNIFDLCMLALDLRTEQPASIKNINFVEQHVINAMIALTMKMTETMFKPLFIRSIEWVESSLAEDNNTSGQNTKRAISFYGLVNKLAENHRSLFVPYF
KYLLDGAICYLTDDDGKSNHLRKKKKAKFQNTESRENEAIDASSLQKWHLRALVLSSLHKCFRYDSGSVKFMDSSRFELLLKPIVSQLVVEPPDFIEDHS
DIPSLEEVNDILVSCLGQMAVTAGSDLLWKPLNYEVLMQTRSEMIRSRILGLRVIKYLVENLKEEYLVLLAETIPFLAELLEDVELPVKTLAQEILKELE
SMSGENLREYF*
>Gene.104210::CL10101.Contig4_All::g.104210::m.104210	CL10101.Contig4_All
QHRRLSIILHLLKTLGESSSLSSLLVLLFRSLSSKERVFSLHHEKDSSDFIDFVVQTEWEYSFAERICEQYTCMVWLPSLVALLKQLHGGNPDNKQCMTL
LFSMKFVLGKLQDPEVVFKLESGEDTDTVQGILSQLMVEVVLCWQFADSSRKKASFPPILKKEVKETINAVLTKLTNGMLPSAFFQGIICLIDQTEKGAK
KKALQVLCKSVRELDVFQSKRERRQNVNLRVSWHHLDGNNLDAFAALCLKILQFLDDSNDVVDNSVRVAAISALEVLAIKFPSNHTVFSKCLASVMKYVS
SDDLAVCSCCLRTAGALINVLGPRALPELPEIMKYVLQRTRDIFPSSSGLKGLAEDNSSQLGTKDTLMQSVLVTLEALVENLGAFLNPYLSDILEVVVLH
YNYVSDQKSKFNAENVRRLLSEKVPARLALPALQNVYPKAVKAGDLSLSGYFELLKNFVSKMDKSSVTSYHTNIFDLCILALDLRNEQPASITNINFVEQ
HVINAMIALTMKMTETMFKPLFIRSIEWVESSLAEDNNTSGQNTKRAISFYGLVNKLAENHRSLFVPYFKYLLDGAICYLTDDDGKSNHLRKKKKAKFQN
TESRENEAIDASSLQKWHLRALVLSSLHKCFRYDSGSVKFLDSSRFELLLKPIVSQLVVEPPDCIEDHSDIPSLEEMNDILVSCLGQMAVTAGSDLLWKP
LNYEVLMQTRSEMVRSRILGLRVIKYLVENLKEEYLVLLAETIPFLAELLEDVELPVKTLAQEILKELESMSGENLREYF*
>Gene.104211::CL10101.Contig5_All::g.104211::m.104211	CL10101.Contig5_All
NLDAFAALCLKILQFLDDSNDVVDNSVRVAAISALEVLAIKFPSNHTVFSKCLASVMKYVSSDDLAVCSCCLRTAGALINVLGPRALPELPEIMKYVLQR
TRDIFPSSSGLKGLAEDNSSQLGTKDTLMQSVLVTLEALVENLGAFLHPYLSDIVEVVVLHYNCVSDQKSKSNAENVRRLLSVKVPARLALPALQNVYPK
AVKAGDLSLSGYFELLKNFVSKMDKSSVTSYHTNIFDLCMLALDLRTEQPASIKNINFVEQHVINAMIALTMKMTETMFKPLFIRSIEWVESSLAEDNNT
SGQNTKRAISFYGLVNKLAENHRSLFVPYFKYLLDGAICYLTDDDGKSNHLRKKKKAKFQNTESRENEAIDASSLQKWHLRALVLSSLHKCFRYDSGSVK
FLDSSRFELLLKPIVSQLVVEPPDFIEDHSDIPSLEEVNDILVSCLGQMAVTAGSDLLWKPLNYEVLMQTRSEMIRSRILGLRVIKYLVENLKEEYLVLL
AETIPFLAELLEDVELPVKTLAQEILKELESMSGENLREYF*
>Gene.104212::CL10103.Contig1_All::g.104212::m.104212	CL10103.Contig1_All
TRALLSLQMTELNNGVFIGCCINHCIADGTSLSHFLNILSQIFVNENVTRLPVFKAHPSLSIGHTSIIKLPCLDADEFVTRFDEGYLRDRIFRFSNESMK
SLKAKANAEAKIGDSQITLSSFKALCAHIWMSITRARKLEYNEQTTFALAVNVRPRLSPPLSQDYFGSAFTVAIVSVKVGDLLTNGLGWATMLIHKKVEE
IDHKVALEKFVSSHGKNLTVETPGFVSLGANPVVMGGSPWFDLYGAEFGLGRPVAVRTGYTNRADGKLTAFPGQSGPGSVDLQVGLFPENM
>Gene.104213::CL10103.Contig2_All::g.104213::m.104213	CL10103.Contig2_All
IKHKLNSRFFIGLILEFSDLINVPNNTTLQHTMSQVKLISECFVRPKTEIPHSKKHHHLSAVALSLLSFGGTQYGLLFNTTTSSLSMSNLFNNLKTSLSQ
ALVYFYPLAGRLVTIYYQDEHSSSIFVDCTKGPGARLIYASARDLSIGDIINPSEDVPLFVQSFFELGERQVSHDGHTKALLSIQMTELNNGVFIGCCIN
HCLADGNSLSHFLNILSNIFTNNDQNISRLPVFEAHPSLCIGYTPPIKLPYLKADEFVTRINGDGYLRDRFFQFSSESIRILKAMANQNSETCLSSFKAL
CAHVWMTITRARKLKHSEQTTVAIAVNMRPRLSPPLSQDYFPACVTGASVSVEVGELLTKGLGWATMMIHNKIEEIDHKVALEKLVLSPGCRLTVQRPGF
ASLGANPVVMVDSPWFDLHGARFGLGKPVAIRSGFTNNRVDGKVIAFPGQLGPGSVGLQVQLYPESLDALLLDGEFMKYVSLST*
>Gene.104214::CL10104.Contig1_All::g.104214::m.104214	CL10104.Contig1_All
ITGEISSIFQSVSRAVASQIICEEVLASCAGGPRGNEQYAAVFAAFVAGMASLVGIDFGARLMVSLANSFENEYSKEDNLSLRNLSLLLSYLCIFGVCSS
DLIYDFLTKLSKQLTEIDVSTILTVLQCCGMKLRGDDPAAMKDFIFSVQSRVNELKASPGDVEATTNSKRMEFMLETICDIKNNKKRAKDDSLPHTRIKK
WLQKYCLWDQFKELESMPLLRSMNLAKFVAEMWAGFSLSLAVLKVVDLMDATQLTTKRIMHFRMLFEAIFEYPDNVVWNVFTRVAITPELEDLRNGLEFF
IREYVVPINKKVTKRFKLAKKAINNAEGVLM*
>Gene.104215::CL10104.Contig2_All::g.104215::m.104215	CL10104.Contig2_All
ESNVESITGEISSIFQSVSRAVASQIICEEVLASCAGGPRGNEQYAAVFAAFVAGMASLVGIDFGARLMVSLANSFENEYSKEDNLSLRNLSLLLSYLCI
FGVCSSDLIYDFLTKLSKQLTEIDVSTILTVLQCCGMKLRGDDPAAMKDFIFSVQSRVNELKTSPRDVEATTNSKRMEFMLETICDIKNNKKRVKDDSSP
HTRIKKWLQKLRVEDITIRGVKWSKLLDPKKKGQWWFSGDATSKAEDVRKLSGRIDKDGNEAQKMLKLAAEQRMNTETRRAIFCVIMSGEDYIDAFEQLL
SLNLQGKQDREILRVLVECCLQEKVFNKYYTALASKLCSHDKNHKFTLQYCLWDQFKELESMPLLRSMNLAKFVAEMWAGFFLSLAVLKVVDLMDATQLT
TKRIMHFRMLFEAIFEYPDNVVWNVFTRVAITPELEDLRNGLEFFIREYVVPINKKVTKRFKLAKKAINNAEGVLM*
>Gene.104217::CL10104.Contig3_All::g.104217::m.104217	CL10104.Contig3_All
MESRKEKRKAARLEKKLLKHQALLLHQKIRKSNHTSKKTNNAEGLITCNVKHKMVSFDFNEGPLQGIVEKAPLLEELTTENVIESESESERDDVKPAVVT
RVSKRERNKVRKKKTKFEEFLGMELNGGPSMEEDLEMERRLAKKLKLKKGRLDDSGDGLNFLFEGISSFDDFGEGEEMGGFESEIRSSPRKKMKKGKKKG
KSEQEFGVDDVFSCDVESGAGDEADATMDSEVEFVENDEKKKSKRKRKNRRKSGEKCSDDDASDMGQAGNVSYESGEEGRAPTEFVKDTDCANGLQSVGK
YVAPHLRSRSGGDELQEYLHIRRRIRGLLNRLSESNVESITGEISSIFQSVSRAVASQIICEEVLASCAGGPRGNEQYAAVFAAFVAGMASLVGIDFGAR
LMVSLANSFENEYSKEDNLSLRNLSLLLSYLCIFGVCSSDLIYDFLTKLSKQLTEIDVSTILTVLQCCGMKLRGDDPAAMKDFIFSVQSRVNELKASPGD
VEATTNSKRMEFMLETICDIKNNKKRVKDDSSPHTRIKKWLQKLRVEDITIRGVKWSKLLDPKKKGQWWFSGDATSKAEDVRKLSGRIDKDGNEAQKMLK
LAAEQRMNTETRRAIFCVIMSGEDYIDAFEQLLSLNLQGKQDREILRVLVECCLQEKVFNKYYTALASKLCSHDKNHKFTLQYCLWDQFKELESMPLMRS
MNLAKFVAEMLAGFSLSLAVLKVVDLMDAVQLTTKRIMHFRMLFEAIFEYPDNVVWNVFTRVAITPELEDLRNGLEFFIREYVVPINKKVTKRFKLAKKA
INNAEGVLM*
>Gene.104221::CL10108.Contig1_All::g.104221::m.104221	CL10108.Contig1_All
MHLQLIFFIQFLLLFSSSNCRQIHERSLAENNTTSCPLDLISVRTLVKQADLSPSYNATTNCAHILGIIRIVLAKYLNETGSFYPPSSSDQSCWTSVDTA
VDSVIPGFKTIPTCGFQRSWLSQGCMNITTKSQFQKLVGQSALTDAISNCNQSLGDSSLCASCLTSLSTLRASYLSGPTYGNISDCTNLPFIYASSVINQ
YGPSDPGTAKCLLSLALSSDENGVNIVLISVLSVVGFIVLCSVFGGGFIYRRFKKRKESRAKRKKRFGPVGSGSGSNLQSINGSTHLIKFSYDEIKQATK
KFHRDNLIGKGGYGNVYKGVLPNGCEIAVKRFKNCSAAGDAGFTHEVEVIASIRHVNLVELRGYCVATTNLEGHQRMIVCDLMKNGSLHDHLYVDDLEKK
LAWPIRQKIALGMARGLAYLHYGAQPAIIHRDIKASNILLDENFEAKVADFGLAKFNPEGHSHLSTRVAGTMGYVAPEYALYGQLTERSDVYSFGVVLLE
LLSGKKAILASNDGQGQPSLVTEWAWSLVRKGHTLDVIEQGMPELGPDSVMEKYVMTAVLCSHPQLYARPTMDQVVKILETDLAVPCIPERPLSFLADVE
EIERSTSSGGSGHFFTSESSKPSYSMGTIDYYPSHNGGDFEEDPTKTLR*
>Gene.104222::CL10108.Contig2_All::g.104222::m.104222	CL10108.Contig2_All
MHRLLQIIFIIQSLILFSSSNCRQIHERSLAENSTTSCPLDLISVRSLVKEADLSPSYNATANCAHILGIIRIVLAKYLNETGSFYPPSSSDQSCWTSVD
TAVDSVIPGFKTIPTCGFQRSWLSQGCMNITTKSQFQELVGQSALTDAISNCNQSLGDSSLCASCLTSLSTLRASYLSGPTYGNISDCTNLPFIYASSVI
NQYGPSDPGTAKCLLSLALSSDENGVNIVLISVLSVVGFIVLCSVFGGGFIYRRFKKRKESRAKRKKRFGPVGSGSGSNLQSINGSTHLIKFSYDEIKQA
TKKFHRDNLIGKGGYGNVYKGVLPNGCEIAVKRFKNCSAAGDAGFTHEVEVIASIRHVNLVELRGYCVATTNLEGHQRMIVCDLMKNGSLHDHLYVDDLE
KKLAWPIRQKIALGMARGLAYLHYGAQPAIIHRDIKASNILLDENFEAKVADFGLAKFNPEGHSHLSTRVAGTMGYVAPEYALYGQLTERSDVYSFGVVL
LELLSGKKAILSSNDGQGQPSLVTDWAWSLVRKGHTLDVIEQGMPELGPDSVMEKYVMTAVLCSHPQLYARPTMDQVVKILETDLAVPCIPERPISFLAD
VEEIEKSTTSSGGSSHFSNSESSKPYSMSTIDYYPSHNGGEFEEDPTKTLR*
>Gene.104223::CL10108.Contig3_All::g.104223::m.104223	CL10108.Contig3_All
MHLQLIFFIQFLLLFSSSNCRQIHERSLAENNTTSCPLDLISVRTLVKQADLSPSYNATTNCAHILGIIRIVLAKYLNETGSFYPPSSSDQSCWTSVDTA
VDSVIPGFKTIPTCGFQRSWLSQGCMNITTKSQFQKLVGQSALTDAISNCNQSLGDSSLCASCLTSLSTLRASYLSGPTYGNISDCTNLPFIYASSVINQ
YGPSDPGTAKCLLSLALSSDENGVNIVLISVLSVVGFIVLCSVFGGGFIYRRFKKRKESRAKRKKRFGPVGSGSGSNLQSINGSTHLIKFSYDEIKQATK
KFHRDNLIGKGGYGNVYKGVLPNGCEIAVKRFKNCSAAGDAGFTHEVEVIASIRHVNLVELRGYCVATTNLEGHQRMIVCDLMKNGSLHDHLYVDDLEKK
LAWPIRQKIALGMARGLAYLHYGAQPAIIHRDIKASNILLDENFEAKVADFGLAKFNPEGHSHLSTRVAGTMGYVAPEYALYGQLTERSDVYSFGVVLLE
LLSGKKAILASNDGQGQPSLVTEWAWSLVRKGHTLDVIEQGMPELGPDSVMEKYVMTAVLCSHPQLYARPTMDQVVKILETDLAVPCIPERPISFLADVE
EIEKSTTSSGGSSHFSNSESSKPSYSMSTIDYYPSHNGGEFEEDPTKTLR*
>Gene.104224::CL10108.Contig4_All::g.104224::m.104224	CL10108.Contig4_All
MHRLLQIIFIIQSLILFSSSNCRQIYERSLAENSTTSCPLDLISVRSLVKEADLSPSYNATANCAHILGIIRIVLAKYLNETGSFYPPNNSDQSCWNSFD
AAVDSVIPGFKIIPTCGFQKSWLSQGCMNITTKSQFQKLVGQSALTDAISNCNQSLGDSSLCASCLTSLSTLRASYLSGPTYGNISDCTNLPFIYASSVI
NQYGPSDPGTAKCLLSLALSSDQNGINVLLISALSVVGFVVLCSVFGGYFIYRRFKKRKEIRAKRKRRFGPVGSGSGSNLQSINGSTHLIKFSYDEIKQA
TKKFHRDNLIGKGGYGNVYKGVLPNGSEIAIKRFKNCSAAGNAGFTHEVEVIASIRHVNLVELRGYCVATTNLEGHQRMIVCDLMKNGSLHDHLYGDDLE
NKLSWPIRQKIALGMARGLAYLHYGAQPAVIHRDIKASNILLDESFEAKVADFGLAKFNPEGHSHLSTRVAGTMGYVAPEYALYGQLTERSDVYSFGVVL
LELLSGKKAILASNDGQGQPSLVTEWAWSLVRKGHTLDVIEQGMPELGPDSVMEKYVMTAVLCSHPQLYARPTMDQVVKILETDLAVPCIPERPLSFLAD
VEEIERSTSSGGSGHFFTSESSKPSYSMGTIDYYPSHNGGDFEEDPTKTLR*
>Gene.18527::CL1011.Contig11_All::g.18527::m.18527	CL1011.Contig11_All
MEIVFLLFMFDSSTGIALAKENGLWLHRRVIPDPKEAISRCPNHAHIWRDPIRSHLINHKRDHYEGAMDEWYAFVHDTKASYGVDMSVMSESLTNEHRKY
YLLIDKKKRFHI*
>Gene.104229::CL10110.Contig1_All::g.104229::m.104229	CL10110.Contig1_All
LAAKMSGIVMNKAAGTARSEAERKVKEAALARKRAKEAIDHVMMLSSKLMNAKHRGGGGGGGVVVNPSPVPPVKVENNGNVGVPRVDNGNGAVAVIVVAP
PSKGGVESILP*
>Gene.104230::CL10110.Contig3_All::g.104230::m.104230	CL10110.Contig3_All
LSKTLLILPLFSPKKTLTKFECHNITMTQSNHHQPLTTTATTTATCAICKTDDHWILHNHIEPRTTTNPKKICTCCYLKLYPTSFCPTCFNLHDCNSLTP
PQVLSSSNNRFLTCLKCNSISHLTCVPANAPKSPYLCPPCSNPNFNFFNVKKSQILSSAAVDGGAGGGGSGEGELKKVDQVMDEKGA
>Gene.104231::CL10110.Contig4_All::g.104231::m.104231	CL10110.Contig4_All
KTPLKNPNNSHPKKTLTKFECHNITMTLNNHHQPPPTTAPTTATCAICKSDDHWILHNHIEPRTTTNPKKICTCCYLKLYPTSFCPTCYNLHDCNSLTPP
QVLSSSSNNRFLTCLKCNSISHLTCVPANTPKSPYLCPPCSNPNFSFFNLKKSKVLGSAAVDGGVEGGGGEGVGGGEGDLKKKVEQVMDEKWARVLLLAA
KMSGIVMNKAAGTARCEAERKVKEAALARKRAKEAIDHVMMLSSKLMNAKQRGGGGGGGGGGGVVNLSPAPPVKVENNGNVGVPRADNGNGAVAVVAPPS
NGGVESTTG*
>Gene.104233::CL10110.Contig5_All::g.104233::m.104233	CL10110.Contig5_All
MRGGLSAIQQTLTPEAASVLTHSIAEAGRRNHGQTTPLHVAATLLASPTGFLRQACIRSHPNSSHPLQCRALELCFSVALERLPTAQGGGGGGGGGGVVN
LSPAPPVKVENNGNVGVPRADNGNGAVAVVAPPSNGGVESTTG*
>Gene.104234::CL10110.Contig6_All::g.104234::m.104234	CL10110.Contig6_All
LAAKMSGIVMNKAAGTARCEAERKVKEAALARKRAKEAIDHVMMLSSKLMNAKHRGGGGGGGVVVNPSPVPPVKVENNGNVGVPRVDNGNGAVAVVVVAP
PSKGGVESKTG*
>Gene.104235::CL10111.Contig1_All::g.104235::m.104235	CL10111.Contig1_All
MVMLSMVASFPTFTSLNLHGSHHSRWSRMNMRISASIDGATTTNGVKLTQGVGNLPKVVLTNTQGSEAEVYLFGACLTSWKIPSGKDLLFVRPDAVFNGQ
KPISGGIPHCFPQFGPGKIQQHGFARNMDWSVVDSVNEEGKPIVTFELKDTPYSRSMWDFSFQALYKIVLDSTSLSTELIVTNTDKKTFSFSTALHTYFR
ASITGTKVTGLKGCKTLNKVPDPQNPQEGKEERDVVTFSGSVDSIYLDAPNELLLENGLGDKILIKNSNWSDAVLWNPHVQMEACYKDFVCVENAKIKEV
ELQPEQTWTATQQLSIA*
>Gene.104236::CL10111.Contig2_All::g.104236::m.104236	CL10111.Contig2_All
MVMLSMVASFPTFTSLNLHGSHHPRGSRMNMKISASIDGATTTNGVKLTQGVGNLPKVVLTNPQGSEAEVYLFGACLTSWKIPNGNDLLFVRPDAVFNGQ
KPISGGIPHCFPQFGPGKIQQHGFARNMDWSVVDSVSKEGKPIVTFELIDTPYSRSMWDFSFQALYKIVLDSTSLSTELIVTNTDKKTFSFSTALHTYFR
ASITGTKVTGLKGCKTLNKVPDPQNPQEGKEERDVVTFSGSVDSIYLDAPNELLLENGLGDKILIKNSNWSDAVLWNPHVQMEACYKDFVCVENAKIKEV
ELQPEQTWTATQQLSIA*
>Gene.104237::CL10111.Contig3_All::g.104237::m.104237	CL10111.Contig3_All
MVMLSMVASFPTFTSLNLHGSHHSRWSRMNMRISASIDGATTTNGVKLTQGVGNLPKVVLTNTQGSEAEVYLFGACLTSWKIPSGKDLLFVRPDAVFNGQ
KPISGGIPHCFPQFGPGKIQQHGFARNMDWSVVDSVNEEGKPIVTFELKDTPYSRSMWDFSFQALYKIVLDSTSLSTELIVTNMDKKAFSFSTALHTYFR
ASITGTKVTGLKGCKTLNKVPDPQNPQEGKEERDVVTFSGSVDSIYLDAPNELLLENGLGDKILIKNSNWSDAVLWNPHLQMEACYKDFVCVENAKIKEV
ELRPEQTWTATQQLSIA*
>Gene.104238::CL10111.Contig4_All::g.104238::m.104238	CL10111.Contig4_All
MNMRISASIDGATTTNGVKLTQGVGNLPKVVLTNTQGSEAEVYLFGACLTSWKIPSGKDLLFVRPDAVFNGQKPISGGIPHCFPQFGPGKIQQHGFARNM
DWSVVDSVNEEGKPIVTFELKDTPYSRSMWDFSFQALYKIVLDSTSLSTELIVTNMDKKAFSFSTALHTYFRASITGTKVTGLKGCKTLNKVPDPQNPQE
GKEERDVVTFSGSVDSIYLDAPNELLLENGLGDKILIKNSNWSDAVLWNPHLQMEACYKDFVCVENAKIKEVELRPEQTWTATQQLSIA*
>Gene.104239::CL10111.Contig6_All::g.104239::m.104239	CL10111.Contig6_All
MQHGFARNMDWSVVDSVSKEGKPIVTFELIDTPYSRSMWDFSFQALYKIVLDSTSLSTELIVTNTDKKTFSFSTALHTYFRASITGTKVTGLKGCKTLNK
VPDPQNPQEGKEERDVVTFSGSVDSIYLDAPNELLLENGLGDKILIKNSNWSDAVLWNPHVQMEACYKDFVCVENAKIKEVELQPEQTWTATQQLSIA*
>Gene.104240::CL10111.Contig7_All::g.104240::m.104240	CL10111.Contig7_All
MVMLSMVASFPTFTSLNLHGSHHPRGSRMNMKISASIDGATTTNGVKLTQGVGNLPKVVLTNPQGSEAEVYLFGACLTSWKIPNGNDLLFVRPDAVFNGQ
KPISGGIPHCFPQFGPGKIQQHGFARNMDWSVVDSVSKEGKPIVTFELIDTPYSRSMWDFSFQALYKIVLDSTSLSTELIVTNTDKKTFSFSTALHTYFR
ASITGTKVTGLKGCKTLNKVPDPQNPQEGKEERDVVTFSGSVDSIYLDAPNELLLENGLGDKILIKNSNWSDAVLWNPHVQMEACYKDFVCVENAKIKEV
ELQPEQTWTATQQLSIA*
>Gene.104241::CL10111.Contig8_All::g.104241::m.104241	CL10111.Contig8_All
MVEGSEAEVYLFGACLTSWKIPSGKDLLFVRPDAVFNGQKPISGGIPHCFPQFGPGKIQQHGFARNMDWSVVDSVNEEGKPIVTFELKDTPYSRSMWDFS
FQALYKIVLDSTSLSTELIVTNMDKKAFSFSTALHTYFRASITGTKVTGLKGCKTLNKVPDPQNPQEGKEERDVVTFSGSVDSIYLDAPNELLLENGLGD
KILIKNSNWSDAVLWNPHLQMEACYKDFVCVENAKIKEVELRPEQTWTATQQLSIA*
>Gene.104242::CL10112.Contig1_All::g.104242::m.104242	CL10112.Contig1_All
MKYIRSGSLKRLFSIGRRSTSSSEDSGSFIDEHYVVEPQFFPNKPSWKCFSFDEIFVATNGFSPENLVGKGGYSEVYKGELKDGQMVAVKKLTKGTNEEK
REREFLTEIGTIGHVFHPNVSSLLGCCIDNGLYLLFPFSPRGSVSSILHDQSLPAMEWEVRHKIAIGTAKGLHYLHKGCQRRIIHRDIKASNILLSEDFE
PQISDFGLAKWLPTQWSHHSIAPIEGTVGYLAPEYFSHGIVDEKTDVFAFGVFLLELISGRKPVDASHQSLRSWAKPLLKRGEIENLVDPRLGGAYDEFE
IRRLAFAASICIRSSTTWRPTMSEVLEIMTGVDIDKERWEMPEKEAQDQDQEFWDLEDLEYECDTSFSMSIHDSISTGSS*
>Gene.104243::CL10112.Contig2_All::g.104243::m.104243	CL10112.Contig2_All
EFLTEIGTIGHVFHPNVSSLLGCCIDNGLYLLFPFSPRGSVSSILHDQSLPPMEWEIRQKIAIGTAKGLHYLHKGCQRRIIHRDIKASNILLSEDFEPQI
SDFGLAKWLPTQWSHHSIAPIEGTVGYLAPEYFSHGIVDEKTDVFAFGVFLLELISGRKPVDASHQSLRSWAKPLLKRGEIEILVDPRLGDAYDDLEIRR
LAFAASICIRSSTTWRPTMSEVLEIMTGVEIDKERWEMPEKEAQDQDQEFWDLEDLKYECDTSFSMSIHDSISTGSS*
>Gene.104244::CL10113.Contig1_All::g.104244::m.104244	CL10113.Contig1_All
MDSSEGEDEGKLVGGSKDLCLEDDLREMTKNAAWSVSSCKSGNGVQCLRDNNNETYWQSDGAQPHLINIQFQKKVKLQLIALYADLKLDESYTPSKISIR
AGDGFHNLKEIKAVELVKPAGWMYIPLSGNDPRDTFVNTFMLQIAVLSNHLNGRDTHVRQLKVYGPRPNPIPRQPFQFTSSEFLMYSTVR*
>Gene.104245::CL10113.Contig2_All::g.104245::m.104245	CL10113.Contig2_All
MDSSEGEDEGKLVGGCKDLSLEDDLREMTKNAAWSVSSCKSGNGVQCLRDNNNETYWQSDGAQPHLINIQFQKKVKLQLIALYADLKLDESYTPSKISIR
AGDGFHNLKEIKAVELVKPAGWMYIPLSGNDPRDTFVNTFMLQIAVLSNHLNGRDTHVRQLKVYGPRPNPIPRQPFQFTSSEFLMYSTVR*
>Gene.104246::CL10113.Contig3_All::g.104246::m.104246	CL10113.Contig3_All
MDSSEGEDEGKLVGGSKDLCLEDDLREMTKNAAWSVSSCKSGNGVQCLRDNNNETYWQSDGAQPHLINIQFQKKVKLQLIALYADLKLDESYTPSKISIR
AGDGFHNLKEIKAVELVKPAGWMYIPLSGNDPRDTFVNTFMLQIAVLSNHLNGRDTHVRQLKVYGPRPNPIPRQPFQFTSSEFLMYSTVR*
>Gene.104248::CL10114.Contig1_All::g.104248::m.104248	CL10114.Contig1_All
MSLYCFAFLNCAEQVMSYRSKRTRLGAASKSKEIKGRSVEAIVAEVVADAAAREVEDDETLRSSCYNQSTDQAIDQPTEVTYTDADDVRPNMGKRSRRES
LGPSPSQPSAANPSSELRSSRRLSALVQDTSVHPNNGVSLRGGLAVETELSSSHNIWMDDPLNSDPQQATMMEANDGRPHKKNVADSKFHTRQSSQTHPD
DSPSQLRASKRQSFLVHEDVGEPSDRGLFQERHPKPSNWTDDIEFDEMEEVEMRDLEGRRGKKGGRILPRHVWSLQPGVRFVVPVNALDQPVRKGGHVLV
KFLGDVAKNGEFCPIGEVNWHKVDKRCKVNIITLVRDKFVLPPRDEIDKSILKHVGKKWRCYRYELKMQFKKPDKTQEQIASIVPKGVDVSQWEKLVQYW
FSEKCQSLSAKGKEARASQSHLHTTGAKSFAQMRDEFERAHGREPGALEWFARTHLRKDGTCVENSSKEFLDAAAAMVAQRGSTSSPAKRIAIENQVFNE
LMYSDDEKSYRPVGYGFGANMNKISGVGGELRKRGYMNSDISGNFTRNKLSESKRHDYSALDTIKEVERLSFAMTAMSETNELMQIQIQRQSQQLKIQAQ
QLQLQSEQMEGLQFQLQQVTSLLTKFGVMLNNPQNGPTRGGTSRQRRNVLNTPVPGSSSGDSDSDSDSIEWE*
>Gene.104249::CL10114.Contig2_All::g.104249::m.104249	CL10114.Contig2_All
MSLYCFAFLNCAEQVMSYRSKRTRLGAASKSKEIKGRSVEAIVAEVVADAAAREVEDDETLRSSCYNQSTDQAIDQPTEVTYTDADDVRPNMGKRSRRES
LGPSPSQPSAANPSSELRSSRRLSALVQDTSVHPNNGVSLRGGLAVETELSSSHNIWMDDPLNSDPQQATMMEANDGRPHKKNVADSKFHTRQSSQTHPD
DSPSQLRASKRQSFLVHEDVGEPSDRGLFQERHPKPSNWTDDIEFDEMEEVEMRDLEGRRGKKGGRILPRHVWSLQPGVRFVVPVNALDQPVRKGGHVLV
KFLGDVAKNGEFCPIGEVNWHKVDKRCKANIITLVRDKFVLPPRDEIDKSILKHVGKKWRCYRYELKMQFKKPDKTQEQIASIVPKGVDVSQWEKLVQYW
FSEKCQSLSAKGKEARASQSHLHTTGAKSFAQMRDEFERAHGREPGALEWFARTHLRKDGTCVENSSKEFLDAAAAMVAQRGSTSSPAKRIAIENQVFNE
LMYSDDEKSYRPIGYGFGANINKVSGVGGELRKRGYMNSDISGNFTRNKLSESKRHDYSALDTIKEVERLSFAMTAMSETNELMQIQIQRQSQQLKIQAQ
QLQLQSEQMEGLQFQLQQVTSLLTKFGVMLNNPQNGPTRGGTSRQRRNVLNTPVPGSSSGDSDSDSDSIEWE*
>Gene.104250::CL10114.Contig3_All::g.104250::m.104250	CL10114.Contig3_All
MSYRSKRTRLGAASKSKEIKGRSVEVIVAEVVADVAAREVEDDETLRSSCYNQSTDQAIDQPTEVTYTDADDVRPNMGKRSRRESLGPSPSQPSAANPSS
ELRSSRRLSALVQDTSVHPNNGVSLRGGLAVETELSSSHNIWMDDPLNSDPQQATMMEANDGRPHKKNVADSKFHTRQSSQTHPDDSPSQLRASKRQSFL
VHEDVGEPSDRGLFQERHPKPSNWTDDIEFDEMEEVEMRDLEGRRGKKGGRILPRHVWSLQPGVRFVVPVNALDQPVRKGGHVLVKFLGDVAKNGEFCPI
GEVNWHKVDKRCKANIITLVRDKFVLPPRDEIDKSILKHVGKKWRCYRYELKMQFKKPDKTQEQIASIVPKGVDVSQWEKLVQYWFSEKCQSLSAKGKEA
RASQSHLHTTGAKSFAQMRDEFERAHGREPGALEWFARTHLRKDGTCVENSSKEFLDAAAAMVAQRGSTSSPAKRIAIENQVFNELMYSDDEKSYRPVGY
GFGANMNKISGVGGELRKRGYMNSDISGNFTRNKLSESKRHDYSALDTIKEVERLSFAMTAMSETNELMQIQIQRQSQQLKIQAQQLQLQSEQMEGLQFQ
LQQVTSLLTKFGVMLNNPQNGPTRGGTSRQRRNVLNTPVPGSSSGDSDSDSDSIEWE*
>Gene.104251::CL10115.Contig1_All::g.104251::m.104251	CL10115.Contig1_All
EKEKRVKIYEGENVIGRNNIGVNDKRISRNHLILSAFSSLPFANLLVGGMNPVVINSGGQRKKLNSGEKATINNGDILELIPGTHCFKFVTLSCQRNSNV
GQQKEGGNDHKNAEVGKKREREDANTGVSAGYSMMNNVNESKKHNVLDSGEREEALRHFYPSDDMLPLAFRLMRVQGLPEWANTSCVSINDVLKGDVLAA
VLSNYMVDIDWLLSACPMLRK
>Gene.104252::CL10115.Contig2_All::g.104252::m.104252	CL10115.Contig2_All
MATSTQVGVLIPVKECLEKEKTMKIYEGENVIGRNNVGINDKRISRNHLILSAFSSLPFANLLVGGMNPVVINSGGQRKKLNSGEKATINNGDILELIPG
THCFKFVTLSSQRNSNVSQKKEGGNDLKNVEVGKKRAREDANTGVSAGHSMMNHVDESKKRNVLDSVEREEALRHFYPSDDTSPLTFRLMRVQGLPEWAN
TSCVSINDVLKGDVLAAVLSNYMVDIDWLLSACPMLRKVPHVLVVHGESDGTVEYMKRNKPSNWILHKPPLPISYGTHHSKAMLLVYPQGVRIIVHTANL
IHVDWNNKSQGLWMQDFPWKDQNVGNKGCPFESDLIDYLQVLKLPEFTANLPALGRVKIDASFFKRFNYANAEVRLISSVPGYHSGSNLKKWGHMKLRSI
LEQCIFDEEFKKSPLIYQFSSLGSLDEKWMAELRTSMSSGKCADKSPLGLGEPLIIWPSVEDVRSSLEGYAAGNAIPSPLKNVEKDFLKKYWAKWKATHS
GRCRAMPHIKTFARYNNQNIGWFLLTSANLSKAAWGALQKNNSQLMIRSYELGVLFLPTAVNFGFRFSCTEDMGALTDTKHSVRNNRKIKLVSLTWQGEH
DSESEIVPLPIPYELPPKLYSSQDVPWSWDRQYRQKDVYGLVWPR*
>Gene.104253::CL10116.Contig1_All::g.104253::m.104253	CL10116.Contig1_All
EDNISYRSKFIDKVSVMLGYDELDGLVNGKSHQEFSFVTEDKISAFDVSSVRKMFPSITIGCSPQVELYTDSARHSQTKTNYASSSCEEFQPLLSNAKWM
IPETLTEICPPNERLSDSSFSSEEASYSPIPN
>Gene.104254::CL10116.Contig2_All::g.104254::m.104254	CL10116.Contig2_All
FAEEWCGLTRIILESLPYSLTKSQLRAVSEIIWDLKRPVPMNRLLQGDVGCGKTVVAFLACMEVIGSGYQAAYMVPTELLAIQHYEDLCNLLGNLDSARR
PSVALLTGSTPTKQAHMIRNDLQAGTISFVIGTHSLIAESVEFSALRLAVIDEQHRFGVIQRGRFNRKITDLPPGRLPIETFVVEGDEYGFKKVYEMMLC
ELEEGGKVYLVYPIIEQSEQLPQLRAASGDFKTICSKFPNYSCGLLHGRMKGDEKDKALKSFREGETQILLSTQVIETGIDVPDASMMVVMNAERFGMAQ
LHQLRGRVGRGTRKSKCLLVASAACSLSRLKVMAHSSDGFHLAKVDLLLRGPGDLLGKKQSGHLPDFPITRLEIDGSIIQDAHVAALKILTASHDLERYP
ELKAELSMRQPLSILGD*
>Gene.104255::CL10116.Contig3_All::g.104255::m.104255	CL10116.Contig3_All
NITDTSFTTPISFYLHPIYHYTTIMTMRYNRSIVSKMSKLCHRSKHKVAVYCYVEDNISYRSKFIDKVSVMLGYDELDGLVNGKSHQEFGFVTEDKISAF
DVSSVRKMFPSITIGCSPQVELYTDSARHSQTKTNYASSSCEEFQPLLSNAKWMIPETLTEICPPNERLSDSSFLSEEASCSPIPNQSDDLEDLQCGFPA
SEEPSPLDSPLVLENEKSSQLMLDQSISLIEGFSKRQCRQLEDCDLYTLRKLLHHFPRTYADLQNSHMGIEDGQYLIFVGRVLSSKAIKVSYSLSFWEVI
VGGELDHMRNDEAEVHRPKGENKKMVYLHLKKFFRGTRFTSQGFLWKLKNNHKEGEIVCVSGKVKGTSKEDHYEMREYSLDVIEDEDDTSVPVKGRPFPI
YPSKGGLKAQFFTDNMPRALQSLAANIDPIPQDITMEIGLLGLRDAYFAIHQPKDVNDADLARKRFVFDEFFYLQLGRMYQMLDGLASRIEKEGLLEKYR
NIEQNCTFAEEWCGLTRIILESLPYSLTKSQLRAVSEIIWDLKRPVPMNRLLQGDVGCGKTVVAFLACMEVIGSGYQAAYMVPTELLAIQHYEDLCNLLG
NLDSARRPSVALLTGSTPTKQAHMIRNDLQAGTISFVIGTHSLIAESVEFSALRLAVIDEQHRFGVIQRGRFNSKLCCSSTMSETGSATFGCTTEKNEIQ
MAPHVLAMSATPIPRSLALALYGDMSLTQITDLPPGRLPIETFVIEGDEYGFKKVYEMMLCELEEGGKVYLVYPIIEQSEQLPQLRAASGDFKTICSKFP
NYSCGLLHGRMKGDEKDKALKSFREGETQILLSTQVIETGIDVPDASMMVVMNAERFGMAQLHQLRGRVGRGTRKSKCLLVASAACSLSRLKVMAHSSDG
FHLAKVDLLLRGPGDLLGKKQSGHLPDFPITRLEIDGSIIQDAHVAALKILTASHDLERYPELKAELSMRQPLSILGD*
>Gene.104257::CL10117.Contig2_All::g.104257::m.104257	CL10117.Contig2_All
MSTKIDTTTTTTNTTAGTEPETLRPQTGIKMSLFKRKPGFVIPKNKFSGSLVPLFKAPSNNDASTQQTTSSRQLQRKTKWGPDLTQDTSVRRATALAYQT
RVDQITQLLKSGSLGTESQTSESPKDGSGSELPNNQFEFKNLQTLELERQEAIGEILKLNPNYKAPSDYQPVVREATVPIPVKAYPDYNFVGLVCGSDGE
TQKRLEKETGTKIQVCGTKSKTNEKVDITASHGSELISSCEEVYVRISSDTWEKVDAAAALIELLLSSVKPVNSTSVSGDNTVQGISGNQDVATSHASIS
VVTNQELQPGARPMSMSSQGPFQSYPSSWLPAGQSNAPTSMGFQYNPSPTRPLLGPGHAASFGYGSTQQSTAVPIPRFHTPAPVMPGSFMPSAHPFGHQT
GSMRNLSPVASPSPLVGPQPTLSGSPRVPSSQLTERPFTSPTPSGWMMPRAGVPQSIASGGFPSMGSSQGSLVSQPMAASQTTEFPPPQLGPGSATSFVA
SQIRSSLPMPAQSSANATLVKLLISTANNALRPSQNLLPPSSATNAPSFTPLTHSGPNARGPPFPGSRDFTFQPSRPQGAPSQSFPGQGLHLTSQRPAPV
PLPPAPQGPSFRPGLQNAILQPIRQNMPGPHTGNQMGARPGQFGPPNINPNVGPRHLASVPNAGGGPFPQRGGHPTQYQQNYPAPPLSRPGSSFPVALPP
IASSRPQVYDPFSPTSMSAAQPQRNSIGMGSKQETDAEYEDLMESVGVK*
>Gene.104259::CL10117.Contig3_All::g.104259::m.104259	CL10117.Contig3_All
MSTKIDTTTTATNTTAGPEPETLRQQTGIKMSLFKRKPGFVIPKNKFSGSLVPLFKAPSNNDASTQQTTSSRQLQRKTKWGPDLTQDPSVRRATALAYQT
RVDQITQQLKSGSLGTDSQDLRIT*
>Gene.104262::CL10117.Contig4_All::g.104262::m.104262	CL10117.Contig4_All
MSTKIDTTTTTNTTAGTEPETLRPQTGIKMSLFNRKPGFVIPKNKFSGSLVPLFKAPPTNDAAIQQTTSSKQLLRKTKWGPDLTQDTSVRRATALAYQTR
VDQITQQLKSGSLGTDSQDLRIT*
>Gene.104263::CL10117.Contig5_All::g.104263::m.104263	CL10117.Contig5_All
MSTKIDTTTTATGPEPETRQQTGIKMSLFKRKPGFVIPKNKFSGSLVPLFKAPSNNDASTQQTTSSRQLQRKTKWGPDLTQDPSVRRATALAYQTRVDQI
TQLLKSGSLGTESQTSESPKDGSGSELPNNQFEFKNLQTLEFERQEAIGEILKLNPNYKAPSDYQPVVREATVPIPVKAYPDYNFIGLVCGSDGETQRRL
EKETGTKIQVCGTKSKTNEKIEITASDGSELISSCEDVYVRISSDTWEKVDAAAALIELLLSSVKPVNSTSLSGDNNVQGFSGNQDIATSHANISVVTNQ
ELQPGPRPMSMSSQGPFQPYPSSWLPAGQSSAPTSMGFPFNPSLTRPLLGPGHAAPFGYGLTQQGTAVPIPRLHTTAPVMPGSFMPSAYPLGHQTGSMRN
ISPVASPSPLVGHQPTLSGSPRVPSSQLAERPFTSPTPSGWMMPRAGVPQSIASGGFPSMGSSQGSLVSQPMAASQTTEFPPPQLGPGSATSFVASQIRS
SLPMPAQSSANATLVKLLISTANNALRPSQNLLPPSSATNAPSFTPLTHSGPNARGPPFPGSRDFTFQPSRPQGAPSQSFPGQGLHFTSQRPAPIPLPPA
PQGPSFRPALQNAILQPIRQNMPDPHTGHQMGARPGQFGPPNINPHVGPRHLASVPNAGGGPFPPRGGHPTQYQQNYPAPPLSRPGSSFAAALPPIASSR
PQVYDPFSPTSMSANQPHGNSIGMGSKQDTDAEYEDLMESVGVK*
>Gene.104265::CL10119.Contig1_All::g.104265::m.104265	CL10119.Contig1_All
IIIIIIIILIVSCYCSLKTLTKRRMTFGQVVIGPPGSGKTTYCNGMSQFLSLIGRKVAIINLDPANDALPYECAVNIEDLIKLSDVMTHHSLGPNGGLVY
CMDYLEKNIDWLESKLKPLLKDHYLLFDFPGQVELFFLHSNAKKVIMQLIKKLDLRLTAVHLVDSHLCSDPGKYVSALLLSLSTMLHMELPHINVLSKID
LIESYGKLDFNLDFYTDVQDLSYLQHCLDQDPRAAKYRKLTKELCEVIENFSEVSFETLDIQDKESVGNLVKLIDKTNGYVFAGIDASAVEFSKIAVRQV
DWDYYRYPFCKVLFFR*
>Gene.104266::CL10119.Contig2_All::g.104266::m.104266	CL10119.Contig2_All
IIIIIIIIIIIIIIIIIILIVSCYCSLKTLTKRRMTFGQVVIGPPGSGKTTYCNGMSQFLSLIGRKVAIINLDPANDALPYECAVNIEDLIKLSDVMTHH
SLGPNGGLVYCMDYLEKNIDWLESKLKPLLKDHYLLFDFPGQVELFFLHSNAKKVIMQLIKKLDLRLTAVHLVDAHLCSDPGKYVSALLLSLSTMLHMEL
PHINVLSKIDLIESYGKLGILETSLYQEAS
>Gene.104267::CL10119.Contig3_All::g.104267::m.104267	CL10119.Contig3_All
MVFGQVVIGAPGSGKTTYCNGMSQFLSLIGRKVAIINLDPANDALPYDCAVNIEDLIKLSDVMNDHSLGPNGGLVYCMDYLEKNIDWLESKLKPLLKDHY
LLFDFPGQVELFFLHSNAKKVIMQLIKKLDLRLTAVHLVDSHLCSDPGKYVSALLLSLSTMLHMELPHINVLSKIDLIESYGKLDFNLDFYTDVQDLSYL
QHCLDQDPRAAKYRKLTKELCEVIENFSEVSFETLDIQDKESVGNLVKLIDKTNGYVFAGIDASAVEFSKIAVRQVDWDYYRVAAVQEKYMKDEEPDNFG
SNA*
>Gene.104268::CL10119.Contig4_All::g.104268::m.104268	CL10119.Contig4_All
FCSCIIIIIIIIIIIIIIIIIILIVSCYCSLKTLTKRRMTFGQVVIGPPGSGKTTYCNGMSQFLSLIGRKVAIINLDPANDALPYECAVNIEDLIKLSDV
MTHHSLGPNGGLVYCMDYLEKNIDWLESKLKPLLKDHYLLFDFPGQVELFFLHSNAKKVIMQLIKKLDLRLTAVHLVDSHLCSDPGKYVSALLLSLSTML
HMELPHINVLSKIDLIESYGKLDFNLDFYTDVQDLSYLQHCLDQDPRAAKYRKLTKELCEVIESFSEVSFETLDIQDKESVGNLVKLIDKTNGYVFAGID
ASAVEFSKIAVRQVDWDYYRVAAVQEKYMKDEEPDNVDSNA*
>Gene.104270::CL10119.Contig5_All::g.104270::m.104270	CL10119.Contig5_All
MVFGQVVIGAPGSGKTTYCNGMSQFLSLIGRKVAIINLDPANDALPYDCAVNIEDLIKLSDVMNDHSLGPNGGLVYCMDYLEKNIDWLESKLKPLLKDHY
LLFDFPGQVELFFLHSNAKKVIMQLIKKLDLRLTAVHLVDSHLCSDPGKYVSALLLSLSTMLHMELPHINVLSKIDLIESYGKLDFNLDFYTDVQDLSYL
QHCLDQDPRAAKYRKLTKELCEVIENFSEVSFETLDIQDKESVGNLVKLIDKTNGYVFAGIDASAVEFSKIAVRQVDWDYYRVAAVQEKYMKDEEPDNFG
SNA*
>Gene.104271::CL10119.Contig6_All::g.104271::m.104271	CL10119.Contig6_All
MVFGQVVIGAPGSGKTTYCNGMSQFLSLIGRKVAIINLDPANDALPYDCAVNIEDLIKLSDVMNDHSLGPNGGLVYCMDYLEKNIDWLESKLKPLLKDHY
LLFDFPGQVELFFLHSNAKKVIMQLIKKLDLRLTAVHLVDSHLCSDPGKYVSALLLSLSTMLHMELPHINVLSKIDLIESYGKLDFNLDFYTDVQDLSYL
QHCLDQDPRAAKYRKLTKELCEVIENFSEVSFETLDIQDKESVGNLVKLIDKTNGYVFAGIDASAVEFSKIAVRQVDWDYYRVAAVQEKYMKDEEPDNVD
SNA*
>Gene.104273::CL10119.Contig7_All::g.104273::m.104273	CL10119.Contig7_All
MVFGQVVIGAPGSGKTTYCNGMSQFLSLIGRKVAIINLDPANDALPYDCAVNIEDLIKLSDVMNDHSLGPNGGLVYCMDYLEKNIDWLESKLKPLLKDHY
LLFDFPGQVELFFLHSNAKKVIMQLIKKLDLRLTAVHLVDAHLCSDPGKYVSALLLSLSTMLHMELPHINVLSKIDLIESYGKLDFNLDFYTDVQDLSYL
QHCLDQDPRAAKYRKLTKELCEVIESFSEVSFETLDIQDKESVGNLVKLIDKTNGYVFAGIDASAVEFSKIAVRQVDWDYYRVAAVQEKYMKDEEPDNVD
SNA*
>Gene.104275::CL10119.Contig8_All::g.104275::m.104275	CL10119.Contig8_All
FCSCIIIIIIIIIIIIIIIIIILIVSCYCSLKTLTKRRMTFGQVVIGPPGSGKTTYCNGMSQFLSLIGRKVAIINLDPANDALPYECAVNIEDLIKLSDV
MTHHSLGPNGGLVYCMDYLEKNIDWLESKLKPLLKDHYLLFDFPGQVELFFLHSNAKKVIMQLIKKLDLRLTAVHLVDSHLCSDPGKYVSALLLSLSTML
HMELPHINVLSKIDLIESYGKLDFNLDFYTDVQDLSYLQHCLDQDPRAAKYRKLTKELCEVIENFSEVSFETLDIQDKESVGNLVKLIDKTNGYVFAGID
ASAVEFSKIAVRQVDWDYYRVAAVQEKYMKDEEPDNFGSNA*
>Gene.18546::CL1012.Contig10_All::g.18546::m.18546	CL1012.Contig10_All
MKLVHIMSWLGVLSTMMFLRGASGSDTINLGAIFTLATINGKVSQIAMNAAVNDINADPNILGGRNLSLQIHDSNYNGFLSIMGALQFMETDIVAIIGPQ
SSIMAHVLSHLANELHVPLLSFVALDPTLSPIQYPYFFQTAPNDLFQMAAIAEMVSYFRWTQVIAIFTDDEQSRNGITALGDKLTERRAKISYKALLPPD
IQGNESLVAKELEKVKMMETKVLVVHSLATYGQIILRVADQLGMMSEGYIWIATAWLPSILDYNKSPEVYKISQGVITLRPHTPDSPRKRAFISRWNNLA
NGSIGLNAYGLYAYDTVWVIAHAMNTFLSRGNTISFSNDPVLAAIGGGNMNLSALSIFNGGSELLKIILDTNMTGLTGPIWYNSQRDLVDPSYDIINIVD
GQMKQIGYWSNYSGLSVVAPEVLREKPQNRSSSSQKLYNVLWPGGTKKKPRGWVFPHGGRKLRIGVPHRVSFLEFVYQDNQTHAIRGYCIDVFEAAVKLL
PYAVPYEFILFGDGHKNPSYYDLVRRITTGVSIYGVYAKPFD*
>Gene.18548::CL1012.Contig11_All::g.18548::m.18548	CL1012.Contig11_All
MKLVLIVPWLGVLFTMMFLGGTSGSEKINLGAIFTLGTINGKISQIAMNAAVDDINADPSILRGRNLSLQIHDSNYNGFLSIMGALQFMETDIVAIIGPQ
SSIMAHVLSHLANELHVPLLSFTALDPTLSPIQYPYFFQTAPNDLFQMAAIAEMVSYFRWTQVIAIFTDEEQSRNGITALGDKLTERRAKIAYKAILPPD
IRGNESLVEKELEKVKMMESRVIVLHTLSVYGPIILKAADKLGMMGDGYVWIVTAWLPSILDSNRSSDVPKTSQGVITLRPHTPDSPRKRAFISRWNNLS
NGSIGLNAYGLYAYDTVWVIAHAMNTFLSRGNNISFSNDPVLAAIGGGNMNLSALSIFDGGSELQKIILETNMTGLTGPMWFDSQRDRAYPSFDIINIVG
SQMRPLGYWSNYSGLSVAAPEILLKKPQNRSIASQKLNSVVWPGRAKKKPRGWVFPHDGRKLRIGVPHRVSFLEFVYQDNQTHAIRGYCIDVFEAAVKLL
PYAVPYEFILFGNGLRNPSYNELVQRISTGEFDAAVGEIAIVTNRTMIVDFTQPFADSGLVVVAPVKKLCSSAWAFLRPFTPLMWAVTGIFFLIVGAVIW
ILEHRLNDEFRGSPRKQFMTVLWFSFSTLFFAHRENTVSTLGRIILVIWLFVVLIIQSSYTASLTSFLTVQQLQSSIKGIDSLIASSMPIGYQVGSYAEN
YLNQELNIAKSRLKPLNSPEDYVNALTTGRVAAIVDERPYVDLFLSNYCQFAVAGEEFTKSGWGFAFQRDSPLALDMSTALLNLAENGILENITEFWLKK
KDSCQLQLAVNDSEQLKITNFTGLFLICGIACVLALIIYLCLIVYKFHRHHQPQVSKPSTPGCSGSVRLKTFLSFADKKEDLSQRKLKRKRMSASMTSNG
SDQTIMDVESGEVSSGSKSYQENSRKLVGISERMEADGS*
>Gene.18550::CL1012.Contig12_All::g.18550::m.18550	CL1012.Contig12_All
MKLVHIMSWLGVLSTMMFLRGASGSDTINLGAIFTLATINGKVSQIAMNAAVNDINADPNILGGRNLSLQIHDSNYNGFLSIMGALQFMETDIVAIIGPQ
SSIMAHVLSHLANELHVPLLSFTALDPTLSPIQYPYFFQTAPNDLFQMAAIAEMVSYFRWTQVIAIFTDEEQSRNGITALGDKLTERRAKISYKALLPPD
IQGNESLVAKELEKVKMMETKVLVVHSLATYGQIILRVADQLGMMSEGYIWIATAWLPSILDYNKSPEVYKISQGVITLRHHIPDSRRKKAFISRWNNLT
NGSFGLNAFGYYAYDTIWLVASAVDTFLQQGNNISFSNDPALTAIGGRDMNLSALSIFDGGSELQKIILETNMTGLTGPMWFDSQRDRAYPSFDIINIVG
SQMRPLGYWSNYSGLSVAAPEILLKKPQNRSIASQKLNSVVWPGRAKKKPRGWVFPHDGRKLRIGVPHRVSFLEFVYQDNQTHAIRGYCIDVFEAAVKLL
PYAVPYEFILFGNGLRNPSYNELVQRISTGEFDAAVGEIAIVTNRTMIVDFTQPFADSGLVVVAPVKKLCSSAWAFLRPFTPLMWAVTGIFFLIVGAVIW
ILEHRLNDEFRGSPRKQFMTVLWFSFSTLFFAHRENTVSTLGRIILVIWLFVVLIIQSSYTASLTSFLTVQQLQSSIKGIDSLIASSMPIGYQVGSYAEN
YLNQELNIAKSRLKPLNSPEDYVNALTTGRVAAIVDERPYVDLFLSNYCQFAVAGEEFTKSGWGFAFQRDSPLALDMSTALLNLAENGILENITEFWLKK
KDSCQLQLAVNDSEQLKITNFTGLFLICGIACVLALIVYLCLMVYKFHRHHQPQVSKPSTPGCSGSVRLKTFLSFADKKEDLSQRRLKRKRMSASMTNYG
SNQTMDVEFGGISSGSNSYQENSRKLVGINESMEADGS*
>Gene.18552::CL1012.Contig13_All::g.18552::m.18552	CL1012.Contig13_All
MKLVHVMSWLGVVSTMMVLRGASGSDTINLGAIFTLATINGKVSQIAMNAAVNDINADPNILGGRNLSLQIHDSNYNGFLSIMGALQFMETDIVAIIGPQ
SSIMAHVLSHLANELHVPLLSFTALDPTLSPIQYPYFFQTAPNDLFQMAAIAEMVSYFRWTQVIAIFTDEEQSRNGITALGDKLTERRAKIAYKAILPPD
IRGNESLVEKELEKVKMMESRVIVLHTLSVYGPIILKAADKLGMMGDGYVWIVTAWLPSILDSNRSSDVPKTSQGVITLRPHTPDSPRKRAFISRWNNLS
NGSIGLNAYGLYAYDTVWVIAHAMNTFLSRGNNISFSNDPVLAAIGGGNMNLSALSIFDGGSELLRIILETNMTGLTGPIWYNSQRDLVDPSYDIINIVD
GQMKQIGYWSNYSGLSVVAPEVLREKPQNRSSSSQKLYNVVWPGGTKNKPRGWVFPHGGRKLRIGVPHRVSFLEFVYQDNQTHAIRGYCIDVFEAAVKLL
PYAVPYEFILFGDGHKNPSYNDLVRRITTGEFDAAVGEIAIVTNRTMIVDFTQPYADSGLVVVAPVKKLNSSAWAFLRPFKPIMWAVTAIFFLIVGAVIW
ILEHRFNDDFRGPPRKQIMTILWFSFSTLFFAHRENTVSTLGRMVLVIWLFVVLIIQSSYTASLTSYLTVQQLQSSIKGIDSLITSSVPIGYQVGSYAEN
YLNQELNIAKSRLKPLNSPEDYANALTTGRVAAIVDEQPYVDLFLSNYCQFAVAGQEFTKSGWGFAFQRDSPLALDMSTALLELSENGVLQNITEFWLKK
KKSCQSQLAVNDSEQLKIDNFTGLFLICGVACLLALIIYFCLMLYQFHQHHLPQVSESSSQGSSSRSVRLKTFLSFADKKEDLSQRKLKRKRMCTSMPNH
GSDQLEEVESGARRSSGFESYRENTNNSWNH*
>Gene.18554::CL1012.Contig14_All::g.18554::m.18554	CL1012.Contig14_All
WLPSILDSNRSSDVPKTSQGVITLRPHTPDSPRKRAFISRWNNLSNGSIGLNAYGLYAYDTVWVIAHAMNTFLSRGNNISFSNDPVLAAIGGGNMNLSAL
SIFDGGSELLRIILETNMTGLTGPIWYNSQRDLVDPSYDIINIVDGQMKQIGYWSNYSGLSVVAPEVLREKPQNRSSSSQKLYNVVWPGGTKNKPRGWVF
PHGGRKLRIGVPHRVSFLEFVYQDNQTHAIRGYCIDVFEAAVKLLPYAVPYEFILFGDGHKNPSYNDLVRRITTGEFDAAVGEIAIVTNRTMIVDFTQPY
ADSGLVVVAPVKKLNSSAWAFLRPFKPIMWAVTAIFFLIVGAVIWILEHRFNDDFRGPPRKQIMTILWFSFSTLFFAHSKSILQSIF*
>Gene.18556::CL1012.Contig15_All::g.18556::m.18556	CL1012.Contig15_All
MKLVHIVSWLGVLFTMMFLGGTSGSEKINLGAIFTLGTINGKISQIAMNAAVDDINADSSILRGRNLSLQIHDSNYNGFLSIMGALQFMETDTVAIVGPQ
ASIMAHVLSHLANELHVPLLSFVALDPTLSPIQYPYFFQTAPNDLFQMAAIAEMVSYFRWTQVIAIFTDDEQSRNGITALGDKLTERRAKISYKALLPPD
IQGNESLVAKELEKVKMMETKVLVVHSLATYGQIILRVADQLGMMSEGYIWIATAWLPSILDYNKSPEVYKISQGVITLRPHTPDSPRKRAFISRWNNLA
NGSIGLNAYGLYAYDTVWVIAHAMNTFLSRGNTISFSNDPVLAAIGGGNMNLSALSIFNGGSELLKIILDTNMTGLTGPIWYNSQRDLVDPSYDIINIVD
GQMKQIGYWSNYSGLSVVAPEVLREKPQNRSSSSQKLYNVLWPGGTKKKPRGWVFPHGGRKLRIGVPHRVSFLEFVYQDNQTHAIRGYCIDVFEAAVKLL
PYAVPYEFILFGDGHKNPSYYDLVRRITTGVSIYGVYAKAFD*
>Gene.18559::CL1012.Contig16_All::g.18559::m.18559	CL1012.Contig16_All
MKLVHIVSWLGVLFTMMFLGGTSGSEKINLGAIFTLGTINGKISQIAMNAAVDDINADPSILRGRNLSLQIHDSNYNGFLSIMGALQFMETDTVAIVGPQ
ASIMAHVLSHLANELHVPLLSFVALDPTLSPIQYPYFFQTAPNDLFQMAAIAEMVSYFRWTQVIAIFTDEEQSRNGITALGDKLTERRAKIAYKAILPPD
IRGNESLVEKELEKVKMMESRVIVLHTLSVYGPIILKAADKLGMMGDGYVWIVTAWLPSILDSNRSSDVPKTCQGVITLRPHTPDSPRKRAFISRWNNLA
NGSIGLNAYGLYAYDTVWVIAHAMNTFLSRGNTISFSNDPVLAAIGGGNMNLSALSIFNGGSELLKIILDTNMTGLTGPIWYNSQRDLVDPSYDIINIVD
GQMKQIGYWSNYSGLSVVAPEVLREKPQNRSSSSQKLYNVVWPGGTKNKPRGWVFPHGGRKLRIGVPHRVSFLEFVYQDNQTHAIRGYCIDVFEAAVKLL
PYAVPYEFILFGDGHKNPNYYDLVRRITTGVSIYGVYAKAFD*
>Gene.18562::CL1012.Contig17_All::g.18562::m.18562	CL1012.Contig17_All
MKLVLIVPWLGVLFTMMFLGGTSGSEKINLGAIFTLGTINGKISQIAMNAAVDDINADPSILRGRNLSLQIHDSNYNGFLSIMGALQFMETDTVAIVGPQ
ASIMAHVLSHLANELHVPLLSFVALDPTLSPIQYPYFFQTAPNDLFQMAAIAEMVSYFRWTQVIAIFTDDEQSRNGITALGDKLTERRAKISYKALLPPD
IQGNESLVAKELEKVKMMETKVLVVHSLATYGQIILRVAEQLGMMSEGYIWIATAWLPSILDYNKSPEVYKTSQGVITLRHHIPDSQKKKAFISRWNKLT
NGSIGLNAFGYYAYDTIWMIARAVDSFLQQGNNISFSNDPALTAIGGREMNLSALSIFDGGSELQKIILETNMTGLTGPMWFNSQRDRVYPSFDIINIVG
SQMRPLGYWSNYSGLSVVAPEILLEKPQNRSIASQKLNSVVWPGRAKKKPRGWVFPHDGRKLRIGVPHRVSFLEFVYQDNQTHAIRGYCIDVFEAAVKLL
PYAVPYEFILFGNGLRNPSYNELVQRISTGEFDAAVGEIAIVTNRTMIVDFTQPFADSGLVVVAPVKKLCSSAWAFLRPFTPLMWAVTGIFFLIVGAVIW
ILEHRLNDEFRGSPRKQFMTVLWFSFSTLFFAHRENTVSTLGRIILVIWLFVVLIIQSSYTASLTSFLTVQQLQSSIKGIDSLIASSMPIGYQVGSYAEN
YLNQELNIAKSRLKPLNSPEDYVNALTTGRVAAIVDEQPYVDLFLSNYCQFAVAGEEFTKSGWGFAFQRDSPLALDMSTALLNLAENGILENITEFWLKK
KDSCQLQLAVNDSEQLKITNFTGLFLICGIACVLALIIYLCLIVYKFHRHHQPQVSKPSTPGCSGSVRLKTFLSFADKKEDLSQRKLKRKRMSASMTSNG
SDQTIMDVESGEVSSGSKSYQENSRKLVGISERMEADGS*
>Gene.18564::CL1012.Contig18_All::g.18564::m.18564	CL1012.Contig18_All
MKLVHIMSWLGVLSTMMFLRGASGSDTINLGAIFTLATINGKVSQIAMNAAVNDINADPNILGGRNLSLQIHDSNYNGFLSIMGALQFMETDIVAIIGPQ
SSIMAHVLSHLANELHVPLLSFTALDPTLSPIQYPYFFQTAPNDLFQMAAIAEMVSYFRWTQVIAIFTDEEQSRNGITALGDKLTERRAKIAYKAILPPD
IRGNESLVEKELEKVKMMESRVIVLHTLSVYGPIILKAADKLGMMGDGYVWIVTAWLPSILDSNRSSDVPKTCQGVITLRPHTPDSPRKRAFISRWNNLA
NGSIGLNAYGLYAYDTVWVIAHAMNTFLSRGNTISFSNDPVLAAIGGGNMNLSALSIFNGGSELLKIILDTNMTGLTGPIWYNSQRDLVDPSYDIINIVD
GQMKQIGYWSNYSGLSVVAPEVLREKPQNRSSSSQKLYNVLWPGGTKKKPRGWVFPHGGRKLRIGVPHRVSFLEFVYQDNQTHAIRGYCIDVFEAAVKLL
PYAVPYEFILFGDGHKNPSYNDLVRRITTGEFDAAVGEIAIVTNRTMIVDFTQPYADSGLVVVAPVKKLNSSAWAFLRPFKPIMWAVTAIFFLIVGAVIW
ILEHRFNDDFRGPPRKQIMTILWFSFSTLFFAHRENTVSTLGRMVLVIWLFVVLIIQSSYTASLTSYLTVQQLQSSIKGIDSLITSSVPIGYQVGSYAEN
YLNQELNIAKSRLKPLNSPEDYANALTTGRVAAIVDEQPYVDLFLSNYCQFAVAGQEFTKSGWGFAFQRDSPLALDMSTALLELSENGVLQNITEFWLKK
KKSCQSQLAVNDSEQLKITNFTGLFLICGIACVLALIVYLCLMVYKFHRHHQPQVSKPSTPGCSGSVRLKTFLSFADKKEDLSQRKLKRKRMCTSMPNHG
SDQLEEVESGARRSSGFESYRENTNNSWNH*
>Gene.18566::CL1012.Contig19_All::g.18566::m.18566	CL1012.Contig19_All
MKLVHVMSWLGVVSTMMVLRGASGSDTINLGAIFTLATINGKVSKIAMNAAVDDINADPNILGGRNLSLQIHDSNYNGFLSIMGALQFMETDIVAIIGPQ
SSIMAHVLSHLANELHVPLLSFTALDPTLSPIQYPYFFQTAPNDLFQMAAIAEMVSYFRWTQVIAIFTDEEQSRNGITALGDKLTERRAKIAYKAILPPD
IRGNESLVEKELEKVKMMESRVIVLHTLSVYGPIILKAADKLGMMGDGYVWIVTAWLPSILDSNRSSDVPKTCQGVITLRHHIPDSRRKKAFISRWNNLT
NGSFGLNAFGYYAYDTIWLVASAVDTFLQQGNNISFSNDPALTAIGGRDMNLSALSIFDGGSELQKIILETNMTGLTGPMWFNSQRDRVYPSFDIINIVG
SQMRPLGYWSNYSGLSVVAPEILLEKPQNRSIASQKLNSVVWPGRAKKKPRGWVFPHDGRKLRIGVPHRVSFLEFVYQDNQTHAIRGYCIDVFEAAVKLL
PYAVPYEFILFGDGLRNPSYNELVQRISTGEFDAAVGEIAIVTNRTMIVDFTQPFADSGLVVVAPVKKLCSSAWAFLRPFTPLMWAVTGIFFLIVGAVIW
ILEHRLNDEFRGSPRKQFMTVLWFSFSTLFFAHRENTVSTLGRIILVIWLFVVLIIQSSYTASLTSFLTVQQLQSSIKGIDSLIASSMPIGYQVGSYAEN
YLNQELNIAKSRLKPLNSPEDYANALTTGRVAAIVDEQPYVDLFLSNYCQFAVAGQEFTKSGWGFAFQRDSPLALDMSTALLNLAENGILENITEFWLKK
KDSCQLQLAVNDSEQLKITNFTGLFLICGIACVLALIIYLCLIVYKFHRHHQPQVSKPSTPGCSGSVRLKTFLSFADKKEDLSQRKLKRKRMSASMTSNG
SDQTIMDVESGEVSSGSKSYQENSRKLVGISERMEADGS*
>Gene.18528::CL1012.Contig1_All::g.18528::m.18528	CL1012.Contig1_All
MKLVHIVSWLGVLFTMMFLGGTSGSEKINLGAIFTLGTINGKISQIAMNAAVDDINADPSILRGRNLSLQIHDSNYNGFLSIMGALQFMETDTVAIVGPQ
ASIMAHVLSHLANELHVPLLSFVALDPTLSPIQYPYFFQTAPNDLFQMAAIAEMVSYFRWTQVIAIFTDDEQSRNGITALGDKLTERRAKISYKALLPPD
IQGNESLVAKELEKVKMMETKVLVVHSLATYGQIILRVADQLGMMSEGYIWIATAWLPSILDYNKSPEVYKISQGVITLRPHTPDSPRKRAFISRWNNLA
NGSIGLNAYGLYAYDTVWVIAHAMNTFLSRGNTISFSNDPVLAAIGGGNMNLSALSIFNGGSELLKIILDTNMTGLTGPIWYNSQRDLVDPSYDIINIVD
GQMKQIGYWSNYSGLSVVAPEVLREKPQNRSSSSQKLYNVLWPGGTKKKPRGWVFPHGGRKLRIGVPHRVSFLEFVYQDNQTHAIRGYCIDVFEAAVKLL
PYAVPYEFILFGDGHKNPNYYDLVRRITTGEFDAAVGEIAIVTNRTMIVDFTQPYADSGLVVVAPVKKLNSSAWAFLRPFKPIMWAVTAIFFLIVGAVIW
ILEHRFNDDFRGPPRKQIMTILWFSFSTLFFAHRENTVSTLGRMVLVIWLFVVLIIQSSYTASLTSFLTVQQLQSSIKGIDSLITSSVPIGYQVGSYAEN
YLNQELNIAKSRLKPLNSPEDYVNALTTGRVAAIVDERPYVDLFLSNYCQFAVAGEEFTKSGWGFAFQRDSPLALDMSTALLNLAENGILENITEFWLKK
KDSCQLQLAVNDSEQLKITNFTGLFLICGIACVLALIVYLCLMVYKFHRHHQPQVSKPSTPGCSGSVRLKTFLSFADKKEDLSQRRLKRKRMSASMTNYG
SDQTIMDVESGEVSSGSKSYQENSRKLVGISERMEADGS*
>Gene.18568::CL1012.Contig20_All::g.18568::m.18568	CL1012.Contig20_All
MKLVLIVPWLGVLFTMMFLGGTSGSEKINLGAIFTLGTINGKISQIAMNAAVDDINADPSILRGRNLSLQIHDSNYNGFLSIMGALQFMETDIVAIIGPQ
SSIMAHVLSHLANELHVPLLSFTALDPTLSPIQYPYFFQTAPNDLFQMAAIAEMVSYFRWTQVIAIFTDEEQSRNGITALGDKLTERRAKIAYKAILPPD
IRGNESLVEKELEKVKMMESRVIVLHTLSVYGPIILKAADKLGMMGDGYVWIVTAWLPSILDSNRSSDVPKTCQGVITLRPHTPDSPRKRAFISRWNNLA
NGSIGLNAYGLYAYDTVWVIAHAMNTFLSRGNTISFSNDPVLAAIGGGNMNLSALSIFNGGSELLKIILDTNMTGLTGPIWYNSQRDLVDPSYDIINIVD
GQMKQIGYWSNYSGLSVVAPEVLREKPQNRSSSSQKLYNVLWPGGTKKKPRGWVFPHGGRKLRIGVPHRVSFLEFVYQDNQTHAIRGYCIDVFEAAVKLL
PYAVPYEFILFGDGHKNPNYYDLVRRITTGEFDAAVGEIAIVTNRTMIVDFTQPYADSGLVVVAPVKKLNSSAWAFLRPFKPIMWAVTALFFLIVGAVIW
ILEHRFNDEFRGPPREQIMTILWFSFSTLFFAHRENTVSTLGRMVLVIWLFVVLIIQSSYTASLTSYLTVQQLQSSIKGIDSLITSSVPIGYQVGSYAEN
YLNQELNIAKSRLKPLNSPEDYVNALTTGRVAAIVDERPYVDLFLSNYCQFAVAGEEFTKSGWGFAFQRDSPLALDMSTALLNLAENGILENITEFWLKK
KDSCQLQLAVNDSEQLKITNFTGLFLICGIACVLALIIYLCLIVYKFHRHHQPQVSKPSTPGCSGSVRLKTFLSFADKKEDLSQRRLKRKRMSASMTNYG
SNQTIMDVESGEVSSGSKSYQENSRKLVGISERMEADGS*
>Gene.18570::CL1012.Contig21_All::g.18570::m.18570	CL1012.Contig21_All
MKLVLIVPWLGVLFTMMFLGGTSGSEKINLGAIFTLGTINGKISQIAMNAAVDDINADPSILRGRNLSLQIHDSNYNGFLSIMGALQFMETDTVAIVGPQ
ACIMAHVLSHLANELHIPLLSFVALDPTLSPIQYPYFFQTAPSDLFQMAAIAEMVSYFRWTQVIAIFTDDEQSRNGITALGDKLTERRAKISYKALLPPD
IQGNESLVAKELEKVKMMETKVLVVHSLATYGQIILRVAEQLGMMSEGYIWIATAWLPSILDYNKSPEVYKTSQGVITLRHHIPDSQKKKAFISRLNKLT
NGSIGLNAFGYYAYDTIWMIARAVDSFLQQGNNISFSNDPALTAIGGREMNLSALSIFDGGSELQKIILETNMTGLTGPMWFNSQRDRVYPSFDIINIVG
SQMRPLGYWSNYSGLSVVAPEILLEKPQNRSIASQKLNSVVWPGRAKKKPRGWVFPHDGRKLRIGVPHRVSFLEFVYQDNQTHAIRGYCIDVFEAAVKLL
PYAVPYEFILFGNGLRNPSYNELVQRISTGEFDAAVGEIAIVTNRTMIVDFTQPYADSGLVVVAPVKKLNSSAWAFLRPFKPIMWAVTALFFLIVGAVIW
ILEHRFNDEFRGPPREQIMTILWFSFSTLFFAHRENTVSTLGRMVLVIWLFVVLIIQSSYTASLTSFLTVQQLQSSIKGIDSLITSSVPIGYQVGSYAEN
YLNQELNIAKSRLKPLNSPEDYANALTTGRVAAIVDEQPYIDLFLSNYCQFAVAGQEFTKSGWGFAFQRDSPLALDMSTALLGLSENGVLQNITEFWLKK
KKSCQSQLAVNDSDQLKIDNFTGLFLICGVACLLALIIYFCLMLYQFHQHHLPQVSEPSSQGSSSRSVRLKTFLSFADKKEDLSQRKLKRKRMCTSMPNH
VSDQMVEVESGGRKSSGFESYRENSNNSWNP*
>Gene.18572::CL1012.Contig22_All::g.18572::m.18572	CL1012.Contig22_All
MKLVHVMSWLGVVSTMMVLRGASGSDTINLGAIFTLATINGKVSKIAMNAAVDDINADPNILGGRNLSLQIHDSNYNGFLSIMGALQFMETDIVAIIGPQ
SSIMAHVLSHLANELHVPLLSFTALDPTLSPIQYPYFFQTAPNDLFQMAAIAEMVSYFRWTQVIAIFTDEEQSRNGITALGDKLTERRAKISYKALLPPD
IQGNESLVAKELEKVKMMETKVLVVHSLATYGQIILRVADQLGMMSEGYIWIATAWLPSILDYNKSPEVYKISQGVITLRHHIPDSRRKKAFISRWNNLT
NGSFGLNAFGYYAYDTIWLVASAVDTFLQQGNNISFSNDPALTAIGGRDMNLSALSIFDGGSELQKIILETNMTGLTGPMWFDSQRDRAYPSFDIINIVG
SQMRPLGYWSNYSGLSVAAPEILLKKPQNRSIASQKLNSVVWPGRAKKKPRGWVFPHDGRKLRIGVPHRVSFLEFVYQDNQTHAIRGYCIDVFEAAVKLL
PYAVPYEFILFGNGLRNPSYNELVQRISTGEFDAAVGEIAIVTNRTMIVDFTQPFADSGLVVVAPVKKLRSSAWAFLRPFTPLMWAVTGIFFLIVGAVIW
ILEHRLNDEFRGPPRKQIMTVLWFSFSTLFFAHRENTVSTLGRMVLVIWLFVVLIIQSSYTASLTSYLTVQQLQSSIKGIDSLITSSVPIGYQVGSYAEN
YLNQELNIAKSRLKPLNSPEDYANALTTGRVAAIVDEQPYVDLFLSNYCQFAVAGQEFTKSGWGFAFQRDSPLALDMSTALLELSENGVLQNITEFWLKK
KKSCQSQLAVNDSEQLKIDNFTGLFLICGVACLLALIIYFCLMLYQFHQHHLPQVSESSSQGSSSRSVRLKTFLSFADKKEDLSQRKLKRKRMCTSMPNH
GSDQLEEVESGARRSSGFESYRENTNNSWNH*
>Gene.18574::CL1012.Contig23_All::g.18574::m.18574	CL1012.Contig23_All
MKLVLIVPWLGVLFTMMFLGGTSGSEKINLGAIFTLGTINGKISQIAMNAAVDDINADSSILRGRNLSLQIHDSNYNGFLSIMGALQFMETDTVAIVGPQ
ACIMAHVLSHLANELHIPLLSFVALDPTLSPIQYPYFFQTAPSDLFQMAAIAEMVSYFRWTQVIAIFTDDEQSRNGITALGDKLTERRAKISYKALLPPD
IQGNESLVAKELEKVKMMETKVLVVHSLATYGQIILRVAEQLGMMSEGYIWIATAWLPSILDYNKSPEVYKTSQGVITLRHHIPDSRRKKAFISRWNNLT
NGSFGLNAFGYYAYDTIWMIARAVDSFLQQGNNISFSNDPALTAIGGREMNLSALSIFDGGSELQKIILETNMTGLTGPMWFDSQRDRAYPSFDIINIVG
SQMRPLGYWSNYSGLSVAAPEILLKKPQNRSIASQKLNSVVWPGRAKKKPRGWVFPHDGRKLRIGVPHRVSFLEFVYQDNQTHAIRGYCIDVFEAAVKLL
PYAVPYEFILFGNGLRNPSYNELVQRISTGEFDAAVGEIAIVTNRTMIVDFTQPYADSGLVVVAPVKKLNSSAWAFLRPFKPIMWAVTALFFLIVGAVIW
ILEHRFNDEFRGPPREQIMTILWFSFSTLFFAHRENTVSTLGRMVLVIWLFVVLIIQSSYTASLTSFLTVQQLQSSIKGIDSLITSSVPIGYQVGSYAEN
YLNQELNIAKSRLKPLNSPEDYANALTTGRVAAIVDEQPYIDLFLSNYCQFAVAGQEFTKSGWGFAFQRDSPLALDMSTALLELSENGVLQNITEFWLKK
KKSCQSQLAVNDSEQLKIDNFTGLFLICGVACLLALIIYFCLMLYQFHQHHLPQVSESSSQGSSSRSVRLKTFLSFADKKEDLSQRKLKRKRMCTSMPNH
GSDQLEEVESGARRSSGFESYRENTNNSWNH*
>Gene.18576::CL1012.Contig24_All::g.18576::m.18576	CL1012.Contig24_All
MKLVLIVPWLGVLFTMMFLGGTSGSEKINLGAIFTLGTINGKISQIAMNAAVDDINADPSILRGRNLSLQIHDSNYNGFLSIMGALQFMETDTVAIVGPQ
ACIMAHVLSHLANELHIPLLSFVALDPTLSPIQYPYFFQTAPSDLFQMAAIAEMVSYFRWTQVIAIFTDDEQSRNGITALGDKLTERRAKISYKALLPPD
IQGNESLVAKELEKVKMMETKVLVVHSLATYGQIILRVADQLGMMSEGYIWIATAWLPSILDYNKSPEVYKISQGVITLRHHIPDSRRKKAFISRWNNLT
NGSFGLNAFGYYAYDTIWLVASAVDTFLQQGNNISFSNDPALTAIGGRDMNLSALSIFDGGSELQKIILETNMTGLTGPMWFDSQRDRAYPSFDIINIVG
SQMRPLGYWSNYSGLSVAAPEILLKKPQNRSIASQKLNSVVWPGRAKKKPRGWVFPHDGRKLRIGVPHRVSFLEFVYQDNQTHAIRGYCIDVFEAAVKLL
PYAVPYEFILFGNGLRNPSYNELVQRISTGEFDAAVGEIAIVTNRTMIVDFTQPYADSGLVVVAPVKKLNSSAWAFLRPFKPIMWAVTAIFFLIVGAVIW
ILEHRFNDEFRGPPRKQIMTILWFSFSTLFFAHRENTVSTLGRMVLVIWLFVVLIIQSSYTASLTSFLTVQQLQSSIKGIDSLITSSVPIGYQVGSYAEN
YLNQELNIAKSRLKPLNSPEDYANALTTGRVAAIVDEQPYVDLFLSNYCQFAVAGQEFTKSGWGFAFQRDSPLALDMSTALLELSENGVLQNITEFWLKK
KKSCQSQLAVNDSEQLKIDNFTGLFLICGVACLLALIIYFCLMLYQFHQHHLPQVSESSSQGSSSRSVRLKTFLSFADKKEDLSQRKLKRKRMCTSMPNH
GSDQLEEVESGARRSSGFESYRENTNNSWNH*
>Gene.18579::CL1012.Contig25_All::g.18579::m.18579	CL1012.Contig25_All
MKLVHIVSWLGVLFTMMFLGGTSGSEKINLGAIFTLGTINGKISQIAMNAAVDDINADSSILRGRNLSLQIHDSNYNGFLSIMGALQFMETDTVAIVGPQ
ASIMAHVLSHLANELHVPLLSFVALDPTLSPIQYPYFFQTAPNDLFQMAAIAEMVSYFRWTQVIAIFTDDEQSRNGITALGDKLTERRAKISYKALLPPD
IQGNESLVAKELEKVKMMETKVLVVHSLATYGQIILRVADQLGMMSEGYIWIATAWLPSILDYNKSPEVYKISQGVITLRPHTPDSPRKRAFISRWNNLA
NGSIGLNAYGLYAYDTVWVIAHAMNTFLSRGNTISFSNDPVLAAIGGGNMNLSALSIFDGGSELLRIILETNMTGLTGPIWYNSQRDLVDPSYDIINIVD
GQMKQIGYWSNYSGLSVVAPEVLREKPQNRSSSSQKLYNVLWPGGTKKKPRGWVFPHGGRKLRIGVPHRVSFLEFVYQDNQTHAIRGYCIDVFEAAVKLL
PYAVPYEFILFGDGHKNPSYNDLVRRITTGEFDAAVGEIAIVTNRTMIVDFTQPYADSGLVVVAPVKKLNSSAWAFLRPFKPIMWAVTALFFLIVGAVIW
ILEHRFNDEFRGPPREQIMTILWFSFSTLFFAHRENTVSTLGRMVLVIWLFVVLIIQSSYTASLTSFLTVQQLQSSIKGIDSLITSSVPIGYQVGSYAEN
YLNQELNIAKSRLKPLNSPEDYANALTTGRVAAIVDEQPYIDLFLSNYCQFAVAGQEFTKSGWGFAFQRDSPLALDMSTALLGLSENGVLQNITEFWLKK
KKSCQSQLAVNDSDQLKIDNFTGLFLICGVACLLALIIYFCLMLYQFHQHHLPQVSESSSQGSSSRSVRLKTFLSFADKKEDLSQRKLKRKRMCTSMPNH
VSDQMVEVESGGRKSSGFESYRENSNNSWNP*
>Gene.18581::CL1012.Contig26_All::g.18581::m.18581	CL1012.Contig26_All
MKLVHIMSWLGVLSTMMFLRGASGSDTINLGAIFTLATINGKVSQIAMNAAVNDINADPNILGGRNLSLQIHDSNYNGFLSIMGALQFMETDIVAIIGPQ
SSIMAHVLSHLANELHVPLLSFTALDPTLSPIQYPYFFQTAPNDLFQMAAIAEMVSYFRWTQVIAIFTDEEQSRNGITALGDKLTERRAKISYKALLPPD
IQGNESLVEKELEKVKMMESRVIVLHTLSVYGPIILKAADKLGMMGDGYVWIVTAWLPSILDSNRSSDVPKTSQGVITLRPHTPDSPRKRAFISRWNNLS
NGSIGLNAYGLYAYDTVWVIAHAMNTFLSRGNNISFSNDPVLAAIGGGNMNLSALSIFDGGSELLRIILETNMTGLTGPIWYNSQRDLVDPSYDIINIVD
GQMKQIGYWSNYSGLSVVAPEVLREKPQNRSSSSQKLYNVLWPGGTKKKPRGWVFPHGGRKLRIGVPHRVSFLEFVYQDNQTHAIRGYCIDVFEAAVKLL
PYAVPYEFILFGDGHKNPSYYDLVRRITTGVSIYGVYAKAFD*
>Gene.18583::CL1012.Contig27_All::g.18583::m.18583	CL1012.Contig27_All
MKLVHVMSWLGVLSTMMVLRGASGSDTINLGAIFTLATINGKVSKIAMNAAVDDINADPNILGGRNLSLQIHDSNYNGFLSIMGALQFMETDIVAIIGPQ
SSIMAHVLSHLANELHVPLLSFTALDPTLSPIQYPYFFQTAPNDLFQMAAIAEMVSYFRWTQVIAIFTDEEQSRNGITALGDKLTERRAKIAYKAILPPD
IRGNESLVEKELEKVKMMESRVIVLHTLSLYGPIILKAADKLGMMGDGYVWIVTAWLPSILDSNRSSDVPKTSQGVITLRPHTPDSPRKRAFISRWNNLA
NGSIGLNAYGLYAYDTVWVIAHAMNTFLSRGNTISFSNDPVLAAIGGGNMNLSALSIFNGGSELLKIILDTNMTGLTGPIWYNSQRDLVDPSYDIINIVD
GQMKQIGYWSNYSGLSVVAPEVLREKPQNRSSSSQKLYNVVWPGGTKNKPRGWVFPHGGRKLRIGVPHRVSFLEFVYQDNQTHAIRGYCIDVFEAAVKLL
PYAVPYEFILFGDGHKNPSYNDLVRRITTGVSIYGVYAKAFD*
>Gene.18586::CL1012.Contig28_All::g.18586::m.18586	CL1012.Contig28_All
MKLVLIVPWLGVLFTMMFLGGTSGSEKINLGAIFTLGTINGKISQIAMNAAVDDINADPSILRGRNLSLQIHDSNYNGFLSIMGALQFMETDTVAIVGPQ
ACIMAHVLSHLANELHIPLLSFVALDPTLSPIQYPYFFQTAPSDLFQMAAIAEMVSYFRWTQVIAIFTDDEQSRNGITALGDKLTERRAKISYKALLPPD
IQGNESLVAKELEKVKMMETKVLVVHSLATYGQIILRVAEQLGMMSEGYIWIATAWLPSILDYNKSPEVYKTSQGVITLRHHIPDSQKKKAFISRWNKLT
NGSIGLNAFGYYAYDTIWMIARAVDSFLQQGNNISFSNDPALTAIGGREMNLSALSIFDGGSELQKIILETNMTGLTGPMWFNSQRDRVYPSFDIINIVG
SQMRPLGYWSNYSGLSVVAPEILLEKPQNRSIASQKLNSVVWPGRAKKKPRGWVFPHDGRKLRIGVPHRVSFLEFVYQDNQTHAIRGYCIDVFEAAVKLL
PYAVPYEFILFGDGLRNPSYDELVHRISTGEFDAAVGEIAIVTNRTMIVDFTQPFADSGLVVVAPVKKLRSSAWAFLRPFTPLMWAVTGIFFLIVGAVIW
ILEHRLNDEFRGPPRKQIMTVLWFSFSTLFFAHRENTVSTLGRIILVIWLFVVLIIQSSYTASLTSFLTVQQLQSSIKGIDSLITSSVPIGYQVGSYAEN
YLNQELNIAKSRLKPLNSPEDYVNALTTGRVAAIVDERPYIDLFLSNYCQFAVAGEEFTKSGWGFAFQRDSPLALDMSTALLNLAENGILENITEFWLKK
KDSCQLQLAVNDSEQLKITNFTGLFLICGIACVLALIIYLCLIVYKFHRHHQPQVSKPSTPGCSGSVRLKTFLSFADKKEDLSQRRLKRKRMSASMTNYG
SNQTMDVEFGGISSGSNSYQENSRKLVGINESMEADGS*
>Gene.18588::CL1012.Contig29_All::g.18588::m.18588	CL1012.Contig29_All
MKLVHIVSWLGVLFTMMFLGGTSGSEKINLGAIFTLGTINGKISQIAMNAAVDDINADSSILRGRNLSLQIHDSNYNGFLSIMGALQFMETDTVAIVGPQ
ASIMAHVLSHLANELHVPLLSFVALDPTLSPIQYPYFFQTAPNDLFQMAAIAEMVSYFRWTQVIAIFTDDEQSRNGITALGDKLTERRAKISYKALLPPD
IQGNESLVAKELEKVKMMETKVLVVHSLATYGQIILRVAEQLGMMSEGYIWIATAWLPSILDYNKSPEVYKTSQGVITLRHHIPDSQKKKAFISRWNKLT
NGSIGLNAFGYYAYDTIWMIARAVDSFLQQGNNISFSNDPALTAIGGREMNLSALSIFDGGSELQKIILETNMTGLTGPMWFNSQRDRVYPSFDIINIVG
SQMRPLGYWSNYSGLSVVAPEILLEKPQNRSIASQKLNSVVWPGRAKKKPRGWVFPHDGRKLRIGVPHRVSFLEFVYQDNQTHAIRGYCIDVFEAAVKLL
PYAVPYEFILFGDGLRNPSYDELVHRISTGEFDAAVGEIAIVTNRTMIVDFTQPFADSGLVVVAPVKKLRSSAWAFLRPFTPLMWAVTGIFFLIVGAVIW
ILEHRLNDEFRGPPRKQIMTVLWFSFSTLFFAHRENTVSTLGRIILVIWLFVVLIIQSSYTASLTSFLTVQQLQSSIKGIDSLIASSVPIGYQVGSYAEN
YLNQELNIAKSRLKPLNSPEDYVNALTTGRVAAIVDERPYVDLFLSNYCQFAVAGEEFTKSGWGFAFQRDSPLALDMSTALLNLAENGILENITEFWLKK
KDSCQLQLAVNDSEQLKITNFTGLFLICGIACLLALIIYFCLMLYQFHQHHLPQVSESSSQGSSSRSVRLKTFLSFADKKEDLSQRKLKRKRMCTSMPNH
GSDQLEEVESGARRSSGFESYRENTNNSWNH*
>Gene.18530::CL1012.Contig2_All::g.18530::m.18530	CL1012.Contig2_All
MKLVLIVPWLGVLFTMMFLGGTSGSEKINLGAIFTLGTINGKISQIAMNAAVDDINADSSILRGRNLSLQIHDSNYNGFLSIMGALQFMETDTVAIVGPQ
ACIMAHVLSHLANELHIPLLSFVALDPTLSPIQYPYFFQTAPSDLFQMAAIAEMVSYFRWTQVIAIFTDDEQSRNGITALGDKLTERRAKISYKALLPPD
IQGNESLVAKELEKVKMMETKVLVVHSLATYGQIILRVAEQLGMMSEGYIWIATAWLPSILDYNKSPEVYKTSQGVITLRHHIPDSQKKKAFISRWNKLT
NGSIGLNAFGYYAYDTIWMIARAVDSFLQQGNNISFSNDPALTAIGGREMNLSALSIFDGGSELQKIILETNMTGLTGPMWFNSQRDRVYPSFDIINIVG
SQMRPLGYWSNYSGLSVVAPEILLEKPQNRSIASQKLNSVVWPGRAKKKPRGWVFPHDGRKLRIGVPHRVSFLEFVYQDNQTHAIRGYCIDVFEAAVKLL
PYAVPYEFILFGNGLRNPSYNELVQRISTGEFDAAVGEIAIVTNRTMIVDFTQPFADSGLVVVAPVKKLRSSAWAFLRPFTPLMWAVTGIFFLIVGAVIW
ILEHRLNDEFRGPPRKQIMTVLW*
>Gene.18590::CL1012.Contig30_All::g.18590::m.18590	CL1012.Contig30_All
MKLVHIMSWLGVLSTMMFLRGASGSDTINLGAIFTLATINGKVSQIAMNAAVNDINADPNILGGRNLSLQIHDSNYNGFLSIMGALQFMETDIVAIIGPQ
SSIMAHVLSHLANELHVPLLSFTALDPTLSPIQYPYFFQTAPNDLFQMAAIAEMVSYFRWTQVIAIFTDEEQSRNGITALGDKLTERRAKIAYKAILPPD
IRGNESLVEKELEKVKMMESRVIVLHTLSVYGPIILKAADKLGMMGDGYVWIVTAWLPSILDSNRSSDVPKTSQGVITLRPHTPDSPRKRAFISRWNNLS
NGSIGLNAYGLYAYDTVWVIAHAMNTFLSRGNNISFSNDPVLAAIGGGNMNLSALSIFDGGSELLRIILETNMTGLTGPIWYNSQRDLVDPSYDIINIVD
GQMKQIGYWSNYSGLSVVAPEVLREKPQNRSSSSQKLYNVVWPGGTKNKPRGWVFPHGGRKLRIGVPHRVSFLEFVYQDNQTHAIRGYCIDVFEAAVKLL
PYAVPYEFILFGDGHKNPSYNDLVRRITTGEFDAAVGEIAIVTNRTMIVDFTQPYADSGLVVVAPVKKLNSSAWAFLRPFKPIMWAVTAIFFLIVGAVIW
ILEHRFNDDFRGPPRKQIMTILWFSFSTLFFAHRENTVSTLGRMVLVIWLFVVLIIQSSYTASLTSFLTVQQLQSSIKGIDSLITSSVPIGYQVGSYAEN
YLNQELNIAKSRLKPLNSPEDYVNALTTGRVAAIVDERPYIDLFLSNYCQFAVAGEEFTKSGWGFAFQKDSPLALDMSTALLNLAENGSLENITEFWLKK
KESCQLQLAVNDSEQLKITNFTGLFLICGIACVLALIVYLCLMVYKFHRHHQPQVSKPSTPGCSGSVRLKTFLSFADKKEDLSQRRLKRKRMSASMTNYG
SNQTMDVEFGGISSGSNSYQENSRKLVGINESMEADGS*
>Gene.18592::CL1012.Contig31_All::g.18592::m.18592	CL1012.Contig31_All
MKLVHVMSWLGVVSTMMVLRGASGSDTINLGAIFTLATINGKVSKIAMNAAVDDINADPNILGGRNLSLQIHDSNYNGFLSIMGALQFMETDIVAIIGPQ
SSIMAHVLSHLANELHVPLLSFTALDPTLSPIQYPYFFQTAPNDLFQMAAIAEMVSYFRWTQVIAIFTDEEQSRNGITALGDKLTERRAKIAYKAILPPD
IRGNESLVEKELEKVKMMESRVIVLHTLSVYGPIILKAADKLGMMGDGYVWIVTAWLPSILDSNRSSDVPKTSQGVITLQPHTPDSPRKRAFISRWNNLA
NGSIGLNAYGLYAYDTVWVIAHAMNTFLSRGNNISFSNDPVLAAIGGGNMNLSALSIFDGGSELLRIILETNMTGLTGPIWYNSQRDLVDPSYDIINIVD
GQMKQIGYWSNYSGLSVVAPEVLREKPQNRSSSSQKLYNVVWPGGTKNKPRGWVFPHGGRKLRIGVPHRVSFLEFVYQDNQTHAIRGYCIDVFEAAVKLL
PYAVPYEFILFGDGHKNPSYNDLVRRITTGEFDAAVGEIAIVTNRTMIVDFTQPYADSGLVVVAPVKKLNSSAWAFLRPFKPIMWAVTAIFFLIVGAVIW
ILEHRFNDEFRGPPRKQIMTILWFSFSTLFFAHRENTVSTLGRMVLVIWLFVVLIIQSSYTASLTSFLTVQQLQSSIKGIDSLITSSVPIGYQVGSYAEN
YLNQELNIAKSRLKPLNSPEDYVNALTTGRVAAIVDERPYIDLFLSNYCQFAVAGEEFTKSGWGFAFQRDSPLALDMSTALLNLAENGILENITEFWLKK
KDSCQLQLAVNDSEQLKITNFTGLFLICGIACVLALIIYLCLIVYKFHRHHQPQVSKPSTPGCSGSVRLKTFLSFADKKEDLSQRKLKRKRMSASMTSNG
SDQTIMDVESGEVSSGSKSYQENSRKLVGISERMEADGS*
>Gene.18594::CL1012.Contig32_All::g.18594::m.18594	CL1012.Contig32_All
MKLVHVMSWLGVVSTMMVLRGASGSDTINLGAIFTLATINGKVSKIAMNAAVDDINADPNILGGRNLSLQIHDSNYNGFLSIMGALQFMETDIVAIIGPQ
SSIMAHVLSHLANELHVPLLSFVALDPTLSPIQYPYFFQTAPNDLFQMAAIAEMVSYFRWTQVIAIFTDDEQSRNGITALGDKLTERRAKISYKALLPPD
IQGNESLVAKELEKVKMMETKVLVVHSLATYGQIILRVAEQLGMMSEGYIWIATAWLPSILDYNKSPEVYKTSQGVITLRHHIPDSQKKKAFISRWNKLT
NGSIGLNAFGYYAYDTIWMIARAVDSFLQQGNNISFSNDPALTAIGGREMNLSALSIFDGGSELQKIILETNMTGLTGPMWFNSQRDRVYPSFDIINIVG
SQMRPLGYWSNYSGLSVVAPEILLEKPQNRSIASQKLNSVVWPGRAKKKPRGWVFPHDGRKLRIGVPHRVSFLEFVYQDNQTHAIRGYCIDVFEAAVKLL
PYAVPYEFILFGNGLRNPSYNELVQRISTGEFDAAVGEIAIVTNRTMIVDFTQPFADSGLVVVAPVKKLRSSAWAFLRPFTPLMWAVTGIFFLIVGAVIW
ILEHRLNDEFRGPPRKQIMTVLW*
>Gene.18597::CL1012.Contig33_All::g.18597::m.18597	CL1012.Contig33_All
KTCQGVITLRPHTPDSPRKRAFISRWNNLANGSIGLNAYGLYAYDTVWVIAHAMNTFLSRGNTISFSNDPVLAAIGGGNMNLSALSIFNGGSELLKIILD
TNMTGLTGPIWYNSQRDLVDPSYDIINIVDGQMKQIGYWSNYSGLSVVAPEVLREKPQNRSSSSQKLYNVLWPGGTKKKPRGWVFPHGGRKLRIGVPHRV
SFLEFVYQDNQTHAIRGYCIDVFEAAVKLLPYAVPYEFILFGDGHKNPSYYDLVRRITTGVSIYGVYAKPFD*
>Gene.18599::CL1012.Contig34_All::g.18599::m.18599	CL1012.Contig34_All
SQGVITLQPHTPDSPRKRAFISRWNNLANGSIGLNAYGLYAYDTVWVIAHAMNTFLSRGNNISFSNDPALTAIGGRDMNLSALSIFDGGSELQKIILETN
MTGLTGPMWFDSQRDRAYPSFDIINIVGSQMRPLGYWSNYSGLSVAAPEILLKKPQNRSIASQKLNSVVWPGRAKKKPRGWVFPHDGRKLRIGVPHRVSF
LEFVYQDNQTHAIRGYCIDVFEAAVKLLPYAVPYEFILFGNGLRNPSYNELVQRISTGEFDAAVGEIAIVTNRTMIVDFTQPFADSGLVVVAPVKKLRSS
AWAFLRPFTPLMWAVTGIFFLIVGAVIWILEHRLNDEFRGPPRKQIMTVLW*
>Gene.18601::CL1012.Contig35_All::g.18601::m.18601	CL1012.Contig35_All
LTERRAKIAYKAILPPDIRGNESLVEKELEKVKMMESRVIVLHTLSVYGPIILKAADKLGMMGDGYVWIVTAWLPSILDSNRSSDVPKTCQGVITLRHHI
PDSRRKKAFISRWNNLTNGSFGLNAFGYYAYDTIWMIARAVDSFLQQGNNISFSNDPALTAIGGREMNLSALSI
>Gene.18602::CL1012.Contig36_All::g.18602::m.18602	CL1012.Contig36_All
MKLVHVMSWLGVVSTMMVLRGASGSDTINLGAIFTLATINGKVSKIAMNAAVDDINADPNILGGRNLSLQIHDSNYNGFLSIMGALQFMETDIVAIIGPQ
SSIMAHVLSHLANELHVPLLSFTALDPTLSPIQYPYFFQTAPNDLFQMAAIAEMVSYFRWTQVIAIFTDEEQSRNGITALGDKLTERRAKISYKALLPPD
IQGNESLVAKELEKVKMMETKVLVVHSLATYGQIILRVADQLGMMSEGYIWIATAWLPSILDYNKSPEVYKISQGVITLRHHIPDSRRKKAFISRWNNLT
NGSFGLNAFGYYAYDTIWLVASAVDTFLQQGNNISFSNDPALTAIGGRDMNLSALSIFDGGSELQKIILETNMTGLTGPMWFDSQRDRAYPSFDIINIVG
SQMRPLGYWSNYSGLSVAAPEILLKKPQNRSIASQKLNSVVWPGRAKKKPRGWVFPHDGRKLRIGVPHRVSFLEFVYQDNQTHAIRGYCIDVFEAAVKLL
PYAVPYEFILFGNGLRNPSYNELVQRISTGEFDAAVGEIAIVTNRTMIVDFTQPFADSGLVVVAPVKKLCSSAWAFLRPFTPLMWAVTGIFFLIVGAVIW
ILEHRLNDEFRGSPRKQFMTVLWFSFSTLFFAHRENTVSTLGRIILVIWLFVVLIIQSSYTASLTSFLTVQQLQSSIKGIDSLIASSMPIGYQVGSYAEN
YLNQELNIAKSRLKPLNSPEDYVNALTTGRVAAIVDERPYVDLFLSNYCQFAVAGEEFTKSGWGFAFQRDSPLALDMSTALLNLAENGILENITEFWLKK
KDSCQLQLAVNDSEQLKITNFTGLFLICGIACVLA
>Gene.18604::CL1012.Contig37_All::g.18604::m.18604	CL1012.Contig37_All
QQGNNISFSNDPALTAIGGRDMNLSALSIFDGGSELQKIILETNMTGLTGPMWFDSQRDRAYPSFDIINIVGSQMRPLGYWSNYSGLSVAAPEILLKKPQ
NRSIASQKLNSVVWPGRAKKKPRGWVFPHGGRKLRIGVPHRVSFLEFVYQDNQTHAIRGYCIDVFEAAVKLLPYAVPYEFILFGDGHKNPSYNDLVRRIT
TGEFDAAVGEIAIVTNRTMIVDFTQPYADSGLVVVAPVKKLNSSAWAFLRPFKPIMWAVTALFFLIVGAVIWILEHRFNDEFRGPPREQIMTILWRKHCE
HARPDGSGHMVICGFDHTV*
>Gene.18606::CL1012.Contig38_All::g.18606::m.18606	CL1012.Contig38_All
MSTALLNLAENGILENITEFWLKKKDSCQLQLAVNDSEQLKITNFTGLFLICGIACVLALIIYLCLIVYKFHRHHQPQVSKPSTPGCSGSVRLKTFLSFA
DKKEDLSQRKLKRKRMSASMTSNGSDQTIMDVESGEVSSGSKSYQENSRKLVGISERMEADGS*
>Gene.18533::CL1012.Contig3_All::g.18533::m.18533	CL1012.Contig3_All
KTCQGVITLRPHTPDSPRKRAFISRWNNLANGSIGLNAYGLYAYDTVWVIAHAMNTFLSRGNTISFSNDPVLAAIGGGNMNLSALSIFNGGSELLKIILD
TNMTGLTGPIWYNSQRDLVDPSYDIINIVDGQMKQIGYWSNYSGLSVVAPEVLREKPQNRSSSSQKLYNVLWPGGTKKKPRGWVFPHGGRKLRIGVPHRV
SFLEFVYQDNQTHAIRGYCIDVFEAAVKLLPYAVPYEFILFGDGHKNPSYYDLVRRITTGVSIYGVYAKPFD*
>Gene.18534::CL1012.Contig4_All::g.18534::m.18534	CL1012.Contig4_All
MKLVHIVSWLGVLFTMMFLGGTSGSEKINLGAIFTLGTINGKISQIAMNAAVDDINADSSILRGRNLSLQIHDSNYNGFLSIMGALQFMETDTVAIVGPQ
ASIMAHVLSHLANELHVPLLSFVALDPTLSPIQYPYFFQTAPNDLFQMAAIAEMVSYFRWTQVIAIFTDDEQSRNGITALGDKLTERRAKISYKALLPPD
IQGNESLVAKELEKVKMMETKVLVVHSLATYGQIILRVADQLGMMSEGYIWIATAWLPSILDYNKSPEVYKISQGVITLRHHIPDSRRKKAFISRWNNLT
NGSFGLNAFGYYAYDTIWLVASAVDTFLQQGNNISFSNDPALTAIGGRDMNLSALSIFDGGSELQKIILETNMTGLTGPMWFDSQRDRAYPSFDIINIVG
SQMRPLGYWSNYSGLSVAAPEILLKKPQNRSIASQKLNSVVWPGRAKKKPRGWVFPHDGRKLRIGVPHRVSFLEFVYQDNQTHAIRGYCIDVFEAAVKLL
PYAVPYEFILFGNGLRNPSYNELVQRISTGEFDAAVGEIAIVTNRTMIVDFTQPFADSGLVVVAPVKKLCSSAWAFLRPFTPLMWAVTGIFFLIVGAVIW
ILEHRLNDEFRGSPRKQFMTVLWFSFSTLFFAHRENTVSTLGRIILVIWLFVVLIIQSSYTASLTSFLTVQQLQSSIKGIDSLIASSMPIGYQVGSYAEN
YLNQELNIAKSRLKPLNSPEDYVN
>Gene.18536::CL1012.Contig5_All::g.18536::m.18536	CL1012.Contig5_All
MKLVLIVPWLGVLFTMMFLGGTSGSEKINLGAIFTLGTINGKISQIAMNAAVDDINADSSILRGRNLSLQIHDSNYNGFLSIMGALQFMETDIVAIIGPQ
SSIMAHVLSHLANELHVPLLSFTALDPTLSPIQYPYFFQTAPNDLFQMAAIAEMVSYFRWTQVIAIFTDEEQSRNGITALGDKLTERRAKIAYKAILPPD
IRGNESLVEKELEKVKMMESRVIVLHTLSVYGPIILKAADKLGMMGDGYVWIVTAWLPSILDSNRSSDVPKTCQGVITLRPHTPDSPRKRAFISRWNNLA
NGSIGLNAYGLYAYDTVWVIAHAMNTFLSRGNNISFSNDPVLAAIGGGNMNLSALSIFDGGSELLRIILETNMTGLTGPIWYNSQRDLVDPSYDIINIVD
GQMKQIGYWSNYSGLSVVAPEVLREKPQNRSSSSQKLYNVVWPGGTKNKPRGWVFPHGGRKLRIGVPHRVSFLEFVYQDNQTHAIRGYCIDVFEAAVKLL
PYAVPYEFILFGDGHKNPSYNDLVRRITTGEFDAAVGEIAIVTNRTMIVDFTQPFADSGLVVVAPVKKLRSSAWAFLRPFTPLMWAVTGIFFLIVGAVIW
ILEHRLNDEFRGSPRKQFMTVLW*
>Gene.18538::CL1012.Contig6_All::g.18538::m.18538	CL1012.Contig6_All
SQGVITLQPHTPDSPRKRAFISRWNNLANGSIGLNAYGLYAYDTVWVIAHAMNTFLSRGNNISFSNDPALTAIGGRDMNLSALSIFDGGSELQKIILETN
MTGLTGPMWFDSQRDRAYPSFDIINIVGSQMRPLGYWSNYSGLSVAAPEILLKKPQNRSIASQKLNSVVWPGRAKKKPRGWVFPHDGRKLRIGVPHRVSF
LEFVYQDNQTHAIRGYCIDVFEAAVKLLPYAVPYEFILFGNGLRNPSYNELVQRISTGEFDAAVGEIAIVTNRTMIVDFTQPFADSGLVVVAPVKKLRSS
AWAFLRPFTPLMWAVTGIFFLIVGAVIWILEHRLNDEFRGPPRKQIMTVLWFSFSTLFFAHSKSNRLFLKILILCTTTLFYELIGSFFSPEKHLLELFS*
>Gene.18540::CL1012.Contig7_All::g.18540::m.18540	CL1012.Contig7_All
MKLVHIMSWLGVLSTMMFLRGASGSDTINLGAIFTLATINGKVSQIAMNAAVNDINADPNILGGRNLSLQIHDSNYNGFLSIMGALQFMETDIVAIIGPQ
SSIMAHVLSHLANELHVPLLSFTALDPTLSPIQYPYFFQTAPNDLFQMAAIAEMVSYFRWTQVIAIFTDEEQSRNGITALGDKLTERRAKISYKALLPPD
IQGNESLVAKELEKVKMMETKVLVVHSLATYGQIILRVAEQLGMMSEGYIWIATAWLPSILDYNKSPEVYKTSQGVITLRHHIPDSQKKKAFISRWNKLT
NGSIGLNAFGYYAYDTIWMIARAVDSFLQQGNNISFSNDPALTAIGGREMNLSALSIFDGGSELQKIILETNMTGLTGPMWFNSQRDRVYPSFDIINIVG
SQMRPLGYWSNYSGLSVVAPEILLEKPQNRSIASQKLNSVVWPGRAKKKPRGWVFPHDGRKLRIGVPHRVSFLEFVYQDNQTHAIRGYCIDVFEAAVKLL
PYAVPYEFILFGNGLRNPSYNELVQRISTGEFDAAVGEIAIVTNRTMIVDFTQPFADSGLVVVAPVKKLRSSAWAFLRPFTPLMWAVTGIFFLIVGAVIW
ILEHRLNDEFRGPPRKQIMTVLWFSFSTLFFAHRENTVSTLGRMVLVIWLFVVLIIQSSYTASLTSYLTVQQLQSSIKGIDSLITSSVPIGYQVGSYAEN
YLNQELNIAKSRLKPLNSPEDYANALTTGRVAAIVDEQPYIDLFLSNYCQFAVAGQEFTKSGWGFAFQRDSPLALDMSTALLGLSENGVLQNITEFWLKK
KKSCQSQLAVNDSDQLKIDNFTGLFLICGVACLLALIIYFCLMLYQFHQHHLPQVSEPSSQGSSSRSVRLKTFLSFADKKEDLSQRKLKRKRMCTSMPNH
VSDQMVEVESGGRKSSGFESYRENSNNSWNP*
>Gene.18542::CL1012.Contig8_All::g.18542::m.18542	CL1012.Contig8_All
MKLVHVMSWLGVVSTMMVLRGASGSDTINLGAIFTLATINGKVSKIAMNAAVDDINADPNILGGRNLSLQIHDSNYNGFLSIMGALQFMETDIVAIIGPQ
SSIMAHVLSHLANELHVPLLSFTALDPTLSPIQYPYFFQTAPNDLFQMAAIAEMVSYFRWTQVIAIFTDEEQSRNGITALGDKLTERRAKISYKALLPPD
IQGNESLVAKELEKVKMMETKVLVVHSLATYGQIILRVADQLGMMSEGYIWIATAWLPSILDYNKSPEVYKISQGVITLRPHTPDSPRKRAFISRWNNLA
NGSIGLNAYGLYAYDTVWVIAHAMNTFLSRGNNISFSNDPVLAAIGGGNMNLSALSIFDGGSELLRIILETNMTGLTGPIWYNSQRDLVDPSYDIINIVD
GQMKQIGYWSNYSGLSVVAPEVLREKPQNRSSSSQKLYNVLWPGGTKKKPRGWVFPHDGRKLRIGVPHRVSFLEFVYQDNQTHAIRGYCIDVFEAAVKLL
PYAVPYEFILFGDGHKNPSYYDLVRRITTGEFDAAVGEIAIVTNRTMIVDFTQPYADSGLVVVAPVKKLNSSAWAFLRPFKPIMWAVTALFFLIVGAVIW
ILEHRFNDEFRGPPREQIMTILWFSFSTLFFAHRENTVSTLGRMVLVIWLFVVLIIQSSYTASLTSFLTVQQLQSSIKGIDSLITSSVPIGYQVGSYAEN
YLNQELNIAKSRLKPLNSPEDYVNALTTGRVAAIVDERPYIDLFLSNYCQFAVAGEEFTKSGWGFAFQRDSPLALDMSTALLNLAENGSLENITEFWLKK
KESCQLQLAVNDSEQLKITNFTGLFLICGIACVLALIVYLCLMVYKFHRHHQPQVSKPSTPGCSGSVRLKTFLSFADKKEDLSQRKLKRKRMCTSMPNHG
SDQLEEVESGARRSSGFESYRENSRKLVGINESMEADGS*
>Gene.18544::CL1012.Contig9_All::g.18544::m.18544	CL1012.Contig9_All
MKLVHIVSWLGVLFTMMFLGGTSGSEKINLGAIFTLGTINGKISQIAMNAAVDDINADPSILRGRNLSLQIHDSNYNGFLSIMGALQFMETDTVAIVGPQ
ASIMAHVLSHLANELHVPLLSFVALDPTLSPIQYPYFFQTAPNDLFQMAAIAEMVSYFRWTQVIAIFTDDEQSRNGITALGDKLTERRAKISYKALLPPD
IQGNESLVAKELEKVKMMETKVLVVHSLATYGQIILRVADQLGMMSEGYIWIATAWLPSILDYNKSPEVYKISQGVITLRHHIPDSRRKKAFISRWNNLT
NGSFGLNAFGYYAYDTIWLVASAVDTFLQQGNNISFSNDPALTAIGGRDMNLSALSIFDGGSELQKIILETNMTGLTGPMWFDSQRDRAYPSFDIINIVG
SQMRPLGYWSNYSGLSVAAPEILLKKPQNRSIASQKLNSVVWPGRAKKKPRGWVFPHDGRKLRIGVPHRVSFLEFVYQDNQTHAIRGYCIDVFEAAVKLL
PYAVPYEFILFGNGLRNPSYNELVQRISTGEFDAAVGEIAIVTNRTMIVDFTQPFADSGLVVVAPVKKLCSSAWAFLRPFTPLMWAVTGIFFLIVGAVIW
ILEHRLNDEFRGSPRKQFMTVLWFSFSTLFFAHRENTVSTLGRIILVIWLFVVLIIQSSYTASLTSFLTVQQLQSSIKGIDSLIASSMPIGYQVGSYAEN
YLNQELNIAKSRLKPLNSPEDYVNALTTGRVAAIVDERPYVDLFLSNYCQFAVAGEEFTKSGWGFAFQRDSPLALDMSTALLNLAENGILENITEFWLKK
KKSCQSQLAVNDSEQLKITNFTGLFLICGIACVLALIVYLCLMVYKFHRHHQPQVSKPSTPGCSGSVRLKTFLSFADKKEDLSQRKLKRKRMCTSMPNHV
SDQMVEVESGGRKSSGFESYRENSNNSWNP*
>Gene.104281::CL10123.Contig10_All::g.104281::m.104281	CL10123.Contig10_All
MSGIIDKIGETLHIGGHHDDKKDEHKKDEGHKKDEGLISKITGGGSHGDGHGDKKHDDDKKHGDGHGDKKHDDKKHHDGEKKKKKEKKKKEHGHEHDHHG
DSSSSDSD*
>Gene.104282::CL10123.Contig11_All::g.104282::m.104282	CL10123.Contig11_All
MSGIIDKIGETLHIGGHHDDKKDEHKKDEGHKKDEGLISKITGGGSHGDGHGDKKHDDDKKHGDGHGDKKHDDKKHHDGEKKKKKEKKKKERGHEHHHGD
SSSSSDSD*
>Gene.104276::CL10123.Contig4_All::g.104276::m.104276	CL10123.Contig4_All
MSGIIDKIGETLHIGGHHDDKKDEHKKDEGHKKDEGLISKITGGGSHGDGHGDKKHDDDKKHGDGHGDKKHDDKKHHDGEKKKKKEKKKKEHGHEHDHHG
DSSSSDSD*
>Gene.104277::CL10123.Contig5_All::g.104277::m.104277	CL10123.Contig5_All
MSGIIDKIGETLHIGGHHDDKKDEHKKDEGHKKDEGLISKITGGGSHGDGHGDKKHDDDKKHGDGHGDKKHDDKKHHDGEKKKKKEKKKKEHGHEHDHHG
DSSSSDSD*
>Gene.104278::CL10123.Contig6_All::g.104278::m.104278	CL10123.Contig6_All
MSGIIDKIGETLHIGGHHDDKKDEHKKDEGHKKDEGLISKITGGGSHGDGHGDKKHDDDKKHGDGHGDKKHDDKKHHDGEKKKKKEKKKKEHGHEHDHHG
DSSSSDSD*
>Gene.104279::CL10123.Contig7_All::g.104279::m.104279	CL10123.Contig7_All
MSGIIDKIGETLHIGGHHDDKKDEHKKDEGHKKDEGLISKITGGGSHGDGHGDKKHDDDKKHGDGHGDKKHDDKKHHDGEKKKKKEKKKKEHGHEHDHHG
DSSSSDSD*
>Gene.104280::CL10123.Contig9_All::g.104280::m.104280	CL10123.Contig9_All
MSGIIDKIGETLHIGGHHDDKKDEHKKDEGHKKDEGLISKITGGGSHGDGHGDKKHDDDKKHGDGHGDKKHDDKKHHDGEKKKKKEKKKKEHGHEHDHHG
DSSSSDSD*
>Gene.104298::CL10124.Contig10_All::g.104298::m.104298	CL10124.Contig10_All
LNCDDLQELTCLGYLHNLKDLTLQDLPNLEYITEKHIGDDLQLLCLSQLESLRIDRCPELKNFPLCPKVKLLRLFEFNEELEFQMVRQRDEEKGESMSIP
KLREVEIRTDNMKWVKSQSNEFLELVTCVKISEDQRVESWEAMENDMTWHSLRHLRLWNLPQIRTLPNWIRCFYASLESLETWNCEKLETIPPWMSQLTS
LKDLQCNYCSPKLKERCQKPAGEYWPYIQHIPRITFDYSRIQG*
>Gene.104283::CL10124.Contig1_All::g.104283::m.104283	CL10124.Contig1_All
NKLTNLKRLAGFTLREASPSCKEWFDHLEELKALSNLKGSLDFVIESPKNSKIECRGGGYLKNKKSINCVHFEFITEDEEIVDRTTGDTEEILMEALEPH
YDLKKIKVRGYHGVRMPSWTSSLSNLVTMELLDCEDLQELTCLGYLHNLKELTLRDLPKLEYTTEKHIGDDLQLLCLSQLESLRIMRCRELKNFPLCPKV
KDLTLLEFNEELEFQMVRQRDEEKGESMSIPKLRDVEIHTDNMKWVKSQSNEFLELVTSVTISSDQSVESWEAMENGMTWHSLRHLRLCNLREMRTLPNW
IRCLGGSLETLRIWNCYKLAAIPTWMSQLTSLKDLQFYRCSPKLKARCQKPAGEYWPYIQHIPLIIIDRQIIHG*
>Gene.104284::CL10124.Contig2_All::g.104284::m.104284	CL10124.Contig2_All
CALFPKDFEIPKDVLLRLWMAQGYVVSLDGGSSKEEVAEDYFSILLRRCFFQDVQKKDSTGEIYSCKIHDLMHDLAQKVAAKEIFVSNSFSDHIEENVRH
LAHFERVAPKYSLTNKTHLRSFVQLIVSNYMCDKVKMDQHNLEALVEKFTFLRVLHLCDNNVHYLPKAIGNLLHLRYLNISKTDLVKFPGSFTKLYNLET
LILYDCCELEELPKDISKLVKLRVLSARLCTRLTEVPSDLVKLTNLRVLDMKHCGGLTSVPSDLGNLGELQVLSLGYCNGLTKMPRGLNKLTNLKRLAGF
TLREASPSCKEWFDHLEELKALSNLKGRLHFAIESPKNSKIECRGGGYLKNKKSINCVHFQFFTEDVEIVDGTTGDTEEILMEALEPHYDLKKIKVWGYH
GVRMPSWTSSLSNVVTMELLNCDDLQELTCLGYLHNLKDLTLQDLPNLEYITEKHIGDDLQLLCLSQLESLRIDRCPELKNFPLCPKVKLLTFFEFNEEL
EFQMVRQRDEVKGESMSIPKLREVEIRTDNMKWLKSQSNEFFELVTSLVLWTDERVESWEAMENGMTMTWHSLRHLKLASLREMQTLPNWMRCLCDSLES
LVIWNCEKLETIPPWMSQLTSLKDLQCNYCSPKLKERCQKPAGEYWPYIQHIPRITFDYSRIQG*
>Gene.104286::CL10124.Contig3_All::g.104286::m.104286	CL10124.Contig3_All
MTSWISVEISSDQRMESWEAMENDMTWHSLRHLRLCNLREMRTLPNWIRCLGGSLETLRIWNCYKLAAIPTWMSQLTSLKDLQFYRCSPKLKARCQKPAG
EYWPYIQHIPLIIIDRQIIHG*
>Gene.104287::CL10124.Contig4_All::g.104287::m.104287	CL10124.Contig4_All
MVTFLKLHGINDELDLQIIRQRVEEKGESMSIPKLREVVIRTDNMKWLKSQWNEFLELVTSVEISSDQRMESWEAMENDMTWHSLRHLRLCNLREMRTLP
NWIRCLGGSLETLRIWNCYKLAAIPTWMSQLTSLKDLQFYRCSPKLKARCQKPAGEYWPYIQHIPLIIIDRQIIHG*
>Gene.104289::CL10124.Contig5_All::g.104289::m.104289	CL10124.Contig5_All
SWNLFKKVVFGLEQANPPDDLVPIGKKIVNGCAGIPLALKVVGSLLYGQDKNKWISVNKMGLANVRESQTGIMPILMISYHNLESSLKSCFSYCALFPKD
FEIPKDVLLRLWMAQGYVVSLDGGSSKEEVAEDYFSILLRRCFFQDVQKKDSTGEIYSCKIHDLMHDLAQKVAAKEIFVSNSFSDHIEENVRHLAHFGRV
APKYSLTNKTHLRSFVQLIVRNFMRDKVKMDQHNLEALVEKFTFLRVLHLSDNNVDYLPKAIGNLLHLRYLNISKTDLVKFPGSFTKLYNLETLILYDCC
ELEELPKDISKLVKLRVLSARLCTRLTEVPSDLVKLTNLRVLDMKHCGGLTSVPSDLVKLTNLRVLDMKECERLTSVPSDLGNLGELQVLSLGYCNGLTK
MPRGLNKLTNLKRLAGFTLREASPSCKEWFDHLEELKALSNLKGSLDFVIESPKNSKIECRGGGYLKNKKSINCVHFEFITEDEEIVDRTTGDTEEILME
ALEPHYDLKKIKVRGYHGVRMPSWTSSLSNLVTMELLDCEDLQELTCLGYLHNLKELTLRDLPKLEYTTEKHIGDDLQLLCLSQLESLRIMRCRELKNFP
LCPKVKDLTLLEFNEELEFQMVRQRDEEKGESMSIPKLRDVEIHTDNMKWVKSQSNEFLELVTSVTISSDQSVESWEAMENGMTWHSLRHLALLDLPQIR
TLPNWIRCFYASLESLEICNCEKLETIPPWMSQLTSLKKLRCILCSPKLKERCKKPAGEYWPYIQHIPLIDID*
>Gene.104290::CL10124.Contig6_All::g.104290::m.104290	CL10124.Contig6_All
MVTFLKLHGINDELDLQIIRQRVEEKGESMSIPKLREVVIRTDNMKWLKSQWNEFLELVTSVEISSDQRMESWEAMENDMTWHSLRHLRLCNLREMRTLP
NWIRCLGGSLETLRIWNCYKLAAIPTWMSQLTSLKDLQFYRCSPKLKARCQKPAGEYWPYIQHIPLIIIDRQIIHG*
>Gene.104292::CL10124.Contig7_All::g.104292::m.104292	CL10124.Contig7_All
MEGVSLALSAAQTLLTALQCPDLKEMSSLFKYKSHLDELQNTVSTVKAVLLDAETKPQLSNETQNYIQKLKDAVYDADDLLDEFVTIAQQKHLIQDGKVS
EKVRHFFSRFNPLAVASKMSKRVKKIKNKLEGIANDHNKFGLGVDYQPIRNRRDETCSYVYKGSIIGRQDDVEKIVGILLDSNIQQDVSVLSIVGIGGLG
KTALAQLLFNDERVIGAFPKRLWTCVSDHEQEQLDIDGILQKILTSATGKNHEGLPKEEVIMQLRGELANNKYLLVLDDVWTENRSHWLNLVEYLLGGQR
ASWMVVTTRSEETARIIGSNAMHKLQGLSEDNSWNLFKTVVFGLEQTNPPDDLVTIGKKIVKGCAGIPLALRVVGSLLYGQDKSKWISVNKMGLANVRES
QTGIMPILMISYHNLESSLKSCFSYCALFPKDFEIPKDVLLRLWMAQGYVVSLDGGSSKEEVAEDYFSILLRRCFFQDVQKKDSTGEIYSCKIHDLMHDL
AQKVAAKEIFVSNSFSDHIEENVRHLAHFGRVAPKYSLTNKTHLRSFVQLIVRNFMRDKVKMDQHNLEALVEKFTFLRVLHLSDNNVDYLPKAIGNLLHL
RYLNISKTDLVKFPGSFTKLYNLETLILYDCCELEELPKDISKLVKLRVLSARCCTRLTEVPSDLVKLTNLRVLDMKRCGGLTSVPSDLGNLGELQVLSL
GYCNGLTKMPRGLNKLTNLKRLAGFTLREASPSCKEWFDHLEELKALSNLKGSLDFVIESPKNSKIECRGGGYLKNKKSINCVHFEFITDDVEIVDGTTG
DTEEILMEALEPHYDLKNIRVWGYHGVRMPSWTSSLSNLVTMELFNCEDLQELTCLGYLHNLKQLNLEHLPKLEYITEKHIGDDLQLLCLSQLESLRITG
CPELKNFPLGPKVKLLRLFEFNEELEFQMVRQRDEEKGESMSIPKLREVEIRTDNMKWVKSQSNEFLELVTSVTISSDQRVESWEAMENGMTMTWHSLRH
LALLDLPQIRTLPNWIRCFYASLESLEICNCEKLETIPPWMSQLTSLKKLRCILCSPKLKERCKKPAGEYWPYIQHIPLIDID*
>Gene.104294::CL10124.Contig8_All::g.104294::m.104294	CL10124.Contig8_All
MEGVSLALSAAQTLLTALQCPDLKEMASFFKYKSHLDELQNTVSTVKAVLLDAETKPQLSNETQNYIQKLKDAVYDADDLLDEFVTIAQQKHLIQDGKVS
EKVRHFFSRFNPLAVASKMSKRVKKIKNKLEGIANDHNKFGLGVDYQPIRNRRDETCSYVYKGSIIGRQDDVEKIVGILLDSNIQQDVSVLSIVGIGGLG
KTALAQLLFNDERVIGAFPKRLWTCVSDHEQEQLDIDGILQKILTSATGKNHEGLPKEEVIMQLRGELANNKYLLVLDDVWTENRSHWLNLVEYLLGGQR
ASWMVVTTRSEETARIIGSNAMHKLQGLSEDNSWNLFKTVVFGLEQTNPPDDLVTIGKKIVKGCAGIPLALRVVGSLLYGQDKSKWISVNKMGLANVRES
QTGIMPILMISYHNLDSSLKSCFSYCALFPKDFEIPKDVLLRLWMAQGYVVSLDGGSSKEEVAEDYFSILLRRCFFQDVQKKDSTGEIYSCKIHDLMHDL
AQKVAAKEIFVSNSFSDHIEENVRHLAHFGRVAPKYSLTNKTHLRSFVQLIVRNFMRDKVKMDQHNLEALVEKFTFLRVLHLSDNNVDYLPKAIGNLLHL
RYLNISKTDLVKFPGSFTKLYNLETLILYDCCELEELPKDISKLVKLRVLSARCCTRLTEVPSDLVKLTNLRVLDMKRCGGLTSVPSDLGNLGELQVLSL
GYCNGLTKMPRGLNKLTNLKSLAGFTLREASPSCKEWFDHLEELKALSNLKGSLHFAIESPKNSKIECRGGGYLKNKKSINCVHFEFITEDVEIVDGTTG
DTEEILMEALEPHYDLKKIKVRGYHGVRMPSWTSSLSNLVTMELLNCEDLQELTCLGYLHNLKDLTLEDLPYLEYITEKHIGDDLQLLCLSQLESLRIDR
CPELKNFPLCPKVKLLTFFEFNEELEFQMVRQRDEEKGESMSIPKLREVEIRTDNMKWVKSQSNEFLELVTCVKISEDQRVESWEAMENGMTMTWHSLRH
LRLWNLPQIRTLPNWIRCFYASLESLETWNCEKLETIPPWMSQLTSLKDLQCNYCSPKLKERCQKPAGEYWPYIQHIPRITFDYSRIQG*
>Gene.104296::CL10124.Contig9_All::g.104296::m.104296	CL10124.Contig9_All
LDSSLKSCFSYCALFPKDFEIPKDVLLRLWMAQGYVVSLDGGSSKEEVAEDYFSILLRRCFFQDVQKKDSTGEIYSCKIHDLMHDLAQKVAAKEIFVSNS
FSDHIEENVRHLAHFGRVAPKYSLTNKTHLRSFVQLIVRNFMRDKVKMDQHNLEALVEKFTFLRVLHLSDNNVDYLPKAIGNLLHLRYLNISKTDLVKFP
GSFTKLYNLETLILYDCCELEELPKDISKLVKLRVLSARCCTRLTEVPSDLVKLTNLRVLDMKRCGGLTSVPSDLGNLGELQVLSLGYCNGLTKMPRGLN
KLTNLKRLAGFTLREASPSCKEWFDHLEELKALSNLKGSLHFAIESPKNSKIECRGGGYLKNKKSINCVHFEFITEDVEIDGTTGDTEEILMEALEPHYD
LKKIKVWDYHGVRMPSWTSSLSNVVTMELLNCDDLQELTCLGYLHNLKDLTLQDLPNLEYITEKHIGDDLQLLCLSQLESLRIDRCPELKNFPLCPKVKL
LTFFEFNEELEFQMVRQRDEVKGESMSIPKLREVEIRTDNMKWLKSQSNEFFELVTSLVLWTDERVESWEAMENGMTMTWHSLRHLKLASLREMQTLPNW
MRCLCDSLESLVIWNCEKLETIPPWMSQLTSLKDLQCNYCSPKLKERCQKPAGEYWPYIQHIPRILIDLSRIQG*
>Gene.104300::CL10128.Contig1_All::g.104300::m.104300	CL10128.Contig1_All
MSSSPILLEAGLQLATKILISGIIRGDQAAVKRIFSLISKPLDDFEDLYYPSFAEWVSCKIRIRLLAAHASLKCYTFTLLREHQADVPGEYMALLPLFSK
SSAVLGKCWIGVLNDYCYVCLNLHVKKDWKPFLDGIKSPVVASNLKTCFDESWPVILQAVALDAIPADVDMDKSFGQTEDKKFNFTSGYSMVELGIDEFQ
FLWALAVLLLFQGSNATIDQCIIPLVSTKPKNVEQQYEETIPPTQKLCEILLPVFQSLCAELFFSKGYLTMEICREFLQVLTYVGVANSWNVLAVTVLSE
IVLNCPNDFLKIDSLSSLAMELSLAYLYKIFAGNDVTLLDESSKESLMSKLFAIAKTLLDRCGSEKQLKLILAFMLAGYKCARGSATEAKFSKIVEFIVQ
TCAHLNNFVEEKSVIGIDLVHLRYIIGACQNLTSDFAKDCVEGIHLLENKRSNLRRLLYAKLAFCLEQMFFISDLVCKMELCPEKKSSNNVAVFVGCTRS
IRLVVMDANVQVQAIGLQVIKNMVQKNSNSKPSTYSLLLTGELLRDLLMVIQKIIMKPVTRESAALAGECLRTLALMRTLPKEIECQKAVMCLLLEAVVM
TLSSTENSLSEGTSDLRSTAIRLVSNIAQIPSAAEHLKEVLLEMPVTLRQQIQNIILASVTQEHRTAQIKPNVGTLEIKLPHQSYENKPETSARSSPHQT
DNDEDEDEDDWDAFQSFPADTSATPMDSAPNAENPSMLKDDAFQEFSDSTHSPDIYSEHHQNDKGEVPQPSPHNDIHESESGDLTLNPSEIHESHDISNV
FGVTRSQDEDLSSSDSQQPSNITLKDVASEDFSDSVPSENLKETISEHHQNDEEEVPKKSPQKSNVYESERNDLVLGSNDLSESSGGASKLNDDLASLCS
QQPSESVDNVGETDVVIESVMNKESSGDSLRHQSTSDQLPVENIHNLDLQMPENSAELEASNSEVDELHHGHAIVSPGVSILEASPDNESSLASGNMSSL
SQLSGNHVSAIMASKEPEHP*
>Gene.104301::CL10128.Contig2_All::g.104301::m.104301	CL10128.Contig2_All
GPWIPGRDWFEDELRAFQGGKNGLMPCIWDAEVLSFPEPESVSKILVNQKLLCFGTMFAVQDSGGMQSLLRIIEQSLKTGKKQSWHATIVNNICVGLLAG
LKALLSFRPQPLGSDILNQLQNIFQGILAEGDISVSVRRASSEGLGLLSRLGSDTFTARMTKTLLSDLAGATDASYAGSIAVALGCIHRSAGGMALSSLV
PSTVSSISSLAKSPVAGLQIWSLHGLLLTIEAAGFSFVSHVQATLNLGLEILLSEENGWVDLQQGVGRLINAIVAVLGPELAPGSIFFSHCKSVIAEISS
FEETATLLENVRFTQQLVLFAPQTLSVHSHVQTLLPTLSSRQPTLRHLAISTLRHLIEKDSASVILEQIEENLFHMLDEETDAEIGNLIRSTLMRLLYAS
CPTSPSRWILICRKLVLATSSRDSVVTSNTEQGSDSTLEGDSELGIGEDDENMVSSGNEMPNDSVNAFSANIKREKHLRFRTRAFAAECLSNLPTAVGKD
PAHFDLSLARKLKKGPAGGDWLALQLQEIVSLAYQISTIKFESMQPIGVGLLSAIMDKFGEAPDPELPGRLLLEQYQAQLVSALRSALNMSSSPILLEAG
LQLATKILISGIIRGDQAAVKRIFSLISKPLDDFEDLYYPSFAEWVSCKIRIRLLAAHASLKCYTFTLLREHQADVPGEYMALLPLFSKSSAVLGKCWIG
VLNDYCYVCLNLHVKKDWKPFLDGIKSPVVASNLKTCFDESWPVILQAVALDAIPADVDMDKSFGQTEDKKFNLTSGYSMVELGIDEFQFLWALAVLLLF
QGSNAAVDQCIIPLASTKPNNVEQQYEETIPLTQKLCEILLPVFQSLCAELFFSKGYLTMEICREFLQVLSYVVGVTNSWNVLGVTVLSEIVLNCPKDFL
EIDSFSGLAMELSLAYLYKIFAGNDVILLDESSKESLMTKLFIIAKTLLDRIGNEKQLKLVLAFMLAGYKCARGSATEAKFSKIVEFIVQTCALLNNFVE
EESIIGIDLVHLRCIIGACQSLTSDFAKDCIEGIHLLENKRSNLRRLLYAKLVFCLEQMLFFVDLVCKMELCPEKKSSNNVAIFVGCTRSIRLVVMDANV
QVQATGLQVIKNMVQKNSNSKPSTFSLLLTGELLRDLLMVIQKIIMKPVTRESAALAGECLRTLALMRTLPKEIECQKAVMCLLLEAVVMILSSTENSLS
EGTSDLRSTAIRLVSNIAQIPSAAEHLKEVLLEMPVTLRQQIQNIILASVTQEHRTAQIKPNVGTLEIKLPHQSYENKPETSARSSPHQTDNDEDEDEDD
WDAFQSFPADTSATPMDSAPNAENPSMLKDDAFQEFSDSTHSPDIYSEHHQNDKGEVPQPSPHNDIHESESGDLTLNPSEIHESHDISNVFGVTTSQDDL
SSSDSQQPSNITHEDVAFEDFSDSTPSENLKEAISEHHQNDEEEVPQISPQKGDVSESEGNNLVLESHDLSESSGGASKLDDDLASSCSQQPSESVDNVG
ETDVVIESVMNKESSGDSLRHQSTSDQLPVENIHNLDLQMPENSAELEASNSEVDELHHGHAIVSPGVSILEASPDNESSLASGNMSSLSQLSGNHVSAI
MASKEPEHP*
>Gene.104302::CL10128.Contig3_All::g.104302::m.104302	CL10128.Contig3_All
FANVGGPGLGAAELDSSASTCVKGFNDPISSVRDAFAEALGAVLALGMNPEAQVQLKGKGQVTQAKKLEDSLQRHLVSPFVKAGGIRARDVRISLTLAWV
SFMQAMLLKYLHPDNELQDFTNQVIEMLRVDTSVDAQALACVLYILRVGVIDQMSEPTQRSFLVILGKQLQSPDSSPGMKVAALRTLSYTLKTLGEVPRE
FREILDDTVVAALSHPSQMVRVEAALTVRALAEVDPTCVSGLVSYGVTMLTALRESILFDKGNTVKEDLDSLHGQASLLAALVSISPKLPLGYPARRPHS
VLEVSQKMLTMSSRNPEAATVEKEAGWLLLASILASIPKEELEDHTFDILALWAPLFSGNPELEFRQTGDLASKICVWSAAIDALAAFVRCFLSPKAGDY
GILLQPVLVYLSSALSHISFIATKDLPGTKAALNVLIIRTLTTFQSLSDPMAYRSDHSK
>Gene.104304::CL10128.Contig4_All::g.104304::m.104304	CL10128.Contig4_All
KRQKSLQFGTGVCTELSFSQLNQIKSPSTMAKKFSIREPNIPLSQFGVLVAQLESIVASAAHKSPDPLLCFDLISDLISAINDEPKESIMLWQRKCEEAL
FSLLVLGARRPVRHLASVAMAKIIWKGDPISIYSRASSLQGFLSDGRRSDPQCVAGVAQCLGELYRLFGRKITSGFSETTSIASKLMKSHEEYVRKEALH
LLRNALEGCGGAAAAAATAACTEAFRLIMRFGVVDKSYIVRIAAARCLKTFANVGGPGLGAAELDSSASTCVKGFSDPISSVRDAFAEALGAVLALGMNP
EAQVQQLKGKGQVTPAKKLEDSLQRHLVSPFVKASGIRARDVRISLTLAWVSFMQAMLLKYLHPDNELQDFTNQVIEMLRVDTSVDAQALACVLYILRVG
VIDQMSEPTQRSFLVILGKQLQSPDSSPGMKVAALRTLSYTLKTLGEVPREFREILDDTVVAALSHPSQMVRVEAALTVRALAEVDPTCVSGLVSYGVTM
LTALRESILFDKGNTVKEDLDSLHGQASLLAALVSISPKLPLGYPARRPHSVLEVSQKMLTMSSRNPEAATVEKEAGWLLLASILASIPKEELEDHTFDI
LALWAPLFSGNPELEIRQTGDLASKICVWSAAIDALAAFVRCFLSPKAGDYGILLQPVLVYLSSALSHISFIATKDLPGTKAALNVLIIRTLTTFQSLSD
PMAYKSDHSKLLQLCTGPFRDPSAYEESSCLRLLLDKRDAWLGPWIPGRDWFEDELRAFQGGKNGLMPCIWDAEVLSFPEPESVSKILVNQKLLCFGTMF
AVQDSGGMQSLLRIIEQSLKTGKKQSWHATIVNNICVGLLAGLKALLSFRPQPLGSEILNQLQNIFQGILAEGDISVSVRRASSEGLGLLSRLGSDTFTA
RMTKTLLSDLAGATDASYAGSIAVALGCIHRSAGGMALSSLVPSTVSSISSLAKSPVAGLQIWSLHGLLLTIEAAGFSFVSHVQATLNLGLEILLSEENG
WVDLQQGVGRLINAIVAVLGPELAPGSIFFSHCKSVIAEISSFEETATLLENVRFTQQLVLFAPQTLSVHSHVQTLLPTLSSRQPTLRHLAISTLRHLIE
KDSASVILEQIEENLFHMLDEETDAEIGNLIRSTLMRLLYASCPTSPSRWILICRKLVLATSSRDSVVTSNTEQGSDSTLEGDSELGIGEDDENMVSSGN
EMPNDSVNAFSANIKREKHLRFRTRAFAAECLSNLPTAVGKDPAHFDLSLARKLKKGPAGGDWLALQLQEIVSLAYQISTIKFESMQPIGVGLLSAIMDK
FGEAPDPELPGRLLLEQYQAQLVSALRSALNMSSSPILLEAGLQLATKILISGIIRGDQAAVKRIFSLISRPLDEFEDLYYPSFAEWVSCKIKIRLLAAH
ASLKCYTYTLLREHQADVPGEYMALLPLFSKSSGVLGKCWIGVLYDYCYVCLNLHVKKDWKPFLDGIKSPVVASNLKTCFDESWPVILQAVALDAIPVEV
DMDKSFGQTEDKKFNFTSGYSMVELGIDEFQFVWALAVLLLFQGSNATIDQCIIPLVSTKPKNVEQQYEETIPPTQKLCEILLPVFQSLCAELFFSKGYL
TMEICREFLQVLTYVVGVTNSWNVLAVTVLSEIVLNCPNDFLKIDSLSSLAMELSLAYLYKIFAGNDVTLLDESSKESLMSKLFAIAKTLLDRCGSEKQL
KLILAFMLAGYKCARGSATEAKFSKIVEFIVQTCAHLNNFVEEKSVIGIDLVHLRYIIGACQNLTSDFAKDCIEGIHLLENKRSNLRRLLYAKLAFCLEQ
MFFISDLVCKMELCPEKKSSNNVAVFVGCTRSIRLVVMDANVQVQAIGLQVIKNMVQKNSNSKPSTYSLLLTGELLRDLLMVIQKIIMKPVTRESAALAG
ECLRTLALMRTLPKEIECQKAVMCLLLEAVVMTLSSTENSLSEGTSDLRSTAIRLVSNIAQIPSAAEHLKEVLLEMPVTLRQQIQNIILASVTQEHRTAQ
IKPNMGTLEIKLPHQSYENKPETSARSSPHQTDNDKEEDEDDWDAFQSFPAATSATPVDSASNAENPSMLKDDAFQEFSDSTYSPDIYSEHRQNDEEEVP
QPSPHNNIYECESGDLTLNPGAIHESHDISNVFGVTRSQDEDLSSSDSQQPSNITLKDVASEDFSDSVPSENLKETISEHHQNDEEEVPKKSPQKSNVYE
SERNDLVLGSNNLSESSGGASKLNDDLASLCSQQPSESVENVGEINAMIESVMNKESSSVLLSHQSTSDQLPVENIHNQDLQMPENSAELEASHSEVDEL
HHDHAIVTPGVSNLEASPDNESSLASGNMSSLSQLSGNQESAIVASKEPEHP*
>Gene.104306::CL10129.Contig1_All::g.104306::m.104306	CL10129.Contig1_All
MPVSETEKHGVSTSGCRHNDKVENVPIKKRRFLLRSPSPPPVKTSPCAEEAADHTKCIKNSDKTDEKLGEDEDFSGISILAAAACSSSLGRDCGYAEDAL
GIEESSELERAHEASTNTEAHISSKGLSKEDVLNSSEMSSGATSSCISTEPVGELASISTAVNSSQKVANIGKVLEEAPLEAVSLNLSGDLSCTKEELVR
NLRVSSRDDRLHWDLNVVMDAWEQPFDDSNAQDVSHNLLEEPGERDNSGSVKTGGHDLQDNLETVYNLEVLERCLLPGEPRALTSQGKENRNIEQPPVLN
DKSLSSSSNRNFNVMNCIVEDTKDKHHEETVNPTDGLVAAPDGMMQVSASYNMIEPVGVSVVDGFKSNPDVPSCDLLNVGNTGASEATFGAVSTNTHISL
SVSSDTLVEGEPNVGVTEDLEPLKMLHREENDMKMAELQEHTQLSISNEHGIPDTETLNSMHKRSGEFQEGYDSQYEDGELRESSGRAWEEYDREAENAG
YVLKCKESYNVNPNDYHGSDSGQVVEYKSGSLRVGRTVSFDDCNVDYGVYGRADVTGNSRGHAEGNQLKLSHVGEKTEELQKEKRESSKGFSHLATRDAD
DNGGKDKMPCHRIDRSLDSGGSESVTEPKAFRRSLQSQVEGPIERDDISRDEQVEKIDNRYQCYAGHAFDSGCMRSFERLRYSFHNQVRGRQSDSWGGSS
DGRRGFRRHYSPIIRGNRKLKFNEGAVVDRDELECIDTPDNAPYSQQFDRSGAEVESCAGFNSRFKADRKFSPDRGRGFGRGRSFRYGPFGDSRGGRGRY
NGPSPDETFQSSLKYRRSLSRRERSLSPFRGRGQSNIYHPRRKSPSRSRSRSPITWNSPRGRLGAGSGGGNTFFRHRSRSPNFRSEFRMPRLRSPHQQPG
FGVDHAGGFRPISRNHGSPPRRWTSARKDEMGQFREMGFKQRTPALDRSPGRIRLRGDRGSDVDSPRSLKPDGFYRISERIPDGGGRGVRYEENYEDRRK
QYNLYCPTRHNYDDDDVNDGFSMPNSFRNRGASNFQDRGLRSINNRLSDLPRRFRGENHSFIYERDGIPNNNSKNFGLDGMDSSQNMKFDEQYRSNYAGR
FSEVGGTNRGSRYENYEDRRKHYSATNIMRRNDNEDTEKRINDNENFKDTSGKGARGFDGRIGSLSTRFRENEEPVMCGQEEKLDNNPQLVAHTSGENDA
TRVLTS*
>Gene.104309::CL10129.Contig2_All::g.104309::m.104309	CL10129.Contig2_All
MPVSETEKHGVSTSGCRHNDKVENVPIKKRRFLLRSPSPPPVKTSPCAEEAADHTKCIKNSDKTDEKLGEDEDFSGISILAAAACSSSLGRDCGYAEDAL
GIEESSELERAHEASTNTEAHISSKGLSKEDVLNSSEMSSGATSSCISTEPVGELASISTAVNSSQKVANIGKVLEEAPLEAVSLNLSGDLSCTKEELVR
NLRVSSRDDRLHWDLNVVMDAWEQPFDDSNAQDVSHNLLEEPGERDNSDGVKTGGHDLQDNLETVYNLEVLERCLLPGEPRALTSQGKENRNIEQPPVLN
DKSLSSSSNRNFNVMNCIVEDTKDKHHEETVNPTDGLVAVPDGMMQVSASYNMIESAGASVVDGFKSNPDAPSCDLLNIGNAGASEATFGAVSTNTHISL
SVSSDTLVEGEPIVGVSEVLEPLKMLHREENDLKMAELQEHTELSVSNEHGIPDMETLNSMHKRCELLVALDTKLVSSRRVTIHSTKMGS*
>Gene.104311::CL10130.Contig1_All::g.104311::m.104311	CL10130.Contig1_All
AVKKLLGFGPNRHEHDHGFKAEIETLGQIRHRNIVRLLAFCSNKHTNLLVYEYMRNGSLGEALHGKKLGGFLGWNMRYKIAIEAAKGLCYLHHDCSPLIV
HRDVKSNNILLNSNFEAHVADFGLAKFLIDGGASECMSAIAGSYGYIAPEYAYTLRVDEKSDVYSFGVVLLELLTGRRPVGDFGEGVDIVQWSKVQTNCR
KEKVPLILDSRLTAVPQDEAMHLFFVATLCTHENSIERPTMREVVQMLSEYPYHSM
>Gene.104312::CL10130.Contig2_All::g.104312::m.104312	CL10130.Contig2_All
IGSCSHLAYLDISQNNLSGIIPPEISSVKIMSYLNVSRNHLNGTLPITLGSMKSLTNVDFSFNDFSGELPEFGQFSVFNASSFSGNPLLCGAFLTNPCDM
TLEPSPSRKSHYGEFKLIFALALLVCSLIFAGAAVIKAKSFKRSSDSWKLTTYQKAEFNVMDILECMKDGNVIG
>Gene.104313::CL10130.Contig3_All::g.104313::m.104313	CL10130.Contig3_All
MVTSFPYLVTLTLHSLCFLCFFLPCSLVLASDFEALLTLKQGFVHSNPSLRSWDSSNSSSVCFWFGVKCLHGRVISVDLTDLNLEGSISPVFTTLDSLIH
LSLAGNNFTGGFEIENLSNLRFLNLSNNLLNVSLDSVNFSSLPNLEVFDVNNNNFTSPLPLSVTKLKKLRHLDLGGNFFFGEIPQVYGELITLEYLFLGG
NDLDGRIPKELGNLTNLRELYLGQFNVYEGGIPKEFGKLVNLVYLEVASCGLSGPIPKELGNLVLLDTLYLYQNHLSGGIPKELGNLTNLVNFDLSINAL
SGEVPHEFVNLKNLQLLNLFNNKLHGSIPDYIADDFPFLSTLQLWKNNFTGEIPRNLGKNGKLQLLDLSSNKLTGTIPPNLCVSNQLSVLILMNNFLFGP
IPESLGSCVSLTKVRLGQNYLNGSVPNGFIYLPNLNLLELQNNYLSGNLPENIEPSLLNPVKLDQLDLSNNLLSGPLPVSISNFTSIQFLYFQGNQFSGP
IPESIGQLKQVIKLDLSKNVLSGLIPLDIGSCSHLAYLDISQNNLSGIIPPEISSVKIMSYLNVSRNHLNGTLPITLGSMKSLTNVDFSFNDFSGELPEF
GQFSVFNASSFSGNPLLCGAFLTNPCDMTLEPSPSRKSHYGEFKLIFALALLVCSLIFAGAAVIKAKSFKRSSDSWKLTTYQKVDFNVMDILECMKDGNV
IGRGGAGIVYHGKMPCESEIAVKKLLGFGPNRHEHDHGFKAEIETLGQIRHRNIVRLLAFCSNKHTNLLVYEYMRNGSLGEALHGKKLGGFLGWNMRYKI
AIEAAKGLCYLHHDCSPLIVHRDVKSNNILLNSNFEAHVADFGLAKFLIDGGASECMSAIAGSYGYIAPEYAYTLRVDEKSDVYSFGVVLLELLTGRRPV
GDFGEGVDIVQWSKVQTNCRKEKVPLILDSRLTAVPQDEAMHLFFVATLCTHENSIERPTMREVVQMLSEYPYHSMGYQPAQSSSLLINNNNNNNNNSTK
HVSNDGKKG*
>Gene.104315::CL10132.Contig2_All::g.104315::m.104315	CL10132.Contig2_All
MKGDIMRVCALVAVISIWVILEPCYAVDQTLDVGTATGTVYSRVLTNLRNTVKDPNLNYGGSNIPVMAKPRTVGYLLVDITATQGTITIALSTSDLYLQG
YADTINGKARGHFFSDIPVSSRTSVFPGVTDLKNVLVFPFGSSYSSMEGNTGAKMSRSQLGLGKNPLNKLINQVYGKAPNAQNEAKLMLVVVQMIAEAMR
FKYIENMVVANFDSFYNPDPKAIKLQTSWQSITKGIKNSKNNVISPELVLVDAQGSTWKVSQVNVIANDMGLLKNEG*
>Gene.104316::CL10132.Contig3_All::g.104316::m.104316	CL10132.Contig3_All
MKGDIMRVCALVAVISIWVILEPCYAVDQTLDVGTATGTVYSRVLTNLRNTVKDPNLNYGGSNIPVMAKPRTVGYLLVDITATQGTITIALSTSDLYLQG
YADTINGKARGHFFSDIPVSSRTSVFPGVTDLKNVLVFPFGSSYSSMEGNTGAKMSRSQLGLGKNPLNKLINQVYGKAPNAQNEAKLMLVVVQMIAEAMR
FKYIENMVVANFDSFYNPDPKAIKLQTSWQSITKGIKNSKNNVISPELVLVDAQGSTWKVSQVNVIANDMGLLKNEG*
>Gene.104317::CL10132.Contig5_All::g.104317::m.104317	CL10132.Contig5_All
MKGDIMRVCALVAVISIWVILEPCYAVDQTLDVGTATGTVYSRVLTNLRNTVKDPNLNYGGSNIPVMAKPRTVGYLLVDITATQGTITIALSTSDLYLQG
YADTINGKARGHFFSDIPVSSRTSVFPGVTDLKNVLVFPFGSSYSSMEGNTGAKMSRSQLGLGKNPLNKLINQVYGKAPNAQNEAKLMLVVVQMIAEAMR
FKYIENMVVANFDSFYNPDPKAIKLQTSWQSITKGIKNSKNNVISPELVLVDAQGSTWKVSQVNVIANDMGLLKNEG*
>Gene.104318::CL10133.Contig3_All::g.104318::m.104318	CL10133.Contig3_All
MFSDPDLVLYACIAHKNPSNSDKSSTILTEFNSADSALQELAHQCLQLVPPYHSIFSHTFHHQTYTFLLNDGFIFLGIFDSNCVKSDQVCFLTRLKETIG
LLINVKTFKFSSFCLQSEFHPIFHKLMSKSCDFDVLDLIPNGINHHNDHDNNNDLSNSNSNSNSSKSKKILSMSMVSKGLKKNKLSGDSLTNSREPLVDG
KVDLNDDDVDEVKSKEINHHHHLIDGGSSGVVGKHKAKKIWRRHVWVVLVMDLVVCLILFGIWLFVCRGLQCIEG*
>Gene.104319::CL10133.Contig4_All::g.104319::m.104319	CL10133.Contig4_All
MFSDPDLVLYACIAHKNPSNTDKSSTILAEFNSADSALQELAHQCLQLVPPYHSIFSHTFHHQTYTFLLNDGFIFLGIFDSNCVKSDQVCFLTRLKETIG
LLINVKTFKFSSFCLQSEFHPIFHKLMSKSCDFDVLDLIPNGINHHNDHDNNNDLSNSNSNSNSNSSKSKKILSMSMVSKGLKKNKLSGDSLTNSREPLV
DGKVDLNDDDVDEVKSKEINHHHHLIDGGSGVVVGKHKAKKIWRRHVWVVLVMDLVVCLILFGIWLFVCRGLQCIEG*
>Gene.104320::CL10134.Contig1_All::g.104320::m.104320	CL10134.Contig1_All
QITLVYITLLDSSSQSPLHIKLPPILKKPYKNYILKMATRGGAVPFRSSEGLSTRQVGNSDEVQVRIDPLHADLDDEILGLRSQVRKLRHVLFFYFLFLF
LLFLLNLLLKLCFL
>Gene.104321::CL10134.Contig2_All::g.104321::m.104321	CL10134.Contig2_All
DITQNLTHLFKLLFSLLKSPSFTLLDSSSQSPLHIKLPPILKKPYKNYILKMATRGGAVPFRSSEGLSTRQVGNSDEVQVRIDPLHADLDDEILGLRSQV
RKLRHVAQDINSEAKFQNDFMDQLQLTLAKAQASVKNNMRRLNSSMVQSGANHVMHVVLFALFCLFLVYFWSKFSRR*
>Gene.104322::CL10134.Contig3_All::g.104322::m.104322	CL10134.Contig3_All
MATRGGAVPFRSSEGLSTRQVGNSDEVQVRIDPLHADLDDEILGLRSQVRKLRHVAQDINSEAKFQNDFMDQLQLTLAKAQASVKNNMRRLNSSMVQSGA
NHVMHVVLFALFCLFLVYFWSKFSRR*
>Gene.104323::CL10134.Contig4_All::g.104323::m.104323	CL10134.Contig4_All
FLSPQITLVYITLLDSSSQSPLHIKLPPILKKPYKNYILKMATRGGAVPFRSSEGLSTRQVGNSDEVQVRIDPLHADLDDEILGLRSQVRKLRHVAQDIN
SEAKFQNDFMDQLQLTLAKAQASVKNNMRRLNSSMVQSGANHVMHVVLFALFCLFLVYFWSKFSRR*
>Gene.104324::CL10134.Contig5_All::g.104324::m.104324	CL10134.Contig5_All
MATRGGAVPFRSSEGLSTRQVGNSDEVQVRIDPLHADLDDEILGLRSQVRKLRHVAQDINSEAKFQNDFMDQLQLTLAKAQASVKNNMRRLNSSIVQSGA
NHVMHVVLFALFCLFLVYFWSKFSRR*
>Gene.104326::CL10135.Contig1_All::g.104326::m.104326	CL10135.Contig1_All
MELTSQGAGTYWYLPPECFELNKIPLISSKVDVWSTGVLLYQMLFGRRPFGHDQTQERILWEDTIIKARKVDFPTRPSVSSEAKELIRRCLTYNQAERPD
VLSIAQDPYLTYAKK*
>Gene.104327::CL10135.Contig3_All::g.104327::m.104327	CL10135.Contig3_All
SHSISSSLMLRIPFPNHVSSSTSKLLQPMTQIRTRTRTRTQTYSECFSTKCELNEESTSTGRSSALKLNIGSPIIITEAPKMVKTAASVPCLRLNDGLVN
PGDVGRIVSRKPMDVWAVRLSIGTYLIDRKYFKPLELDE*
>Gene.104328::CL10135.Contig4_All::g.104328::m.104328	CL10135.Contig4_All
TMSHSISTMLRMPFPNHVSSSTPKLLQPMIKIRTRTRTRTQTYSECFSTKCELNEESTSTGRSSALKLNIGSPIIITEAPKMVKTAASVPCLRVNDGLVN
PGDVGRIVSRKPMDVWAVRLSIGTYLIDRKYFKPLELDE*
>Gene.104329::CL10135.Contig5_All::g.104329::m.104329	CL10135.Contig5_All
GIDTIQYATMSHSISTMLRMPFPNHVSSSTPKLLQPMIKIRTRTRTRTHSECFNTKCELNEESTSTRRNSASKLSIGSPIIITEAPKMVKTAASVPCLRV
NDGLVNPGDVGRIVSRKPMDVWAVRLSIGTYLIDRKYFKPLELDE*
>Gene.104330::CL10136.Contig1_All::g.104330::m.104330	CL10136.Contig1_All
KTHPKHILNSKIFLMACSEPTNTNVDNQLEDKIKELKKSLPKQTWLCHLLRHYQDFWCPDMCLESLIRLQNQHLQIHETDIILSSLPKTGTTWLKSLIFS
IVNRKNYSNTSKSQHPLYTKNPHELFTRFEAFTNLPDISNLPSPRLFATHFPYQTLPNSIKSSNCKIVYVCRNPIDTFVSTWHFCLQIKEFIKDIEPTME
LMDQLVTKFCNGVSSFGPYEDHVLGYWNESLKTPQKVLVLEYEGLKKDPKTHLIKLAEFLGCPFSNEEEKAKVIEDIIELCSIKSLKEMEVNKTGRIGAL
ALNNIFFRKGEVGDWTNDLTPSMAKRFDQILQGKLLKAGFSFTYYHEKNHV*
>Gene.104331::CL10136.Contig2_All::g.104331::m.104331	CL10136.Contig2_All
ITDLCMASSKPTNTNTNVEDKLEDKIKELKISLPKQTWLNHILRHYQGFWCPDMILDPLIRFQNQQLQLDDTDIILCSLPKTGTTWSKSLIFSIINRNKF
SNTPKSQHPLYTKNPHQLFFRFERFANLLDITKLSSPRLFATHGPYQSLPDSIKSSNSKIVYVCRNPIDTFVSTWHFCLQIKEFIKDIDPTMELMDELVT
KFCNGVSSFGPYEDHILGYWNESKKNPHKVLVLEYEGLKKDPKTNLQKLAEFLGCPFSKEEEKGNVIEEIIELCSFKSLKEMEVNKTGRIGPLALNNMFS
LGKGRLGIGLMT*
>Gene.104332::CL10138.Contig2_All::g.104332::m.104332	CL10138.Contig2_All
MSSPAPLLYCSTEELSKYFGPYTSNPFAAASYICSRFATTSTHFTTTSYAIDSTFLLFSAYLVFSMQLGFAMLCAGSVRAKNTMNIMLTNVLDAAAGALF
YYLFGFAFAFGSSKNPFIGHKYFALESIPNTNFDYPYFLYQWSFAIAAAGITSGSIAERTKFAAYLIYSSFLTGFVYPVVSHWFWSGNGWASASNTSNLL
FGSGVIDFAGSGVVHMVGGIAGFWGAFIEGPRIGRFDHKGRSVALRGHSAFLVVLGTFLLWFGWYGFNPGSFTKILATYDNTPSYYGQWSAVGRTALTTT
LAGCTAALTTLFGKRIISGHWIVTDVCNGLLGGFAAITSGCSVVEPWAAIICGFVSAGVLIGSNKLAEKLKYDDPLEAEQLHGGCGAWGVVFTALFASKK
YVNEVYPGVPNRPYGLFMGGGGRLLAAHVVQILSIIGWVSLTMGPLFLLLHKMQLLRVSPDDEMSGMDLTRHGGFAYAYHDEEDSNQRIAIPLRKIDSSN
GAGPSSSTL*
>Gene.104334::CL10138.Contig3_All::g.104334::m.104334	CL10138.Contig3_All
MSSPAPLVYCSTDELSKYFGPYTSNPFAAASYICSRFATTSSHFTTTSYAIDSAFLLFSAYLVFSMQLGFAMLCAGSVRAKNTMNIMLTNVLDAAAGALF
YYLFGFAFAFGSSKNPFIGHKYFALESIPNSNFDYPYFLYQWSFAIAAAGITSGSIAERTKFAAYLIYSSFLTGFVYPVVSHWFWSGNGWASASNTSNLL
FGSGVIDFAGSGVVHMVGGIAGFWGAFIEGPRIGRFDHEGRSVALRGHSAFLVVLGTFLLWFGWYGFNPGSFTKILATYDNTPSYYGQWSAVGRTALTTT
LAGCTAALTTLFGKRIISGHWIVTDVCNGLLGGFAAITSGCSVVEPWAAIICGFVSAGVLIGSNKLAEKLKYDDPLEAEQLHGGCGAWGVVFTALFASKK
YVNEVYPGVPNRPYGLFMGGGGRLLAAHVVQILSIIGWVSLTMGPLFLLLHKLKLLRVSPDDEMSGMDLTRHGGFAYAYHDEEDSNQRIAIPLRKIDSSN
GAGAGARAGAGPSSSNL*
>Gene.104336::CL10138.Contig4_All::g.104336::m.104336	CL10138.Contig4_All
MSSPAPLLYCSTEELSKYFGPYTSNPFAAASYICSRFATTSTHFTTTSYAIDSTFLLFSAYLVFSMQLGFAMLCAGSVRAKNTMNIMLTNVLDAAAGALF
YYLFGFAFAFGSSKNPFIGHKYFALESIPNTNFDYPYFLYQWSFAIAAAGITSGSIAERTKFAAYLIYSSFLTGFVYPVVSHWFWSGNGWASASNTSNLL
FGSGVIDFAGSGVVHMVGGIAGFWGAFIEGPRIGRFDHEGRSVALRGHSASLVVLGTFLLWFGWYGFNPGSFTKILATYDGVPSYYGQWSAVGRTALTTT
LAGCTAALTTLFGKRIISGHWVVTDVCNGLLGGFAAITSGCSVVEPWAAIICGFVSAGVLIGSNKLAEKFKYDDPLEAAQLHGGCGAWGVLFTALFASKK
YVNEVYPGAPDRPYGLFMGGGGRLLAAHVVQILSIIGWVSLTMGPLFLLLHKMQLLRVSPDDEMSGMDLTRHGGFAYAYHDEEDSNQRIAIPLRKIDSSN
GAGAGARAGAGPSSSNL*
>Gene.104338::CL10138.Contig5_All::g.104338::m.104338	CL10138.Contig5_All
MSSPAPLVYCSTDELSKYFGPYTSNPFAAASYICSRFATTSSHFTTTSYAIDSAFLLFSAYLVFSMQLGFAMLCAGSVRAKNTMNIMLTNVLDAAAGALF
YYLFGFAFAFGSSKNPFIGHKYFALESIPNSNFDYPYFLYQWSFAIAAAGITSGSIAERTKFAAYLIYSSFLTGFVYPVVSHWFWSGNGWASASNTSNLL
FGSGVIDFAGSGVVHMVGGIAGFWGAFIEGPRIGRFDHEGRSVALRGHSASLVVLGTFLLWFGWYGFNPGSFTKILATYDGVPSYYGQWSAVGRTALTTT
LAGCTAALTTLFGKRIISGHWVVTDVCNGLLGGFAAITSGCSVVEPWAAIICGFVSAGVLIGSNKLAEKFKYDDPLEAAQLHGGCGAWGVLFTALFASKK
YVNEVYPGAPDRPYGLFMGGGGRLLAAHVVQILSIIGWVSLTMGPLFLLLHKMQLLRVSPDDEMSGMDLTRHGGFAYAYHDEEDSNQRIAIPLRKIDSSN
GAGPSSSTL*
>Gene.104340::CL10138.Contig6_All::g.104340::m.104340	CL10138.Contig6_All
MSSPAPLLYCSTDELSKYFGPYTSNPFAAASYICSRFATTSTHFTTTSYAIDSTFLLFSAYLVFSMQLGFAMLCAGSVRAKNTMNIMLTNVLDAAAGALF
YYLFGFAFAFGSSKNPFIGHKYFALESIPNTNFDYPYFLYQWSFAIAAAGITSGSIAERTKFAAYLIYSSFLTGFVYPVVSHWFWSGNGWASASNTSNLL
FGSGVIDFAGSGVVHMVGGIAGFWGAFIEGPRIGRFDHKGRSVALRGHSASLVVLGTFLLWFGWYGFNPGSFTKILATYDGVPSYYGQWSAVGRTALTTT
LAGCTAALTTLFGKRIISGHWVVTDVCNGLLGGFAAITSGCSVVEPWAAIICGFVSAGVLIGSNKLAEKFKYDDPLEAAQLHGGCGAWGVLFTALFASKK
YVNEVYPGAPDRPYGLFMGGGGRLLAAHVVQILSIIGWVSLTMGPLFLLLHKMQLLRVSPDDEMSGMDLTRHGGFAYAYHDEEDSNQRIAIPLRKIDSSN
GAGPSSSTL*
>Gene.104342::CL10139.Contig1_All::g.104342::m.104342	CL10139.Contig1_All
MTSMTTLQYGIPSLNCQQKIHVLPNKLLHCITNPNNNVLKKKTSASQIKEQKRAVSVVRSQIGIGDFIGGDLLKFDLGTWLADVEEHKALAIYTPHEGGY
EGRYLNRLRYQGYHFLDLSARGLGDVEATLTKVHPVCPPHVGKQPIARWWFPPEVDYRLEALPSDAKGLVVWIIEAKVLSKSELQFLALLPSLRPKVRVI
AECGNWRKVMWKPLKEIAGLAPLQEP*
>Gene.104343::CL10139.Contig2_All::g.104343::m.104343	CL10139.Contig2_All
MTSMTTLQYGIPSLNCQQKIHVLPNKLLHCITNPNNNVLKKKTSASQIKEQKRAVSVVRSQIGIGDFIGGDLLKFDLGTWLADVEEHKALAIYTPHEGGY
EGRYLNRLRYQGYHFLDLSARGLGDVEATLTKVHPVCPPHVGKQPIARWWFPPEVDYRLEALPSDAKGLVVWIIEAKVLSKSELQFLALLPSLRPKVRVI
AECGNWRKVMWKPLKEIAGLAPLQEP*
>Gene.104344::CL10139.Contig3_All::g.104344::m.104344	CL10139.Contig3_All
MTSMTSLQYGIPSLNCQQKRHVLPNKLLHCIINPNSVLKKKNPASQIKEQKRAVSVVRSQIGVGDFIGGDLLKFDLGTWLADVEEHKALAIYTPHEGGYE
GRYLNRLRYQGYHFLDLSARGLGDVEATLTKVHPVCPPHVGKQPIARWWFPPEVDYRLEALPSDAKGLVVWIIEAKVLSKSELQFLALLPSLRPKVRVIA
ECGNWRKVMWKPLKEIAGLAPLQEP*
>Gene.104346::CL10139.Contig4_All::g.104346::m.104346	CL10139.Contig4_All
MTSMTTLQYGIPSLNCQQKIHVLPNKLLHCITNPNNNVLKKKNPASQIKEQKRAVSVVRSQIGVGDFIGGDLLKFDLGTWLADVEEHKALAIYTPHEGGY
EGRYLNRLRYQGYHFLDLSARGLGDVEATLTKVHPVCPPHVGKQPIARWWFPPEVDYRLEALPSDAKGLVVWIIEAKVLSKSELQFLALLPSLRPKVRVI
AECGNWRKVMWKPLKEIAGLAPLQEP*
>Gene.18618::CL1014.Contig10_All::g.18618::m.18618	CL1014.Contig10_All
MVHVSYYRNYGKTFKKPRRPYEKERLDAELKLVGEYGLRNKRELWRVQYVLSRIRNAARHLLTLDEKNPRRIFEGEALLRRMNRYGLLDEGQNKLDYVLA
LTVENFLERRLQTLVFKSGMAKSIHHARVLIRQRHIRVGRQVVNVPSFMVRVDSQKHIDFSLTSPFGGGRPGRVKRKNQKAAAKKAAGGDGDEEDEE*
>Gene.18607::CL1014.Contig1_All::g.18607::m.18607	CL1014.Contig1_All
YFHFSLSSLWRRLSLIMVHVSYYRNYGKTFKKPRRPYEKERLDAELKLVGEYGLRNKRELWRVQYVLSRIRNAARHLLTLDEKNPRRIFEGEALLRRMNR
YGLLDEGQNKLDYVLALTVENFLERRLQTLVFKSGMAKSIHHARVLIRQRHIRVGRQVVNVPSFMVRVDSQKHIDFSLTSPFGGGRPGRVKRKNQKAAAK
KAAGGDGDDEDEE*
>Gene.18608::CL1014.Contig2_All::g.18608::m.18608	CL1014.Contig2_All
FSSYFHFSLSSLWRRLSLIMVHVSYYRNYGKTFKKPRRPYEKERLDAELKLVGEYGLRNKRELWRVQYVLSRIRNAARHLLTLDEKNPRRIFEGEALLRR
MNRYGLLDEGQNKLDYVLALTVENFLERRLQTLVFKSGMAKSIHHARVLIRQRHIRVGRQVVNVPSFMVRVDSQKHIDFSLTSPFGGGRPGRVKRKNQKA
AAKKAAGGDGDDEDEE*
>Gene.18610::CL1014.Contig3_All::g.18610::m.18610	CL1014.Contig3_All
LLFSYFHFSLSSLWRRLSLIMVHVSYYRNYGKTFKKPRRPYEKERLDAELKLVGEYGLRNKRELWRVQYVLSRIRNAARHLLTLDEKNPRRIFEGEALLR
RMNRYGLLDEGQNKLDYVLALTVENFLERRLQTLVFKSGMAKSIHHARVLIRQRHIRVGRQVVNVPSFMVRVDSQKHIDFSLTSPFGGGRPGRVKRKNQK
AAAKKAAGGDGDDEDEE*
>Gene.18611::CL1014.Contig4_All::g.18611::m.18611	CL1014.Contig4_All
LDEGQNKLDYVLALTVENFLERRLQTLVFKSGMAKSIHHARVLIRQRHIRVGRQVVNVPSFMVRVDSQKHIDFSLTSPFGGGRPGRVKRKNQKAAAKKAA
GGDGDEEDEE*
>Gene.18612::CL1014.Contig5_All::g.18612::m.18612	CL1014.Contig5_All
LDEGQNKLDYVLALTVENFLERRLQTLVFKSGMAKSIHHARVLIRQRHIRVGRQVVNVPSFMVRVDSQKHIDFSLTSPFGGGRPGRVKRKNQKAAAKKAS
GGDGDEEDEE*
>Gene.18613::CL1014.Contig6_All::g.18613::m.18613	CL1014.Contig6_All
MVHVSYYRNYGKTFKKPRRPYEKERLDAELKLVGEYGLRNKRELWRVQYVLSRIRNAARHLLTLDEKNPRRIFEGEALLRRMNRYGLLDEGQNKLDYVLA
LTVENFLERRLQTLVFKSGMAKSIHHARVLIRQRHIRVGRQVVNVPSFMVRVDSQKHIDFSLTSPFGGGRPGRVKRKNQKAAAKKAAGGDGDEEDEE*
>Gene.18615::CL1014.Contig7_All::g.18615::m.18615	CL1014.Contig7_All
MNRHGLLDEGQNKLDYVLALTVENFLERRLQTLVFKSGMAKSIHHARVLIRQRHIRVGRQVVNVPSFMVRVDSQKHIDFSLTSPFGGGRPGRVKRKNQKA
AAKKAAGGDGDDEDEE*
>Gene.18616::CL1014.Contig8_All::g.18616::m.18616	CL1014.Contig8_All
MNRYGLLDEGQNKLDYVLALTVENFLERRLQTLVFKSGMAKSIHHARVLIRQRHIRVGRQVVNVPSFMVRVDSQKHIDFSLTSPFGGGRPGRVKRKNQKA
AAKKAAGGDGDDEDEE*
>Gene.18617::CL1014.Contig9_All::g.18617::m.18617	CL1014.Contig9_All
MVHVSYYRNYGKTFKKPRRPYEKERLDAELKLVGEYGLRNKRELWRVQYVLSRIRNAARHLLTLDEKNPRRIFEGEALLRRMNRYGLLDEGQNKLDYVLA
LTVENFLERRLQTLVFKSGMAKSIHHARVLIRQRHIRVGRQVVNVPSFMVRVDSQKHIDFSLTSPFGGGRPGRVKRKNQKAAAKKAAGGDGDEEDEE*
>Gene.104348::CL10140.Contig3_All::g.104348::m.104348	CL10140.Contig3_All
KKKKEEETISMADEKIQPNWTQIPDDILLKIAQTFTIYSHYIHLRAVCRTWRTALPATPPATLPCQVPWLLLPSSPPSITTIANPRRTFYNILTNKLHTL
SFHEASYPRRILGSSHGYLIITSGTPEIFCLNPLTNAKVFLPSLASLPGVMSFSFANLGREYMLQDQLTGQNYHLDLQQMRDEFIRKIVVSSKPSVGSPT
FALAIATSFLTKATELVFCDVTDSKWEWVPISDFAAEDVIYCESQGLFYAVSNTGDVASFRICTGGVCDVSIWESTALITGDLRYLVMVNDELMLLTRQL
SSEADIITYCELYRTVGFEVFRFCTNEHEHEHEQVVWDPVEGLGDVVVFVGESSSLALKASDYPKCKGNCIYFTDEHSRGNDVGVFDLGDKSIDALPCFP
DNVNLPLNWESPIWITPNPH*
>Gene.104349::CL10141.Contig1_All::g.104349::m.104349	CL10141.Contig1_All
INININIDIDINTNINIESLCYFLSKHRDLQQINIPACPIYDFDLYMMACQVIINSWTIPGLVAAFLNLFIAYCLLCCSVFAFFLSKFLAVFGFTLPCPC
TGLFGHHSPCLQRLLVDYPIGAISSVQLSVKTNFPFHTLSDRCQLNLKLVRDRISDDGVLELEGEASCSALSEPGTDFRKAKGVAAQRPRRRRRASIDYI
RPDSYAIHHSPSDLSEIEIVDSESNDATDESKLLYENVTSIQDLKNALGSGHVANGVDENADRILELALEEEQVTRYALCSELEQERLAAATAADEAMAM
ISRLQEEKASIEIEARQFQRILEEKSAYDAEEMDILKEIIVRREREKHFLEKEVETYRKMFKASSESQSNDTEEQNDNSFLDLDPMLILQQLSESIDKRR
NVENLGSYPDFTSVDVNKRTCTVSERKELPIPHLDHNTQIINELESPCPSIIPDNMKSDDEAYQDFQEKEVLSLNEVSYPHLCETSSSEGHHNSSLQHSP
VFDAVKSDYGEPHVHDVHIIDPSYSSSEIKDVTDGDEMLIHDCSTTVIRKCELPVWASNCQKDDGSTDNSSVVEMEINRNSSDIVERLPTVSSSHDRSFM
SEIRHNSLSAVDDERLRIDSEIGWLRERLRAVQEEKERLKSSMENRERVKTDFQLLKDVASLQQEIRHMAPEPTACQTSMPPLSSKVMSKKRRSRSASLG
VGRSDSS*
>Gene.104350::CL10141.Contig2_All::g.104350::m.104350	CL10141.Contig2_All
ESNNKIFDVISYINKHSDLQQINIPPCPIYDFDLYMMACQVIINSWTIPGLVAAFLNLFIAYCLLCCSVFAFFLSKFLAVFGFTLPCPCTGLFGHHSPCL
QRLLVDYPIGAISSVQLSVKTNFPFHTLSDRCQLNLKLVRDRISDDGVLELEGEASCSALSESGTDFRKAKGVAAQRPRRRRRASIDYIRPDSYAIHHSP
SDLSEIEIVDSESNDATDESKLLYENVTSIQDLKNALGSGHVANGVDENADRILELALEEEQVTRYALCSELEQERLAAATAADEAMAMISRLQEEKASI
EIEARQFQRILEEKSAYDAEEMDILKEIIVRREREKHFLEKEVETYRKMFKASSESQSNDTEEQNDNSFLDLDPMLILQQLSESIDKRRNVENLGSYPDF
TSVDVNKRTCTVSERKELPIPHLDHNTQIINELESPCPSIIPDNMKSDDEAYQDFQEKEVLSLNEVSYPHLCETSSSEGHNNISLQQSPVFDAIKSDYGE
PHVHDVHIIDPSYSSSEIKDVTEGDEMLIHDSSNCQKDDGSTDNSLVVEMEINRNSSDIVERLPTVSSSHDRSFMSEIRHNSLSAVDDGRLRIDSEIGWL
RERLRAVQEEKERLKSSMENRERGKTDFQLLKDVASLQHEILHMAPEPTACQTSMPHLSVKVMSKKRRSRSASLGVGRSDSS*
>Gene.104352::CL10141.Contig3_All::g.104352::m.104352	CL10141.Contig3_All
SKHRDLQQINIPACPIYDFDLYMMACQVIINSWTIPGLVAAFLNLFIAYCLLCCSVFAFFLSKFLAVFGFTLPCPCTGLFGHHGPCLLRLLVDYPTDAIS
SVQLSVKTNFPFHTLSDRCQLNLKLVRDRISDDGVLELEGEASCSALSEPGTDFRKAKGVAAQRPRRRRRASIDYIRPDSYAIHHSPSDLSEIEIVDSES
NDATDESKLLYENVTSIQDLKNALGSGHVANGVDENADRILELALEEEQVTRYALCSELEQERLAAATAADEAMAMISRLQEEKASIEIEARQFQRILEE
KSAYDAEEMDILKEIIVRREREKHFLEKEVETYRKMFKASSESQSNDTQEQNDNSFLDLDPMLILQQLSESIDKRRNIVNLGSYPDITSVDVNNRTCTVS
ERKELPIPHLYDNTKIISELESPCPSIIPDNMKSDDEAYQDFQEKEVLSLNEVSYPHLCETSSSEGHNNISLQQSPVFDAIKSDYGEPHVHDVHIIDPSY
SSSEIKDVTEGDEMLIHDSSNCQKDDGSTDNSSVVEMEINRSSSDIVEQLPTVSSSHDRSFISAIRHNSLSAVDDERLRIDSEIGWLRERLRAVQEEKER
LKSSMENRERVKTDFQLLKDVASLQQEIRHMAPEPTACQTSMPPLSSKVMSKKRRSRSASLGVGRSDSS*
>Gene.104353::CL10141.Contig4_All::g.104353::m.104353	CL10141.Contig4_All
INININIDIDINTNINIESLCYFLSKHRDLQQINIPACPIYDFDLYMMACQVIINSWTIPGLVAAFLNLFIAYCLLCCSVFAFFLSKFLAVFGFTLPCPC
TGLFGHHSPCLQRLLVDYPIGAISSVQLSVKTNFPFHTLSDRCQLNLKLVRDRISDDGVLELEGEASCSALSEPGTDFRKAKGVAAQRPRRRRRASIDYI
RPDSYAIHHSPSDLSEIEIVDSESNDATDESKLLYENVTSIQDLKNALGSGHVANGVDENADRILELALEEEQVTRYALCSELEQERLAAATAADEAMAM
ISRLQEEKASIEIEARQFQRILEEKSAYDAEEMDILKEIIVRREREKHFLEKEVETYRKMFKASSESQSNDTEEQNDNSFLDLDPMLILQQLSESIDKRR
NVENLGSYPDFTSVDVNKRTCTVSERKELPIPHLDHNTQIINELESPCPSIIPDNMKSDDEAYQDFQEKEVLSLNEVSYPHLCETSSSEGHNNISLQQSP
VFDAIKSDYGEPHVHDVHIIDPSYSSSEIKDVTEGDEMLIHDSSNCQKDDGSTDNSLVVEMEINRNSSDIVERLPTVSSSHDRSFMSEIRHNSLSAVDDG
RLRIDSEIGWLRERLRAVQEEKERLKSSMENRERGKTDFQLLKDVASLQHEILHMAPEPTACQTSMPHLSVKKY*
>Gene.104354::CL10142.Contig1_All::g.104354::m.104354	CL10142.Contig1_All
RSTSFLIPKKKKKVKKTLKEVKKVEVQLLASWLTPTSFFVLLNIVLATIFLNHNSKNNNHRNNHHDTATFTTTATTTAYSQPHPQLIRAPSLFSRVASFN
FSHYYHSEYSHVADTASATADMVAPAPLVETITRAPSLLFRAASFKLGWTSSPPPQQLQVVKVNGDKGKLVNAHEEAREGQMVNQNEETREVVSDSHVRR
EKVQQEEVKFKEVKKKKKVVRNKEKVIAEVAEVEKKTTAFKKEDEEVDSKADDFINKFKQQLKMQRLESLLRYCNNTDVTA*
>Gene.104355::CL10142.Contig2_All::g.104355::m.104355	CL10142.Contig2_All
MVGVQVLASWLTPTSFFVLLNIVLATIFLNHNSKNNHHNQHHDTSTSTSISTSTSTSTSTATTTAYSQPHPQLIRAPSLFSRVASFNFSHYYHSEYSHVA
DTASATADMVAPAPLVETITRAPSLLFRAASFKLGWTSSPPPQQVQVVEANGDKGKMVNAHEEAREGKMVNENEETREVVSDSHVRREKVQQEEVKFKEV
KKKKKVVRNKEKVIAEVAEVEKKTTAFKKEDEEVDSKADDFINKFKQQLKMQRLESLLRYCNNTDVTA*
>Gene.104357::CL10142.Contig3_All::g.104357::m.104357	CL10142.Contig3_All
MVGVQVLASWLTPTSFFVLLNIVLATIFLNHNSKNSHHNKHHDTATSTSTSTATTTAYSKPHPQLIRAPSLFSRVASFNFSHYYHSEYSHVADTASATAD
MVAPAPLVETITRAPSLLFRAASFKLGWTSSPPPQQVQVVEANGDKGKMVNAHEEAREGQMVNQNEVVSDSHVRREKVQQEEVKFKEVKKKKKVVRNKEK
VIAEVAEVEKKTTAFKKEDEEVDTKADDFINKFKQQLKMQRLESLLRYENNNNVTAT*
>Gene.104359::CL10142.Contig4_All::g.104359::m.104359	CL10142.Contig4_All
MVGVQVLASWLTPTSFFVLLNIVLATIFLNHNSKNSHHNKHHDTATSTSTSTATTTAYSKPHPQLIRAPSLFSRVVSFNFSHYYHSEYSHVADTASATAD
MVAPAPLVETITRAPSLLFRAASFKLGWTSSPPPQQVQVVEANGDKGKMVNAHEEAREGKMVNENEETREVVSDSHVRREKVQQEEVKFKEVKKKKKVVR
NKEKVIAEVAEVEKKTTAFKKEDEEVDSKADDFINKFKQQLKMQRLESLLRYCNNTDVTA*
>Gene.104361::CL10142.Contig5_All::g.104361::m.104361	CL10142.Contig5_All
KKKKKKVKRTLKEVKMVEVQLLASWLTPTSVFVLLNIVLATIFLNHNSKNNNHRNNHHDTATFTTTATTTAYSQPHPQLIRAPSLFSRVASFNFSHYYHS
DYSHTASATAEVVAPAPLVETITRAPSLLFRAASFKLGWTSHHHHSKHK*
>Gene.104363::CL10142.Contig6_All::g.104363::m.104363	CL10142.Contig6_All
MVGVQVLASWLTPTSFFVLLNIVLATIFLNHNSKNSHHNKHHDTATSTSTSTATTTAYSKPHPQLIRAPSLFSRVVSFNFSHYYHSEYSHVADTADMVAP
APLVETITRAPSLLFRAASFKLGWTSSPPPQQVQVVEANGDKGKMVNAHEEAREGKMVNENEETREVVSDSHVRREKVQQEEVKFKEVKKKKKVVRNKEK
VIAEVAEVEKKTTAFKKEDEEVDSKADDFINKFKQQLKMQRLESLLRYCNNTDVTA*
>Gene.104364::CL10142.Contig7_All::g.104364::m.104364	CL10142.Contig7_All
MVGVQVLASWLTPTSFFVLLNIVLATIFLNHNSKNSHHNKHHDTATSTSTSTATTTAYSKPHPQLIRAPSLFSRVASFNFSHYYHSEYSHVADTADMVAP
APLVETITRAPSLLFRAASFKLGWTSSPPPQQVQVVEANGDKGKMVNAHEEAREGKMVNENEETREVVSDSHVRREKVQQEEVKFKEVKKKKKVVRNKEK
VIAEVAEVEKKTTAFKKEDEEVDSKADDFINKFKQQLKMQRLESLLRYCNNTDVTA*
>Gene.104365::CL10143.Contig1_All::g.104365::m.104365	CL10143.Contig1_All
LSSTSFSLLAFSSSNSKPLRRNLSQNPNSKPKPKPKPKSKSKPNSKPKRTSNDELSSLSSITVEPTTYTRLPPRDDFLASSLLDSFQEIKLSDSSLVHNL
KVHDEPQNEELLNLDGFNYEDYEVPDNFEEDEDEFDYDDEDDDVDYDDGSEVVIFEGDDDKEKEKGVPAVMRCFDRAKIYVKAGNGGNGVVAFRREKF
>Gene.104367::CL10143.Contig2_All::g.104367::m.104367	CL10143.Contig2_All
SDPFGNELMEALSPFIKTNPSTSFSHLSSINLMSSGSRLDGVYDTSYLLPSPSTSFSLTSDSQQSQNLTPFYQDGCYTQLTHPDQQFSFGLSYLAQAQTQ
TQTQIQVQIKFKTHENLH*
>Gene.104368::CL10143.Contig3_All::g.104368::m.104368	CL10143.Contig3_All
VSSLSTTSSSLLAFSPSSNSKPLRRNLSLNPNSKPKPKPKPKSKSKSNSKPTKTSIDKPSLSLITVEPTTYTRLPPRDDFLASSLDSFQEIKLSDSSVVH
SLKVLDKPPNEDLVNLDGFNYEDYEAPDSFEEDEDELDYDDEDDEIDYDDGSEVVVFEGEDDKEKEKGVPAVMRCFDRAKIYVKAGNGGNGVVAFRR
>Gene.104369::CL10143.Contig4_All::g.104369::m.104369	CL10143.Contig4_All
MAATTIDMLFSSNSNTSICSDPFGNELMEALSPFIKTNPSTSFSHLSSINLMSSGSRLDGVYDTSYLLPSPSTSFSLTSDSQQSQNLTPFYQDGCYTQLT
HPDQQFSFGLSYLAQAQTQTQTQIQVQTKFKTQENL*
>Gene.104370::CL10143.Contig5_All::g.104370::m.104370	CL10143.Contig5_All
QSEPAAPVSSLSTTSSSLLAFSPSSNSKPLRRNLSQNPNSKPKPKPKPKSKSKSNSKPTKTSIDKPSLSLITVEPTTYTRLPPRDDFLASSSLDSFQEIK
LSDSSVVHSLKVLDKPPNEDLVNLDGFNYEDYEVPDNFEEDEDEFDYDDEDNDVDYDDGSEVVIFEGDDDKEKEKGVPAVMRCFDRAKIYVKAGNGGNGV
VAFRREKFVPMGGPSGGDGGRGGNVYVEVDM
>Gene.104371::CL10143.Contig6_All::g.104371::m.104371	CL10143.Contig6_All
NPAAPMSSLSSTSFSLLAFSSSNSKPLRRNLSLNPNSKPKPKPKPKSKSKPNSKPKRTSNDELSSLSSITVEPTTYTRLPPRDDFLASSLLDSFQEIKLS
DSSLVHNLKVHDEPQNEELLNLDGFNYEDYEAPDSFEEDEDELDYDDEDDEIDYDDGSEVVVFEGEDDKEKEKGVPAVMRCFDRAKIYVKAGNGGNGVVA
FRREKYVPMGGPSGGDGGRGGNVYVEVDM
>Gene.104372::CL10145.Contig1_All::g.104372::m.104372	CL10145.Contig1_All
PVYTPSPIYKSPVYTPSPVYKTPSYTPSPVYKSPVYTPSPVYKSPVYTPSPVYKSPVYTPSPVYKSPVYTPSPVYKSPVYTPSPVYKSPSYTPSPIYKSP
VYTPSPIYKSPVYTPSPIYKSPVYTPSPIYKSP
>Gene.104375::CL10145.Contig2_All::g.104375::m.104375	CL10145.Contig2_All
PSPVYKSPSYTPSPVYKTPVYSPSPVYKSPVYTPSPIYKSPVYTPSPVYKTPSYTPSPVYKSPVYTPSPVYKSPVYTPSPVYKSPVYTPSPVYKSPVYTP
SPVYKSPVYTPSPVYKSPVYTPSPVYKSPSYTPSPIYKSPVYTPSPIYKSPVYTPSPIYKSPVYTPSPIYKSPVYTPSPVYKSPSYTPSPIYKSPSYTPS
PVYKTPTYKSPSYPSPPYGY*
>Gene.104377::CL10145.Contig3_All::g.104377::m.104377	CL10145.Contig3_All
LLRVIYSFPATMALNHACFLSFLLMTLIALSSASDSYSYGSYSPTPVYTPSPVYSPSPAYKSPTYKSPVYTPSPVHKSPVYTPSPVHKSPVYTPSPVYKS
PVYTPPVYKSPVYSPAPVYKSPIYSPSPVYKSPVYTPSPIYKSPVYTPSPVYKTPSYTPSPVYKSPVYTPSPVYKSPVYTPSPVYKSPVYTPSPVYKSPV
YTPSPVYKSPVYTPSPVYKSPVYTPSPVYKSPVYTPSPVYKSPVYTPSPVYKSPVYTPSPVYKSPVYTPSPVYKSPVYYPSPVYKSPVYTPSPVYKSPVY
TPSPVYKSPVYTPSPAYKSPSYTPSPIYKSPVYTPSPVYKTPVYSPSPIYKSPTYTPSPIYKSPSYTPSPIYKSPTYTPSPVYKTPTYKSPSYPSPPYGY
*
>Gene.104380::CL10145.Contig4_All::g.104380::m.104380	CL10145.Contig4_All
SFPATMALNHACFLSFLLMTLIALSSASDSYSYGSYSPTPVYTPSPVYSPSPAYKSPTYKSPVYTPSPVHKSPVYTPSPVHKSPVYTPSPVYKSPVYTPP
VYKSPVYSPAPVYKSPIYSPSPVYKSPVYTPSPIYKSPVYTPSPVYKTPSYTPSPVYKSPVYTPSPVYKSPVYTPSPVYKSPVYTPSPVYKSPVYTPSPV
YKSPVYTPSPVYKSPVYTPSPVYKSPVYTPSPVYKSPVYTPSPVYKSPVYTPSPAYKSPSYTPSPIYKSPVYTPSPVYKTPVYSPSPIYKSPTYTPSPIY
KSPSYTPSPIYKSPSYTPSPVYKTPTYKSPSYPSPPYGY*
>Gene.104384::CL10145.Contig5_All::g.104384::m.104384	CL10145.Contig5_All
YKSPVYTPSPVHKSPVYTPSPVHKSPVYTPSPVHKSPVYTPSPVHKSPVYSPAPVYKSPIYSPSPVYKSPVYTPSPIYKSPVYTPSPVYKTPSYTPSPVY
KSPVYTPSPVYKSPVYTPSPVYKSPVYTPSPVYKSPVYTPSPVYKSPVYTPSPVYKSPVYTPSPVYKSPSYTPSPIYKSPVYTPSPIYKSPVYTPSPIYK
SPVYTPSPIYKSPVYTPSPVYKSPSYTPSPIYKSPSYTPSPVYKTPTYKSPSYPSPPYGY*
>Gene.104386::CL10145.Contig6_All::g.104386::m.104386	CL10145.Contig6_All
MALNHACFLSFLLMSLMALSSASGSYSYGTYSPTPVYTPSPVYSPSPAYKSPTYKSPVYTPSPIYKSPIYTPSPIYKSPVYSPSPVYKSPVYTPSPVYKS
PSYTPSPVYKTPVYSPSPVYKSPVYTPSPIYKSPVYTPSPVYKTPSYTPSPVYKSPVYTPSPVYKSPVYTPSPVYKSPVYTPSPVYKSPVYTPSPVYKSP
VYTPSPVYKSPVYTPSPVYKSPVYTPSPVYKSPVYTPSPVYKSPVYTPSPVYKSPVYTPSPVYKSPVYTPSPVYKSPVYTPSPVYKSPVYTPSPVYKSPV
YTPSPVYKSPVYTPSPVYKSPVYTPSPVYKSPVYTPSPVYKSPVYTPSPVYKSPVYTPSPVYKSPVYTPSPVYKSPVYTPSPVYKSPVYTPSPVYKSPVY
TPSPVYKSPVYTPSPVYKSPVYTPSPVYKSPVYTPSPVYKSPVYTPSPVYKSPVYTPSPVYKSPVYTPSPVYKSPVYTPSPVYKSPVYTPSPVYKSPVYT
PSPVYKSPVYTPSPVYKSPVYTPSPVYKSPVYTPSPVYKSPVYTPSPVYKSPVYTPSPVYKSPVYTPSPVYKSPVYTPSPVYKSPVYTPSPVYKSPVYTP
SPVYKSPVYTPSPVYKSPVYTPSPVYKSPVYTPSPVYKSPVYTPSPVYKSPVYTPSPVYKSPVYYPSPVYKSPVYTP
>Gene.104389::CL10145.Contig7_All::g.104389::m.104389	CL10145.Contig7_All
LRVIYSFPATMALNHACFLSFLLMTLIALSSASDSYSYGSYSPTPVYTPSPVYSPSPAYKSPTYKSSVYTPSPVHKSPVYTPSPVHKSPVYTPSPVYKSP
VYTPPVYKSPVYSPAPVYKSPIYSPSPVYKSPVYTPSPIYKSPVYTPSPVYKTPSYTPSPVYKSPVYTPSPVYKSPVYTPSPVYKSPVYTPSPVYKSPVY
TPSPVYKSPVYTPSPVYKSPVYTPSPVYKSPVYTPSPVYKSPVYTPSPVYKSPVYTPSPVYKSPVYTPSPVYKSPVYTPSPVYKSPVYTPSPVYKSPVYY
PSPVYKSPVYTPSPVYKSPVYTPSPVYKSPVYTPSPVYKSPVYTPSPIYKSPVYTPSPVYKSPVYTPSPVYKSPVYTPSPVYKSPVYTPSPVYKSPVYTP
SPVYKSPVYTPSPVYKSPIYTPSPVYKSPVYTPSPVYKSPVYTPSPVYKSPVYYPSPVYKSPVYTPSPVYKSPVYTPSPVYKSPVYTPSPVYKSPVYTPS
PVYKSPVYTPSPVYKSPVYTPSPVYKSPVYYPSPVYKSPVYTPSPVYKSPVYTPSPVYKSPVYTPSPVYKSPVYTPSPVYKSPVYTPSPVYKSPVYTPSP
VYKSPVYTPSPVYKSPVYYPSPVYKSPVYTPSPVYKSPVYTPSPVYKSPVYTPSPVYKSPVYTPSPVYKSPVYTPSPVYKSPVYTPSPVYKSPVYTPSPV
YKSPVYTPSPVYKSPVYTPSPVYKSPVYTPSPVYKSPSYTPSPIYKSPVYTPSPIYKSPVYTPSPIYKSPVYTPSPIYKSPVYTPSPVYKSPSYTPSPIY
KSPSYTPSPVYKTPTYKSPSYPSPPYGY*
>Gene.104394::CL10146.Contig1_All::g.104394::m.104394	CL10146.Contig1_All
ALTQCTITNTIITTLPCTRTNPGQHPHTPSLHHQPSRTHHCTNNTIAPLRIPSRTPSQQQQQQQPSTTPTNDTTTSTNINPDINQQHGSIIIKGQQQSPQ
LHQPQQHTTTSTKTHYH
>Gene.104397::CL10146.Contig2_All::g.104397::m.104397	CL10146.Contig2_All
MHHYKHHHHNTSMHTYQPRAASPYTILAPSAITHTPLHQQHHCTITHTLTNTLTTATTTTTTVDNTNQRHNNIIRHQPRHQPTTRQHHHQRAATTTATTS
TTTTYNDLNQNTLS
>Gene.104400::CL10146.Contig3_All::g.104400::m.104400	CL10146.Contig3_All
MVQGWCMGMLPWVGTCAWKCSDDVKRCRVSWVMVKKWCCHGDGQHDGAVLRDNVVMVFVMVHGVRGCVRDGEAMVMRCVLVMVKVKVGCHDEDVCDGRLG
LGFVRV
>Gene.104401::CL10147.Contig1_All::g.104401::m.104401	CL10147.Contig1_All
DAKFEEVMNDSKTRVRDAMFFQIASEGWKPKGGALEENLVNLTLNLPNGTSVYRRAVFTGGQVPCKYAEEVLWETMADVCGNVMQQCVGIVADKFNNSAL
KNLETQNQWMVNLSCQYQAFNSLIKDFYRELSLFKNVAENCLKLANFVNNKTQVRNSFHKFQLREFGVAGLLRVPMKEHEFLHFEPVYNLIEDIMSSARV
LQFVLLDESYKIVSMDDPTAREFGDMIRDKGFWNDLDAVRSLVRLVKEMAHEFEAERPLVGQCLHLWEELRTKVKDWCGKFHIVDPLIEKVIERRFRKNY
HPAWAAAYILDPLYLVRDSSGKYLPPFKYLTPEQEKDVDKLITRLVSREEAHIALMELMKWRTEGLDPVYAQAVQLKQRDSNTGKMKIANPHGSRLVWET
YLPEFKSLGKVASRLIFLHATARGFKCNSSFLKWVQAHSHSRLGMDRAQKMIFIAAHSKLERRDFTSDEDKDEELFASATGIGNSDDDDTVGLG*
>Gene.104402::CL10147.Contig2_All::g.104402::m.104402	CL10147.Contig2_All
RVRDAMFFQIASEGWKPKGGALEENLVNLTLNLPNGTSVYRRAVFTGGQVPCKYAEEVLWETMADVCGNVMQQCVGIVADKFNNSALKNLETQNQWMVNL
SCQYQAFNSLIKDFYRELSLFKNVAENCLKLANFVNNKTQVRNSFHKFQLREFGVAGLLRVPMKEHEFLHFEPVYNLIEDIMNSYRVLQFVLLDESYKIV
SMEDPTAREFGDMIRDKGFWNDLDAVRSLVRLVKEMAHEFEAERPLVGQCLHLWEELRTKVKDWCGKFRIDDPLIEKVIERRFRKNYHPAWAAAYILDPL
YLVRDSSGKYVPPFKYLTPEQEKDVDKLITRLVSSEEAPIAFMELMKWRTDGLDPVYAQAVQLKQRDSNTGKMKIANPHGSRLVWETYLPEFQSLGKVAI
RLIFLHATARGFKCNSSFLKWVQAHSHSRLGMDRAQKMIFIAAHSKLERRDFTSDEDKDEELFASATGEDDVLNEVFVGP*
>Gene.104403::CL10148.Contig1_All::g.104403::m.104403	CL10148.Contig1_All
VVLLMREATITVGGQNVNAITIEHFILRLPFYVKQGGKRVAKGNDLKTSEMFGLELVESLVTFALSCGSWSSPAVRVYTASQIESELEVAKREYLQAAVG
ISKNDKFVIPKLLDWYQLDFAKDL
>Gene.104404::CL10148.Contig2_All::g.104404::m.104404	CL10148.Contig2_All
MNTKARTSQQIRKYPLINRQNENKVDMQGIKSPGAEKTKIKGTQKSKEKKLALLQDVDKLKKKLRDEENIHRALQRAFNRPLGALPRLPPYLPPNTQELL
AEIAVLEEEVVRLEEQVVTYRHNLYQEAVFICSKRKLENPVDYYERILSRCSSKDEQSDSEISPISVARTASTSSDIVSDRSSQSLARTTSTSSDIVSDQ
PGQNSSDMVNGKGVMDEPKSTADSMENWNRKESEKTNRNLKIVSHRTRRKSSDLVKEKPELSNLNFSMENEKNVKGEDNPRCAISFRNIEFSERKLSRVK
TPVKKSSFKRQPSQKSANSPRKQPVNKELGGDSEPNKISEDIMKCLCSIFMRMGATIDKGTQLDTSPYSLSFISRQRKNDTEVQDPYGTSAEFKERDIGV
YKDFCTVDAISFDLKRKRNALFLLHKLKLLLGKLARVSLDGLSHQHKLAFWINTYNACLMNAFLDHGIPDSPEKVVLLMREATITVGGQKMNAITIEHFI
LRLPFYVKQGGRKAAKGDDLKTSEMFGLECVEPLVTFTLSCGSWSSPAVRVYTASQIESELEVAKREYLQAAVGISKNDKFVIPKLLDWYQLDFAKDLDS
LVDWICLQLPDELRKEAVRCLENKAKVPLSDLVEVIPYDFSFRYIIHP*
>Gene.104405::CL10148.Contig3_All::g.104405::m.104405	CL10148.Contig3_All
MNTKARTSQQIRKYPLINRQNENKVDMQGIKSPGAEKTKIKGTQKSKEKKLALLQDVDKLKKKLRDEENIHRALQRAFNRPLGALPRLPPYLPPNTQELL
AEIAVLEEEVVRLEEQVVTYRHNLYQEAVFICSKRKLENPVDYYERILSRCSSKDEQSDSEISPISVARTASTSSDIVSDRSSQSLARTTSTSSDIVSDQ
PGQNSSDMVNRKGVMDEPKSTADSMENWNRKESEKTNRNLKIVSHHTRRKSSDLVKEKPELSNLNFSMENEKNVKGEDNPRCAISFRNIEFSERKLSRVK
TPVKKSSFKRQPSQKSANSPRKQPVNKELGGDSEPNKISEDIMKCLCSIFMRMGATIDKGTQLDTSPYSLSFISRQRKNDTEVQDPYGTSAEFKERDIGV
YKDFCTVDAISFDLKRKRNALFLLHKLKLLLGKLARVSLDGLSHQQKLAFWINTYNVCLMNAFLEHGIPDSPEKVVLLMREATITVGGQNVNAITIEHFI
LRLPFYVKQGGKRVAKGNDLKTSEMFGLELVESLVTFALSCGSWSSPAVRVYTASQIESELEVAKREYLQAAVGVSKNDKFIIPKLLDWYKLDFAKDLES
LVDWICLQLPDDLRKEALGALRIEGKFLFQIS*
>Gene.18619::CL1015.Contig1_All::g.18619::m.18619	CL1015.Contig1_All
TAFRTRYGHYEFMVMPFGLTNAPAAFMDLMQRYLSPYLDKFVVVFIDDILVYSKTKEEHEEHLKIILEKLRQEKLYGKFSKCEFWLDEISFLGHIVSKDG
ISVDPEKIKAITEWPVPKSVTEVRSFLGLAGYYRKYVENFSKVARPMFELLRKGIRFQWMEKHSIAFEDLKKRLTTAPILVMPDCSKP
>Gene.104406::CL10151.Contig1_All::g.104406::m.104406	CL10151.Contig1_All
MGHEQLYRGIRDCFTQTYKEAGLKGLYRGVAPSLYGIFPYAGLKFYFYEEMKRHVPDEHKKDIMVKLTCGSVAGLLGQTFTYPLDVVRRQMQVERMSNTS
ITKGTLHTLIAIAREQGWKHLFSGLSLNYLKVVPSVAIGFTVYDTMKSYLQVPSRDEAVVEVASNHANNQPSSLHS*
>Gene.104408::CL10151.Contig2_All::g.104408::m.104408	CL10151.Contig2_All
MAKGEERENWMSMEGIIEGIPLFVKELIAGGVAGGVAKTAVAPLERIKILFQTRQAEFRSIGLLGSFNKIAKTEGILGFYRGNGASVARIVPYAALHYMA
YEEYRRWIILGYPDVWKGPVLDLVAGSFAGGTAVLFTYPLDLVRTKLAYQVERMSNTSIAKGTMHTLVAIAREQGWKHLFSGLSLNYLKVVPSVAIGFTV
YDTMKSYLQVPSRDEAVVEVASNHANNQPSSLHS*
>Gene.104409::CL10151.Contig3_All::g.104409::m.104409	CL10151.Contig3_All
MAKGEERENWMSMEGIIEGIPLFVKELIAGGVAGGVAKTAVAPLERIKILFQTRQAEFRSIGLLGSFNKIAKTEGILGFYRGNGASVARIVPYAALHYMA
YEEYRRWIILGYPDVWKGPVLDLVAGSFAGGTAVLFTYPLDLVRTKLAYQVVGLEKVNVKALMGHEQLYRGIRDCFTQTYKEAGLKGLYRGVAPSLYGIF
PYAGLKFYFYEEMKRHVPDEHKKDIMVKLTCGSVAGLLGQTFTYPLDVVRRQMQVERMSNTSIRKGTMHTLVAIAREQGWKHLFSGLSLNYLKVVPSVAI
GFTVYDTMKSYLQVPSRDEAVVEVASNHANNQPSSLHS*
>Gene.104410::CL10152.Contig1_All::g.104410::m.104410	CL10152.Contig1_All
HQNLPLKILNLHKITMTKSNANWSPYDFNGGADKSYLASSGFQADVRALQKHLGARHLIYQHQHNKQMSCPAMAQLLSNTLYYKRFFPYYAFNVLGGLDN
EGKGCVFTYDAVGSYEKVGYSAQGSGQKLIIPFLDNQLKSPSPLLLPAQDAVTPLSEPEAIDLVKTAFASAAERDIMTGDKLEIVVINNEGLRREFMELR
KD*
>Gene.104411::CL10152.Contig2_All::g.104411::m.104411	CL10152.Contig2_All
KNTHTLSLSRIWIPKKKMTKQQANWSPYDFNGGTCVAVAGENYCVIAADTRMSTGYNILTRDYSKISKLADKSYLASSGFQADVRALQKHLGARHLIYQH
QHNKQMSCPAMAQLLSNTLYYKRFFPYYAFNVLGGLDNEGKGCVFTYDAVGSYEKVGYSAQGSGQKLIIPFLDNQLKSPSPLLLPVQDAVTPLSEPEAID
LVKTAFASAAERDIMTGDKLEIVVINHDGLRREFMELRKD*
>Gene.104412::CL10152.Contig3_All::g.104412::m.104412	CL10152.Contig3_All
MTKNNANWSPYDFNGGTCVAVAGENYCVIAADTRMSTGYNILTRDYSKISKLADKSYLASSGFQADVRALQKHLGARHLIYQHQHNKQMSCPAMAQLLSN
TLYYKRFFPYYAFNVLGGLDNEGKGCVFTYDAVGSYEKVGYSAQGSGQKLIIPFLDNQLKSPSPLLLPAQDAVTPLSEPEAIDLVKTAFASAAERDIMTG
DKLEIVVINNEGLRREFMELRKD*
>Gene.104413::CL10152.Contig4_All::g.104413::m.104413	CL10152.Contig4_All
HQNLPLKILNLHKITMTKSNANWSPYDFNGGTCVAVAGENYCVIAADTRMSTGYNILTRDYSKISKLADKSYLASSGFQADVRALQKHLGARHLIYQHQH
NKQMSCPAMAQLLSNTLYYKRFFPYYAFNVLGGLDNEGKGCVFTYDAVGSYEKVGYSAQGSGQKLIIPFLDNQLKSPSPLLLPVQDAVTPLSEPEAIDLV
KTAFASAAERDIMTGDKLEIVVINHDGLRREFMELRKD*
>Gene.104414::CL10152.Contig5_All::g.104414::m.104414	CL10152.Contig5_All
TLQPKKNTHTLSLSRIWIPKKKMTKQQANWSPYDFNGGTCVAVAGENYCVIAADTRMSTGYNILTRDYSKISKLADKSYLASSGFQADVRALQKHLGARH
LIYQHQHNKQMSCPAMAQLLSNTLYYKRFFPYYAFNVLGGLDNEGKGCVFTYDAVGSYEKVGYSAQGSGQKLVIPFLDNQLKSPSPLLLPAQDAVTPLSE
PEAIDLVKTAFASAAERDIMTGDKLEIVVINHDGLRREFMELRKD*
>Gene.104415::CL10152.Contig6_All::g.104415::m.104415	CL10152.Contig6_All
TLQPKKNTHTLSLSRIWIPKKKMTKQQANWSPYDFNGGTCVAVAGENYCVIAADTRMSTGYNILTRDYSKISKLADKSYLASSGFQADVRALQKHLGARH
LIYQHQHNKQMSCPAMAQLLSNTLYYKRFFPYYAFNVLGGLDNEGKGCVFTYDAVGSYEKVGYSAQGSGQKLVIPFLDNQLKSPSPLLLPAQDAVTPLSE
PEAIDLVKTAFASAAERDIMTGDKLEIVVINHDGLRREFMELRKD*
>Gene.104416::CL10152.Contig7_All::g.104416::m.104416	CL10152.Contig7_All
HQNLPLKILNLHKITMTKSNANWSPYDFNGGTCVAVAGENYCVIAADTRMSTGYNILTRDYSKISKLADKSYLASSGFQADVRALQKHLGARHLIYQHQH
NKQMSCPAMAQLLSNTLYYKRFFPYYAFNVLGGLDNEGKGCVFTYDAVGSYEKVGYSAQGSGQKLIIPFLDNQLKSPSPLLLPAQDAVTPLSEPEAIDLV
KTAFASAAERDIMTGDKLEIVVINNEGLRREFMELRKD*
>Gene.104417::CL10152.Contig8_All::g.104417::m.104417	CL10152.Contig8_All
MTKNNANWSPYDFNGGTCVAVAGENYCVIAADTRMSTGYNILTRDYSKISKLADKSYLASSGFQADVRALQKHLGARHLIYQHQHNKQMSCPAMAQLLSN
TLYYKRFFPYYAFNVLGGLDNEGKGCVFTYDAVGSYEKVGYSAQGSGQKLIIPFLDNQLKSPSPLLLPAQDAVTPLSEPEAIDLVKTSFASAAERDIMTG
DKLEIVVINNEGLRREFMELRKD*
>Gene.104418::CL10153.Contig1_All::g.104418::m.104418	CL10153.Contig1_All
MALSFQNLHNHPIIITLITTLSLLFFTLTTPPSSPHKPPLQRTLLSTPQTPPCSIFSPINGGFLNYFSLHFCTFNTNPLHSIPLLTLLLILHFYILIKTA
QTHFIFVVTKLTS
>Gene.104419::CL10153.Contig2_All::g.104419::m.104419	CL10153.Contig2_All
SFQNLHSHPISITLIITFSLLFFTITTPPYSLSSPHKPLDRTLLSTPHKNCSILSPINGGFLNYLSLHFCTFKTNPIYSLTLLTLLLILHFYILIKTAQT
HFSFVVTKLTSLLSLNPSMAAVTLLALGNGAPDVFASVAAVAGGNPRTGFGAILSAGTFVSGFVVGVVGINAGPFGVDSTSFVRDVMFYLMGGLMLFYVY
LSGELYFWQALGFVGFYLFFVGFVFWMDFGSVSNKIGDFEKQ
>Gene.104420::CL10155.Contig2_All::g.104420::m.104420	CL10155.Contig2_All
RKRKLRGVNRKKERMEELKKLEETQSLLMFLKTHAFLPYSSPLLSHPFLARFLLFLFEPCGDLTIVNKCSLISQLLPKISPSFVENALVFLPGKQMCSMG
DSLSVKNNFDDDGFGNHGLVNNTTCEEMTLIGMDAMQRANSTLEDFCRSYFMFHKMDVKRPESLFKYLPVLSFTESFIYQLDTLNEKMVNVTINKPTAHV
GRSDEEGYATLACKVDNVFQSDPFRPLTLLLQHHGLLTERYGYLFFYITVLNLVLKGSRCTKA*
>Gene.104421::CL10155.Contig3_All::g.104421::m.104421	CL10155.Contig3_All
ERMEELKKLEETQSLLMFLKTHAFLPYSSPLLSHPFLARFLLFLFEPCGDLTIVNKCSLISQLLPKISPSFVENALVFLPGKQMCSMGDSLSVKNNFDDD
GFGNHGLVNNTTCEEMTLIGMDAMQRANSTLEDFCRSYFMFHKMDVKRPESLFKYLPVLSFTESFIYQLDTLNEKMVNVTINKPTAHVGRSDEEGYATLA
CKVDNVFQSDPFRPLTLLLQHHGLLTERITEELKTGEEYWALERRLCGVPEHVEISIEDVLRAIHLKSFDYRVLNLLLYQVRGEQVNDLHMEFLSVSEFL
VEISDDLFDYEEDVLENNFNILRMFVRIYGVSMAPTMLAKYIAEAEEKYEKLSKALDPQLSLSYHRRCEEATREGGKISGYSLGSWTIPPLIVDEELYRS
SMPSSP*
>Gene.104422::CL10155.Contig4_All::g.104422::m.104422	CL10155.Contig4_All
MEELKKLEETQSLLMFLKTHAFLPYSSPLLSHPFLARFLLFLFEPCGDLTIVNKCSLISQLLPKISPSFVENALVFLPGKQMCSMGDSLSVKNNFDDDGF
GNHGLVNNTTCEEMTLIGMDAMQRANSTLEDFCRSYFMFHKMDVKRPESLFKYLPVLSFTESFIYQLDTLNEKMVNAIINKPAAHVGRSDEEGYSTLACK
VDNVFQSDPFRPLTLVLQHHGLLTERITEELKTGEEYWALERRLCGVPKHVEISIEDVLRAIHLKSFDYRVLNLLLYQVRGEQFQ*
>Gene.104424::CL10156.Contig1_All::g.104424::m.104424	CL10156.Contig1_All
FLNRTITDVLHLNNFKLKRYPGNLEAFVGHVPEARAYFQLDVAEDYQFKLPNPPFLDGVKTKEKALLKMRDVSFQYPTSPVQQLFNVSLQVSLSSRVAIL
GPNGSGKSTLVKLLTGETEPNKGGTAWKHPNLVIGYVAQHAFHHIDNHLDSTPLEYMLWRYQTGEDLEEMHKANRVMTPEEEAKMKEGATVIK
>Gene.104426::CL10156.Contig2_All::g.104426::m.104426	CL10156.Contig2_All
ARDEAALALATAAKKEGVEFFGSIGLNDALVKALTDKKSPVAREAACSTISTICENGAAQLLEPYVVSSDANTPFPNLLEAFADKEKAVQTAAIHAVKAV
VQSMNPWATFVILPALLEQIKTAGKWQIKAGSLDILQQLINSAPQQMAAATPDLIPVLAGAVWDTKADVKKAAKVTLEKATALVENKDIEKFIPALVKCL
LNPIEEVPKTVVLLSATTFVSEVTAPTISLIAPLLVRGLDERPTATKRKVCVIADNMSKLVDSEYTVRPFLPQLLPRLIKTADTIADPEARAVANRAIAT
LRRIGKVPAGSDGTDLPPLKIAEGPHLATNYVALFKKHGDQAVDQANPGLAYAGVLTASLVNAHNFDQKTWEAAIPAYTKLAVPSYDALPAIRELLQKKA
DEAE
>Gene.104429::CL10156.Contig3_All::g.104429::m.104429	CL10156.Contig3_All
MMSPAATSTATPAKAGAFDVATLFVADKSARDEASLALATAAKKEGVEFFASIGLNDALVKALTDKKSATAREAACATISTLCENGAAQLLEPYVVSSDV
NTPFPNLLEAFADKEAAVKTAAIHAVKAVVQSMNPWATFVILPALLEQIKTAGKWQIKHGSLDILQQLINSAPQQMGSAMPDLIPVLAGAVWDTKADVKK
AAKSTLEKATALVENKDIEKFIPALVKSLLNPIEEVPKTIVLLSATTFVSEVTAPTISLIAPLLVRGLDERPTATKRKVCVIADNMSKLVDSEYTVRPFL
PQLLPRLIKTAETIADPEARAVANRAIATLRRIGKVPAESDGTDLPPLKIAEGPHLATNYVALFKKHGDQAVDQANPGLAYAGVLTASLVNAHNFDQKTW
EAAIPAYTKLAVPSYDALPAIRELLQKKADEAEGDEVKFADEEEGEDLCNIEQFNLAYGAKILLHHANMRLKRGHRYGLCGRNGSGKSTLMNAIINNQVE
GFPPPNEVRTFYVQHDIDGSEAEISVKDWVLADKRLLATPEEIISTLEAVGFDEKKQVAGIGSLSGGWKMKLALARAILFKADILLLDEPTNHLDVLNVQ
WLIDYLTSLTSCTSIIVSHDSDFLNRTITDVLHLNNFKLKRYPGNLEAFVGHVPEARAYFQLDVAEDYQFKLPDPPFLDGVKTKEKALLKMRDVSFQYPT
SPVQQLFNVSLQVSLSSRVAILGPNGSGKSTLVKLLTGETEPNKGGSLWKHPNLVIGYVAQHAFHHIDNHLDSTPLEYMLWRYQTGEDLEEMHKANRVMT
PEEEAKMKEGANVIKDGAKRIIDELVARKKLKQSYEYEISFKGLSSAENIWMSRDELITRGFEKKVLELDTKEAQRLGLMRPLVRREIEKHFEDFGLESE
FVSHNSMRGLSGGQKVKVVLGAATWRRPHIICLDEPTNYLDRESLAALIAALKNFEGGVLIITHNREFSESICSEVWAMRDGNLEASGHSWVEGQGSGER
IGPKGGEEEEVQYDALGNPIAAAKKEKKKSAAELRKAKKERMARRKRGEEVFTDEEL*
>Gene.104436::CL10158.Contig1_All::g.104436::m.104436	CL10158.Contig1_All
MEMSTITFTTQSSTSLTFLNHGFQFQHLKPLIPPTILGKNSINKSKSKQLQVKALKGSFERQTLSSNWELSAPYLPRFEELDTTNMLLRQRIIFLGSQID
DTTADFVISQLLLLDAEDSKKDIRLFINSPGGSVTAGMGIYDAMKQCKADVSTICMGLAASMGAFLLASGSKGKRFCMPNSRVMIHQPLGTAGGKATEMS
IRIREMNYHKLKLNKILSRITGKPEEQIEVDTDRDNFMNPWEAKEYGLIDAVIDDGKPGLVAPIGEAIAPPKTKVWDLWKIEGSRKAKKNLPSEQKILRN
GYAGSQGEEGKVTQ*
>Gene.104437::CL10158.Contig2_All::g.104437::m.104437	CL10158.Contig2_All
MEMSTITFKTQSSTSLTFLNHGFQFQHLKPLIPPTILGKNSINKSKSKQIQVKALKGSFERQTLSSNWELSAPYLPRFEELDTTNMLLRQRIIFLGSQID
DTTADFVISQLLLLDAEDSKKDIRLFINSPGGSVTAGMGIYDAMKQCKADVSTICMGLAASMGAFLLASGSKGKRFCMPNSRVMIHQPLGTAGGKATEMS
IRIREMNYHKLKLNKILSRITGKPEEQIEVDTDRDNFMNPWEAKEYGLIDAVIDDGKPGLVAPIGETIAPPKTKVWDLWKIEGSRKAKKNLPSEQKILRN
GYAGSQGEESKVTQ*
>Gene.104447::CL10159.Contig10_All::g.104447::m.104447	CL10159.Contig10_All
MGDNGMEDYKSRVDIVLSQVNKIEKKVLEVEQYYLNNRKKQSSSSKGGSGSKDKDKDKEKSTAHIKKQQDATSKEEAASKRMQDLIRQFGKILHQITQHK
WAWPFMDPVDVKGLGLHDYYEVIEKPMDFSTIKKQMEAKDGCGYKHVRDICSDVRLVFKNAMKYNDEKNDIHVMAKTLLVKFEEKWLQLLPKVVEEEKRH
EEEENETQLSVQLVQEASYAKMARDVSNELVEADMHLEELREQLVQRCRKMSTEEKRQLGTALTRLSTEDLSRALDIVAQSNPGFTTNTEEVDLDIDAQS
ESTLWRLKFFVKDALQSQGKPAASMGANNNNDNNENNNINNNINSKRKREICDALAKASKKKSKKVAP*
>Gene.104448::CL10159.Contig11_All::g.104448::m.104448	CL10159.Contig11_All
MGDNGMEDYKSRVDIVLSQVNKIEKKVLEVEQYYLNNRKKQSSSSKGGSGSKDKDKDKEKTTAHIKKQQDATSKEEAASKRMQDLIRQFGKILHQITQHK
WAWPFMEPVDVKGLGLHDYYEIIEKPMDFSTIKKQMEAKDGSGYKHVRDICSDVRLVFKNAMKYNDEKNDFHVMARTLLAKFEEKWLQLLPKVVEEEKRH
EEEENETQLSVQLVQEASYAKMARDVSNELIEADMHLEKLREQLVQRCRKMSTEEKRQLGTALTRLSTEDLSRALDIVAQSNPGFTTNTEEVDLDIDAQS
ESTLWRLKFFVKDALQSQGNPTVSTGGNNENNNNFHNSRRKREIYDALAKASKKKSKKLAS*
>Gene.104449::CL10159.Contig12_All::g.104449::m.104449	CL10159.Contig12_All
MGDNGMEDYKSRVDIVLSQVNKIEKKVLEVEQYYLNNRKKQSSSSKGGSGSKDKDKDKEKSTAHIKKQQDATSKEEAASKRMQDLIRQFGKILHQITQHK
WAWPFMEPVDVKGLGLHDYYEVIEKPMDFSTIKKQMEAKDGCGYKHVRDICSDVRLVFKNAMKYNDEKNDIHVMAKTLLAKFEEKWLQFFPKVVEEEKRR
EEEESEAQLSVQLAQDASYAKMARDASNELFEADMHLEELREQLVQRCRKMSTEEKRQLGTALTRLSTEDLSRALDIVAQSNPGFTANAEEVDLDIDAQS
ESTLWRLKFFIKDALQAQGKPAASMGANNNNDNNENNNINNNINSKRKREICDALAKASKKKSKKVAP*
>Gene.104438::CL10159.Contig1_All::g.104438::m.104438	CL10159.Contig1_All
MGDCGIDDYKTRVDLVLSQVSKIEKKVLEVEQFYLNNCKKQANSSKGRHIASVKKQHEDATSKEAAASKRMQELIRQFGKILHQITQHKWAWPFMEPVDV
KGLGLHDYYEIIEKPMDFSTIKKQMEAKDGSGYKHVRDICSDVRLVFKNAMKYNDEKNDFHVMARTLLAKFEEKWLQLLPKVVEEEKRHEEEENETQLSV
QLVQEASYAKMARDVSNELVEADMHLEELREQLVQRCRKMSTEEKRQLGTALTRLSPEDLSRALDIVAQSNPGFTTNTEEVDLDIDAQSESTLWRLKFFI
KDALQAQGKPAASMGANNNNDNNENNNINNNINSKRKREICDALAKASKKKSKKVAP*
>Gene.104439::CL10159.Contig2_All::g.104439::m.104439	CL10159.Contig2_All
MGDCGIDDYKTRVDLVLSQVSKIEKKVLEVEQFYLNNSKKQANSSKGGSASKDKDKDKERHIASVKKQHEDATSKEAAASKRMQELIRQFGKILHQITQH
KWAWPFMEPVDVKGLGLHDYYEIIEKPMDFSTIKKQMEAKDGSGYKHVRDICSDVRLVFKNAMKYNDEKNDFHVMARTLLAKFEEKWLQLLPKVVEEEKR
HEEEENETQLSVQLVQEASYAKMARDVSNELVEADMHLEELREQLVQRCRKMSTEEKRQLGTALTRLSTEDLSRALDIVAQSNPGFTTNTEEVDLDIDAQ
SESTLWRLKFFVKDALQSQGNPTVSTGGNNENNNNNNFHNSKRKKEIYDALAKASKKKSKKLAS*
>Gene.104440::CL10159.Contig3_All::g.104440::m.104440	CL10159.Contig3_All
MGDNGMEDYKSRVDIVLSQVNKIEKKVLEVEQYYLNNRKKQSSSSKGGSGSKDKDKDKEKSTAHIKKQQDATTKEEAASKRMQDLIRQFGKILHQITQHK
WAWPFMDPVDVKGLGLHDYYEVIEKPMDFSTIKKQMEAKDGCGYKHVRDICSDVRLVFKNAMKYNDEKNDIHVMAKTLLVKFEEKWLQFFPKVVEEEKRR
EEEESEAQLSVQLAQDASYAKMARDASNELFEADMHLEELREQLVQRCRKMSTEEKRQLGTALTRLSTEDLSRALDIVAQSNPGFTANAEEVDLDIDAQS
ESTLWRLKFFIKDALQAQGKPAASMGANNNNDNNENNNINNNINSKRKREICDALAKASKKKSKKVAP*
>Gene.104441::CL10159.Contig4_All::g.104441::m.104441	CL10159.Contig4_All
MGDGGIDDYKIRVDLVLSQVSKIEKKVLEVEQFYLNNCKKQANSSKGGSASKDKDKDKERHIAFVKKQHEDATSKEAAASKRMQELIRQFGKILHQITQH
KWAWPFMEPVDVKGLGLHDYYEIIEKPMDFSTIKKQMEAKDGSGYKHVRDICSDVRLVFKNAMKYNDEKNDFHIMARTLLAKFEEKWLQLLPKVVEEEKR
HEEEENETQLNVQLAQEASYAKMARDVSNELIEADMHLEKLREQLVQRCRKMSTEEKRQLGTALTRLSTEDLSRALDIVAQSNPGFTANAEEVDLDIDAQ
SESTLWRLKFFVKDTLQAQGNPTVSTGGNNENNNNFHNSRRKREIYDALAKASKKKSKKLAS*
>Gene.104442::CL10159.Contig5_All::g.104442::m.104442	CL10159.Contig5_All
MNYSIEKKVLEVEQYYLNNRKKQSSSSKGGSGSKDKDKDKEKTTAHIKKQQDATTKEEAASKRMQDLIRQFGKILHQITQHKWAWPFMDPVDVKGLGLHD
YYEVIEKPMDFSTIKKQMEAKDGCGYKHVRDICSDVRLVFKNAMKYNDEKNDIHVMAKTLLVKFEEKWLQFFPKVVEEEKRREEEESEAQLSVQLAQDAS
YAKMARDASNELFEADMHLEELREQLVQRCRKMSTEEKRQLGTALTRLSTEDLSRALDIVAQSNPGFTANAEEVDLDIDAQSESTLWRLKFFIKDALQAQ
GKPAASMGANNNNDNNENNNINNNINSKRKREICDALAKASKKKSKKVAS*
>Gene.104443::CL10159.Contig6_All::g.104443::m.104443	CL10159.Contig6_All
MGDGGIDDYKIRVDLVLSQVSKIEKKVLEVEQFYLNNCKKQANSSKGGSASKDKERHIASVKKQHEDATSKEAAASKRMQELIRQFGKILHQITQHKWAW
PFMEPVDVKGLGLHDYYEIIEKPMDFSTIKKQMEAKDGSGYKHVRDICSDVRLVFKNAMKYNDEKNDFHVMARTLLAKFEEKWLQLLPKVVEEEKRREEE
ESEAQLSVQLAQDASYAKMARDASNELFEADMHLEELREQLVQRCRKMSTEEKRQLGTALTRLSTEDLSRALDIVAQSNPGFTANAEEVDLDIDAQSEST
LWRLKFFIKDALQAQGNPTVSTGGNNENNNNNNFHNSKRKKEIYDALAKASKKKSKKLAS*
>Gene.104444::CL10159.Contig7_All::g.104444::m.104444	CL10159.Contig7_All
MGDCGIDDYKTRVDLVLSQVNKIEKKVLEVEQYYLNNRKKQSSSSKGGSGSKDKDKDKEKSTAHIKKQQDATSKEEAASKRMQDLIRQFGKILHQITQHK
WAWPFMDPVDVKGLGLHDYYEVIEKPMDFSTIKKQMEAKDGCGYKHVRDICSDVRLVFKNAMKYNDEKNDIHVMAKTLLVKFEEKWLQFFPKVVEEEKRR
EEEESEAQLSVQLAQDASYAKMARDASNELFEADMHLEELREQLVQRCRKMSTEEKRQLGTALTRLSTEDLSRALDIVAQSNPGFTANAEEVDLDIDAQS
ESTLWRLKFFIKDALQAQGKPAASMGANNNNDNNENNNINNNINSKRKREICDALAKASKKKSKKVAP*
>Gene.104445::CL10159.Contig8_All::g.104445::m.104445	CL10159.Contig8_All
MGDGGIDDYKIRVDLVLSQVSKIEKKVLEVEQFYLNNCKKQANSSKGGSASKDKDKDKERHIAFVKKQHEDATSKEAAASKRMQELIRLFGKILHQITQH
KWAWPFMEPVDVKGLGLHDYYEIIEKPMDFSTIKKQMEAKDGSGYKHVRDICSDVRLVFKNAMKYNDEKNDFHVMARTLLAKFEEKWLQLLPKVVEEEKR
HEEEENETQLSVQLVQEASYAKMARDVSNELVEADMHLEELREQLVQRCRKMSTEEKRQLGTALTRLSTEDLSRALDIVAQSNPGFTTNTEEVDLDIDAQ
SESTLWRLKFFVKDALQAQGKPAASMGANNNNDNNENNNINNNINSKRKREICDALAKASKKKSKKVAP*
>Gene.104446::CL10159.Contig9_All::g.104446::m.104446	CL10159.Contig9_All
MGDCGIDDYKTRVDLVLSQVSKIEKKVLEVEQFYLNNCKKQANSSKGGSASKDKDKDKERHIASVKKQHEDATSKEAAASKRMQELIRQFGKILHQITQH
KWAWPFMEPVDVKGLGLHDYYEVIEKPMDFSTIKKQMEAKDGSGYKHVRDICSDVRLVFKNAMKYNDEKNDIHVMAKTLLVKFEEKWLQFFPKVVEEEKR
REEEESEAQLSVQLAQDASYAKMARDASNELFEADMHLEELREQLVQRCRKMSTEEKRQLGTALTRLSTEDLSRALDIVAQSNPGFTANAEEVDLDIDAQ
SESTLWRLKFFIKDALQAQGKPAASMGANNNNDNNENNNINNNINSKRKREICDALAKASKKKSKKVAP*
>Gene.18620::CL1016.Contig1_All::g.18620::m.18620	CL1016.Contig1_All
MNLVKATRKRKDRGDRESKGSFGNSHILSPIEPASCNSTNRILAGYMAHEFLTTGKLFGQKFDPGRVEPVPVEIKQTNQSYAEVAQLLKGDAGAHIPGII
NPTQLARWIQM*
>Gene.18621::CL1016.Contig2_All::g.18621::m.18621	CL1016.Contig2_All
MNMVKATRKRKDRGDRESKGSFGNSHILSPIEPASCNSTNRILAGYMAHEFLTTGKLFGQKFDPGRVEPVPAEMEQTNRSYAEVAQLLKGDNGAHIPGIL
NPTQLARWIQM*
>Gene.18622::CL1016.Contig3_All::g.18622::m.18622	CL1016.Contig3_All
MNMVKATRKRKDRGDRESKGSFGNSHILSPIEPASCNSTNRILAGYMAHEFLTTGKLFGQKFDPGRVEPVPVEIKQTNQSYAEVAQLLKGDAGAHIPGII
NPTQLARWIQM*
>Gene.18623::CL1016.Contig4_All::g.18623::m.18623	CL1016.Contig4_All
MNLVKATRKRKDRGDRESKGSFGNSHILSPIEPAGCNSTNRILAGYMAHEFLTTGKLFGQKFDPGRVEPVPAEMEQTNRSYAEVAQLLKGDNGAHIPGIL
NPTQLARWIQM*
>Gene.18624::CL1016.Contig5_All::g.18624::m.18624	CL1016.Contig5_All
MNMVKATRKRKDRGDRESKGSFGNSHILSPIEPASCNSTNRILAGYMAHEFLTTGKLFGQKFDPGRVEPVPVEIKQTNQSYAEVAQLLKGDAGAHIPGII
NPTQLARWIQM*
>Gene.104459::CL10162.Contig10_All::g.104459::m.104459	CL10162.Contig10_All
MITTRAASNSTSLLRVAATRRTLSLSSPCSRIFSLPVAGHRSFSAFRSLSLSPSRWSYGDYWRSPVPLRPRIATASASPPLVEQFQRQIATTASEHPFKG
IFTSLPKPGGGEFGKFYSLPALNDPRIDKLPYSIRILLESAIRNCDGFQVTKEDVEKIIDWENSAPKLVEIPFKPARVLLQDFTGVPAVVDLAAMRDAMK
NLNNDPNKINPLVPVDLVIDHSVQVDVARSENAVQANMELEFKRNGERFDFLKWGSTAFRNMLVVPPGSGIVHQVNLEYLGRVVFNNGGLLYPDSVVGTD
SHTTMIDGLGVAGWGVGGIEAEAAMLGQPMSMVLPGVVGFKMTGKLRDGVTATDLVLTATQMLRKHGVVGKFVEFHGNGVGQLSLADRATIANMSPEYGA
TMGFFPVDHVTLDYLKLTGRNDETVSMIEQYLRANKMFVDYNEPQQERVYSSYLELDLAEVEPCISGPKRPHDRVPLKEMKADWHACLDNKVGFKGFAIP
KEEQEKVAKFSFHGQPAELKHGSVVIAAITSCTNTSNPSVMLGAALVAKKACELGLEVKPWVKTSLAPGSGVVTKYLQKSDLQKYFDQQGFHIVGYGCTT
CIGNSGDLDESVAAAISENDIVAAAVLSGNRNFEGRVHPLTRANYLASPPLVVAYALAGTVDIDFEKEPIGIGKDGKSVYFRDIWPSNEEIAEVVQSSVL
PDMFRGTYESITQGNPMWNSLQVPTGTLYQWDTKSTYIHEPPYFKNMSLNPPGPFSVKDAYCLLNFGDSITTDHISPAGSIHKDSPAAKYLMERGVDRKD
FNSYGSRRGNDEVMARGTFANIRIVNKLLNGEVGPKTVHIPTGEKLYVFDAAMKYKEAGHQTIVLAGAEYGSGSSRDWAAKGPMLQGVKAVIAKSFERIH
RSNLVGMGVIPLCFKAGEDADTLGLTGHERYTIDIPSSVSEIRPGQDVTVTTDNGKSFTCTLRFDTEVELAYFDHGGILPYVIRQLMKQ*
>Gene.104460::CL10162.Contig11_All::g.104460::m.104460	CL10162.Contig11_All
MIGRGRTSSSSSTSLVRAALLRHRFASTLSSSPSSSPSSRILSGCKSQPSVTGHRFSSTLRSLSSSRWSYGVDRRSSVSVRSYIDTAVNPSSLSFIQRFQ
RNLATMASEHPYKAIFTSLPKPGGGEFGKFYSLPALNDPRIDKLPYSIRILLESAIRNCDGFQVTKDDVEKIIDWENSAPKQVEIPFKPARVLLQDFTGV
PAVVDLAAMRDAMKNLNNDPNKINPLVPVDLVIDHSVQVDVARSENAVQANMEFEFKRNGERFGFLKWGSTAFRNMLVVPPGSGIVHQVNLEYLGRVVFN
NDGLLYPDSVVGTDSHTTMIDGLGVAGWGVGGIEAEAAMLGQPMSMVLPGVVGFKMTGKLRDGVTATDLVLTATQMLRKHGVVGKFVEFHGEGVGQLSLA
DRATIANMSPEYGATMGFFPVDHVTLEYLKLTGRSDETVSTIEQYLRANKMFVDYNEPQQERVYSSYLELDLSDVEPCISGPKRPHDRVPLKDMKADWHS
CLDNKVGFKGFAIPKEEQEKVAKFSFHGQPAELKHGSVVIAAITSCTNTSNPSVMLGAALVAKKACELGLEVKPWVKTSLAPGSGVVTKYLEKSGLQKYL
DKQGFHIVGYGCTTCIGNSGDLDESVAAAISENDIVASAVLSGNRNFEGRVHPLTRANYLASPPLVVAYALAGTVDIDFEKEPIGVGKDGKSVYFRDIWP
SNEEIAEVVQSSVLPDMFRSTYEAITQGNPMWNSLEVPTGTLYQWDSKSTYIHEPPYFKNMSLNPPGPFSVKDAYCLLNFGDSITTDHISPAGSIHKDSP
AAKFLMERGVDRKDFNSYGSRRGNDEVMARGTFANIRIVNKLLNGEVGPKTVHIPTGEKLYVFDAAMKYKEAGHQTIVLAGAEYGSGSSRDWAAKGPKLQ
GVKAVIAKSFERIHRSNLVGMGVIPLCFKAGEDADTLGLTGHERYTIDLPSTVSEIRPGQDVTVTTDNGKSFTCTLRFDTEVELAYFDHGGILPYVIRQL
MKQ*
>Gene.104461::CL10162.Contig12_All::g.104461::m.104461	CL10162.Contig12_All
MSSAHPFNGIFTSLPKPGGGEFGKFYSLPALNDPRIEKLPYSIRILLESAIRNCDGFQVTKDDVEKIIDWENSAPKQVEIPFKPARVLLQDFTGVPAVVD
LAAMRDAMKNLSNDPNKINPLVPVDLVIDHSVQVDVARSENAVQANMELEFKRNGERFGFLKWGSSAFRNMLVVPPGSGIVHQVNLEYLGRVVFNHGGLL
YPDSVVGTDSHTTMIDGLGVAGWGVGGIEAEAAMLGQPMSMVLPGVVGFKMTGKLRDGVTATDLVLTATQMLRKHGVVGKFVEFHGEGVGQLSLADRATI
ANMSPEYGATMGFFPVDHVTLEYLKLTGRSDETVSMIEQYLRANKMFVDYNEPQQERVYSSYLELDLSDVEPCISGPKRPHDRVPLKDMKADWHSCLDNK
VGFKGFAIPKEEQDKVAKFSFQGQPAELKHGSVVIAAITSCTNTSNPSVMLGAALVAKKACELGLEVKPWVKTSLAPGSGVVTKYLQKSGLQKYLDQQGF
HIVGYGCTTCIGNSGDLDESVAAAISENDIVASAVLSGNRNFEGRVHPLTRANYLASPPLVVAYALAGTVDIDFEKEPIGVGKDGKSVYFRDIWPSNEEI
AQVVQSSVLPDMFKSTYNAITKGNPMWNSLEVPTGTLYQWDSKSTYIHEPPYFKNMSLNPPGPFSVKDAYCLLNFGDSITTDHISPAGSIHKDSPAAKYL
MERGVDRKDFNSYGSRRGNDEVMARGTFANIRIVNKLLNGEVGPKTVHIPTGEKLYVFDAAMKYKEAGHQTIVLAGAEYGSGSSRDWAAKGPMLQGVTAV
IAKSFERIHRSNLVGMGVIPLCFKAGEDADTLGLTGHERYTIDIPSSVSEIRPGQDVTVTTDNGKSFTCTLRFDTEVELAYFDHGGILPYVIRQLMKQ*
>Gene.104463::CL10162.Contig13_All::g.104463::m.104463	CL10162.Contig13_All
MAGASEHPYKGIFTSLPKPGGGEFGKFYSLPALNDPRIDKLPYSIRILLESAIRNCDGFQVTKDDVEKIIDWENSAPKQVEIPFKPARVLLQDFTGVPAV
VDLAAMRDAMKNLNNDPNKINPLVPVDLVIDHSVQVDVARSENAVQANMEFEFKRNGERFGFLKWGSTAFRNMLVVPPGSGIVHQVNLEYLGRVVFNNDG
LLYPDSVVGTDSHTTMIDGLGVAGWGVGGIEAEAAMLGQPMSMVLPGVVGFKMTGKLRDGVTATDLVLTATQMLRKHGVVGKFVEFHGQGVGQLSLADRA
TIANMSPEYGATMGFFPVDHVTLEYLKLTGRSDETVSTIEQYLRANKMFVDYNEPQQERVYSSYLELDLSDVEPCISGPKRPHDRVPLKDMKADWHSCLD
NKVGFKGFAIPKEEQDKVAKFSFQGQPAELKHGSVVIAAITSCTNTSNPSVMLGAALVAKKACELGLEVKPWVKTSLAPGSGVVTKYLHKSGLQKYLDQQ
GFHIVGYGCTTCIGNSGDLDESVAAAISENDIVASAVLSGNRNFEGRVHPLTRANYLASPPLVVAYALAGTVDIDFEKEPIGVGKDGKSVYFRDIWPSNE
EIAQVVQSSVLPDMFKSTYNAITKGNPMWNSLEVPTGTIYQWDPTSTYIHDPPYFKNMSLNPPGPFSVKDAYCLLNFGDSITTDHISPAGSIHKDSPAAK
YLMEHGVDRKDFNSYGSRRGNDEVMARGTFANIRIVNKFLKGEVGPKTVHIPTGEKLYVFDAAMKYKEAGHQMIVLAGAEYGSGSSRDWAAKGPMLQGVK
AVIAKSFERIHRSNLVGMGVIPLCFKAGEDADSLGLTGHERYTIDLPSTASEIRPGQDVTVKTDSGKSFTCTLRFDTEVELAYFDHGGILPYVIRQLMKQ
*
>Gene.104464::CL10162.Contig14_All::g.104464::m.104464	CL10162.Contig14_All
FAFIQKKVMILQRASSSSSSSLYPLRTPLLIRHRLASTLSLSSPSPSHSRIFSQPSITGYRFSSTLRSLCCGFNYRLSYGGYRRSPVSCQAQIATSYPPC
SSLVEQFQRKIATMASEHPYKGIFTSLPKPGGGEFGKFYSLPALNDPRIDKLPYSIRILLESAIRNCDGFQVTKDDVEKIIDWENSAPKQVEIPFKPARV
LLQDFTGVPAVVDLAAMRDAMKNLNNDPNKINPLVPVDLVIDHSVQVDVARSENAVQANMEFEFKRNGERFGFLKWGSTAFRNMLVVPPGSGIVHQVNLE
YLGRVVFNNDGLLYPDSVVGTDSHTTMIDGLGVAGWGVGGIEAEAAMLGQPMSMVLPGVVGFKMTGKLRDGVTATDLVLTATQMLRKHGVVGKFVEFHGE
GVGQLSLADRATIANMSPEYGATMGFFPVDHVTLEYLKLTGRSDETVSTIEQYLRANKMFVDYNEPQQERVYSSYLELDLSDVEPCISGPKRPHDRVPLK
DMKADWHSCLDNKVGFKGFAIPKEEQDKVAKFSFQGQPAELKHGSVVIAAITSCTNTSNPSVMLGAALVAKKACELGLEVKPWVKTSLAPGSGVVTKYLH
KSGLQKYLDQQGFHIVGYGCTTCIGNSGDLDESVAAAISENDIVASAVLSGNRNFEGRVHPLTRANYLASPPLVVAYALAGTVDIDFEKEPIGVGKDGKS
VYFRDIWPSNEEIAQVVQSSVLPDMFRSTYEAITQGNPMWNSLEVPTGTIYQWDPTSTYIHDPPYFKNMSLNPPGPFSVKDAYCLLNFGDSITTDHISPA
GSIHKDSPAAKFLMERGVDRKDFNSYGSRRGNDEVMARGTFANIRIVNKLLNGEVGPKTVHIPTGEKLYVFDAAMKYKEAGHQTIVLAGAEYGSGSSRDW
AAKGPMLQGVKAVIAKSFERIHRSNLVGMGVIPLCFKAGEDADSLGLTGHERYTIDLPSTASEIRPGQDVTVKTDSGKSFTCTLRFDTEVELAYFDHGGI
LPYVIRQLMKQ*
>Gene.104465::CL10162.Contig15_All::g.104465::m.104465	CL10162.Contig15_All
MITTRAASNSTSLLRVAATRRTLSLSSPCSRIFSLPVAGHRSFSAFRSLSLSPSRWSYGDYWRSPVPLRPRIATASASPPLVEQFQRQIATTASEHPFKG
IFTSLPKPGGGEFGKFYSLPALNDPRIDKLPYSIRILLESAIRNCDGFQVTKEDVEKIIDWENSAPKLVEIPFKPARVLLQDFTGVPAVVDLAAMRDAMK
NLNNDPNKINPLVPVDLVIDHSVQVDVARSENAVQANMEFEFKRNGERFGFLKWGSTAFRNMLVVPPGSGIVHQVNLEYLGRVVFNNDGLLYPDSVVGTD
SHTTMIDGLGVAGWGVGGIEAEAAMLGQPMSMVLPGVVGFKMTGKLRDGVTATDLVLTATQMLRKHGVVGKFVEFHGEGVGQLSLADRATIANMSPEYGA
TMGFFPVDHVTLEYLKLTGRSDETVSTIEQYLRANKMFVDYNEPQQERVYSSYLELDLSNVEPCISGPKRPHDRVPLKDMKADWHSCLDNKVGFKGFAIP
KEEQEKVAKFSFHGQPAELKHGSVVIAAITSCTNTSNPSVMLGAALVAKKACELGLEVKPWVKTSLAPGSGVVTKYLQKSGLQKYLDQQGFNIVGYGCTT
CIGNSGDLDESVAAAISENDIVAAAVLSGNRNFEGRVHPLTRANYLASPPLVVAYALAGTVDIDFEKEPIGVGKDGKSVYFRDIWPSNEEIAQVVQSSVL
PDMFKSTYNAITKGNPMWNSLEVPTGTIYQWDPTSTYIHDPPYFKNMSLNPPGPFSVKDAYCLLNFGDSITTDHISPAGSIHKDSPAAKYLMERGVDRKD
FNSYGSRRGNDEVMARGTFANIRIVNKLLNGEVGPKTVHIPTGEKLYVFDAAMKYMEAGHQTIVLAGAEYGSGSSRDWAAKGPMLQGVKAVIAKSFERIH
RSNLVGMGVIPLCFKAGEDADSLGLTGHERYTIDLPSTASEIRPGQDVTVKTDSGKSFTCTLRFDTEVELAYFDHGGILPYVIRQLMKQ*
>Gene.104466::CL10162.Contig16_All::g.104466::m.104466	CL10162.Contig16_All
MITTRAASNTTALLRVATTRRTLSLSSPCSRIFSLPVAGHRSFSAFRSLSLSPSRWSYGDYWRSPVPLRPRIATASASPPLVEQFQRQIATTASEHPFKG
IFTSLPKPGGGEFGKFYSLPALNDPRIDKLPYSIRILLESAIRNCDGFQVTKDDVEKIIDWENSAPKLVEIPFKPARVLLQDFTGVPAVVDLAAMRDAMK
NLSNDPNKINPLVPVDLVIDHSVQVDVARSENAVQANMELEFKRNGERFGFLKWGSTAFRNMLVVPPGSGIVHQVNLEYLGRVVFNNGGLLYPDSVVGTD
SHTTMIDGLGVAGWGVGGIEAEAAMLGQPMSMVLPGVVGFKMTGKLRDGVTATDLVLTATQMLRKHGVVGKFVEFHGNGVGQLSLADRATIANMSPEYGA
TMGFFPVDHVTLDYLKLTGRNDETVSMIEQYLRANKMFVDYNEPQQERVYSSYLELDLAEVEPCISGPKRPHDRVPLKEMKADWHACLDNKVGFKGFAIP
KEEQEKVAKFSFHGQPAELKHGSVVIAAITSCTNTSNPSVMLGAALVAKKACELGLEVKPWVKTSLAPGSGVVTKYLQKSDLQKYFDQQGFHIVGYGCTT
CIGNSGDLDESVAAAISENDIVAAAVLSGNRNFEGRVHPLTRANYLASPPLVVAYALAGTVDIDFEKEPIGIGKDGKSVYFRDIWPSNEEIAQVVQSSVL
PDMFMSTYEAITKGNPMWNSLEVPTGTLYQWDPKSTYIHDPPYFKNMSLDPPGPFGVKDAYCLLNFGDSITTDHISPAGSIHKDSPAAKYLMEHGVDRKD
FNSYGSRRGNDEVMARGTFANIRIVNKFLKGEVGPKTVHIPTGEKLYVFDAAMKYKEAGHQMIVLAGAEYGSGSSRDWAAKGPKLQGVKAVIAKSFERIH
RSNLVGMGVIPLCFKAGEDADTLGLTGHERYTIDLPSTVSEIRPGQDVTVTTDNGKSFTCTLRFDTEVELAYFDHGGILPYVIRQLMKQ*
>Gene.104467::CL10162.Contig17_All::g.104467::m.104467	CL10162.Contig17_All
MIGRGRTSSSSSTSLVRAALLRHRFASTLSSSPSSSPCSRIISGCKSQPSVTGHRFSSTLRSLSSSRWSYGVDRRSSVSVRSHIDTTVNPSSLSFIQRFQ
RNLATMASEHPYKAIFTSLPKPGGGEFGKFYSLPALNDPRIEKLPYSIRILLESAIRNCDGFQVTKDDVEKIIDWENSAPKQVEIPFKPARVLLQDFTGV
PAVVDLAAMRDAMKNLNNDPNKINPLVPVDLVIDHSVQVDVARSENAVQANMELEFKRNGERFGFLKWGSSAFRNMLVVPPGSGIVHQVNLEYLGRVVFN
HGGLLYPDSVVGTDSHTTMIDGLGVAGWGVGGIEAEAAMLGQPMSMVLPGVVGFKMTGKLRDGVTATDLVLTATQMLRKHGVVGKFVEFHGQGVGQLSLA
DRATIANMSPEYGATMGFFPVDHVTLEYLRLTGRSDETVSMIEQYLRANKMFVDYNEPQQERVYSSYLELDLSDVEPCISGPKRPHDRVPLKDMKADWHS
CLDNKVGFKGFAIPKEEQNKVAKFSFQGQPAELKHGSVVIAAITSCTNTSNPSVMLGAALVAKKACELGLEVKPWVKTSLAPGSGVVTKYLEKSGLQKYL
DKQGFHIVGYGCTTCIGNSGDLDESVAAAISENDIVASAVLSGNRNFEGRVHPLTRANYLASPPLVVAYALAGTVDIDFEKEPIGVGKDGKSVYFRDIWP
SNEEIAEVVQSSVLPDMFRGTYESITQGNPMWNSLQVPTGTLYQWDTKSTYIHEPPYFKNMSLNPPGPFSVKDAYCLLNFGDSITTDHISPAGSIHKDSP
AAKYLMERGVDRKDFNSYGSRRGNDEVMARGTFANIRIVNKFLKGEVGPKTVHIPTGEKLYVFDAAMKYKEAGHQTIVLAGAEYGSGSSRDWAAKGPMLQ
GVTAVIAKSFERIHRSNLVGMGVIPLCFKAGEDADTLGLTGHERYTIDIPSSVSEIRPGQDVTVTTDNGKSFTCTLRFDTEVELAYFDHGGILPYVIRQL
MKQ*
>Gene.104468::CL10162.Contig18_All::g.104468::m.104468	CL10162.Contig18_All
MASEHPYKGIFTSLPKPGGGEFGKFYSLPALNDPRIDKLPYSIRILLESAIRNCDGFQVTKDDVEKIIDWENSAPKLVEIPFKPARVLLQDFTGVPAVVD
LAAMRDAMKNLNNDPNKINPLVPVDLVIDHSVQVDVARSENAVQANMEFEFKRNGERFGFLKWGSTAFLNMLVVPPGSGIVHQVNLEYLGRVVFNNDGLL
YPDSVVGTDSHTTMIDGLGVAGWGVGGIEAEAAMLGQPMSMVLPGVVGFKMTGKLRDGVTATDLVLTATQMLRKHGVVGKFVEFHGQGVGQLSLADRATI
ANMSPEYGATMGFFPVDHVTLEYLKLTGRSDETVSMIEQYLRANKMFVDYNEPQQERVYSSYLELDLSDVEPCISGPKRPHDRVPLKDMKADWHSCLDNK
VGFKGFAIPKEEQDKVAKFSFQGQPAELKHGSVVIAAITSCTNTSNPSVMLGAALVAKKACELGLEVKPWVKTSLAPGSGVVTKYLEKSGLQKYLDKQGF
HIVGYGCTTCIGNSGDLDESVAAAISENDIVASAVLSGNRNFEGRVHPLTRANYLASPPLVVAYALAGTVDIDFEKEPIGVGKDGKSVYFRDIWPNNEEI
AEVVQSSVLPDMFRSTYEAITQGNPMWNSLEVPTGTLYQWDTKSTYIHEPPYFKNMSLNPPGPFSVKDAYCLLNFGDSITTDHISPAGSIHKDSPAAKYL
MERGVDRRDFNSYGSRRGNDEVMARGTFANIRIVNKLLNGEVGPKTVHIPTGEKLYVFDAAMKYIEAGHQTIVLAGAEYGSGSSRDWAAKGPKLQGVKAV
IAKSFERIHRSNLVGMGVIPLCFKAGEDADTLGLTGHERYTIDLPSTVSEIRPGQDVTVTTDNGKSFTCTLRFDTEVELAYFDHGGILPYVIRQLMKQ*
>Gene.104470::CL10162.Contig19_All::g.104470::m.104470	CL10162.Contig19_All
FAFIQKKVMILQRASSSSSSSLYPLRAPLLIRHRFASTHSLSSPSPLPSRIFSQPSFTGYRFSSTLRSICCGSNYRLSYGGYRRSPVSIRAQIATSYPPC
SSLVEQFQRKIATMASEHPYKGIFTSLPKPGGGEFGKFYSLPALNDPRIDKLPYSIRILLESAIRNCDGFQVTKDDVEKIIDWENSAPKLVEIPFKPARV
LLQDFTGVPAVVDLAAMRDAMKNLNNDPNKINPLVPVDLVIDHSVQVDVARSENAVQANMELEFKRNGERFGFLKWGSSAFRNMLVVPPGSGIVHQVNLE
YLGRVVFNHGGLLYPDSVVGTDSHTTMIDGLGVAGWGVGGIEAEAAMLGQPMSMVLPGVVGFKMTGKLRDGVTATDLVLTATQMLRKHGVVGKFVEFHGN
GVGQLSLADRATIANMSPEYGATMGFFPVDHVTLDYLKLTGRSDETVSMIEQYLRANKMFVDYNEPQQERVYSSYLELDLSDVEPCISGPKRPHDRVPLK
DMKADWHSCLDNKVGFKGFAIPKEEQDKVAKFSFQGQPAELKHGSVVIAAITSCTNTSNPSVMLGAALVAKKACELGLEVKPWVKTSLAPGSGVVTKYLQ
KSGLQKYLDQQGFHIVGYGCTTCIGNSGDLDESVAAAISENDIVAAAVLSGNRNFEGRVHPLTRANYLASPPLVVAYALAGTVDIDFEKEPIGVGKDGKS
VYFRDIWPSNEEIAQVVQSSVLPDMFKSTYNAITKGNPMWNSLEVPTGTIYQWDPTSTYIHDPPYFKNMSLNPPGPFSVKDAYCLLNFGDSITTDHISPA
GSIHKDSPAAKFLMERGVDRKDFNSYGSRRGNDEVMSRGTFANIRIVNKLLNGEVGPKTVHIPTGEKLYVFDAAMKYKEAGHQTIVLAGAEYGSGSSRDW
AAKGPMLQGVTAVIAKSFERIHRSNLVGMGVIPLCFKAGEDADTLGLTGHERYTIDLPSTVSEIRPGQDVTVTTDNGKSFTCTLRFDTEVELAYFDNGGI
LPYVIRQLMKQ*
>Gene.104472::CL10162.Contig20_All::g.104472::m.104472	CL10162.Contig20_All
MASEHPFKGIFTSLSKPDGGEFGKFYSLPALNDPRIEKLPYSIRILLESAIRNCDGFQVTKDDVEKIIDWENSAPKQVEIPFKPARVLLQDFTGVPAVVD
LAAMRDAMKNLSNDPNKINPLVPVDLVIDHSVQVDVARSENAVQANMELEFKRNGERFGFLKWGSSAFRNMLVVPPGSGIVHQVNLEYLGRVVFNNGGLL
YPDSVVGTDSHTTMIDGLGVAGWGVGGIEAEAAMLGQPMSMVLPGVVGFKMTGKLRDGVTATDLVLTATQMLRKHGVVGKFVEFHGQGVGQLSLADRATI
ANMSPEYGATMGFFPVDHVTLEYLKLTGRSDETVSMIEQYLRANKMFVDYNEPQQERVYSSYLELDLSNVEPCISGPKRPHDRVPLKDMKADWHSCLDNK
VGFKGFAIPKEEQDKVAKFSFKGQPAELKHGSVVIAAITSCTNTSNPSVMLGAALVAKKACEMGLEVKPWVKTSLAPGSGVVTKYLQKSGLQKYLDQQGF
HIVGYGCTTCIGNSGDLDESVAAAISENDIVAAAVLSGNRNFEGRVHPLTRANYLASPPLVVAYALAGTVDIDFEKEPIGVGKDGKSVYFRDIWPSNEEI
AEVVQSSVLPDMFRGTYESITQGNPMWNSLQVPTGTLYQWDTKSTYIHEPPYFKNMSLNPPGPFSVKDAYCLLNFGDSITTDHISPAGSIHKDSPAAKYL
MERGVDRKDFNSYGSRRGNDEVMARGTFANIRIVNKLLNGEVGPKTVHIPTGEKLYVFDAAMKYMKAGHQTIVLAGAEYGSGSSRDWAAKGPMLQGVKAV
IAKSFERIHRSNLVGMGVIPLCFKAGEDAETLGLTGHERYTIDLPSKVSEIRPGQDVTVTTDNGKSFTCTLRFDTEVELAYFDHGGILPYVIRQLMKQ*
>Gene.104474::CL10162.Contig21_All::g.104474::m.104474	CL10162.Contig21_All
FSFIQQKKVMILQRASSSSSSSLYPLRTPLLIRHRLASTLSLSSPSPLPSRIFSQPSFTGYRFSSTLRSICCGSNYRLSYGGYRRSPVSCRAQIATSYPP
CSSLVEQFQRKIATMASEHPYKGIFTSLPKPGGGEFGKFYSLPALNDPRIDKLPYSIRILLESAIRNCDGFQVTKDDVEKIIDWENSAPKQVEIPFKPAR
VLLQDFTGVPAVVDLAAMRDAMKNLNNDPNKINPLVPVDLVIDHSVQVDVARSENAVQANMELEFKRNGERFGFLKWGSSAFRNMLVVPPGSGIVHQVNL
EYLGRVVFNHGGLLYPDSVVGTDSHTTMIDGLGVAGWGVGGIEAEAAMLGQPMSMVLPGVVGFKMTGKLRDGVTATDLVLTATQMLRKHGVVGKFVEFHG
EGVGQLSLADRATIANMSPEYGATMGFFPVDHVTLEYLKLTGRSDETVSTIEQYLRANKMFVDYNEPQQERVYSSYLELDLSDVEPCISGPKRPHDRVPL
KDMKADWHSCLDNKVGFKGFAIPKEEQEKVAKFSFHGQPAELKHGSVVIAAITSCTNTSNPSVMLGAALVAKKACELGLEVKPWVKTSLAPGSGVVTKYL
EKSGLQKYLDKQGFHIVGYGCTTCIGNSGDLDESVAAAISENDIVASAVLSGNRNFEGRVHPLTRANYLASPPLVVAYALAGTVDIDFEKEPIGVGKDGK
SVYFRDIWPSNEEIAEVVQSSVLPDMFRSTYEAITQGNPMWNSLEVPTGTLYQWDSKSTYIHEPPYFKNMIFDPPGPFSVKDAYCLLNFGDSITTDHISP
AGSIHKDSPAAKYLMERGVDRRDFNSYGSRRGNDEVMARGTFANIRIVNKLLNGEVGPKTVHIPTGEKLYVFDAAMKYMEAGHQTIVLAGAEYGSGSSRD
WAAKGPMLQGVKAVIAKSFERIHRSNLVGMGVIPLCFKAGEDAETLGLTGHERYTIDLPSKVSEIRPGQDVTVTTDNGKSFTCTLRFDTEVELAYFDNGG
ILPYVIRQLMKQ*
>Gene.104450::CL10162.Contig2_All::g.104450::m.104450	CL10162.Contig2_All
MIGRGRTSSSSSTSLVRAALLRHRFASTLSSSPSSSPCSRIISGCKSQPSVTGHRFSSTLRSLSSSRWSYGVDRRSSVSVRSHIDTTVNPSSLSFIQRFQ
RNLATMASEHPYKAIFTSLPKPGGGEFGKFYSLPALNDPRIDKLPYSIRILLESAIRNCDGFQVTKDDVEKIIDWENSAPKLVEIPFKPARVLLQDFTGV
PAVVDLAAMRDAMKNLNNDPNKINPLVPVDLVIDHSVQVDVARSENAVQANMEFEFKRNGERFGFLKWGSTAFRNMLVVPPGSGIVHQVNLEYLGRVVFN
NDGLLYPDSVVGTDSHTTMIDGLGVAGWGVGGIEAEAAMLGQPMSMVLPGVVGFKMTGKLRDGVTATDLVLTATQMLRK
>Gene.104451::CL10162.Contig3_All::g.104451::m.104451	CL10162.Contig3_All
MSSAHPFNGIFTSLPKPGGGEFGKFYSLPALNDPRIEKLPYSIRILLESAIRNCDGFQVTKDDVEKIIDWENSAPKQVEIPFKPARVLLQDFTGVPAVVD
LAAMRDAMKNLNNDPNKINPLVPVDLVIDHSVQVDVARSENAVQANMELEFKRNGERFGFLKWGSSAFRNMLVVPPGSGIVHQVNLEYLGRVVFNHGGLL
YPDSVVGTDSHTTMIDGLGVAGWGVGGIEAEAAMLGQPMSMVLPGVVGFKMTGKLRDGVTATDLVLTATQMLRKHGVVGKFVEFHGEGVGQLSLADRATI
ANMSPEYGATMGFFPVDHVTLEYLKLTGRNDETVSMIEQYLRANKMFVDYNEPQQERVYSSYLELDLAEVEPCISGPKRPHDRVPLKEMKADWHACLDNK
VGFKGFAIPKEEQEKVAKFSFHGQPAELKHGSVVIAAITSCTNTSNPSVMLGAALVAKKACELGLEVKPWVKTSLAPGSGVVTKYLQKSDLQKYFDQQGF
HIVGYGCTTCIGNSGDLDESVAAAISENDIVAAAVLSGNRNFEGRVHPLTRANYLASPPLVVAYALAGTVDIDFEKEPIGVGKDGKSVYFRDIWPSNEEI
AEVVQSSVLPDMFRSTYEAITQGNPMWNSLEVPTGTLYQWDSKSTYNHEPPYFKNMSLNPPGPFSVKDAYCLLNFGDSITTDHISPAGSIHKDSPAAKYL
MERGVDRKDFNSYGSRRGNDEVMARGTFANIRIVNKLLNGEVGPKTVHIPTGEKLYVFDAAMKYKEAGHQTIVLAGAEYGSGSSRDWAAKGPKLQGVKAV
IAKSFERIHRSNLVGMGVIPLCFKAGEDADTLGLTGHERYTIDLPSTVSEIRPGQDVTVTTDNGKSFTCTLRFDTEV
>Gene.104453::CL10162.Contig4_All::g.104453::m.104453	CL10162.Contig4_All
MSSAHPFNGIFTSLSKPDGGEFGKFYSLPALNDPRIEKLPYSIRILLESAIRNCDGFQVTKDDVEKIIDWENSAPKQVEIPFKPARVLLQDFTGVPAVVD
LAAMRDAMKNLSNDPNKINPLVPVDLVIDHSVQVDVARSENAVQANMELEFKRNGERFGFLKWGSSAFRNMLVVPPGSGIVHQVNLEYLGRVVFNNGGLL
YPDSVVGTDSHTTMIDGLGVAGWGVGGIEAEAAMLGQPMSMVLPGVVGFKMTGKLRDGVTATDLVLTATQMLRKHGVVGKFVEFHGNGVGQLSLADRATI
ANMSPEYGATMGFFPVDHVTLEYLKLTGRSDETVSMIEQYLRANKMFVDYNEPQQERVYSSYLELDLAEVEPCISGPKRPHDRVPLKEMKADWHACLDNK
VGFKGFAIPKEEQEKVAKFSFKGQSAELKHGSVVIAAITSCTNTSNPSVMLGAALVAKKACELGLEVKPWVKTSLAPGSGVVTKYLEKSGLQKYLDKQGF
HIVGYGCTTCIGNSGDLDESVAAAISENDIVASAVLSGNRNFEGRVHPLTRANYLASPPLVVAYALAGTVDIDFEKEPIGVGKDGKSVYFRDIWPSNEEI
AEVVQSSVLPDMFRGTYESITQGNPMWNSLQVPTGTLYQWDTKSTYIHEPPYFKNMSLNPPGPFSVKDAYCLLNFGDSITTDHISPAGSIHKDSPAAKFL
MERGVDRKDFNSYGSRRGNDEVMSRGTFANIRIVNKLLNGEVGPKTVHIPTGEKLYVFDAAMKYKEAGHQTIVLAGAEYGSGSSRDWAAKGPMLQGVKAV
IAKSFERIHRSNLVGMGVIPLCFKAGEDADSLGLTGHERYTIDLPSTASEIRPGQDVTVKTDSGKSFTCTLRFDTEVELAYFDHGGILPYVIRQLMKQ*
>Gene.104454::CL10162.Contig5_All::g.104454::m.104454	CL10162.Contig5_All
MIGRGRTSSSSSTSLVRAALLRHRFASTLSSSPSSSPCSRIISGCKSQPSVTGHRFSSTLRSLSSSRWSYGVDRRSSVSVRSHIDTTVNPSSLSFIQRFQ
RNLATMASEHPYKAIFTSLPKPGGGEFGKFYSLPALNDPRIEKLPYSIRILLESAIRNCDGFQVTKDDVEKIIDWENSAPKQVEIPFKPARVLLQDFTGV
PAVVDLAAMRDAMKNLSNDPNKINPLVPVDLVIDHSVQVDVARSENAVQANMELEFKRNGERFGFLKWGSSAFRNMLVVPPGSGIVHQVNLEYLGRVVFN
NGGLLYPDSVVGTDSHTTMIDGLGVAGWGVGGIEAEAAMLGQPMSMVLPGVVGFKMTGKLRDGVTATDLVLTATQMLRKHGVVGKFVEFHGQGVGQLSLA
DRATIANMSPEYGATMGFFPVDHVTLEYLRLTGRSDETVSMIEQYLRANKMFVDYSEPQQERVYSSYLELDLSDVEPCISGPKRPHDRVPLKDMKADWHS
CLDNKVGFKGFAIPKEEQEKVAKFSFHGQPAELKHGSVVIAAITSCTNTSNPSVMLGAALVAKKACELGLEVKPWVKTSLAPGSGVVTKYLQKSGLQKYF
DQQGFHIVGYGCTTCIGNSGDLDESVAAAISENDIVAAAVLSGNRNFEGRVHPLTRANYLASPPLVVAYALAGTVDIDFEKEPIGIGKDGKSVYFRDIWP
SNEEIAQVVQSSVLPDMFMSTYEAITKGNPMWNSLEVPTGTLYQWDPKSTYIHDPPYFKNMSLDPPGPFGVKDAYCLLNFGDSITTDHISPAGSIHKDSP
AAKYLMEHGVDRKDFNSYGSRRGNDEVMARGTFANIRIVNKFLKGEVGPKTVHIPTGEKLYVFDAAMKYKEAGHQMIVLAGAEYGSGSSRDWAAKGPMLQ
GVKAVIAKSFERIHRSNLVGMGVIPLCFKAGEDADSLGLTGHERYTIDLPSTASEIRPGQDVTVKTDSGKSFTCTLRFDTEVELAYFDHGGILPYVIRQL
MKQ*
>Gene.104455::CL10162.Contig6_All::g.104455::m.104455	CL10162.Contig6_All
FSFIQQKKVMILQRASSSSSSSLYPLRAPLLIRHRFASTHSLSSPSPLPSRIFSQPSITGYRFSSTLRSLCCGFNYRLSYGGCRRSPVSIRAQIATSYPP
CSSLVEQFQRKIATMASEHPYKGIFTSLPKPGGGEFGKFYSLPALNDPRIEKLPYSIRILLESAIRNCDGFQVTKDDVEKIIDWENSAPKQVEIPFKPAR
VLLQDFTGVPAVVDLAAMRDAMKNLNNDPNKINPLVPVDLVIDHSVQVDVARSENAVQANMELEFKRNGERFGFLKWGSSAFRNMLVVPPGSGIVHQVNL
EYLGRVVFNNGGLLYPDSVVGTDSHTTMIDGLGVAGWGVGGIEAEAAMLGQPMSMVLPGVVGFKMTGKLRDGVTATDLVLTATQMLRKHGVVGKFVEFHG
NGVGQLSLADRATIANMSPEYGATMGFFPVDHVTLDYLKLTGRNDETVSMIEQYLRANKMFVDYNEPQQERVYSSYLELDLAEVEPCISGPKRPHDRVPL
KEMKADWHACLDNKVGFKGFAIPKEEQEKVAKFSFHGQPAELKHGSVVIAAITSCTNTSNPSVMLGAALVAKKACELGLEVKPWVKTSLAPGSGVVTKYL
QKSDLQKYFDQQGFHIVGYGCTTCIGNSGDLDESVAAAISENDIVAAAVLSGNRNFEGRVHPLTRANYLASPPLVVAYALAGTVDIDFEKEPIGIGKDGK
SVYFRDIWPSNEEIAQVVQSSVLPDMFMSTYEAITKGNPMWNSLEVPTGTLYQWDPKSTYIHDPPYFKNMSLDPPGPFGVKDAYCLLNFGDSITTDHISP
AGSIHKDSPAAKYLMERGVDRKDFNSYGSRRGNDEVMARGTFANIRIVNKLLNGEVGPKTVHIPTGEKLYVFDAAMKYIEAGHQTIVLAGAEYGSGSSRD
WAAKGPKLQGVKAVIAKSFERIHRSNLVGMGVIPLCFKAGEDADTLGLTGHERYTIDLPSTVSEIRPGQDVTVTTDNGKSFTCTLRFDTEVELAYFDNGG
ILPYVIRQLMKQ*
>Gene.104456::CL10162.Contig7_All::g.104456::m.104456	CL10162.Contig7_All
MIGRGRTSSSSSTSLVRAALLRHRFASTLSSSPSSSPSSRILSGCKSQPSVTGHRFSSTLRSLSSSRWSYGVDRRSSVSVRSYIDTAVNPSSLSFIQRFQ
RNLATMASEHPYKAIFTSLPKPGGGEFGKFYSLPALNDPRIDKLPYSIRILLESAIRNCDGFQVTKGDVEKIIDWENSAPKQVEIPFKPARVLLQDFTGV
PAVVDLAAMRDAMKNLNNDPNKINPLVPVDLVIDHSVQVDVARSENAVQANMELEFKRNGERFGFLKWGSSAFRNMLVVPPGSGIVHQVNLEYLGRVVFN
HGGLLYPDSVVGTDSHTTMIDGLGVAGWGVGGIEAEAAMLGQPMSMVLPGVVGFKMTGKLRDGVTATDLVLTATQMLRKHGVVGKFVEFHGNGVGQLSLA
DRATIANMSPEYGATMGFFPVDHVTLDYLKLTGRSDETVSMIEQYLRANKMFVDYNEPQQERVYSSYLELDLAEVEPCISGPKRPHDRVPLKEMKADWHA
CLDNKVGFKGFAIPKEEQEKVAKFSFHGQPAELKHGSVVIAAITSCTNTSNPSVMLGAALVAKKACELGLEVKPWVKTSLAPGSGVVTKYLQKSGLQKYF
DQQGFHIVGYGCTTCIGNSGDLDESVAAAISENDIVAAAVLSGNRNFEGRVHPLTRANYLASPPLVVAYALAGTVDIDFEKEPIGIGKDGKSVYFRDIWP
SNEEIAQVVQSSVLPDMFMSTYEAITKGNPMWNSLEVPTGTLYQWDPKSTYIHDPPYFKNMSLDPPGPFGVKDAYCLLNFGDSITTDHISPAGSIHKDSP
AAKYLMERGVDRKDFNSYGSRRGNDEVMARGTFANIRIVNKFLKGEVGPKTVHIPTGEKLYVFDAAMKYKEAGHQTIVLAGAEYGSGSSRDWAAKGPMLQ
GVKAVIAKSFERIHRSNLVGMGVIPLCFKAGEDADTLGLTGHERYTIDIPSSVSEIRPGQDVTVTTDNGKSFTCTLRFDTEVELAYFDHGGILPYVIRQL
MKQ*
>Gene.104457::CL10162.Contig8_All::g.104457::m.104457	CL10162.Contig8_All
SYLELDLSDVEPCISGPKRPHDRVPLKDMKADWHSCLDNKVGFKGFAIPKEEQNKVAKFSFQGQPAELKHGSVVIAAITSCTNTSNPSVMLGAALVAKKA
CELGLEVKPWVKTSLAPGSGVVTKYLQKSGLQKYLDQQGFNIVGYGCTTCIGNSGDLDESVAAAISENDIVAAAVLSGNRNFEGRVHPLTRANYLASPPL
VVAYALAGTVDIDFEKEPIGVGKDGKSVYFRDIWPSNEEIAQVVQSSVLPDMFMSTYEAITKGNPMWNSLEVPTGTLYQWDPKSTYIHDPPYFKNMSLDP
PGPFGVKDAYCLLNFGDSITTDHISPAGSIHKDSPAAKYLMERGVDRKDFNSYGSRRGNDEVMARGTFANIRIVNKLLNGEVGPKTVHIPTGEKLYVFDA
AMKYMKAGHQTIVLAGAEYGSGSSRDWAAKGPMLQGVKAVIAKSFERIHRSNLVGMGVIPLCFKAGEDADTLGLTGHERYTIDLPSTVSEIRPGQDVTVT
TDNGKSFTCTLRFDTEVELAYFDNGGILPYVIRQLMKQ*
>Gene.104458::CL10162.Contig9_All::g.104458::m.104458	CL10162.Contig9_All
FIQQQKVMILQRASSSSSSSLYPLRAPLLIRHRFASTHSLSSPSPLPSRIFSQPSITGYRFSSTLRSLCCGFNYRLSYGVDRRSPVSIRAQIATSYPPCS
SLVEQFQRKIATMASEHPYKGIFTSLPKPGGGEFGKFYSLPALNDPRIEKLPYSIRILLESAIRNCDGFQVTKDDVEKIIDWENSAPKQVEIPFKPARVL
LQDFTGVPAVVDLAAMRDAMKNLNNDPNKINPLVPVDLVIDHSVQVDVARSENAVQANMELEFKRNGERFGFLKWGSSAFRNMLVVPPGSGIVHQVNLEY
LGRVVFNNGGLLYPDSVVGTDSHTTMIDGLGVAGWGVGGIEAEAAMLGQPMSMVLPGVVGFKMTGKLRDGVTATDLVLTATQMLRKHGVVGKFVEFHGNG
VGQLSLADRATIANMSPEYGATMGFFPVDHVTLDYLKLTGRNDETVSMIEQYLRANKMFVDYNEPQQERVYSSYLELDLAEVEPCISGPKRPHDRVPLKD
MKADWHSCLDNKVGFKGFAIPKEEQEKVAKFSFHGQPAELKHGSVVIAAITSCTNTSNPSVMLGAALVAKKACEMGLEVKPWVKTSLAPGSGVVTKYLQK
SGLQRYLDQQGFNIVGYGCTTCIGNSGDLNESVAAAISENDIVASAVLSGNRNFEGRVHPLTRANYLASPPLVVAYALAGTVDIDFEKEPIGVGKDGKSV
YFRDIWPSNEEIAEVVQSSVLPDMFRGTYESITQGNPMWNSLQVPTGTLYQWDTKSTYIHEPPYFKNMSLNPPGPFSVKDAYCLLNFGDSITTDHISPAG
SIHKDSPAAKFLMERGVDRKDFNSYGSRRGNDEVMSRGTFANIRIVNKLLNGEVGPKTVHIPTGEKLYVFDAAMKYKEAGHQTIVLA
>Gene.104475::CL10163.Contig1_All::g.104475::m.104475	CL10163.Contig1_All
MNYNFIRPDLIVGSCLQTPADVDKLRTIGVRTIFCLQQDPDLQYFGVDIDAIRKYAQKFSDIEHIRAEIRDFDGFDLRMRLPIVVGILYKAIKRNGGVTY
IHCTAGMGRAPAVALAYMYWVQGYKLSEAHRLLLSKRSCCPKVDAIKSATADILTCLKKKPVIFKWEGPSCTLVEISGLDVGWGQKIPLEFDQEQGSWIL
ERELPEGRFEYKYIVDGEWTCNEYELVTTANDEGHINNFVVVSADDPDSDSAKLRKRLTEDDSDLTTDERMRIRKFLEEVSDHE*
>Gene.104477::CL10163.Contig2_All::g.104477::m.104477	CL10163.Contig2_All
MLTSSELLALELFSVSSKILIFSILHFFVFTHLCNINLRKKVKCSLIVVPVVVLVVRYFGVDIDAIRKYAQKFSDIEHIRAEIRDFDGFDLRMRLPIVVG
ILYKAIKRNGGVTYIHCTAGMGRAPAVALAYMYWVQGYKLSEAHRLLLSKRSCCPKVDAIKSATADILTCLKKKPVIFKWEGPSCTLVEISGLDVGWGQK
IPLEFDQEQGSWILERELPEGRFEYKYIVDGEWTCNEYELVTTANDEGHINNFVVVSADDPDSDSAKLRKRLTEDDSDLTTDERMRIRKFLEEVSDRE*
>Gene.104479::CL10163.Contig3_All::g.104479::m.104479	CL10163.Contig3_All
MNCLQNFPRLSALPFESLKPHQPKSSCFLPMLPVMSAGDVNFRPSLVMKALSGSTSSSEISETADEEKSDVYSNTMTEAMGASLTYRHELGMNYNFIRPD
LIVGSCLQTPADVDKLRSIGVRTIFCLQQDPDLQYFGVDIDAIRKYAQKFSDIEHIRAEIRDFDGFDLRMRLPIVVGILYKAINRNGGVTYIHCTAGMGR
APAVALAYMYWVQGYKLSEAHRLLLSKRSCCPKVDAIKSATADILTGLKKKPVIFKWEDPSCTLVEISGLDVGWGQKIPLEFDQEQGSWILQRELPEGRF
EYKYIVDGEWTCNEYELVTTANDEGHINNFVVVSADDPDSDSAKLRKRLTEDDSELTTYERMRIRKFLEQVSDHE*
>Gene.104480::CL10163.Contig4_All::g.104480::m.104480	CL10163.Contig4_All
LLHFYCPLFSFTFSISRSKSYLTFVALFFLLTFAMNCLQSFPRLSGLPFESLKPHQPKSSGFLPMLPVMSAGDVNFPPSLVLKALSGSTSSSEISETADE
EKSDVYSNTMTETMGASLTYRHELGMNYNFIRPDLIVGSCLQTPADVDKLRTIGVRTIFCLQQDPDLQYFGVDIDAIRKYAQKFSDIEHIRAEIRDFDGF
DLRMRLPIVVGILYKAIKRNGGVTYIHCTAGMGRAPAVALAYMYWVQGYKLSEAHRLLLSKRSCCPKVDAIKSATADILTCLKKKPVIFKWEGPSCTLVE
ISGLDVGWGQKIPLEFDQEQGSWILERELPEGRFEYKYIVDGEWTCNEYELVTTANDEGHINNFVVVSADDPDSDSAKLRKRLTEDDSDLTTDERMRIRK
FLEEVSDHE*
>Gene.104481::CL10163.Contig5_All::g.104481::m.104481	CL10163.Contig5_All
MNYNFIRPDLIVGSCLQTPADVDKLRTIGVRTIFCLQQDPDLQYFGVDIEAIRKYAQKYSDIEHIRAEIRDFDGFDLRMRLPTVVGILYKAINRNGGVTY
IHCTAGMGRAPAVALAYMYWVQGYKLSEAHKLLLSKRSCFPKVDAIKSATADILTGLKKKPVIFKWEDPSCTLVEISGLDVGWGQKIPLEFDQEQGSWIL
QRELPEGRFEYKYIVDGEWTCNEYELVTTPNDEGHINNFVVVSADDPDSDSAKLRKRLTEDDSELTTYERMRIRKFLEQVSDHE*
>Gene.104484::CL10163.Contig6_All::g.104484::m.104484	CL10163.Contig6_All
MNCLQNFPRLSALPFESLKPHQPKSSGFLPMLHVMSAGDVNFRPSLVMKALSGSTSSSEISETADEEKSEVYSNTMTEAMGASLTYRHELGMNYNFIRPD
LIVGSCLQTPADVDKLRTIGVRTIFCLQQDPDLQYFGVDIEAIRKYAQKYSDIEHIRAEIRDFDGFDLRMRLPTVVGILYKAINRNGGVTYIHCTAGMGR
APAVALAYMYWVQGYKLSEAHKLLLSKRSCFPKVDAIKSATADILTGLKKKPVIFKWEDPSCTLVEISGLDVGWGQKIPLEFDQEQGSWILQRELPEGRF
EYKYIVDGEWTCNEYELVTTPNDEGHINNFVVVSADDPDSDSAKLRKRLTEDDSELTTYERMRIRKFLEQVSDHE*
>Gene.104486::CL10163.Contig7_All::g.104486::m.104486	CL10163.Contig7_All
MNCLQNFPRLSGLPFESLKPHQPKSSGFLPMLPVMSAGDVNFPPSLVLKALSGSTSSSEISETADEEKSDVYSNTMTEAMGASLTYRHELGMNYNFIRPD
LIVGSCLQTPADVDKLRSIGVRTIFCLQQDPDLQYFGVDIDAIRKYAQKFSDIEHIRAEIRDFDGFDLRMRLPIVVGILYKAINRNGGVTYIHCTAGMGR
APAVALAYMYWVQGYKLSEAHRLLLSKRSCCPKVDTIKSATADILTGLKKKPVIFKWEDPSCTLVEISGLDVGWGQKIPLEFDQEQGSWILQRELPEGRF
EYKYIVDGEWTCNEYELVTTANDEGHINNFVVVSADDPDSDSAKLRKRLTEDDSDLTTDERMRIRKFLEEVSDHE*
>Gene.104487::CL10165.Contig1_All::g.104487::m.104487	CL10165.Contig1_All
MAPCFSSLLSLVLLFSLTTSILAQEVDDEREFDYIRGSERGPEHWGELNPEWATCSTGKLQSPIDLLHKRVQVIPKFAEITRFYQPTRAILRNRGHDIEI
EWEDERS
>Gene.104488::CL10165.Contig2_All::g.104488::m.104488	CL10165.Contig2_All
TPMAPWFSSLLSFVLLFSLTTSILAQEVDDEREFDYIRGSERGPEHWGELNPEWATCSTGKLQSPIDLLQKRVQVIPKSVEINRFYQPTRAILRNRGHDI
EIEWQDERSTIQINGTEYILRQ
>Gene.104489::CL10167.Contig1_All::g.104489::m.104489	CL10167.Contig1_All
MLQSGKNNSNTSIHQNNNGVRQYVRSKVPRLRWTPDLHRCFVHAIERLGGQDKATPKLVLQLMDVRGLTISHVKSHLQMYRSMKTNDQNNNRQDKSFTQQ
RKQTFENHHNNHASTTTNYIIEEEKEDVRLHLSSPNVTNNHILQHYPTVAFHPSKRTRFEERCNGTTRNMMMMMIEKMECSQRMRTMSEEEEGRFLFTEN
PNLYCLLDHYKSQQQSIYNYNYNNSSKDETKKRARMLQYEENYNNYEKEDHLSIFRWQQQQSLLATALPMKLSPFLKLEEAMANEENKGNESDDELATRR
RANESGLSLSLSLQQVTSPLLIHGSNNVSSTNVSEISDQAISS
>Gene.104490::CL10167.Contig2_All::g.104490::m.104490	CL10167.Contig2_All
MLQQSSKNPINNQNNNNNNGVRQYVRSKVPRLRWTPDLHRSFVHAIDRLGGQHKATPKLVLQLMDVRGLTISHVKSHLQMYRSMKTNDQNNNRQDKSFTQ
QRKQTFENHHNNHASTTTNYIIEEEKEDVRLHLSSPNVTNNHILQHYPTVAFHPSKRTRFEERCNGTTRNMMMMMIEKMECSQRMRTMSEEEEGRFLFTE
NPNLYCLLDHYKSQQQSIYNYNYNNSSKDETKKRARMLQYEENYNNYEKEDHLSIFRWQQQQSLLATALPMKLSPFLKLEEAMANEENKGNESDDELATR
RRANESGLSLSLSLQQVTSPLLIHGSNNVSSTNVSEISDQAISS
>Gene.104491::CL10167.Contig3_All::g.104491::m.104491	CL10167.Contig3_All
MMMMMIEKMECSQRMRTMSEEEEGRFLFTENPNLYCLLDHYKSQQQSIYNYNYNNSSKDETKKRARMLQYEENYNNYEKEDHLSIFRWQQQQSLLATALP
MKLSPFLKLEEAMANEENKGNESDDELATRRRANESGLSLSLSLQQVTSPLLIHGSNNVSSTNVSEISDQAISSYSSSSTTWDGHHHHPNLDLSISLCGS
*
>Gene.104492::CL10169.Contig1_All::g.104492::m.104492	CL10169.Contig1_All
MGNPNEADMSGWTHLLHSSTKLLEQAAPSAHFPPLQRNLDQLEALSKKLKSKTLRTEAPSQSLAATRLLAREGINAEQLARDLKSFELKTTYEDVFPAEA
TTVEEYLQQVHEMAMLSAIQEAQKDNLRNFNDYMMKVLEDDWQKEKRDFLQGLSRISTLPRTNTGETTSAISRSGQIVSVASTQAHSGPSSMEIVPHVNK
PIEEKKASVYAEVVRDLNSARERASSFKPATSFKAAFESLGLEATGGRSVGMHKIWHLVQSLVGEDLSIQQNVSKNMLLVNGARRHLEWGHAKHVIETIQ
NHPVQAALGGSVGNLQRIRAFLRIRLRDHGVLDFDAVDARRQPPLDTTWQQIYFCLRSGFYDEAKSVALSSRVSLQFAPQLSEWIASGGVVSANTAAAAF
EECEKLFRMSDRGARAMYDRKKLLLYAMISGSRRQIDRLLRELPNLFNTIEDFLWFQLCAIRESSHGASSSVMNEGSVPYTLEDLQTYLNKFEPSYYTKN
GKDPLMYPYVLLLSIQLLPSVIYLSKELGEGFNIDAVHLAITFADHGVFSEGVAAGQKLGLMDAFAEVSSMIRQYGSAYLRVGNLSVAMEYYAQAAAAVG
GGQLSWVGRGSLDQQRQRNLMLKQLLTELLLRDNGIFLLLGPRGAGEEAELRRFFTDGISRQQFLLEAARQCQETGLYDKSIEIQKRVGAFGMALDTINK
CLSEAICSLSRGKLDGESRTAALIHSGNEILEMCKYYPEISVKDREHVIEQETVLRQLEAVLSIHEHARQGHHFDALHEIAKLPFLPLDPRSSGLTMDSF
QSLSPHVQACVPDLLRVALNCLENVTDTDGSLRALRTKIANFLANNLHRNWPHDLYEKVARSL*
>Gene.104494::CL10169.Contig2_All::g.104494::m.104494	CL10169.Contig2_All
MGNPNEADMSGWTHLLHSSSKLVEQAAPSAHFPPLQRNLDQLEALSKKLKSKTLRTQAPSQSLAATRLLAREGINAEQLARDLKSFELKTTYEDVFPAEA
TTVEEYLQQVHEMAMLSAIQEAQKDNLRNFNDYMMKVLEDDWQKEKRDFLQGLSRISTLPRTNTGETTSAISRSGQIVSVASTPQAHSGPSSMEIAPHVN
KPIEEKKASVYAEVVRDLNSARERASSFKPATSFKAAFESLGLEATGGRSVGMHKIWHLVQSLVGEDLSIQQNVSKNMLLVNGARRHLEWGHAKHVIETI
QNHPVQAALGGSVGNLQRIRAFLRIRLRDHGVLDFDAVDARRQPPLDTTWQQIYFCLRSGFYDEAKSVALSSRVSLQFAPQLSEWIASGGVVSANTAAAA
FEECEKLFRMSDRGARAMYDRKKLLLYAMISGSRRQIDRLLRELPNLFNTIEDFLWFQLCAIRESSHGASSSVMNEGSVPYTLEDLQTYLNKFEPSYYTK
NGKDPLMYPYVLLLSIQLLPSVIYLSKELGEGFNIDAVHLAITFADHGVFSEGVAAGQKLGLMDAFAEVSSMIRQYGSAYLRVGNLSVAMEYYAQAAAAV
GGGQLSWVGRGSLDQQRQRNLMLKQLLTELLLRDNGIFLLLGPRGAGEEAELRRFFTDGISRQQFLLEAARQCQETGLYDKSIEIQKRVGAFGMALDTIN
KCLSEAICSLSRGKLDGESRTAALIHSGNEILEMCKYYPEISVKDREHVIEQETVLRQLEAVLSIHEHARQGHHFDALHEIAKLPFLPLDPRSSGLTMDS
FQSLSPHVQACVPDLLRVALNCLENVTDTDGSLRALRTKIANFLANNLHRNWPHDLYEKVARSF*
>Gene.104496::CL10169.Contig3_All::g.104496::m.104496	CL10169.Contig3_All
MGNPNEADMSGWTHLLHSSTKLLEQAAPSAHFPPLQRNLDQLEALSKKLKSKTLRTEAPSQSLAATRLLAREGINAEQLARDLKSFELKTTYEDVFPAEA
TTVEEYLQQVHEMAMLSAIQEAQKDNLRNFNDYMMKVLEDDWQKEKRDFLQGLSRISTLPRTNTGETTSAISRSGQIVSVASTQAHSGPSSMEIVPHVNK
PIEEKKASVYAEVVRDLNSARERASSFKPATSFKAAFESLGLEATGGRSVGMHKIWHLVQSLVGEDLSIQQNVSKNMLLVNGARRHLEWGHAKHVIETIQ
NHPVQAALGGSVGNLQRIRAFLRIRLRDHGVLDFDAVDARRQPPLDTTWQQIYFCLRSGFYDEAKSVAQSSRVSLQFSPQLSEWIATGGVVSANTAAAAS
EECEKLFRMSDRGARAMYDRKKLLLYAMISGSRRQIDRLLRELPNLFNTIEDFLWFQLCAIRESSHGASSSLMNEGSVPYTLEDLQTYLNKFEPSYYTKN
GKDLLMYPYVLLLSIQLLPSVIYLSKELGEGFNIDAVHLAITFADHGVFSEGVAAGQKLGLMDAFAEVSSMIRQYGSAYLRVGNLSLAMEYYAQAAAAVG
GGQLSWVGRSSLDQQRQRNLMLKQLLTELLLRDNGIFLLLGPRGAGEEAELRRFFTDGVSRQQFLLEAARQCQETGLYDKSIEIQKRVGAFGMALDTINK
CLSEAICSLSRGKLDGESRTAALIHSGNEILEMCKYYPEISVKDREHVIKQETVLRQLEAVLSIHEHARQGNHFDALREIAKLTFLPLDPRSSGLTMDSF
QSLSPHVQACVPDLLRVALNCLENVTDTDGSLRALRTKIANFLANNLHRNWPHDLYEKVARSF*
>Gene.18646::CL1017.Contig10_All::g.18646::m.18646	CL1017.Contig10_All
MEDTQSVAGLIDSTTSKIQQLQKAFAELESHRAVTLNLKWKELEAHFHGLEKSLKRRFHELEDQEKEYEIKTVEAQEILEKHKAAVVAKEQASLEKLQEK
RDAAVFAIATAREKHRRRVTSEDYSVATNESQGGTMEDTPTNSMVSEITSEYTSGTTEDGSSEVQSALNGNGEVGSYPELVKLCEEMDVDGLRTFISENR
KNLASMREEIPQALNAATDPACLVLDSLSNFYRGDMTNLDAKKDSNLLGLRRTCIMLMECLSLLFMSLDEACVSEILSAKVKARAKAIAESWKPKLNELD
MDAGNGNSLEAHAFLQLLATFSIVSDFDAEELIKLVPLVSRRRQAADLCRSLGLSDKMPGVIEVLINSGRQIDAVNLAFQFELTEQFPPVPLLQSYLKEA
KKVLSPTKPGNASPSSPSAQNNEFNERELSALKSILKCVEEHKLEEQFPVDSLSKRVLQLEKAKAEKKQATEVTKPQSKRPRATNAGYGPRITNIAANSS
PYAPAMLTDRYPPHYVFDNRAYVYTTGPP
>Gene.18648::CL1017.Contig11_All::g.18648::m.18648	CL1017.Contig11_All
MEDTQSVAGLIDSTTSKIQQLQKAFAELESHRAITLNLKWKELEAHFHGLEKSLKRRFHELEDQEKEYEIKTVEAQEILEKHKAAVVAKEQASLEKLQEK
RDAAVFAIATAREKHRRRVTSEDYSVATNESQGGTMEDTPTNSMVSEITSEYTSGTTEDGSSEVQSALNGNGEVGSYPELVKLCEEMDVDGLRTFISENR
KNLASMKEEIPQALNAAAEPACLVLDSLNNFYRGDVTTLDAKKDSNLLGLRRTCIMLMECLSLLFTSLDEARVSKIISTKVKARAKAIAEAWKPKLNELD
MDAGSGNSLEAHAFLQLLATFCIASDFDAEELIKLVPLVSRRRQAADLCRSLGLSDKMPGVIEVLINSGRQIDAVNLAFQFELTEQFPPVPLLQSYLKEA
KKVLSPTKPGNASPSSPSAQNDEFNERELSALKSILKCVEEHKLEEQFPVDSLSKRVLQLEKAKAEKKQATEVTKPQSKRPRATNAGYGPRITNIAANSS
PYAPAMLTDRYPPHYVFDNRAYVYTTGPPTDNHCPHVLGAPAYGFPPGHGNYYSNGYQYQAPPYLH*
>Gene.18650::CL1017.Contig12_All::g.18650::m.18650	CL1017.Contig12_All
MEDTQSVAGLIDSTTSKIQQLQKAFAELESHRAVTLNLKWKELEAHFHGLEKSLKRRFHELEDQEKEYENKTVEAQEMLEKHKAAVVAKEQASLEKLQEK
RDAAVFAIATAREKHRRRVTSEDYSVATNESQGGTMEDTPTNSMVSEITSEYTSGTTEDGSSEVQSALNGNGEVGSYPELVKLCEEMDVDGLHTFISENR
KNLASMREEIPQALNAATDPACLVLDSLSNFYRGDMTNLDAKKDSNLLGLRRTCIMLMECLSLLFMSLDEACVSEILSAKVKARAKAIAESWKPKLNELD
MDAGNGNSLEAHAFLQLLATFSIVSDFDAEELIKLVPLVSRRRQAADLCRSLGLSDKMPGVIEVLINSGRQIDAVNLAFQFELTEQFPPVPLLQSYLKEA
KKVLSPTKPGNASPSSPSAQNNEFNERELSALKAVLKCVEEHKLEEQFPVDSLAKRVLQLEKAKAEKKQATEVTKPQSKRPRATNAGYGPRITNIAANSS
PYAPAMLTDRYPPHYVFDNRAYVYTTGPPTDNHCPPVLGAPAYGFPPGHGNYYSNGYQYQAPPYLH*
>Gene.18652::CL1017.Contig13_All::g.18652::m.18652	CL1017.Contig13_All
MEDTQSVAGLIDSTTSKIQQLQKAFAELESHRAITLNLKWKELEAHFHGLEKSLKRRFHELEDQEKEYEIKTVEAQEILEKHKAAVVAKEQASLEKLQEK
RDAAVFAIATAREKHRRRVTSEDYSVATNESQGGTMEDTPTNSMVSEITSEYTSGTTEDGSSEVQSALNGNGEVGSYPELVKLCEEMDADGLHTFISENR
KNLASMREEIPQALNAAADPACLVLESLSNFYRGDMTNLDAKKDSNLLGLRRTCIMLMECLSLLFISLDEACVSEILSAKVKARAKAIAESWKPKLNELD
MDAGNGNSLEAHAFLQLLATFSIVSDFDAEELIKLVPLVSRRRQAADLCRSLGLSDKMPGIVEVLLKSGRQIEAVNLAFQFELTEQFPPVTLLQSYLREA
KKVLSPVKPGSISPSSPSALNEANERELSALKAVLKCVEEHKLEEQFPVDSLAKRVLQLEKAKADLKRATEVTKPQSKRPRGTSANYGARITNFTVNPSP
YAPARVTDRYPPQYVFDNRPYVYTTGPPTDNHCPAVLGAPAYGFPPGHGNYYGNGYQYQAPPYLH*
>Gene.18655::CL1017.Contig14_All::g.18655::m.18655	CL1017.Contig14_All
MEDTQSVAGLIDSTTSKIQQLQKAFAELESHRAVTLNLKWKELEAHFHGLEKSLKRRFHELEDQEKEYEIKTVEAQEILEKHKAAVVAKEQASLERLQEK
RDAAVFAITTAREKHRRVSCEEYSVATSENQVGTIEDTPTNSMMSEITSECTSGTTEDGSPEVQSANNGNGEVPSYPELVKLCEEMDAEGLHNFISENRK
NLASMKEEIPQALNAAAEPACLVLDSLNNFYRGDVTTLDAKKDSNLLGLRRTCIMLMECLSLLFKSLDEARVFKIISTKVKARAKAIAEAWKPKLNELDM
DAGSGNSLEAHAFLQLLATFCIASDFDAEELIKLVPLVSRRRQAADLCRSLGLSDKMPGVIEVLINSGRQIDAVNLAFQFELTEQFPPVPLLQSYLKEAK
KVLSPVKPANASPSSPSVQNNEVNERELSALKSILKCVEEHKLEEQFPVNSLSKRMLQLEKAKAEKKQATEVTKPQSKRPRATNAGYGPRITNIAANSSP
YAPAMLTDRYPPHYVFDNRAYVYTTGPPTDNHCPPVLGAPAYGFPPGHGNYYSNGYQYQAPPYLH*
>Gene.18657::CL1017.Contig15_All::g.18657::m.18657	CL1017.Contig15_All
MEDTQSVAGLIDSTTSKIQQLQKAFAELESHRAVTLNLKWKELEAHFHGLEKSLKRRFHELEDQEKEYENKTVEAQEMLEKHKAAVVAKEQASLEKLQEK
RDAAVFAIATAREKHRRRVTSEDYSVATNESQGGTMEDTPTNSMVSEITSEYTSGTTEDGSSEVQSALNGNGEVGSYPELVKLCEEMDADGLHTFISENR
KNLASMREEIPQALNAAAEPACLVLDSLNNFYRGDVTTLDAKKDSNLLGLRRTCIMLMECLSLLFKSLDEARVFKIISTKVKARAKAIAESWKPKLNELD
MDAGNGNSLEAHAFLQLLATFSIVSDFDAEELIKLVPLVSRRRQAADLCRSLGLSDKMPGVIEVLINSGRQIDAVNLAFQFELTEQFPPVPLLQSYLKEA
KKVLSPVKPGNASPSSPSAQNNEFNERELSALKSILKCVEEHKLEEQFPVNSLSKRMLQLEKAKAEKKQATEVTKPQSKRPRATNAGYGPRITNIAANSS
PYAPAMLTDRYPPHYVFDNRAYVYTTGPPTDNHCPPVLGAPAYGFPPGHGNYYSNGYQYQAPPYLH*
>Gene.18659::CL1017.Contig16_All::g.18659::m.18659	CL1017.Contig16_All
MEDTHSVAGLIDSTTSKIQQLQKAFAELESHRAVTLNLKWKELEAHFHGLEKSLKRRFHELEDQEKVYENKTVEAQEMLEKHKAAVVAKEQASLEKLQEK
RDAAVFAIATAREKHRRRVTSEDYSVATNESQGGTMEDTPTNSMVSEITSEYTSGTTEDGSSEVQSALNGNGEVGSYPELVKLCEEMDADGLHTFISENR
KNLASMREEIPQALNAAADPTCLVLESLSNFYRGDMTNLDAKKDSNLLGLRRTCIMLMECLSLLFISLDEACVSEILSAKVKARAKAIAESWKPKLNELD
MDAGNGNSLEAHAFLQLLATFSIVSDFDAEELIKLVPLVSRRRQAADLCRSLGLSDKMPGVVEVLLKSGRQIDAVNLAFQFELTEQFPPVPLLQSYLREA
KKVLSPAKPNEVNERELSALKAVLKCVEEHKLEEQFPVDSLAKRVLQLEKAKADMKRATEVTKPQSKRPRGTVANYGARITNIATNPSPYAPATVTDRYP
PQYVFDNRPYVYTTGPPTDNHCPLVLGAPAYGFPPGHGNYYGNGYQYQVPYLH*
>Gene.18661::CL1017.Contig17_All::g.18661::m.18661	CL1017.Contig17_All
MEDTQSVAGLIDSTTSKIQQLQKAFAELESHRAVTLNLKWKELEAHFHGLEKSLKRRFHELEDQEKEYENKTVEAQEMLEKHKAAVVAKEQASLEKLQEK
RDAAVFAIATAREKHRRRVTSEDYSVATNESQGGTMEDTPTNSMVSEITSEYTSGTTEDGSSEVQSALNGNGEVGSYPELVKLCEEMDADGLHTFISENR
KNLASMREEIPQALNAATDPACLVLDSLSNFYRGDMTNLDAKKDSNLLGLRRTCIMLMECLSLLFISLDEACVSEILSAKVKARAKAIAEAWKPKLNELD
MDAGNGNSLEAHAFLQLLATFSIVSDFDTEELIKLVPLVSRRRQAADLCRSLGLSDKMPGIVEVLLKSGRQIEAVNLAFQFELTEQFPPVTLLQSYLREA
KKVLSPVKPGSISPSSPSALNEANERELSALKAVLKCVEEHKLEEQFPVDSLAKRVLQLEKAKADLKRATEVTKPQSKRPRGTSANYGARITNFTVNPSP
YAPARVTDRYPPQYVFDNRPYVYTTGPPTDNHCPAVLGAPAYGFPPGHGNYYGNGYQYQAPPYLH*
>Gene.18664::CL1017.Contig18_All::g.18664::m.18664	CL1017.Contig18_All
MEDTQSVAGLIDSTTSKIQQLQKAFAELESHRAVTLNLKWKELEAHFHGLEKSLKRRFHELEDQEKEYEIKTVEAQEILEKHKAAVVAKEQASLERLQEK
RDAAVFAITTAREKHRRVSCEEYSVATSENQVGTIEDTPTNSMMSEITSECTSGTTEDGSPEVQSANNGNGEVPSYPELVKLCEEMDAEGLHNFISENRK
NLASMKEEIPQALNAAAEPACLVLDSLNNFYRGDVTTLDAKKDSNLLGLRRTCIMLMECLSLLFKSLDEARVFKIISTKVKARAKAIAEAWKPKLNELDM
DAGSGNSLEAHAFLQLLATFCIASDFNAEELIKLVPFVSRRRQAADLCHSLGLSDKMPGVIEVLINSGRQIDAVNLAFQFELTEQFPPVPLLQSYLKEAK
KVLSPTKPGNASPSSPSAQNDEFNERELSALKSILKCVEEHKLEEQFPVDSLSKRVLQLEKAKAEKKQATEVTKPQSKRPRATNAGYGPRITNIAANSSP
YAPAMLTDRYPPHYVFDNRAYVYTTGPPTDNHCPPVLGAPAYGFPPGHGNYYSNGYQYQAPPYLH*
>Gene.18666::CL1017.Contig19_All::g.18666::m.18666	CL1017.Contig19_All
MEDTQSVAGLIDSTTSKIQQLQKAFAELESHRAVTLNLKWKELEAHFHGLEKSLKRRFHELEDQEKEYEIKTVEAQEILEKHKAAVVAKEQASLERLQEK
RDAAVFAITTAREKHRRVSCEEYSVATSENQVGTIEDTPTNSMMSEITSECTSGTTEDGSPEVQSANNGNGEVPSYPELVKLCEEMDAEGLHNFISENRK
NLASMKEEIPQALNAAAEPACLVLDSLNNFYRGDVTTLDAKKDSNLLGLRRTCIMLMECLSLLFKSLDEARVFKIISTKVKARAKAIAEAWKPKLNELDM
DAGSGNSLEAHAFLQLLATFSIVSDFDAEELIKLVPFVSRRRQAADLCHSLGLSDKMPGVIEVLINSGRQIDAVNLAFQFELTEQFPPVTLLQSYLREAK
KVLSPAKPNEVNERELSALKAVLKCVEEHKLEEQFPVDSLAKRVLQLEKAKADMKRATEVTKP
>Gene.18625::CL1017.Contig1_All::g.18625::m.18625	CL1017.Contig1_All
MEDTQSVAGLIDSTTSKIQQLQKAFAELESHRAVTLNLKWKELEAHFHGLEKSLKRRFHELEDQEKEYEIKTVEAQEMLEKHKAAVVAKEQASLERLQEK
RDAAVFAITTAREKHRRVSCEEYSVATSESQGGTIDDTPTNSMMSEITSECTSRTTEDGSPEVQSANNGNGEVPSYPELVKLCEEMDAEGLHNFISENRK
NLASMREEIPQALNAAAEPACLVLDSLNNFYRGDVTTLDAKKDSNLLGLRRTCIMLMECLSLLFTSLDEARVSKIISTKVKARAKAIAEAWKPKLNELDM
DAGSGNSLEAHAFLQLLATFCIASDFNAEELIKLVPFVSRRRQAADLCHSLGLSDKMPGVIEVLINSGRQIDAVNLAFQFELTEQFPPVPLLQSYLREAK
KVLSPAKPGSISPSSPSALNEANERELSALKAVLKCVEEHKLEEQFPVNSLAKRVLQLEKAKADLKRATEVTKPQSKRPRGTSANYGARITNFTANPSPY
APARVTDRYPPQYVFDNRPYVYTTGPPTDNHCPAVLGAPAYGFPPGHGNYYGNGYQYQAPPYLH*
>Gene.18668::CL1017.Contig20_All::g.18668::m.18668	CL1017.Contig20_All
MEDTQSVAGLIDSTTSKIQQLQKAFAELESHRAVTLNLKWKELEAHFHGLEKSLKRRFHELEDQEKEYEIKTVEAQEMLEKHKAAVVAKEQASLERLQEK
RDAAVFAIATAREKHRRVSCEEYSVATSESQGGTIDDTPTNSMMSEITSECTSRTTEDGSPEVQSANNGNGEVPSYPELVKLCEEMDAEGLHNFISENRK
NLASMKEEIPQALNAAAEPACLVLDSLNNFYRGDVTTLDAKKDSNLLGLRRTCIMLMECLSLLFKSLDEARVFKIISTKVKARAKAIAEAWKPKLNELDM
DAGSGNSLEAHAFLQLLATFSIVSDFDAEELIKLVPFVSRRRQAADLCHSLGLSDKMPGVIEVLINSGRQIDAVNLAFQFELTEQFPPVTLLQSYLREAK
KVLSPAKPNEVNERELSALKAVLKCVEEHKLEEQFPVDSLAKRVLQLEKAKADMKRATEVTKP
>Gene.18628::CL1017.Contig2_All::g.18628::m.18628	CL1017.Contig2_All
MEDTQSVAGLIDSTTSKIQQLQKAFAELESHRAVTLNLKWKELEAHFHGLEKSLKRRFHELEDQEKEYEIKTVEAQEILEKHKAAVVAKEQASLERLQEK
RDAAVFAIATAREKHRRVSCEEYSVATSESQGGTIDDTPTNSMMSEITSECTSRTTEDGSPEVQSANNGNGEVPSYPELVKLCEEMDAEGLHNFISENRK
NLASIKEEIPQALNAAAEPACLVL
>Gene.18629::CL1017.Contig3_All::g.18629::m.18629	CL1017.Contig3_All
EKHRRRVTSEDYSVATNESQGGTMEDTPTNSMVSEITSEYTSGTTEDGSSEVQSALNGNGEVGSYPELVKLCEEMDVDGLRTFISENRKNLASMREEIPQ
ALNAAAEPACLVLDSLNNFYRGDVTTLDAKKDSNLLGLRRTCIMLMECLSLLFKSLDEARVFKIISTKVKARAKAIAEAWKPKLNELDMDAGSGNSLEAH
AFLQLLATFSIVSDFDAEELIKLVPLVSRRRQAADLCRSLGLSDKMPGVVEVLLKSGRQIDAVNLAFQFELTEQFPPVPLLQSYLREAKKVLSPAKPVSV
SSSSPSALNEANERELSALKAVLKCVEEHKLEEQFPVDSLAKRVLQLEKAKADLKRATEVTKPQSKRPRGTSANYGARITNFTANPSPYAPARVTDRYPP
QYVFDNRPYVYTTGPPTDNHCPAVLGAPAYGFPPGHGNYYGNGYQYQVPYLH*
>Gene.18631::CL1017.Contig4_All::g.18631::m.18631	CL1017.Contig4_All
MEDTHSVAGLIDSTTTKIQQLQKAFAELESHRAVTLNLKWKELEAHFHGLEKSLKRRFHELEDQEKVYENKTVEAQEMLEKHKAAVVAKEQASLEKLQEK
RDAAVFAIATAREKHRRRVTSEDYSVATNESQGGTMEDTPTNSMVSEITSEYTSGTTEDGSSEVQSALNGNGEVGSYPELVKLCEEMDVDGLHTFISENR
KNLASMREEIPQALNAATDPACLVLDSLSNFYRGDMTNLDAKKDSNLLGLRRTCIMLMECLSLLFMSLDEACVSEILSAKVKARAKAIAESWKPKLNELD
MDAGNGNSLEAHAFLQLLATFSIVSDFDAEELIKLVPLVSRRRQAADLCHSLGLSDKMPGVIEVLINSGRQIDAVNLAFQFELTEQFPPVTLLQSYLREA
KKVLSPVKPGSISPSSPSALNEANERELSALKAVLKCVEEHKLEEQFPVDSLAKRVLQLEKAKADLKRATEVTKPQSKRPRGTVANYGARITNIATNPSP
YAPATVTDRYPPQYVFDNRPYVYTTGPPTDNHCPAVLGAPAYGFPPGHGNYYGNGYQYQVPYLH*
>Gene.18634::CL1017.Contig5_All::g.18634::m.18634	CL1017.Contig5_All
MEDTQSVAGLIDSTTSKIQQLQKAFAELESHRAVTLNLKWKELEAHFHGLEKSLKRRFHELEDQEKEYENKTVEAQEMLEKHKAAVVAKEQASLEKLQEK
RDAAVFAIATAREKHRRRVTSEDYSVATNESQGGTMEDTPTNSMVSEITSEYTSGTTEDGSSEVQSALNGNGEVGSYPELVKLCEEMDADGLHTFISENR
KNLASMREEIPQALNAAADPACLVLESLSNFYRGDMTNLDAKKDSNLLGLRRTCIMLMECLSLLFISLDEACVSEILSAKVKARAKAIAEAWKPKLNELD
MDAGNGNSLEAHAFLQLLATFSIVSDFDTEELIKLVPLVSRRRQAADLCRSLGLSDKMPGVVEVLLKSGRQIDAVNLAFQFELTEQFPPVPLLQSYLREA
KKVLSPAKPNEVNERELSALKAVLKCVEEHKLEEQFPVDSLAKRVLQLEKAKADMKRATEVTKPQSKRPRGTVANYGARITNIATNPSPYAPATVTDRYP
PQYVFDNRPYVYTTGPPTDNHCPLVLGAPAYGFPPGHGNYYGNGYQYQAPPYLH*
>Gene.18636::CL1017.Contig6_All::g.18636::m.18636	CL1017.Contig6_All
MEDTQSVAGLIDSTTSKIQQLQKAFAELESHRAVTLNLKWKELEAHFHGLEKSLKRRFHELEDQEKEYENKTVEAQEMLEKHKAAVVAKEQASLERLQEK
RDAAVFAIATAREKHRRRVTSEDYSVATNESQGGTMEDTPTNSMVSEITSEYTSGTTEDGSSEVQSALNGNGEVGSYPELVKLCEEMDADGLHTFISENR
KNLASMREEIPQALNAAADPACLVLESLSNFYRGDMTNLDAKKDSNLLGLRRTCIMLMECLSLLFISLDEACVSEILSAKVKARAKAIAESWKPKLNELD
MDAGNGNSLEAHAFLQLLATFSIVSDFDAEELIKLVPFVSRRRQAADLCHSLGLSDKMPGVIEVLINSGRQIDAVNLAFQFELTEQFPPVTLLQSYLREA
KKVLSPAKPNEVNERELSALKAVLKCVEEHKLEEQFPVDSLAKRVLQLEKAKAEKKQATEVTKPQSKRPRATNAGYGPRITNIAANSSPYAPAMLTDRYP
PHYVFDNRAYVYTTGPPTDNHCPPVLGAPAYGFPPGHGNYYSNGYQYQAPPYLH*
>Gene.18638::CL1017.Contig7_All::g.18638::m.18638	CL1017.Contig7_All
MEDTQSVAGLIDSTTSKIQQLQKAFAELESHRAITLNLKWKELEAHFHGLEKSLKRRFHELEDQEKEYENKTVEAQEMLEKHKAAVVAKEQASLEKLQEK
RDAAVFAIATAREKHRRRVTSEDYSVATNESQGGTMEDTPTNSMVSEITSEYTSGTTEDGSSEVQSALNGNGEVGSYPELVKLCEEMDADGLHTFISENR
KNLASMREEIPQALNAAADPACLVLESLSNFYRGDMTNLDAKKDSNLLGLRRTCIMLMECLSLLFISLDEACVSEILSAKVKARAKAIAESWKPKLNELD
MDAGNGNSLEAHAFLQLLATFSIVSDFDAEELIKLVPLVSRRRQAADLCRSLGLSDKMPGIVEVLLKSGRQIEAVNLAFQFELTEQFPPVTLLQSYLREA
KKVLSPVKPGSISPSSPSALNEANERELSALKAVLKCVEEHKLEEQFPVDSLAKRVLQLEKAKADLKRATEVTKPQSKRPRGTSANYGARITNIATNPSP
YAPARVTDRYPPQYVFDNRPYVYTTGPPTDNHCPAVLGAPAYGFPPGHGNYYGNGYQYQAPPYLH*
>Gene.18641::CL1017.Contig8_All::g.18641::m.18641	CL1017.Contig8_All
MEDTQSVAGLIDSTTSKIQQLQKAFAELESHRAVTLNLKWKELEAHFHGLEKSLKRRFHELEDQEKEYEIKTVEAQEILEKHKAAVVAKEQASLERLQEK
RDAAVFAITTAREKHRRVSCEEYSVATSENQVGTIEDTPTNSMMSEITSECTSGTTEDGSPEVQSANNGNGEVPSYPELVKLCEEMDAEGLHNFISENRK
NLASMKEEIPQALNAAAEPACLVLDSLNNFYRGDVTTLDAKKDSNLLGLRRTCIMLMECLSLLFKSLDEARVFKIISTKVKARAKAIAEAWKPKLNELDM
DAGSGNSLEAHAFLQLLATFSIVSDFDAEELIKLVPFVSRRRQAADLCHSLGLSDKMPGVIEVLINSGRQIDAVNLAFQFELTEQFPPVTLLQSYLREAK
KVLSPVKPGSISPSSPSALNEANERELSALKAVLKCVEEHKLEEQFPVNSLAKRVLQLEKAKADLKRATEVTKPQSKRPRATNAGYGPRITNIAANSSPY
APAMLTDRYPPHYVFDNRAYVYTTGPPTDNHCPHVLGAPAYGFPPGHGNYYSNGYQYQAPPYLH*
>Gene.18644::CL1017.Contig9_All::g.18644::m.18644	CL1017.Contig9_All
MEDTQSVAGLIDSTTSKIQQLQKAFAELESHRAVTLNLKWKELEAHFHGLEKSLKRRFHELEDQEKEYEIKTVEAQEILEKHKAAVVAKEQASLERLQEK
RDAAVFAITTAREKHRRVSCEEYSVATSESQGGTIDDTPTNSMMSEITSECTSRTTEDGSPEVQSANNGNGEVPSYPELVKLCEEMDAEGLHNFISENRK
NLASMKEEIPQALNAAAEPACLVLDSLNNFYRGDVTTLDAKKDSNLLGLRRTCIMLMECLSLLFKSLDEARVFKIISTKVKARAKAIAEAWKPKLNELDM
DAGSGNSLEAHAFLQLLATFCIASDFDAEELIKLVPFVSRRRQAADLCHSLGLSDKMPGVIEVLINSGRQIDAVNLAFQFELTEQFPPVPLLQSYLKEAK
KVLSPTKPGNASPSSPSAQNDEFNERELSALKSILKCVEEHKLEEQFPVDSLSKRVLQLEKAKAEKKQATEVTKPQSKRPRATNAGYGPRITNIAANSSP
YAPAMLTDRYPPHYVFDNRAYVYTTGPPTDNHCPPVLGAPAYGFPPGHGNYYSNGYQYQAPPYLH*
>Gene.104498::CL10171.Contig1_All::g.104498::m.104498	CL10171.Contig1_All
TWNVTCTYSQFLASKYPSCCVSFSSFYNETITPCPTCSRSDAKILSMVGVNTPKKDNTPLLHCTHHMCPVRVHWHVKVNYKDYWRVKVSITNFNYRMNYT
EWTLVAQHPNLNNVTEVFSFNYKPLVPFGSISEFLVVTSDLKFSVLQSF*
>Gene.104499::CL10173.Contig1_All::g.104499::m.104499	CL10173.Contig1_All
FDSQTNNKPITMASRVARSFPYIRRLFSSSSSLHTFQRTPLTPRYFGSEIGNGTTIMIKGQANSIALLNSGFIYQLCENHRMFQTTKSFSRSYASTSRSK
PPQGTQTEGKKDLSTVEDPF
>Gene.104500::CL10173.Contig2_All::g.104500::m.104500	CL10173.Contig2_All
VYFSLKNQKKNTTMASRVKRSFSSLHRALLLSSSTPRSSHFHTFQRTPLNPRYFGSVFGKETPKIIKGQTNSLPSVKSGFIYQLCENHRMFQATQSFYRS
YASTSRSKPPQGTQTEGKKDLSTVEDPFDSPTYHIPEKPVTFTEGASYSVVILVGLGIAAAAAYGVFKELIIEPKEYKIFNKALQKIQNDSQVRVRIGSP
IKGYGQESRNRAARQRIPHRIWTDEDGQEHIEVNFHVRGSNGDGKVYCEMFKDKSDNQWKYQYLIIDILHPSPMQLMLESYLPTA*
>Gene.104501::CL10173.Contig3_All::g.104501::m.104501	CL10173.Contig3_All
TTMASRVKRSFSSLRRALLLSSSTPRSSPSHTFQRTPLNPRYFGSDFGKETPKIIKGQTKSLPSMKSGFIYQLCENHRMFQTTKSFSRSYASTSRSKPPQ
GTQTEGKKDLSTVEDPFDSPTYHIPEKPVTFTEGASYSIVILVGLGIAAAAAYGVFKELIIEPKEYKIFNKALQKIQNDSQVRVRIGSPIKGYGQESRNR
AARQRIPHRIWTDEDGQEHIEVNFHVRGSNGDGKVYCEMFKDKSDNQWKYQYLIIDILHPSPMQLMLESYLPTA*
>Gene.104502::CL10173.Contig4_All::g.104502::m.104502	CL10173.Contig4_All
VYFSLKNQKKNTTMASRVKRSFSSLHRALLLSSSTPRSSPSHTFQRTPLNPRYFGSVFGKETPKIIKGQTKSLPSMKSGFIYQLCENHRMFQTTKSFSRS
YASTSRSKPPQGTQTEGKKDLSTVEDPFDSPTYHIPEKPVTFTEGASYSIVILVGLGIAAAAAYGVFKELIIEPKEYKIFNKALQKIQNDSQVRVRIGSP
IKGYGQESRNRAARQRIPHRIWTDEDGQEHIEVNFHVRGSSGDGKVYCEMFKDKSDNQWKYQYLIIDILHPSPMQLMLESYLPTA*
>Gene.104503::CL10176.Contig1_All::g.104503::m.104503	CL10176.Contig1_All
MYICQKVVHPYMIMIIIKSSVFTVAILLLSLHHTEAQIGVCYGTKGNNLPCAQDVVNLYESNNIGSMRIYEPDQDTLQALQGTNIQLMLGVVNDDIPGLA
SDQSVADDWVQTNVVPYASSIKYIAVGNEIKPTDPQASSVVQAMENILYSLNCNDLGSQIKVSTAVDTSLITNSYPPSHAYFISLSYVTPIINFLLNNDS
PLLVNIQPYVAYINDPKNIKLEYALFTACGTVVTDDNGKKYQNLFDAIYDAMYTAINKVVAQISSLNNGNQNGGAIKQVASESGWPSKSGFHHKSIVKDN
SRNEQQSRNMVSSKRGRDRNQINDNLGCGVGSISKGGDVANVENARTFYTNLIKHVKKGTPLTPGQEIETYLFAMFDENKKPGDETERHYGLFTPNEQPK
YGNLNFC*
>Gene.104504::CL10176.Contig2_All::g.104504::m.104504	CL10176.Contig2_All
MYICQKVVHPYMIMIIIKSSVFTVAILLLSLHHTEAQIGVCYGTEGNNLPCAQDVVNLYESNNIGSMRIYEPDQDTLQALQGTNIQLMLGVVNDDIPGLA
SDQSVADDWVQTNVVPYASSIKYIAVGNEIKPTDPQASSVVQAMENILYSLNCNDLGSQIKVSTAVDTSLITNSYPPSHAYFISLSYVTPIINFLLNNDS
PLLVNIQPYVAYINDPKNIKLEYALFTACGTVVTDDNGKKYQNLFDAIYDAMYTAINKVVAQISSLNNGNQNGGAIKQVASESGWPSKSGFHHKSIVKDN
SRNEQQSRNMVSSKRGRDRNQINDNLGCGVGSISKGGDVANVENARTFYTNLIKHVKKGTPLTPGQEIETYLFAMFDENSKPGAITERHFGLFTPFKRPK
YGKLNFS*
>Gene.104505::CL10176.Contig3_All::g.104505::m.104505	CL10176.Contig3_All
MYICQKVVHPYMIMIIIKSSVFTVAILLLSLHHTEAQIGVCYGTEGNNLPCAQDVVNLYESNNIGSMRIYEPDQDTLQALQGTNIQLMLGVVNDDIPGLA
SDQSVADDWVQTNVVPYASSIKYIAVGNEIKPTDPQASSVVQAMENILYSLNCNDLGSQIKVSTAVDTSLITNSYPPSHAYFINLSYVTPIINFLLNNDS
PLLVNIQPYVAYINDPKNIKLEYALFTACGTVVTDDNGKKYQNLFDAIYDAMYTAINKVVAQISSLNNGNQNGGAIKQVASESGWPSKSGFHHKSIVKDN
SRFSSKRGQNRYEINDNLGCGVGSISKGGDVANVENARTFYTNLIKHVKKGTPLTPGQEIETYLFAMFDENQKPGDETERHYGLFTPNEQPKYGNLNFC*
>Gene.104506::CL10177.Contig1_All::g.104506::m.104506	CL10177.Contig1_All
LKPGAGDIPLNNGRRAVILKVVNNGDRPIQVGSHYHFIEVNPSLIFDRRKAYGMRLNIPAGTATRFEPGDPKSVILVSIGGRRWIKGGNNIADGPVDDAN
IKTIMDTIHARGFGHSEEENASMGVTGEDPTFTRIMYREAYANMYGPTTGDRIRLGDTDLFAEIERDLAIYGDECVFGGGKVLRDGMGQASGYPSAVCLD
TVITNATIIDYTGIFKADIGIKGGHIVALGKSGNPDIMDGVSANMIIGVNTEVIAGEGMIVTAGAIDCHVHFICPQLAHEAISSGITTLVGGGTGPAYGT
RATTCTPAPSQMKHMLQATDDLPLNFGFTGKGNSSKPEGLPDIIAAGAMGLKLHEDWGTTPAAIDNCLNVAEEYDIQVNIHTDTLNESGFVEHTIDAFKG
RTIHTYHRSELYIVPSQLLMSFYMCELSSNLPVITCITLLHFFTVLFEQ*
>Gene.104509::CL10177.Contig2_All::g.104509::m.104509	CL10177.Contig2_All
GTKLITVHDPIANDNGNLALALDGSFLPVPSLDKFPEIEDGVIPGELKPGAGDIPLNNGRRAVILKVVNNGDRPIQVGSHYHFIEVNPSLIFDRRKAYGM
RLNIPAGTATRFEPGDPKSVILVSIGGRRWIKGGNNIADGPVDDVNIKTIMDTIHARGFGHSEEENASMGVTGEDPTFTRIMYRQAYANMYGPTTGDRIR
LGDTDLFAEIERDLAIYGDECVFGGGKVLRDGMGQASGYPSAVCLDTVITNATIIDYTGIFKADIGIKGGHIVALGKSGNPDIMDGVSANMIIGVNTEVI
AGEGMIVTAGAIDCHVHFICPQLAHEAISSGITTLVGGGTGPAYGTRATTCTPAPSQMKHMLQATDDLPLNFGFTGKGNSSKPEGLPDIIAAGAMGLKLH
EDWGTTPAAIDNCLNVAEEYDIQVNIHTDTLNESGFVEHTIDAFKGRTIHTYHRWSVII*
>Gene.104512::CL10177.Contig3_All::g.104512::m.104512	CL10177.Contig3_All
KQLLGRRQVLPAVVHLLHTVQVEGTFPDGTKLITVHDPIANDNGNLALALDGSFLPVPSLDKFPEIEDGVIPGELKPGAGDIPLNNGRRAVILKVVNNGD
RPIQVGSHYHFIEVNPSLIFDRRKAYGMRLNIPAGTATRFEPGDPKSVILVSIGGRRWIKGGNNIADGPVDDANIKTIMDTIHARGFGHSEEENASMGVT
GEDPTFTRIMYRQAYANMYGPTTGDRIRLGDTDLFAEIERDLAIYGDECVFGGGKVLRDGMGQASGYPSAVCLDTVITNATIIDYTGIFKADIGIKGGHI
VALGKSGNPDIMDGVSANMIIGVNTEVIAGEGMIVTAGAIDCHVHFICPQLAHEAISSGITTLVGGGTGPAYGTRATTCTPAPSQMKHMLQATDDLPLNF
GFTGKGNSSKPEGLPDIIAAGAMGLKLHEDWGTTPAAIDNCLNVAEEYDIQVNIHTDTLNESGFVEHTIDAFKGRTIHTYHSEGAGGGHAPDIIKVCGVK
NVLPSSTNPTKPFTSNTVDEHLDMLMVCHHLDKNIPEDVAFAESRIRAETIAAEDILHDIGAISIISSDSQAMGRIGEVICRTWQTAHKMKVQRGPLAPS
DSADNDNCRIKRYVAKYTINPAIANGFSKFVGSVEVGKLADLVLWEPAFFGAKPEMVIKGGEIAWANMGDANASIPTPEPVLMRPMFGAFGKAGSANSIA
FVSRAALEKGVKEQYGLNKRVEAVSGVRSVTKEDMKLNNSLPNITVDPDTYTVTADGEVLRCSPASAIPLSRNYFLF*
>Gene.104514::CL10177.Contig4_All::g.104514::m.104514	CL10177.Contig4_All
MKLCPREVEKLALHNAGFLAQKRLASGLRLNNTEAVALIATQILHFVRVGNKSVAQLMDIGKQLLGRRQVLPAVVHLLHTVQVEGTFPDGTKLITVHDPI
ANDNGNLALALDGSFLPVPSLDKFPEIEDGVIPGELKPGAGDIPLNNGRRAVILKVVNNGDRPIQVGSHYHFIEVNPSLIFDRRKAYGMRLNIPAGTATR
FEPGDPKSVILVSIGGRRWIKGGNNIADGPVDDVNIKTIMDTIHARGFGHSEEENASMGVTGEDPTFTRIMYRQAYANMYGPTTGDKIRLGDTDLFAEIE
RDLAVYGDECVFGGGKVLRDGMGQASGYPSAACLDTVITNATIIDYTGIFKADIGIKEGHIVALGKSGNPDIMDGVSANMIIGVNTEVIAGEGMIVTAGA
IDCHVHFICPQLAHEAISSGITTLVGGGTGPAYGTRATTCTPAPSQMKHMLQATDDLPLNFGFTGKGNSSKPEGLPDIIAAGAMGLKLHEDWGTTPAAID
NCLNVAEEYDIQVNIHTDTLNESGFVEHTIDAFKGRTIHTYHRWSVIT*
>Gene.104517::CL10177.Contig5_All::g.104517::m.104517	CL10177.Contig5_All
MKLCPREVEKLALHNAGFLAQKRLASGLRLNNTEAVALIATQILHFVRVGNKSVAQLMDIGKQLLGRRQVLPAVAHLLHTVQVEGTFPDGTKLITVHDPI
ANDNGNLALALDGSFLPVPSLDKFPEIEDGVIPGELKPGAGDIPLNNGRRAVILKVVNNGDRPIQVGSHYHFIEVNPSLIFDRRKAYGMRLNIPAGTATR
FEPGDPKSVILVSIGGRRWIKGGNNIADGPVDDANIKTIMDTIHARGFGHSEEENASMGVTGEDPTFTRIMYREAYANMYGPTTGDRIRLGDTDLFAEIE
RDLAIYGDECVFGGGKVLRDGMGQASGYPSAVCLDTVITNATIIDYTGIFKADIGIKGGHIVALGKSGNPDIMDGVSANMIIGVNTEVIAGEGMIVTAGA
IDCHVHFICPQLAHEAISSGITTLVGGGTGPAYGTRATTCTPAPSQMKHMLQATDDLPLNFGFTGKGNSSKPEGLPDIIAAGAMGLKLHEDWGTTPAAID
NCLNVAEEYDIQVNIHTDTLNESGFVEHTIDAFKGRTIHTYHSEGAGGGHAPDIIKVCGVKNVLPSSTNPTKPFTSNTVDEHLDMLMVCHHLDKNIPEDV
AFAESRIRAETIAAEDILHDIGAISIISSDSQAMGRIGEVICRTWQTAHKMKVQRGPLAPSDSADNDNCRIKRYVAKYTINPAIANGFSKFVGSVEVGKL
ADLVLWEPAFFGAKPEMVIKGGEIAWANMGDANASIPTPEPVLMRPMFGAFGKAGSANSIAFVSRAALEKGVKEQYGLNKRVEAVSGVRSVTKEDMKLNN
SLPNITVDPDTYTVTADGEVLRCSPASAIPLSRNYFLF*
>Gene.104519::CL10177.Contig6_All::g.104519::m.104519	CL10177.Contig6_All
TGLRLNNTEAVALIATQILHFVRVGNKSVAQLMDIGKQLLGRRQVLPAVVHLLHTVQVEGTFPDGTKLITVHDPIANDNGNLALALDGSFLPVPSLDKFP
EIEDGVIPGELKPGAGDIPLNNGRRAVILKVVNNGDRPIQVGSHYHFIEVNPSLIFDRRKAYGMRLNIPAGTATRFEPGDPKSVILVSIGGRRWIKGGNN
IADGPVDDVNIKTIMDTIHARGFGHSEEENASMGVTGEDPTFTRIMYRQAYANMYGPTTGDKIRLGDTDLFAEIERDLAVYGDECVFGGGKVLRDGMGQA
SGYPSAACLDTVITNATIIDYTGIFKADIGIKEGHIVALGKSGNPDIMDGVSANMIIGVNTEVIAGEGMIVTAGAIDCHVHFICPQLAHEAISSGITTLV
GGGTGPAYGTRATTCTPAPSQMKHMLQATDDLPLNFGFTGKGNSSKPEGLPDIIAAGAMGLKLHEDWGTTPAAIDNCLNVAEEYDIQVNIHTDTLNESGF
VEHTIDAFKGRTIHTYHSEGAGGGHAPDIIKVCGVKNVLPSSTNPTKPFTSNTVDEHLDMLMVCHHLDKNIPEDVAFAESRIRAETIAAEDILHDIGAIS
IISSDSQAMGRIGEVICRTWQTAHKMKVQRGPLAPSDSADTDNFRIKRYVAKYTINPAIANGFSKFVGSVEVGKLADLVLWEPAFFGAKPEMVIKGGEIA
WANMGDANASIPTPEPVLMRPMFGAFGKAGSANSIAFVSKAALEKGVKEQYGLNKRVEAVSGVRSVTKEDMKLNNSLPNITVDPDTYTVTADGEVLRCLP
ASAIPLSRNYFLF*
>Gene.104521::CL10178.Contig1_All::g.104521::m.104521	CL10178.Contig1_All
RHAARLLTVLSALPKVQKIVKADATWCDWLEQCAKGKILGCDDAKIQSYARATLLNVLCHEKQDSDTGMSSGSGTAIVNDSRVWPRYEDMIFLINPESQH
WKCHEKPASVNSYQDPDGYNDLSSSSPIEEDESCSESKVPSIDVVFVHGLRGGPFKSWRISEDKSSTKSGLVEKIDQEAGKQGTFWPGEWLSADFPHARL
FTLRYKTNLTQWSGASLPLQEVSSMLLEKLVAADIGSRPVVFVTHSMGGLVVKQLLHQAKAENLDNIVNNTAGVVRPLR*
>Gene.104523::CL10178.Contig3_All::g.104523::m.104523	CL10178.Contig3_All
MPWRMGLVLRPAPTIGELRSGSPRLVELNDFMRQLHKKGLLEVLSFCETKVTPIVEGYGGWAFRMEIVPIESAYPGFGDIVVLESTDHINSCKPVSRDDP
SYTEILEFLRKVKARHT*
>Gene.104524::CL10178.Contig4_All::g.104524::m.104524	CL10178.Contig4_All
SRNSELVDSVNSNNVRIGEYTSAKQVYQKRHDSYLADATLSSAVVPGLWDDLHSQHVAVPFAAWALANWAMASEVNRLHIQELDRDGNAVMTALAAPERS
VRWHGSVVARLLLEDNNIPLSDTVSDWSSCLLSTISQACRTDDISLAKVALSAFMLSVDKSPGAKNIVMDKGLDSMRDTARKTVQHKDIQEALARALEHI
CTSEIHLSLEESLKWSGILLSWACGRHSSENTRYSATKILSCILEDFGPSSIPISQGWLTILLNEVLDSIKTASGKGTTQPKSDKVKTQIDQSNIQSGIH
IAGRLANSVVYLAVKQMGFPPEHGDSFPIAELLSQEPFLGPLRSLNKAQNPKFDAADSAVATLKGIKSLTEICADDLVSQNKIVDAGVLCLLRRFLLRDD
YESLAAIEAYDASRSREEPEQASEVLDESKADANGQLKVRIPPSAHIRRHAARLLTVLSALPKVQKIIKADATWCDWLEQCAKGKILGCDDAKIQSYARA
TLLNVLCHEKQDSDTGMSSGSGTAIVNDSRVWPRYEDMIFLINPESQHWKCHEKPASVNSYQDPDGYNDLSSSSPIEEDESCSESKVPSIDVVFVHGLRG
GPFKSWRISEDKSSTKSGLVEKIDQEAGKQGTFWPGEWLSADFPHARLFTLRYKTNLTQWSGASLPLQEVSSMLLEKLVAADIGSRPVVFVTHSMGGLVV
KQLLHQAKAENLDNIVNNTAGVVFYSCPHFGSKLADMPWRMGLVLRPAPTIGELRSGSPRLVELNDFMRQLHKKGLLEVLSFCETKVTPIVEGYGGWAFR
MEIVPIESAYPGFGDIVVLESTDHINSCKPVSRDDPSYTEILEFLRKVKARHT*
>Gene.18678::CL1018.Contig10_All::g.18678::m.18678	CL1018.Contig10_All
MVPDGASNGRDVGYGGQLLVDAVARPVRETVPLPSDASNTLYVEGLPPNSSKREVAHIFRPFVGYKEVRLVTKESKRRGGDPLILCFVDFVDAACAATAL
SALQGYRMDEDDRDSTYLRIQFSRHPGPRSGGGPRGRH*
>Gene.18679::CL1018.Contig12_All::g.18679::m.18679	CL1018.Contig12_All
MAHGLDMHDYLIRGDDRGGPMASKDPKTLVPAYDHYLHRAEVPPYTTVEANALSGASLGRGNSVAEPSLLARSGAMVPDGASNGRDVGYGGQLLVDAGAR
PVRETVPLPSDASNTLYVEGLPPNSSKREVAHIFRPFVGYKEVRLVTKESKRRGGDPLILCFVDFVDAACAATALSALQGYRMDEDDRDSTYLRIQFSRH
PGPRSGGGPRGRH*
>Gene.18680::CL1018.Contig13_All::g.18680::m.18680	CL1018.Contig13_All
MADGVWGRQAAMYANPHMLKRPRTEYDLTPQMAHGLDMRDYLIRGDDRGGPMASKDPKTLVPAYDHYLHRAELPPYTTAEATALSGASLGRGNSVGEPSL
LARSGAMVPDGASNGRDVGYGGQLLVDAVARPVRETVPLPSDASNTLYVEGLPPNSSKREVARILFYHMMIRLSYSIL*
>Gene.18681::CL1018.Contig14_All::g.18681::m.18681	CL1018.Contig14_All
MADGVWGRQAAMYANPHMLKRPRTEYDLTPQMAHGLDMRDYLIRGDDRGGPMASKDPKTLVPAYDHYLHRAELPPYTTAEATALSGASLGRGNSVGEPSL
LARSGAMVPDGASNGRDVGYGGQLLVDAVARPVRETVPLPSDASNTLYVEGLPPNSSKREVAHIFRPFVGYKEVRLVTKESKRRGGDPLILCFVDFVDAA
CAATALSALQGYRMDEDDRDSTYLRIQFSRHPGPRSGGGPRGRH*
>Gene.18682::CL1018.Contig16_All::g.18682::m.18682	CL1018.Contig16_All
MAHGLDMHDYLIRGDDRGGPMASKDPKTLVPAYDHYLHRAEVPPYTTVEANALSGASLGRGNSVAEPSLLARSGAMVPDGASNGRDVGYGGQLLVDAGAR
PVRETVPLPSDASNTLYVEGLPPNSSKREVAHIFRPFVGYKEVRLVTKESKRRGGDPLILCFVDFVDAACAATALSALQGYRMDEDDRDSTYLRIQFSRH
PGPRSGGGPRGRH*
>Gene.18683::CL1018.Contig17_All::g.18683::m.18683	CL1018.Contig17_All
MADGVWGRQAAMYANPHMLKRPRTEYDLTPQMAHGLDMRDYLIRGDDRGGPMASKDPKTLVPAYDHYLHRAELPPYTTAEATALSGASLGRGNSVGEPSL
LARSGAMVPDGASNGRDVGYGGQLLVDAVARPVRETVPLPSDASNTLYVEGLPPNSSKREVAHIFRPFVGYKEVRLVTKESKRRGGDPLILCFVDFVDAA
CAATALSALQGYRMDEDDRDSTYLRIQFSRHPGPRSGGGPRGRH*
>Gene.18684::CL1018.Contig18_All::g.18684::m.18684	CL1018.Contig18_All
MAHGLDMHDYLIRGDDRGGPMASKDPKTLVPAYDHYLHRAEVPPYTTVEANALSGASLGRGNSVAEPSLLARSGAMVPDGASNGRDVGYGGQLLVDAGAR
PVRETVPLPSDASNTLYVEGLPPNSSKREVAHIFRPFVGYKEVRLVTKESKRRGGDPLILCFVDFVDAACAATALSALQGYRMDEDDRDSTYLRIQFSRH
PGPRSGGGPRGRH*
>Gene.18686::CL1018.Contig19_All::g.18686::m.18686	CL1018.Contig19_All
MADGVWGRQAAMYANPHMLKRPRTEYDLTPQMAHGLDMRDYLIRGDDRGGPMASKDPKTLVPAYDHYLHRAELPPYTTAEATALSGASLGRGNSVGEPSL
LARSGAMVPDGASNGRDVGYGGQLLVDAVARPVRETVPLPSDASNTLYVEGLPPNSSKREVAHIFRPFVGYKEVRLVTKESKRRGGDPLILCFVDFVDAA
CAATALSALQGYRMDEDDRDSTYLRIQFSRHPGPRSGGGPRGRH*
>Gene.18670::CL1018.Contig1_All::g.18670::m.18670	CL1018.Contig1_All
MADGMWGPQASVYPPSAALKRPRTDYPHPHPHPHPYPYPHPHDLAPQMAPGVDMRDYLIRDDDRGGLRAANESKTIGSSYEHYFQRTDVPLYNAVEATAL
SAASLGRGISVGEPSILSRPGAMAPDGASNGRDVGHGTNTRPVRETVPLPSDASNTLYIEGLPPNSSKREVAHIFRPFVGYKEVRLVTKESKRRGGDPLI
LCFVDFVDAACAATALSALQGYRMDEDDRDSTYLRIQFSRHPGPRSGGGPRGRH*
>Gene.18687::CL1018.Contig20_All::g.18687::m.18687	CL1018.Contig20_All
MADGMWGPQASVYPPSAALKRPRTDYPHPHPHPHPYPYPHPHDLAPQMAPGVDMRDYLIRDDDRGGLRAANESKTIGSSYEHYFQRTDVPLYNAVEATAL
SAASLGRGISVGEPSILSRPGAMAPDGASNGRDVGHGTNTRPVRETVPLPSDASNTLYIEGLPPNSSKREVAHIFRPFVGYKEVRLVTKESKRRGGDPLI
LCFVDFVDAACAATALSALQGYRMDEDDRDSTYLRIQFSRHPGPRSGGGPRGRH*
>Gene.18688::CL1018.Contig21_All::g.18688::m.18688	CL1018.Contig21_All
MAHGLDMRDYLIRGDDRGGPMASKDPKTLVPAYDHYLHRAELPPYTTAEATALSGASLGRGNSVGEPSLLARSGAMVPDGASNGRDVGYGGQLLVDAVAR
PVRETVPLPSDASNTLYVEGLPPNSSKREVARILFYHMMIRLSYSIL*
>Gene.18689::CL1018.Contig22_All::g.18689::m.18689	CL1018.Contig22_All
MADGVWGRQAAMYANPHMLKRPRTEYDLTPQMAHGLDMRDYLIRGDDRGGPMSSKDPKTLVPAYDHYLHRAEVPPYTTVEANALSGASLGRGNSVAEPSL
LARSGAMVPDGASNGRDVGYGGQLLVDAGARPVRETVPLPSDASNTLYVEGLPPNSSKREVAHIFRPFVGYKEVRLVTKESKRRGGDPLILCFVDFVDAA
CAATALSALQGYRMDEDDRDSTYLRIQFSRHPGPRSGGGPRGRH*
>Gene.18690::CL1018.Contig23_All::g.18690::m.18690	CL1018.Contig23_All
MAHGLDMHDYLIRGDDRGGPMASKDPKTLVPAYDHYLHRAELPPYTTAEATALSGASLGRGNSVGEPSLLARSGAMVPDGASNGRDVGYGGQLLVDAVAR
PVRETVPLPSDASNTLYVEGLPPNSSKREVAHIFRPFVGYKEVRLVTKESKRRGGDPLILCFVDFVDAACAATALSALQGYRMDEDDRDSTYLRIQFSRH
PGPRSGGGPRGRH*
>Gene.18691::CL1018.Contig24_All::g.18691::m.18691	CL1018.Contig24_All
MADGVWGRQAAMYANPHMLKRPRTEYDLTPQMAHGLDMRDYLIRGDDRGGPMASKDPKTLVPAYDHYLHRAELPPYTTAEATALSGASLGRGNSVGEPSL
LARSGAMVPDGASNGRDVGYGGQLLVDAVARPVRETVPLPSDASNTLYVEGLPPNSSKREVAHIFRPFVGYKEVRLVTKESKRRGGDPLILCFVDFVDAA
CAATALSALQGYRMDEDDRDSTYLRIQFSRHPGPRSGGGPRGRH*
>Gene.18692::CL1018.Contig25_All::g.18692::m.18692	CL1018.Contig25_All
MVPDGASNGRDVGYGGQLLVDAVARPVRETVPLPSDASNTLYVEGLPPNSSKREVAHIFRPFVGYKEVRLVTKESKRRGGDPLILCFVDFVDAACAATAL
SALQGYRMDEDERDSTYLRIQFSRHPGPRSGGGPRGRH*
>Gene.18671::CL1018.Contig2_All::g.18671::m.18671	CL1018.Contig2_All
MAHGLDMHDYLIRGDDRGGPMASKDPKTLVPAYDHYLHRAEVPPYTTVEANALSGASLGRGNSVAEPSLLARSGAMVPDGASNGRDVGYGGQLLVDAGAR
PVRETVPLPSDASNTLYVEGLPPNSSKREVARILFYRVMITLSYSIL*
>Gene.18672::CL1018.Contig3_All::g.18672::m.18672	CL1018.Contig3_All
MVPDGASNGRDVGYGGQLLVDAVARPVRETVPLPSDASNTLYVEGLPPNSSKREVAHIFRPFVGYKEVRLVTKESKRRGGDPLILCFVDFVDAACAATAL
SALQGYRMDEDDRDSTYLRIQFSRHPGPRSGGGPRGRH*
>Gene.18673::CL1018.Contig4_All::g.18673::m.18673	CL1018.Contig4_All
MAHGLDMRDYLIRGDDRGGPMASKDPKTLVPAYDHYLHRAELPPYTTAEATALSGASLGRGNSVGEPSLLARSGAMVPDGASNGRDVGYGGQLLVDAVAR
PVRETVPLPSDASNTLYVEGLPPNSSKREVAHIFRPFVGYKEVRLVTKESKRRGGDPLILCFVDFVDAACAATALSALQGYRMDEDDRDSTYLRIQFSRH
PGPRSGGGPRGRH*
>Gene.18674::CL1018.Contig5_All::g.18674::m.18674	CL1018.Contig5_All
MAHGLDMRDYLIRGDDRGGPMASKDPKTLVPAYDHYLHRAELPPYTTAEATALSGASLGRGNSVGEPSLLARSGAMVPDGASNGRDVGYGGQLLVDAVAR
PVRETVPLPSDASNTLYVEGLPPNSSKREVAHIFRPFVGYKEVRLVTKESKRRGGDPLILCFVDFVDAACAATALSALQGYRMDEDDRDSTYLRIQFSRH
PGPRSGGGPRGRH*
>Gene.18675::CL1018.Contig6_All::g.18675::m.18675	CL1018.Contig6_All
MVPDGASNGRDVGYGGQLLVDAVARPVRETVPLPSDASNTLYVEGLPPNSSKREVAHIFRPFVGYKEVRLVTKESKRRGGDPLILCFVDFVDAACAATAL
SALQGYRMDEDDRDSTYLRIQFSRHPGPRSGGGPRGRH*
>Gene.18676::CL1018.Contig7_All::g.18676::m.18676	CL1018.Contig7_All
MADGVWGRQAAMYANPHMLKRPRTEYDLTPQMAHGLDMRDYLIRGDDRGGPMASKDPKTLVPAYDHYLHRAELPPYTTAEATALSGASLGRGNSVGEPSL
LARSGAMVPDGASNGRDVGYGGQLLVDAVARPVRETVPLPSDASNTLYVEGLPPNSSKREVARILFYHMMIRLSYSIL*
>Gene.18677::CL1018.Contig8_All::g.18677::m.18677	CL1018.Contig8_All
MAHGLDMHDYLIRGDDRGGPMASKDPKTLVPAYDHYLHRAEVPPYTTVEANALSGASLGRGNSVAEPSLLARSGAMVPDGASNGRDVGYGGQLLVDAGAR
PVRETVPLPSDASNTLYVEGLPPNSSKREVARILFYRVMITLSYSIL*
>Gene.104525::CL10180.Contig2_All::g.104525::m.104525	CL10180.Contig2_All
MALAGIAVAVALTALSIPDIFACILAFIPTGWMILSIAIAWKPYVKKLRLWKSIRSLARLYDAGMGMLVFIPIAFFSWFPFVSTFQTRLMFNQAFSRGLE
ISLILAGNNPNTGI*
>Gene.104526::CL10180.Contig4_All::g.104526::m.104526	CL10180.Contig4_All
MSRAEELWERLVRAALRSARGGVDAHGRHTTGIVGNVPSSLANSRIIDDILRAADEIQDGDPNVARILCEYAYSIAQNLDPNSEGRGVLQFKTGLMSVIK
QKLAKREVGSIDRSQDIARLQEFYKKYRRENNVDQLLEEEMKLRESGVFTGNLELEKKTKKRKRIFATLKVVGEVLEQMTREISPEEADALIPAELKRVM
ESDAAMTEDLIAYNIIPLEATSITNRIVTFPEVRAAVSALKDVRGLPELPADFVSPIRGSDMLDFLHFVFGFQKDNVSNQREHIVHFLANEQSRLRIPEG
SDPKLDEAAVQTVFMKSLENYIKWCNYISLQPVWSSLESLSKEKKLLFVSLYFLIWGEAANVRYLPECLCYIFHHMAREMDEILRQQVLKQADSCKTDDG
VSFLERVIFPLYDVVAAEAGNNNNGRAPHSKWRNYDDFNEYFWSLHCFELSWPWRKSSAFFMKPEPKSKNLLKSGGKKRQGKTSFVEHRTFLHLYHSFHR
LWIFLIMTFQAMAIIAFNDGHIDSKTIKQVLSLGPTFVIMKLIESVLDILMMFGAYSTTRHSAVSRVFVRFAWFACASAVITFLFVKSIQGDPTIYKIYV
IVIGIYAGFQLFISFLMRIPACHRITDQCDRSSVIRFVKWLRQERHYVGRGMYERTSDFAKYMFFWLVVLAGKFAFGYFLQIRPLVNPTRTIVGMDNIQY
SWHDFVSRNNHNALTVLSLWAPVFCIYLLDIYVFYTIISAVWGFLLGARDRLGEIRSLDALHHLFEQFPRAFIDKLHVSPVKRGSDYVAGGQVIETSKED
AARFSPFWNEIIRNLREEDYITNLEMELLQMPKNSGNLPLVQWPLFLLASKIFLARDIAAENRDSQDELWERIARDEYMKYAVVECYHCIKLILMEILEE
DGRKWVERVYEDIEASIAKKNVHTDLELSKLSLVIQKVTALMGVLKGTWSTDLEKGAVKAVQDLDDVIRCDVLAVNMRDHMPTWNLVSKARQQGSLFSKL
KWPKDPELKTQIKRLYSLLTIKDSASNIPKNLEAQRRLKFFTNSLFMDIPPAKPVREMMSFSVFTPYYSETVLYSMNELRKKNEDGISILFYLQKIYPDE
WKNFLHRIGRDENAQETELFDSPNDIEELRFWASYRGQTLARTVRGMMYYRKALMLQTYLERIASGDLEAPITGNDAPDIQGFELSPESRAQADLKFTYV
VTCQIYGKQKEEGKPEAVDISLLMQRNEALRVAFIDVVETMMDGKVHTEYYSKLVKADINGQDKEIYSVKLPGNPKLGEGKPENQNHAIVFTRGQAVQTI
DMNQDNYFEEALKMRNLLEEFNHDHGIRPATILGVREHVFTGSVSSLASFMSNQEASFVTLGQRVLANPLKVRMHYGHPDVFDRVFHITRGGISKASRVI
NISEDIYAGFNSTLRQGNITHHEYIQVGKGRDVGLNQIALFEGKVAGGNGEQVLSRDIYRLGQLFDFFRMMSFYFTTVGYYFCTMLTVLTVYIFLYGKTY
LALSGVGETIQDRARILQNTALGAALNTQFLIQIGVFTAIPMILGFILEQGFFRAIVSFITMQFQLCSVFFTFSLGTRTHYFGRTILHGGARYQATGRGF
VVRHIKFSENYRLYSRSHFVKGLEVVLLLIVFLAYGYNDGGAVGYILLSISSWFMALSWLFAPYLFNPSGFEWQKTVEDFRDWTNWLLYRGGIGVKGEES
WEAWWEEELGHIRTLGGRIAETILSLRFIVFQYGIVYKLHVQGENTSFAIYGFSWAVLAGLIILFKVFTFSQKASVNFQLLLRFVQGLTFLMALAGIAVA
VALTALSIPDIFACILAFIPTGWMILSIAIAWKPYVKKLRLWKSIRSLARLYDAGMGMLVFIPIAFFSWFPFVSTFQTRLMFNQAFSRGLEISLILAGNN
PNTGI*
>Gene.104527::CL10180.Contig5_All::g.104527::m.104527	CL10180.Contig5_All
MSRAEELWERLVRAALRSARGGVDAHGRHTTGIVGNVPSSLANSRIIDDILRAADEIQDGDPNVARILCEYAYSIAQNLDPNSEGRGVLQFKTGLMSVIK
QKLAKREVGSIDRSQDIARLQEFYKKYRRENNVDQLLEEEMKLRESGVFTGNLELEKKTKKRKRIFATLKVVGEVLEQMTREISPEEADALIPAELKRVM
ESDAAMTEDLIAYNIIPLEATSITNRIVTFPEVRAAVSALKDVRGLPELPADFVSPIRGSDMLDFLHFVFGFQKDNVSNQREHIVHFLANEQSRLRIPEG
SDPKLDEAAVQTVFMKSLENYIKWCNYISLQPVWSSLESLSKEKKLLFVSLYFLIWGEAANVRYLPECLCYIFHHMAREMDEILRQQVLKQADSCKTDDG
VSFLERVIFPLYDVVAAEAGNNNNGRAPHSKWRNYDDFNEYFWSLHCFELSWPWRKSSAFFMKPEPKSKNLLKSGGKKRQGKTSFVEHRTFLHLYHSFHR
LWIFLIMTFQAMAIIAFNDGHIDSKTIKQVLSLGPTFVIMKLIESVLDILMMFGAYSTTRHSAVSRVFVRFAWFACASAVITFLFVKSIQGDPTIYKIYV
IVIGIYAGFQLFISFLMRIPACHRITDQCDRSSVIRFVKWLRQERHYVGRGMYERTSDFAKYMFFWLVVLAGKFAFGYFLQIRPLVNPTRTIVGMDNIQY
SWHDFVSRNNHNALTVLSLWAPVFCIYLLDIYVFYTIISAVWGFLLGARDRLGEIRSLDALHHLFEQFPRAFIDKLHVSPVKRGSDYVAGGQVIETSKED
AARFSPFWNEIIRNLREEDYITNLEMELLQMPKNSGNLPLVQWPLFLLASKIFLARDIAAENRDSQDELWERIARDEYMKYAVVECYHCIKLILMEILEE
DGRKWVERVYEDIEASIAKKNVHTDLELSKLSLVIQKVTALMGVLKGTWSTDLEKGAVKAVQDLDDVIRCDVLAVNMRDHMPTWNLVSKARQQGSLFSKL
KWPKDPELKTQIKRLYSLLTIKDSASNIPKNLEAQRRLKFFTNSLFMDIPPAKPVREMMSFSVFTPYYSETVLYSMNELRKKNEDGISILFYLQKIYPDE
WKNFLHRIGRDENAQETELFDSPNDIEELRFWASYRGQTLARTVRGMMYYRKALMLQTYLERIASGDLEAPITGNDAPDIQGFELSPESRAQADLKFTYV
VTCQIYGKQKEEGKPEAVDISLLMQRNEALRVAFIDVVETMMDGKVHTEYYSKLVKADINGQDKEIYSVKLPGNPKLGEGKPENQNHAIVFTRGQAVQTI
DMNQDNYFEEALKMRNLLEEFNHDHGIRPATILGVREHVFTGSVSSLASFMSNQEASFVTLGQRVLANPLKVRMHYGHPDVFDRVFHITRGGISKASRVI
NISEDIYAGFNSTLRQGNITHHEYIQVGKGRDVGLNQIALFEGKVAGGNGEQVLSRDIYRLGQLFDFFRMMSFYFTTVGYYFCTMLTVLTVYIFLYGKTY
LALSGVGETIQDRARILQNTALGAALNTQFLIQIGVFTAIPMILGFILEQGFFRAIVSFITMQFQLCSVFFTFSLGTRTHYFGRTILHGGARYQATGRGF
VVRHIKFSENYRLYSRSHFVKGLEVVLLLIVFLAYGYNDGGAVGYILLSISSWFMALSWLFAPYLFNPSGFEWQKTVEDFRDWTNWLLYRGGIGVKGEES
WEAWWEEELGHIRTLGGRIAETILSLRFIVFQYGIVYKLHVQGENTSFAIYGFSWAVLAGLIILFKVFTFSQKASVNFQLLLRFVQGLTFLMALAGIAVA
VALTALSIPDIFACILAFIPTGWMILSIAIAWKPYVKKLGLWKSIRSLARLYDAGMGMLVFIPIAFFSWFPFVSTFQTRLMFNQAFSRGLEISLILAGNN
PNTGI*
>Gene.104528::CL10181.Contig1_All::g.104528::m.104528	CL10181.Contig1_All
KKMQKHLSQSTIIYLLLSSLLIIDASSTNDSRIQCSKNCIALNCDNVGIKYGKYCGVGYSGCPGEKPCDDVDACCKIHDDCVGKNGMANVKCHEKFKKCI
KKVKKSGKAGFSKDCPYDVVVPTMVQGMDVAILMSQLATPRLEL*
>Gene.104529::CL10181.Contig2_All::g.104529::m.104529	CL10181.Contig2_All
MQKHLSQSTIIYLLLSSLLIIDASSTNDSRIQCSKNCIALNCDNVGIKYGKYCGVGYSGCPGEKPCDDVDACCKIHDDCVGKNGMANVKCHEKFKKCIKK
VKKSGKAGFSKDCPYDVVVPTMVQGMDVAILMSQLATPRLEL*
>Gene.104531::CL10183.Contig1_All::g.104531::m.104531	CL10183.Contig1_All
LISAILYLFTYPKAQIKTAKNTSKNKKMRTLWNFHGGCCSTLSLSATASRLPSFSHSSLNIRCFSSSGHISFVKDIACTQPPEHLHQLLNVLQTKGETII
SPGARQNLIPLVVPLSENSSGNLTALLRWPTAPPGMDMPVVEVNKHGLWLLAKNVDQFIHRILVEEDALSNNEDANVLFNASSEAGEKLYKKGDFTGSQT
HNLDTYLLKKVGLFPDVLERKVMRHFDDGDQVSALVTGEFYTKKDLFPGFARPYVFNAKILLKVGRASESKDAARVALKSPWWTLGCPYQEAADLAQWED
EQIEYIKEKVTEEGRKEDIKKGKDPLQVALDEAAFLLDLASIEGSWDECLERVAECYKEAGLEDIARFVLYRD*
>Gene.104532::CL10183.Contig2_All::g.104532::m.104532	CL10183.Contig2_All
FFLSLFLFLILYLISAILYLFTYPKAQIKTAKNTSKNKKMRTLWNFHGGCCSTLSLSATASRLPSFSHSSLNIRCFSSSGHISFVKDIACTQPPEHLHQL
LNVLQTKGETIISPGARQNLIPLVVPLSENSSGNLTALLRWPTAPPGMDMPVVEVNKHGLWLLAKNVDQFIHRILVEEDALSNNEDANVLFNASSEAGEK
LYKKGDFTGSQTHNLDTYLLKKVGLFPDVLERKVMRHFDDGDQVSALVTGEFYTKKDLFPGFARPYVFNAKILLKVGRASESKDAARVALKSPWWTLGCP
YQEAADLAQWDDEQVEYIKEKVTEEGRKEDIKKGKDPLQVALDEAAFLLDLASIEGSWDECLERVAECYKEAGLEDIARFVLYRD*
>Gene.104533::CL10183.Contig3_All::g.104533::m.104533	CL10183.Contig3_All
MRHFDDGDQVSALVTGEFYTKKDLFPGFARPYVFNAKILLKVGRASESKDAARVALKSPWWTLGCPYQEAADLAQWDDEQVEYIKEKVTEEGRKEDIKKG
KDPLQVALDEAAFLLDLASIEGSWDECLERVAECYKEAGLEDMARFVLYRD*
>Gene.104536::CL10183.Contig4_All::g.104536::m.104536	CL10183.Contig4_All
MDMPVVEVNKHGLWLLAKNVDQFIHRILVEEDALSNNEDANVLFNASSEAGEKLYKKGDFTGSQTHNLDTYLLKKVGLFPDVLERKVMRHFDDGDQVSAL
VTGEFYTKKDLFPGFARPYVFNAKILLKVGRASESKDAARVALKSPWWTLGCPYQEAADLAQWDDEQVEYIKEKVTEEGRKEDIKKGKDPLQVALDEAAF
LLDLASIEGSWDECLERVAECYKEAGLEDMARFVLYRD*
>Gene.104537::CL10184.Contig1_All::g.104537::m.104537	CL10184.Contig1_All
MSSSSSSKNVGSSTSNPPVLRRDPYEVLSVARDSSDQDIKTAYRKLALKYHPDKNANNPEAAELFKEVAYSYNILSDPEKRRQYDAAGFEALDAEGMDME
IDLSNLGTVNTMFAALFSKLGVPIKTTISATVLEEALGGTVTIRPLPVGTSVNGKVDKQCAHFFGVTISEEQAQAGIVVRVTSAAQSKFKLLYFEQDANG
GYGLALQEDSEKTGKVTSAGMYFLHFQVYRLDSTVNALAIAKDPEAAFFKRLEGLQPCEVSELKPGTHIFAVYGDNFFKPASYTIEALCAKSYEDTTEKL
KDIEAQILRKRNELRQFESEYRKALARFQEVTNKYNQEKQSVDELLKQRDTIHSSFTVVRTLTTQVSSSNLANGSTSKSSADDSRAESPAEDGSSDGKDK
PSRKRWFNLNLKGSDKKLG*
>Gene.104540::CL10184.Contig2_All::g.104540::m.104540	CL10184.Contig2_All
MSSSSSSKNVGSSTSNPPVLRRDPYEVLSVARDSSDQDIKTAYRKLALKYHPDKNANNPEAAELFKEVAYSYNILSDPEKRRQYDAAGFEALDAEGMDME
IDLSNLGTVNTMFAALFSKLGVPIKTTISATVLEEALGGTVTIRPLPVGTSVNGKVDKQCAHFFGVTISEEQAQAGIVVRVTSAAQSKFKLLYFEQDANG
GYGLALQEDSEKTGKVTSAGMYFLHFQVYRLDSTVNALAIAKDPEAAFFKRLEGLQPCEVSELKPGTHIFAVYGDNFFKPASYTIEALCAKSYEDTTEKL
KDIEAQILRKRNELRQFESEYRKALARFQEVTNKYNQEKQSVDELLKQRDTIHSSFTVVRTLTTQVSSSNLANGSTSKSSAEDSRAESPAEDGGSDGKDK
PSRKRWFNLNLKGSDKKLG*
>Gene.104543::CL10184.Contig3_All::g.104543::m.104543	CL10184.Contig3_All
MSTKNGGSSTSNPPVVRRDPYEVLSVARDSSDQDIKTAYRKLALKYHPDKNANNPEAAELFKEVAYSYNILSDPEKRRQYDAAGFEALDAEGMDMEIDLS
NLGTVNTMFAALFSKLGVPIKTTISATVLEEALGGTVTIRPLPVGTSVNGKVDKQCAHFFGVTISEEQAQAGIVVRVTSAAQSKFKLLYFEQDANGGYGL
ALQEDSEKTGKVTSAGMYFLHFQVYRLDSTVNALAIAKDPEAAFFKRLEGLQPCEVSELKPGTHIFAVYGDNFFKPASYTIEALCAKSYEDTTEKLKDIE
AQILRKRNELRQFESEYRKALARFQEVTNRYNQEKQSVDELLKQRDTIHSSFTVVRTLTTQGSSSNLANGSTSKSSADDSRAESPAEDGSSDGKDKPSRK
RWFNLNLKGSDKKLG*
>Gene.104546::CL10184.Contig4_All::g.104546::m.104546	CL10184.Contig4_All
MSTKNGGSSTSNPPVVRRDPYEVLSVARDSSDQDIKTAYRKLALKYHPDKNANNPEAAELFKEVAYSYNILSDPEKRRQYDAAGFEALDAEGMDMEIDLS
NLGTVNTMFAALFSKLGVPIKTTISATVLEEALGGTVTIRPLPVGTSVNGKVDKQCAHFFGVTISEEQAQAGIVVRVTSAAQSKFKLLYFEQDANGGYGL
ALQEDSEKTGKVTSAGMYFLHFQVYRLDSTVNALAIAKDPEAAFFKRLEGLQPCEVSELKPGTHIFAVYGDNFFKPASYTIEALCAKSYEDTTEKLKDIE
AQILRKRNELRQFESEYRKALARFQEVTNKYNQEKQSVDELLKQRDTIHSSFTVVRTLTTQVSSSNLANGSTSKSSAEDSRAESPAEDGGSDGKDKPSRK
RWFNLNLKGSDKKLG*
>Gene.104549::CL10184.Contig5_All::g.104549::m.104549	CL10184.Contig5_All
MDMEIDLSNLGTVNTMFAALFSKLGVPIKTTISATVLEEALGGTVTIRPLPVGTSVNGKVDKQCAHFFGVTISEEQAQAGIVVRVTSAAQSKFKLLYFEQ
DANGGYGLALQEDSEKTGKVTSAGMYFLHFQVYRLDSTVNALAIAKDPEAAFFKRLEGLQPCEVSELKPGTHIFAVYGDNFFKPASYTIEALCAKSYEDT
TEKLKDIEAQILRKRNELRQFESEYRKALARFQEVTNKYNQEKQSVDELLKQRDTIHSSFTVVRTLTTQVSSSNLANGSTSKSSAEDSRAESPAEDGGSD
GKDKPSRKRWFNLNLKGSDKKLG*
>Gene.104550::CL10184.Contig6_All::g.104550::m.104550	CL10184.Contig6_All
MSSSSSSKNVGSSTSNPPVLRRDPYEVLSVARDSSDQDIKTAYRKLALKYHPDKNANNPEAAELFKEVAYSYNILSDPEKRRQYDAAGFEALDAEGMDME
IDLSNLGTVNTMFAALFSKLGVPIKTTISATVLEEALGGTVTIRPLPVGTSVNGKVDKQCAHFFGVTISEEQAQAGIVVRVTSAAQSKFKLLYFEQDANG
GYGLALQEDSEKTGKVTSAGMYFLHFQVYRLDSTVNALAIAKDPEAAFFKRLEGLQPCEVSELKPGTHIFAVYGLRKFFLKSLLFDCLWLAFS*
>Gene.104554::CL10184.Contig7_All::g.104554::m.104554	CL10184.Contig7_All
MSTKNGGSSTSNPPVVRRDPYEVLSVARDSSDQDIKTAYRKLALKYHPDKNANNPEAAELFKEVAYSYNILSDPEKRRQYDAAGFEALDAEGMDMEIDLS
NLGTVNTMFAALFSKLGVPIKTTISATVLEEALGGTVTIRPLPVGTSVNGKVDKQCAHFFGVTISEEQAQAGIVVRVTSAAQSKFKLLYFEQDANGGYGL
ALQEDSEKTGKVTSAGMYFLHFQVYRLDSTVNAVS*
>Gene.104557::CL10184.Contig8_All::g.104557::m.104557	CL10184.Contig8_All
MSTKNGGSSTSNPPVVRRDPYEVLSVARDSSDQDIKTAYRKLALKYHPDKNANNPEAAELFKEVAYSYNILSDPEKRRQYDAAGFEALDAEGMDMEIDLS
NLGTVNTMFAALFSKLGVPIKTTISATVLEEALGGTVTIRPLPVGTSVNGKVDKQCAHFFGVTISEEQAQAGIVVRVTSAAQSKFKLLYFEQDANGGYGL
ALQEDSEKTGKVTSAGMYFLHFQVYRLDSTVNAVS*
>Gene.104560::CL10186.Contig1_All::g.104560::m.104560	CL10186.Contig1_All
MPVGPTPQLRSFLSQPVARYLPMSLNNILRQRPSSTTTFRRVFPFKLKYFGPTSRYGFQPTNTRNLSTRSRPISGPRSLVEDEDELSDWVSGLRGSSVKS
GVFTDDEEVAQFGKGKKKRGTESNFVS
>Gene.104561::CL10186.Contig2_All::g.104561::m.104561	CL10186.Contig2_All
LTEVSVVPHLITTGKKAPSILMAVGPTPHLRSFLSQPVARYLPMSFNNILRQPPSSTTTFRRIFPFKLKYFGPTSRYGFQTTTTRNLSTRSRPNSGPKSL
IEDEDELSDWVSGLRGSSVKSGVFTDDEEVAQFGKGKKKRGTESNF
>Gene.104562::CL10187.Contig1_All::g.104562::m.104562	CL10187.Contig1_All
MATIKEAKQVNRGENPARFQRTDQWRPVYSWLESLDLDEVIKSKDISDWLASNPETSQQLGSRHSRYHLMHYIKKCHMKILKKRNGGQLKPTEAAPLHVK
PLNVSHVRPMISSNTSTNVPKERDLFQLKQQEALRKYEILVELEKQLSALISRKHVAEDS*
>Gene.104563::CL10187.Contig2_All::g.104563::m.104563	CL10187.Contig2_All
MATIKEAKQVNRGENPARFQRTDQWRPVYSWLESLDLDEVIKSNDISDWLASNPETSQQLGSRHSRYHLMHYIKKCHMKILKKRNGGQLKPTEAAPLHVK
PLNVSHVPPTISSNTLTNVPKERDLFQVKQQEALRKYEILVELEKQLSSLIARKHVGEAS*
>Gene.104564::CL10188.Contig2_All::g.104564::m.104564	CL10188.Contig2_All
MKQLGKTLPGIGYRRLKKNINRCRRQFQSQNDIVGSLDCQAVCDGTFFSSLFDEMSAVVGCFVDEVQKLLDPPFSCRWTICKYSCFDCSWDEVKDHNDVL
IKEGEDLLIYALINAIALRKILKKYDKVHKCEKGRDFKSGAQVKHIEILQSPWFYELMSFQINLRDRISQATGGDSTLFEGLALIFNDGSPSMTCRLFDS
FKIDVNLICPICLDIVFDAVALRCGHILCYMCACSTASVTIVDGLKAAAPRKKCPLCREARVYGEAIRLEELNLLLSKRCPEYWEKRRESERVERLRLVK
EHWQSQVHGLMTA*
>Gene.104566::CL10188.Contig3_All::g.104566::m.104566	CL10188.Contig3_All
MKFCKVYENNMKQLGKTLPGIGYRRLKKNINRCRRQFQSQNDIVGSLDCQAVCDGTFFSSLFDEMSAVVGCFVDEVQKLLDPPFSCRWTICKYSCFDCSW
DEVKDHNDVLIKEGEDLLIYALINAIALRKILKKYDKVHKCEKGRDFKSGAQVKHIEILQSPWFYELMSFQINLRDRISQATGGDSTLLEGLALIFNDGS
PSMTCRLFDSFKIDVNLICPICLDIVFDAVALRCGHILCYMCACSTASVTIVDGLKAAAPRKKCPLCREARVYGEAIRLEELNVLLSKRCPEYWEKRRET
ERVERLRLVKEHWQSQVHGLMTA*
>Gene.104567::CL10188.Contig4_All::g.104567::m.104567	CL10188.Contig4_All
MKFCKVYENNMKQLGKTLPGIGYRRLKKNINRCRRQFQSQNDIVGSLDCQAVCDGAFFSSLFDEMSAVVGCFVDEVQKLLDPPFSCRWTICKYSCFDCSW
DEVKDHNDVLIKEGEDLLIYALINAIALRKILKKYDKVHKCEKGRDFKSGAQVKHIEILQSPWFYELMSFQINLRDRISQATGGDSTLLEGLALIFNDGS
PSMTCRLFDSFKIDVNLICPICLDIVFDAVALRCGHILCYMCACSTASVTIVDGLKAAAPRKKCPLCREARVYGEAIRLEELNLLLSKRCPEYWEKRRES
ERVERLRLVKEHWQSQVHGLMTA*
>Gene.104568::CL10189.Contig1_All::g.104568::m.104568	CL10189.Contig1_All
YHSYIFVRKLVLYTIFPLKMALRGNFKVTTNYKHVVAPDVPLQDYHKKLPLSNLDLLLPPVQVYVYFCYKNNESNVCHNNTFKSKVSTLKKALAQTLAYY
YPFAGEIVLNSGGEPEILCHNRGVEFTEAFADVNLCDLNLYNPDDCIEDKLVPTNKDAIFSVQVTELKCKAIVVACAFDHRVADAYSTNMFCVTWAEMAT
SKFISTIPYLHRSLFNPRDPLVYGSYEDNYLPISSITVPNPDELQNFDPLITRVYFISKDQLDNLQSLCMDKEAIENGCSKKYSKLQSFSAFLWQSIASH
ACQLGLDYVNKISMMGIVVDG
>Gene.104569::CL10189.Contig2_All::g.104569::m.104569	CL10189.Contig2_All
MAFCGDFKVTITSKNVVTADNVALQDHSKLIPLSNLDLLLPPVQVYVYFCYKNNVCYENNIDNTFEAKVSRLKEALAQALAYYYPFAGEIVMNSAGETEI
LCNNRGVEFTEAFADVNLCDLNLYNPDESIDGKLVPSKKDVIFSVQVTELKCKAIVVACAFDHRVADAYSTNMFCVTWAEMATSKFISTIPYLHRSLFNP
RDPLVYGSYEDNYLPISSITVPNPDELQNFDPLITRVYFISKDQLDNLQSLCMDKEAIENGCSKKYSKLQSFSAFLWQSIASHACQLGLDYVNKISMMGI
VVDG
>Gene.104570::CL10189.Contig3_All::g.104570::m.104570	CL10189.Contig3_All
MAFCGDFKVTITSKNVVTADNVALQDHSKLIPLSNLDLLLPPVQVYVYFCYKNNVCYENNIDNTFEAKVSRLKEALAQALAYYYPFAGEIVMNSAGETEI
LCNNRGVEFTEAFADIDLYDLDLHNPDDCIEDKLVPTNKDAIFSVQVTQLKCGGTLVSCAFNHRVADAYSTNMFWVTWAEIATFKPISATPYLQRSLFNP
RDPLVYGSYEDIYIPISSLPNPNSNELQNSDPMITRVYFISKNQLDILQSLCMDKEAAGNDCWKKYSKLQSFSAFLWQNISSHACQLGLDHVKKFSMMGI
VVDGRTRLSNGKQIEEEYIFSSYFGNVLSVPFGEKLCGDLKDIPITKVANLVHEFLEKAMTREHFLGLIDWVEAYRPEPTSGKIYYAKEDDGPTFVVSSG
TRFPFSKVDFGWGKPCFGSYHFPWGKAHCGYVMPMPTPSENGDWIVYMHLRKDQLDYIETE
>Gene.18708::CL1019.Contig10_All::g.18708::m.18708	CL1019.Contig10_All
MTQGYYPVVDALAKGMDIRLNHRVTKITSGLDMIKVTVDDGTEFIADAAIITVPIGVLKADLIDFEPKLPDWKISAISDLGVGNENKIALRFSDVFWPDV
ELLGMVAPNSFTCGYFLNLHKAIGQPVLVYMIAGRSALDLEKLSDEAAVNFVMLQVKKMFPNATEPVQYLISRWGTDPHSLGCYSYDLVGKPADVYDRLR
APIGNLFFGGEAVSM
>Gene.18710::CL1019.Contig11_All::g.18710::m.18710	CL1019.Contig11_All
MFCHVCCGQEQVLSGGHGLMTQGYYPVIDALAKGLDIRLSHRVTKITSGLDMMKVTVDDGTEFIADAAIITVPLGVLKANFIEFEPKLPDWKISAISDLG
VGNENKIALRFSNVFWPDVELLGMVAPNSFTCGYFLNLHKAIGQPVLVYMIAGRSALDLEKLSDEAAVNFVMLQVKKMFPNATEPVQYLISRWGTDPHSL
GCYSYDLVGKPADVYDRLRAPIGNLFFGGEAVSMEDHQGSVHGAYSAGIMAAENCQRQLLDRLGNLEKFHLIPWREEGYDTSIPLQISRM*
>Gene.18712::CL1019.Contig12_All::g.18712::m.18712	CL1019.Contig12_All
MGASWLHGVCNENPLAPLIRSLGLKLYRTSGDNSVIYDHDLESLCLFTKDGQQIHQQMVVEVGEIFKRILKETEKIRDANSGDMSVLQAISIVLDENPHL
RLEGLAHEVLQWFLCRLEAWFAADADMISLKTWDQEQVLSGGHGLMTQGYYPVVDALAKGMDIRLNHRVTKITSGLDMIKVTVDDGTEFIADAAIITVPI
GVLKADLIDFEPKLPDWKISAISDLGVGNENKIALRFSDVFWPDVELLGMVAPNSFTCGYFLNLHKAIGQPVLVYMIAGRSALDLEKLSDEAAVNFVMLQ
LKKMFPNATQPVQYLISRWGTDPHSLGCYSYDLVGKPADVYDKLRAPVGNLFFGGEAVSMEDHQGSVHGAYSAGIMAAENCQWHLLDRLGNMGTFHLLPC
REESYDTSVPFQISRM*
>Gene.18713::CL1019.Contig13_All::g.18713::m.18713	CL1019.Contig13_All
MDNNNNSDNQPHSFNDPSVIVIGGGISGVAAARFLSNASFKVLLLESRDRLGGRIHTDYSFGCPVDMGASWLHGVCNENPLAPLIRSLGLKLYRTSGDNS
VIYDHDLESLSLFTKDGQQIHQQMVIDVGEVFKTILKETEKIRDANSGDMSVLQAISVVLDIHPHLRLEGLAHEVLQWFLCRLEAWFAADADMISLKTWD
QIIINLFSDE*
>Gene.18714::CL1019.Contig14_All::g.18714::m.18714	CL1019.Contig14_All
MTQGYYPVVDALAKGMDIRLNHRVTKITSGLDMIKVTVDDGTEFIADAAIITVPIGVLKADLIDFEPKLPDWKISAISDLGVGNENKIALRFSDVFWPDV
ELLGMVAPNSFTCGYFLNLHKAIGQPVLVYMIAGRSALDLEKLSDEAAVNFVMLQLKKMFPNATQPVQYLISRWGTDPHSLGCYSYDLVGKPADVYDKLR
APVGNLFFGGEAVSMEDHQGSVHGAYSAGIMAAENCQRHLLDRLGNMGTFHLLPCREESYDTSVPFQISRM*
>Gene.18716::CL1019.Contig15_All::g.18716::m.18716	CL1019.Contig15_All
MDHNQHLTDQFFNGSGSSLSSRCIDRRTGADPSVIVIGGGISGVAAARFLANASFKVLLLESRDRLGGRIHTDYSFGCPVDMGASWLHGVCNENPLAPLI
RSLGLKLYRTSGDNSVIYDHDLESLCLFTKDGQQIHQQMVVEVGEIFKRILKETEKIRDANSGDMSVLQAISIVLDENPHLRQEGMAHEILQWFLCRLEA
WFAADADMISLKTWDQEQVLSGGHGLMTQGYYPVIDALAKGLDIRLSHRVTKITSGLDMMKVTVDDGTEFIADAAIITVPIGVLKADLIDFEPKLPDWKI
SAISDLGVGNENKIALRFSDVFWPDVELLGMVAPNSFTCGYFLNLHKAIGQPVLVYMIAGRSALDLEKLSDEAAVNFVMLQLKKMFPNATQPVQYLISRW
GTDPHSLGCYSYDLVGKPADVYDKLRAPVGNLFFGGEAVSMEDHQGSVHGAYSAGVMAAENCQRHLLDRLGNMGTFHLLPCREESYDTSVPFQISRM*
>Gene.18717::CL1019.Contig16_All::g.18717::m.18717	CL1019.Contig16_All
MTQGYYPVVDALAKGMDIRLNHRVTKITSGLDMIKVTVDDGTEFIADAAIITVPIGVLKADLIDFEPKLPDWKISAISDLGVGNENKIALRFSDVFWPDV
ELLGMVAPNSFTCGYFLNLHKAIGQPVLVYMIAGRSALDLEKLSDEAAVNFVMLQVKKMFPNATEPVQYLISRWGTDPHSLGCYSYDLVGKPADVYDRLR
APIGNLFFGGEAVSMEDHQGSVHGAYSAGIMAAENCQRQLLDRLGNLEKFHLIPWREEGYDTSIPLQISRM*
>Gene.18719::CL1019.Contig17_All::g.18719::m.18719	CL1019.Contig17_All
MDNNNNSDNQPHSFNDPSVIVIGGGISGVAAARFLSNASFKVLLLESRDRLGGRIHTDYSFGCPVDMGASWLHGVCNENPLAPLIRSLGLKLYRTSGDNS
VIYDHDLESLSLFTKDGQQIHQQMVIDVGEVFKTILKETEKIRDANSGDMSVLQAISVVLDVDPHLRLEGLAHEVLQWFLCRLEAWFAADADMISLKTWD
QEQVLSGGHGLMTQGYYPVVDALAKGMDIRLNHRVTKITSGLDMIKVTVDDGTEFIADAAIITVPIGVLKADLIDFEPKLPDWKISAISDLGVGNENKIA
LRFSDVFWPDVELLGMVAPNSFTCGYFLNLHKAIGQPVLVYMIAGRSALDLEKLSDEAAVNFVMLQLKKMFPNATQPVQYLISRWGTDPHSLGCYSYDLV
GKPADVYDKLRAPVGNLFFGGEAVSMEDHQGSVHGAYSAGVMAAENCQRHLLDRLGNMGTFHLLPCREESYDTSVPFQISRM*
>Gene.18720::CL1019.Contig18_All::g.18720::m.18720	CL1019.Contig18_All
MDNNNNSDNQPHSFNDPSVIVIGGGISGVAAARFLSNASFKVLLLESRDRLGGRIHTDYSFGCPVDMGASWLHGVCNENPLAPLIRSLGLKLYRTSGDNS
VIYDHDLESLSLFTKDGQQIHQQMVIDVGEVFKMILKETEKIRDANSGDMSVLQAISVVLDIHPHLRLEGLAHEVLQWFLCRLEAWFAADADMISLKTWD
QEQVLSGGHGLMTQGYYPVIDALAKGMDIRLNHRVTKITSGLDMIKVTADDGTEFIADAAIITVPIGVLKADLIDFEPKLPDWKISAISDLGVGNENKIA
LRFSDVFWPDVELLGMVAPNSFTCGYFLNLHKAIGQPVLVYMIAGRSALDLEKLSDEAAVNFVMLQLKKMFPNATQPVQYLISRWGTDPHSLGCYSYDLV
GKPADVYDKLRAPVGNLFFGGEAVSMEDHQGSVHGAYSAGIMAAENCQRHLLDRLGNMGTFHLLPCREESYDTSVPFQISRM*
>Gene.18721::CL1019.Contig19_All::g.18721::m.18721	CL1019.Contig19_All
MDHNQHLTDQFFNGSGSSLSSRCIDRRTSADPSVIVIGGGISGVAAARFLANASFKVLLLESRDRLGGRIHTDYSFGCPVDMGASWLHGVCNENPLAPLI
RSLGLKLYRTSGDNSVIYDHDLESLSLFTKDGQQIHQQMVIDVGEVFKTILKETEKIRDANSGDMSVLQAISVVLDVDPHLRLEGLAHDILQWFLCRLEA
WFAADADMISLKTWDQEQVLSGGHGLMTQGYYPVIDALAKGLDIRLSHRVTKITSGLDMMKVTVDDGTEFIADAAIITVPLGVLKANFIEFEPKLPDWKI
SAISDLGVGNENKIALRFSNVFWPDVELLGMVAPNSFTCGYFLNLHKAIGQPVLVYMIAGRSALDLEKLSDEAAVNFVMLQVKKMFSNATEPVSLPLSLS
ADCFKKGKKLILRVHKTEMDFFTQRPICFLLDLTFKNT*
>Gene.18693::CL1019.Contig1_All::g.18693::m.18693	CL1019.Contig1_All
MTQGYYPVVDALAKGMDIRLNHRVTKITSGLDMIKVTVDDGTEFIADAAIITVPIGVLKADLIDFEPKLPDWKISAISDLGVGNENKIALRFSDVFWPDV
ELLGMVAPNSFTCGYFLNLHKAIGQPVLVYMIAGRSALDLEKLSDEAAVNFVMLQVKKMFSNATEPVSLPLSLSADCFKKGKKLILRVHKTEMDFFTQRP
ICFLLDLTFKNT*
>Gene.18722::CL1019.Contig20_All::g.18722::m.18722	CL1019.Contig20_All
MDNNNNSDNQPHSFNDPSVIVIGGGISGVAAARFLSNASFKVLLLESRERLGGRIHTDYSFGCPVDMGASWLHGVCNENPLAPLIRSLGLKLYRTSGDNS
VIYDHDLESLSLFTKDGQQIHQQMVIDVGEVFKTILKETEKIRDANSGDMSVLQAISVVLDVDPHLRLEGLAHEVLQWFLCRLEAWFAADADMISLKTWD
QEQVLSGGHGLMTQGYYPVIDALAKGLDIRLSHRCFFNH*
>Gene.18724::CL1019.Contig21_All::g.18724::m.18724	CL1019.Contig21_All
MDHNQHLTDQFFNGSGSSSSLSSRCIDRRTSADPSVIVIGGGISGVAAARFLANASFKVLLLESRDRLGGRIHTDYSFGCPVDMGASWLHGVCNENPLAP
LIRSLGLKLYRTSGDNSVIYDHDLESLCLFTKDGQQIHQQMVVEVGEIFKRILKETEKIRDANSGDMSVLQAISIVLDENPHLRQEGMAHEILQWFLCRL
EAWFAADADMISLKTWDQEQVLSGGHGLMTQGYYPVIDTLAKVLDIRLNHRVTKITSGLDMMKVTVDDGTEFIADAAIITVPLGVLKANFIEFEPKLPDW
KISAISDLGVGNENKIALRFSDVFWPDVELLGMVAPNSFTCGYFLNLHKAIGQPVLVYMIAGRSALDLEKLSDEAAVNFVMLQVKKMFPNATEPVQYLIS
RWGTDPHSLGCYSYDLVGKPADVYDRLRAPIGNLFFGGEAVCMEDHQGSVHGAYSAGIMAAENCQRQLLDRLGNLEKFHLIPWREEGYDTSIPLQISRM*
>Gene.18725::CL1019.Contig22_All::g.18725::m.18725	CL1019.Contig22_All
MFVQVLLLESRDRLGGRIHTDYSFGCPVDMGASWLHGVCNENPLAPLIRSLGLKLYRTSGDNSVIYDHDLESLSLFTKDGQQIHQQMVIDVGEVFKTILK
ETEKIRDANSGDMSVLQAISVVLDVDPHLRLEGLAHEVLQWFLCRLEAWFAADADMISLKTWDQEQVLSGGHGLMTQGYYPVIDTLAKVLDIRLNHRVTK
ITSGLDMMKVTVDDGTEFIADAAIITVPLGVLKANFIEFEPKLPDWKISAISDLGVGNENKIALRFSNVFWPDVELLGMVAPNSFTCGYFLNLHKAIGQP
VLVYMIAGRSALDLEKLSDEAAVNFVMLQVKKMFSNATEPVSLPLVFV*
>Gene.18726::CL1019.Contig23_All::g.18726::m.18726	CL1019.Contig23_All
MTQGYYPVVDALAKGMDIRLNHRVTKITSGLDMIKVTVDDGTEFIADAAIITVPIGVLKADLIDFEPKLPDWKISAISDLGVGNENKIALRFSDVFWPDV
ELLGMVAPNSFTCGYFLNLHKAIGQPVLVYMIAGRSALDLEKLSDEAAVNFVMLQVKKMFSNATEPVSLPLSLSADCFKKGKKLILRVHKTEMDFFTQRP
ICFLLDLTFKNT*
>Gene.18728::CL1019.Contig24_All::g.18728::m.18728	CL1019.Contig24_All
MDHNQHLTDQFFNGSGSSLSSRCIDRRTGADPSVIVIGGGISGVAAARFLANASFKVLLLESRDRLGGRIHTDYSFGCPVDMGASWLHGVCNENPLAPLI
RSLGLKLYRTSGDNSVIYDHDLESLCLFTKDGQQIHQQMVVEVGEIFKRILKETEKIRDANSGDMSVLQAISIVLDENPHLRQEGMAHEILQWFLCRLEA
WFAADADMISLKTWDQEQVLSGGHGLMTQGYYPVIDALAKGLDIRLSHRCFFNH*
>Gene.18729::CL1019.Contig25_All::g.18729::m.18729	CL1019.Contig25_All
MHYKLLINLCLLTYRLHGVCNENPLAPLIRSLGLKLYRTSGDNSVIYDHDLESLCLFTKDGQQIHQQMVVEVGEIFKRILKETEKIRDANSGDMSVLQAI
SIVLDENPHLRQEGMAHEILQWFLCRLEAWFAADADMISLKTWDQEQVLSGGHGLMTQGYYPVIDALAKGMDIRLNHRVTKITSGLDMIKVTADDGTEFI
ADAAIITVPIGVLKADLIDFEPKLPDWKISAISDLGVGNENKIALRFSDVFWPDVELLGMVAPNSFTCGYFLNLHKAIGQPVLVYMIAGRSALDLEKLSD
EAAVNFVMLQLKKMFPNATQPVQYLISRWGTDPHSLGCYSYDLVGKPADVYDRLRAPVGNLFFGGEAVSMEDHQGSVHGAYSAGIMAAENCQRHLLDRLG
NMGTFHLLPCREESYDTSVPFQISRM*
>Gene.18730::CL1019.Contig26_All::g.18730::m.18730	CL1019.Contig26_All
MDNNSNNQPHSFNDPSVIVIGGGISGVAAARFLSNASFKVLLLESRDRLGGRIHTDYSFGCPVDMGASWLHGVCNENPLAPLIRSLGLKLYRTSGDNSVI
YDHDLESLSLFTKDGQQIHQQMVIDVGEVFKTILKETEKIRDANSGDMSVLQAISVVLDVDPHLRLEGLAHEVLQWFLCRLEAWFAADADMISLKTWDQE
QVLSGGHGLMTQGYYPVIDALAKGMDIRLNHRVTKITSGLDMIKVTVDDGTEFIADAAIITVPIGVLKADLIDFEPKLPDWKISAISDLGVGNENKIALR
FSDVFWPDVELLGMVAPNSFTCGYFLNLHKAIGQPVLVYMIAGRSALDLEKLSDEAAVNFVMLQLKKMFPNATQPVSSLFTLLCSGVYRYISFDNKKRAS
FFFFLTIERASFINNSI*
>Gene.18731::CL1019.Contig27_All::g.18731::m.18731	CL1019.Contig27_All
MMKVTVDDETEFIADAAIITVPLGVLKANFIEFEPKLPDWKISAISDLGVGNENKIALRFSNVFWPDVELLGMVAPNSFTCGYFLNLHKAIGQPVLVYMI
AGRSALDLEKLSDEAAVNFVMLQLKKMFPNATQPVQYLISRWGTDPHSLGCYSYDLVGKPADVYDKLRAPVGNLFFGGEAVSMEDHQGSVHGAYSAGVMA
AENCQRHLLDRLGNMGTFHLLPCREESYDTSVPFQISRM*
>Gene.18733::CL1019.Contig28_All::g.18733::m.18733	CL1019.Contig28_All
MDNNNNSDNQPHSFNDPSVIVIGGGISGVAAARFLSNASFKVLLLESRERLGGRIHTDYSFGCPVDMGASWLHGVCNENPLAPLIRSLGLKLYRTSGDNS
VIYDHDLESLSLFTKDGQQIHQQMVIDVGEVFKTILKETEKIRDANSGDMSVLQAISVVLDVDPHLRLEGLAHEVLQWFLCRLEAWFAADADMISLKTWD
QEQVLSGGHGLMTQGYYPVIDALAKGMDIRLNHR*
>Gene.18735::CL1019.Contig29_All::g.18735::m.18735	CL1019.Contig29_All
MIKVTVDDGTEFIADAAIITVPIGVLKADLIDFEPKLPDWKISAISDLGVGNENKIALRFSDVFWPDVELLGMVAPNSFTCGYFLNLHKAIGQPVLVYMI
AGRSALDLEKLSDEAAVNFVMLQLKKMFPNATQPVQYLISRWGTDPHSLGCYSYDLVGKPADVYDKLRAPVGNLFFGGEAVSMEDHQGSVHGAYSAGVMA
AENCQRHLLDRLGNMGTFHLLPCREESYDTSVPFQISRM*
>Gene.18695::CL1019.Contig2_All::g.18695::m.18695	CL1019.Contig2_All
MDHNQHLTDQFFNGSGSSLSSRCIDRRTGADPSVIVIGGGISGVAAARFLANASFKVLLLESRDRLGGRIHTDYSFGCPVDMGASWLHGVCNENPLAPLI
RSLGLKLYRTSGDNSVIYDHDLESLSLFTKDGQQIHQQMVIDVGEVFKTILKETEKIRDANSGDMSVLQAISVVLDVDPHLRLEGLAHEVLQWFLCRLEA
WFAADADMISLKTWDQEQVLSGGHGLMTQGYYPVVDALAKGMDIRLNHR*
>Gene.18737::CL1019.Contig30_All::g.18737::m.18737	CL1019.Contig30_All
MGASWLHGVCNENPLAPLIRSLGLKLYRTSGDNSVIYDHDLESLCLFTKDGQQIHQQMVVEVGEIFKRILKETEKIRDANSGDMSVLQAISIVLDENPHL
RQEGMAHEILQWFLCRLEAWFAADADMISLKTWDQEQVLSGGHGLMTQGYYPVIDTLAKVLDIRLNHRCFFNH*
>Gene.18738::CL1019.Contig31_All::g.18738::m.18738	CL1019.Contig31_All
NSATASSSRIIDMLTCADPSVIVIGGGISGVAAARFLSNASFKVLLLESRERLGGRIHTDYSFGCPVDMGASWLHGVCNENPLAPLIRSLGLKLYRTSGD
NSVIYDHDLESLSLFTKDGQQIHQQMVIDVGEVFKTILKEVS*
>Gene.18696::CL1019.Contig3_All::g.18696::m.18696	CL1019.Contig3_All
MTQGYYPVVDALAKGMDIRLNHRVTKITSGLDMIKVTVDDGTEFIADAAIITVPIGVLKADLIDFEPKLPDWKISAISDLGVGNENKIALRFSDVFWPDV
ELLGMVAPNSFTCGYFLNLHKAIGQPVLVYMIAGRSALDLEKLSDEAAVNFVMLQVKKMFPNATEPVQYLISRWGTDPHSLGCYSYDLVGKPADVYDRLR
APIGNLFFGGEAVSM
>Gene.18698::CL1019.Contig4_All::g.18698::m.18698	CL1019.Contig4_All
MTQGYYPVVDALAKGMDIRLNHRVTKITSGLDMIKVTVDDGTEFIADAAIITVPIGVLKADLIDFEPKLPDWKISAISDLGVGNENKIALRFSDVFWPDV
ELLGMVAPNSFTCGYFLNLHKAIGQPVLVYMIAGRSALDLEKLSDEAAVNFVMLQVKKMFSNATEPVSLPLSLSADCFKKGKKLILRVHKTEMDFFTQRP
ICFLLDLTFKNT*
>Gene.18700::CL1019.Contig5_All::g.18700::m.18700	CL1019.Contig5_All
MDHNQHLTDQFFNGSGSSLSSRCIDRRTSADPSVIVIGGGISGVAAARFLANASFKVLLLESRDRLGGRIHTDYSFGCPVDMGASWLHGVCNENPLAPLI
RSLGLKLYRTSGDNSVIYDHDLESLCLFTKDGQQIHQQMVVEVGEIFKRILKETEKIRDANSGDMSVLQAISIVLDENPHLRQEGMAHEILQWFLCRLEA
WFAADADMISLKTWDQEQVLSGGHGLMTQGYYPVIDTLAKGLDIRLNHRVTKITSGLDMMKVTVDDGTEFIADAAIITVPLGVLKANFIEFEPKLPDWKI
SAISDLGVGNENKIALRFSNVFWPDVELLGMVAPNSFTCGYFLNLHKAIGQPVLVYMIAGRSALDLEKLSDEAAVNFVMLQLKKMFPNATQPVQYLISRW
GTDPHSLGCYSYDLVGKPADVYDKLRAPVGNLFFGGEAVSMEDHQGSVHGAYSAGIMAAENCQRQLLDRLGNLEKFHLIPWREEGYDTSIPLQISRM*
>Gene.18701::CL1019.Contig6_All::g.18701::m.18701	CL1019.Contig6_All
MFVQVLLLESRDRLGGRIHTDYSFGCPVDMGASWLHGVCNENPLAPLIRSLGLKLYRTSGDNSVIYDHDLESLSLFTKDGQQIHQQMVIDVGEVFKTILK
ETEKIRDANSGDMSVLQAISVVLDIHPHLRLEGLAHEVLQWFLCRLEAWFAADADMISLKTWDQVSKQFAFCFE*
>Gene.18703::CL1019.Contig7_All::g.18703::m.18703	CL1019.Contig7_All
MDHNQHLTDQFFNGSGSSLSSRCIDRRTSADPSVIVIGGGISGVAAARFLANASFKVLLLESRDRLGGRIHTDYSFGCPVDMGASWLHGVCNENPLAPLI
RSLGLKLYRTSGDNSVIYDHDLESLCLFTKDGQQIHQQMVVEVGEIFKRILKETEKIRDANSGDMSVLQAISIVLDENPHLRQEGMAHEILQWFLCRLEA
WFAADADMISLKTWDQIIINLFSDE*
>Gene.18705::CL1019.Contig8_All::g.18705::m.18705	CL1019.Contig8_All
MTQGYYPVIDALAKGMDIRLNHRVIKITSGLDMIKVTVDDGTEFIADAAIITVPIGVLKADLIDFEPKLPDWKISAISDLGVGNENKIALRFSDVFWPDV
ELLGMVAPNSFTCGYFLNLHKAIGQPVLVYMIAGRSALDLEKLSDEAAVNFVMLQLKKMFPNATQPVQYLISRWGTDPHSLGCYSYDLVGKPADVYDKLR
APVGNLFFGGEAVSMEDHQGSVHGAYSAGIMAAENCQRHLLDRLGNMGTFHLLPCREESYDTSVPFQISRM*
>Gene.104571::CL10190.Contig2_All::g.104571::m.104571	CL10190.Contig2_All
CLSRFNIFLQPQFFFIKKIKKMNRLTSLAVLRRAAATAAATSLSQTRSLQQTCSYNSSSNSRRLGLANHYSIPRNGAGLAGTMLFSVAAAATSLTQEAHA
KEPRQTLFEDVVLYQYEACPFCNKVKAFLDYHDISYKVVEGNPLSKKEIKWSDYKKVPIVTVEGEQLVNSSDISDTLSKRLHPNGSADSNVSTKEEKKWL
GWVDNHLVHVLSPNIYRTVGEALESFDYIATHGNFGFMERLMAKYAGATAIYFVSKKLKKKHEVTDERGSLYQAAETWVDALKDRPFLGGSKPNLADLAV
FGVLRPIRNLQSGRDMVENTRIGDWYSRMEKMVGESCRVTA*
>Gene.104572::CL10190.Contig3_All::g.104572::m.104572	CL10190.Contig3_All
ATSLTQEAHAKEPRQTLFKDVVLYQYEACPFCNKVKAFLDYYNIPYKVVEVNPISKKEIKWSDYKKVPIVTVEGEQLVNSSDIIDTLFKKLHPDASADSS
IGTEEEKKWLGWVDSHLVHVLSPNIYRTAGEALESFDYIATHGNFGFMERVMAKYAGATAMYFVAKKLKKKYDITDERGSLYQAAETWVDALKDRPFLGG
SKPNLADLAVFGVLRPIRNLQSGRDMVENTRIGDWYSRMEKMVGESCRVTA*
>Gene.104573::CL10190.Contig4_All::g.104573::m.104573	CL10190.Contig4_All
TPKPLTIHSLSFSLQHLLTTPIFFKKIKIKKMNRLTSLAVLRRAAATAAATSLSQTRSLQQTCSYTTSSTPWRLGLANHYSIPRNGAGLAGTMLFSVAAA
ATSLTQEAHAKEPRQTLFKDVVLYQYEACPFCNKVKAFLDYYNIPYKVVEVNPISKKEIKWSDYKKVPIVTVEGEQLVNSSDIIDTLFKKLHPDASADSS
ISTEEEKKWLGWVDSHLVHVLSPNIYRTAGEALESFDYIATHGNFGFMERVMAKYAGATAMYFVAKKLKKKYDITDERASLYQAAETWVDALKDRPFLGG
SKPNLADLAVFGVLRPIRNLQSGRDMVENTRIGDWYSRMEEMVGESCRITA*
>Gene.104575::CL10193.Contig2_All::g.104575::m.104575	CL10193.Contig2_All
MQRREAMISQLKFQLQKAQNQMKQLADKHRSEREFQVGTWVWLRLQPYARQLSIEVIRSLDKSILGHFRLSPKLARWLTSLNFQQTLKYMMCFMFLCSKG
SMVFFLWQHTFQHGSRGKQRMQWFNLRLL*
>Gene.104576::CL10195.Contig1_All::g.104576::m.104576	CL10195.Contig1_All
MSSGGGSLSESVIKKIVLSYTYVAIWIFLSFTVIVYNKYILDKKMYNWPYPISLTMIHMSFCSSLAFILVKVLKLVDPVTMSREVYLTSVVPIGALYAFS
LWLSNSAYIYLSVSFIQMLKALMPVAVYSIGVMFKKENFKGDTMANMLSISIGVAIAAYGEAKFDAWGVTLQLGAVAFEATRLVMIQILLTSKGINFNPI
TSLYYVAPCCLVFLSIPWIIVEYPVLRDSSSFHLDWFIFGTNSVCAFALNLAVFLLVGKTSALTMNVAGVVKDWLLIAFSWSVIRDTVTPINLFGYGLAF
LGVAYYNHSKLQALKAKDAQKKVAQVDDEQGRLLEERDGSHGDGRRSDNQS*
>Gene.104577::CL10195.Contig2_All::g.104577::m.104577	CL10195.Contig2_All
VAIWIFLSFTVIVYNKYILDKKMYNWPYPISLTMIHMSFCSSLAFLLVKVLKLVDPVTMSREVYLTSVVPIGALYAFSLWLSNSAYIYLSVSFIQMLKAL
MPVAVYSIGVMFKKESFKGEIMTNMLSISFGVAIAAYGEAKFDVWGVTLQLGAVAFEATRLVMIQILLTSKGIKLNPITSLYYVAPCCLVFLFVPWVVVE
YPILRDGSSFRFDWFVFGTNSLCAFALNLAVFLLVGKTSALTMNVAGVVKDWLLIAFSWSVIKDTVTPINLFGYGLAFLGVAYYNHSKLQALKAKEAQKK
VAQGGDDEEGKLLEVVDGDGNGNGRKGDNQS*
>Gene.104579::CL10195.Contig3_All::g.104579::m.104579	CL10195.Contig3_All
MSSGGGSLSDGVIKKIILSYTYVAIWIFLSFTVIVYNKYILDKKMYNWPYPISLTMIHMSFCSSLAFLLVKVFKFVDPVTMSREVYLTSVVPIGALYAFS
LWLSNSAYIYLSVSFIQMLKALMPVAVYSIGVMFKKENFKGDTMANMLSISIGVAIAAYGEAKFDAWGVTLQLGAVAFEATRLVMIQILLTSKGINFNPI
TSLYYVAPCCLVFLSIPWIIVEYPVLRDSSSFHLDWFIFGTNSVCAFALNLAVFLLVGKTSALTMNVAGVVKDWLLIAFSWSVIRDTVTPINLFGYGLAF
LGVAYYNHSKLQALKAKDAQKKVAQVDDEQGRLLEERDGSHGDGRRSDNQS*
>Gene.104580::CL10195.Contig4_All::g.104580::m.104580	CL10195.Contig4_All
MSSGGGSLSESVIKKIVLSYTYVAIWIFLSFTVIVYNKYILDKKMYNWPYPISLTMIHMSFCSSLAFILVKVLKLVDPVTMSREVYLSSVVPIGALYAFS
LWLSNSAYIYLSVSFIQMLKALMPVAVYSIGVMFKKESFKGEIMTNMLSISFGVAIAAYGEAKFDAWGVTLQLGAVAFEATRLVMIQILLTSKGINFNPI
TSLYYVAPCCLVFLSVPWVIVEYPILRDMSSFRLDWFVFGTNSLCAFALNLAVFLLVGKTSALTMNVAGVVKDWLLIAFSWSVIKDTVTPINLFGYGLAF
LGVAYYNHSKLQALKAKDAQKKVAQGDGEQGKLLEEMDGDGRKGDNQS*
>Gene.104582::CL10195.Contig5_All::g.104582::m.104582	CL10195.Contig5_All
MSSGGGSLSDGVIKKIILSYTYVAIWIFLSFTVIVYNKYILDKKMYNWPYPISLTMIHMSFCSSLAFILVKVLKLVDPVTMSREVYLSSVVPIGALYAFS
LWLSNSAYIYLSVSFIQMLKALMPVAVYSIGVLFKKESFKGETMTNMISISFGVAIAAYGEAKFDAWGVTLQLGAVAFEATRLVMIQILLTSKGINFNPI
TSLYYVAPCCLVFLSVPWVIVEYPILRDMSSFRLDWFVFGTNSLCAFALNLAVFLLVGKTSALTMNVAGVVKDWLLIAFSWSVIKDTVTPINLFGYGLAF
LGVAYYNHSKLQALKAKDAQKKVAQGDGEQGKLLEEMDGDGRKGDNQS*
>Gene.104584::CL10195.Contig6_All::g.104584::m.104584	CL10195.Contig6_All
MSSGGGSLSDGVIKKIILSYTYVAIWIFLSFTVIVYNKYILDKKMYNWPYPISLTMIHMSFCSSLAFLLVKVFKFVDPVTMSREVYLTSVVPIGALYAFS
LWLSNSAYIYLSVSFIQMLKALMPVAVYSIGVMFKKENFKGDTMANMLSISIGVAIAAYGEAKFDAWGVTLQLGAVAFEATRLVMIQILLTSKGINFNPI
TSLYYVAPCCLVFLSIPWIIVEYPVLRDSSSFHLDWFIFGTNSVCAFALNLAVFLLVGKTSALTMNVAGVVKDWLLIAFSWSVIRDTVTPINLFGYGLAF
LGVAYYNHSKLQALKAKDAQKKVAQVDDEQGRLLEERDGGHGDGRRSDNQS*
>Gene.104586::CL10195.Contig7_All::g.104586::m.104586	CL10195.Contig7_All
MSSGGGSLSDGVIKKIILSYTYVAIWIFLSFTVIVYNKYILDKKMYNWPYPISLTMIHMSFCSSLAFLLVKVLKLVDPVTMSREVYLTSVVPIGALYAFS
LWLSNSAYIYLSVSFIQMLKALMPVAVYSIGVMFKKENFKGDTMANMLSISFGVAIAAYGEAKFDAWGVTLQLGAVAFEATRLVMIQILLTSKGITFNPI
TSLYYVAPCCLVFLSIPWIIVEYPVLRDSSSFHLDWFIFGTNSVCAFALNLAVFLLVGKTSALTMNVAGVVKDWLLIAFSWSVIRDTVTPINLFGYGLAF
LGVAYYNHSKLQALKAKDAQKKVAQVDDEQGRLLEERDGSHGDGRRSDNQS*
>Gene.104587::CL10197.Contig1_All::g.104587::m.104587	CL10197.Contig1_All
MRFPGEPVTIRTAKTNIAIGADGKTAEVRLGENEENQSVDLETGESTWTGHHVSIIIPVKGREGNEFVIATGFDIKHIVWDQKINDITSEKVLINLEENR
GDSLLNDGKVDPAGRLWIGSLRFHQKDGSSPSARLYSLEKGSDKRIQLSEVSGSNGLTWSLDHKKFYYVDTFKFKIF
>Gene.104588::CL10197.Contig2_All::g.104588::m.104588	CL10197.Contig2_All
MPPGVKITPVGPALKLGEGPHWEPKANVLYYVDVSCGMLNRYDPAKNEHTSVKIKGEPVTIRTAKTNIAIGADGKTAEVRLGENEENQSVDLETGESTWT
GHHVSIIIPVKGREGNEFVIATGFDIKHIVWDQKINDITSEKVLINLEENRGDSLLNDGKVDPAGRLWIGSLRFHQKDGSSPSARLYSLEKGSDKRIQLS
EVSGSNGLTWSLDHKKFYYVDTFKFKIFAYDYDKNAGTIDNERTILDFKESKLEGAPDGMTIDSEGKLWVAIYSGSKVLRFDPDTGKILYELIMPVPEVT
SVAFGGPNLDELYVTTGRLIKDNTFEKYPDMGKTFRVTNLGFKGTPMLPAKLT*
>Gene.104589::CL10198.Contig1_All::g.104589::m.104589	CL10198.Contig1_All
MENNEMFSSSTIQLTWHDFLERMRQPSAAEFVKAIKSFIVSFSNNPPDPEKDSAAVQKFFSNMEAAFRAHPLWSGCSEEELESAGEGLEKYVMTKLFTRV
FSSFPDDVKIDEQLSEKIALVQQFIRPENLDIKPTFQNESSWLLAQKELQKINMYKAPREKLACILNCCKVITNLLHNAAITANESTPGADEFLPVLIYV
TIKANPPQLHLNLQYIQRYRRQSRLVSETAYYFTNILSAVSFISNIDAQALSMDEVEFEKNMDSARALLSGLTTDLQSSATVDNESGSKPIENQQSLPSF
LNDPLKQPQIPSDSAPKSNNQEDQQSSMTKNMSISDLEEKGATKILIEDQINNVFQEFPYVFANVGDLTVRDVEDLLNNYKLLVFKYVCLAKGMGVPPSV
STSSFPQAQDQSMADIVEGSQTNKEVETGDGEHGMALENVKSDLATSESNSPLEDVVASLQGDEKGEVSVSPDEDSEAVSPSSPTKEPLQDVQ*
>Gene.104590::CL10198.Contig2_All::g.104590::m.104590	CL10198.Contig2_All
MENNEMFSSSTIQLTWHDFLERMRQPSAAEFVKAIKSFIVSFSNNPPDPEKDSAAVQKFFSNMEAAFRAHPLWSGCSEEELESAGEGLEKYVMTKLFTRV
FTSFPDDVKIDEQLSEKIALVQQFVRPENLDIKPTFQNESSWLLAQKELQKINMYKAPREKLACILNCCKVITNLLHNAAITANESTPGADEFLPVLIYV
TIKANPPQLHLNLQYIQRYRRQSRLVSETAYYFTNILSAVSFISNIDAQALSMDEVEFEKNMDSARALLSGLTTDLQSSATVDNESGSKPIENQQSLPSF
LNDPLKQPQIPSDSAPKSNKEDQQSPMTKNMSISDLEEKGATEILKEDQINKVFQEFPYAFANVGDLTVRDVEDLLNNYKLLVFKYVCLAKGMGVPPSIS
TSSFPQAQDQSMADIVGQSETNKEVQTGDGEHSVALENVKSDLVTTESNLPLEDVVASLHGDEKGEVSVSPDEGSEAVSPSSPTKEPLQDVQ*
>Gene.104591::CL10198.Contig3_All::g.104591::m.104591	CL10198.Contig3_All
ENLDIKPTFQNESSWLLAQKELQKINMYKAPREKLACILNCCKVITNLLHNAAITANESTPGADEFLPVLIYVTIKANPPQLHLNLQYIQRYRRQSRLVS
ETAYYFTNILSAVSFISNIDAQALSMDEVEFEKNMDSARALLSGLTSDLQSSANVDNESGSKPIENQQSLPSFLNDPLKQPQIPSDSAPKSNKEDQQSPM
TKNMSISDLEEKGATEILKEDQINKVFQEFPYAFANVGDLTVRDVEDLLNNYKLLVFKYVCLAKGMGVPPSISTSSFPQAQDQSMADIVEGSQTNKEVET
GDGEHGMALENVKSDLATSESNSPLEDVVASLQGDEKGEVSVSPDEDSEAVSPSSPTKEPLQEVE*
>Gene.104592::CL10199.Contig1_All::g.104592::m.104592	CL10199.Contig1_All
MDWWGGKVSLGNLDFTGAVNKLQESVKNIEKNFDTALGLDSNDPSLSTNQDGPQTSSSSTKALFDPVLAFMGRSEEENVDESEDRKSPEDTTISTENKDD
SPELSESTHGPFVEGKKDDVVDSEIKTLVEPILPPEKAEMELEEQKDQVASEVHDEVVTISEESDKVRSDAEEPSTSPESKIHVVTGVMQADESLHEEGK
TEGVSSEYSGSTESNSQADVVKLHHIEENDGVEAQENVQEPTVEDKQVEESSDSQPGNLVEHSDSIVADTVVESESLTELVNNILPDELSRSATQEVVSE
ESYLNAVTVQESKLSEEEKVDTRDDRPSTVDIVSQSADAALQLDKLKGEMKMMEAALQGAARQAQVKADEIARLMSENEQLKSLIEDL
>Gene.104593::CL10199.Contig2_All::g.104593::m.104593	CL10199.Contig2_All
MDWWGGKVSLGNIDFTGAVNKLQESVKNIEKNFDTALGLDPSLSTTLQDGPQTSSSSTKALFDPVLAFMGRSEEENVDESEDRKSPEDETRSAESKDDSP
ELSESTQGPFVEGKKDDVVDSEIKAPVEPILPSEKAEGELEEQKDQVASEVHDEVVTISEESDKVRSDAEEPSTSPESKIHDVPGVTQADESLPEEGKTE
GVSSEYSGSTESNSQADVVKLHHIEENDGVDAQENEQEPTVEDKQAEESSDSQ
>Gene.104594::CL10199.Contig3_All::g.104594::m.104594	CL10199.Contig3_All
MDWWGGKVSLGNLDFTGAVNKLQESVKNIEKNFDTALGLDSNDPSLSTNQDGPQTSSSSTKALFDPVLAFMGRSEEENVDESEDRKSPEDTTISTENKDD
SPELSESTHGPFVEGKKDDVVDSEIKTLVEPILPPEKAEMELEEQKDQVASEVHDEVVTISEESDKVRSDAEEPSTSPESEIHVVTGVMQADESLHEEGK
TEGVSSEYSGSTESNSQADVVKLHHIEENDGVDAQENEQEPTVEDKQVEESSDSQPGNLVEHSDSIVVDAVVESESPSELVNNILPDELSRSATQEVVSE
ESYLNAVTIQESKLSEEEKVDTRDDRPSTVDIVSQSADAALQLDKVNGEMKMMEAALQGAARQAQVKADEIARLMSENEQLKSVIEDMRRKSNDAEIESL
REEYHQRVAVLERKVYALTKERDTLRREQNKRSDAAALLKEKDEIITQVMAEGEELSKKQAAQEAQIRKLRAQIRELDEEKKALVTKLQLEENKVESIKK
DKAATEKLLQETIEKHQAELAGQKEYYTSVVNAAKEAEALAEARANNEARNEVEGRLREAEERETMLVQALDELRQTLSSQEQQAIVKEDMLRREIEDLQ
KRYQESERRCEELVSQLPESTRPLLRQIEAMQETSARSAEAFAAVERTLQSRLQEAEAKAAAAEERERSINERLSQTLSRINVLEAQISCLRTEQTQLNR
SLEKERQRAAENRQEYLAAKEIADTNEGRVNQLEEEIKELKRKHKNELQESLMHQELLQQELDREKAARLELEKAARAQSSVSDQSPTTKNKLTHENGNV
TRKLSSASSLGNMEESFFLQASLESSSSALERRNSGEATMSPYYLKSMTPSAFEAALRQKEGELASYMSRLTSMESIRDSLAEELVKMTEQCEKLRSEAA
VLPGIKAELEALRRRHTAALELMGERDEELEELRADIVDLKEMYREQVNLLVNKIQVLSSQMGVV*
>Gene.104595::CL10199.Contig4_All::g.104595::m.104595	CL10199.Contig4_All
MDWWGGKVSLGNIDFTGAVNKLQESVKNIEKNFDTALGLDSNDPSLSTTLQDGPQTSSSSTKALFDPVLAFMGRSEEENVDESEDRKSPEDETRSAESKD
DSPELSESTQGPFVEGKKDDVVDSEIKAPVEPILPSEKAEGELEEQKDQVASEVHDEVVTISEESDKVRSDAEEPSTSPESKIHDVPGVTQADESLPEEG
KTEGVSSEYSESTESNSQADVVKLHHIEENDGVEAQENVQEPTVEDKQVEESSDSQPGNLVEHSDSIVVDAVVESESPSELVNNILPDELSRSATQEVVS
EESYLNAVTVQESKLSEEEKVDTRDDRPSTVDIVSQSADAALQLDKVNGEMKMMEAALQGAARQAQVKADEIARLMSENEQLKSVIEDMRRKSNDAEIES
LREEYHQRVAVLERKVYALTKERDTLRREQNKRSDAAALLKEKDEIITQVMAEGEELSKKQAAQEAQIRKLRAQIRELDEEKKALVTKLQLEENKVESIK
KDKGATEKLLQETIEKHQAELAGQKEYYTSALNAAKEAEALAEARANNEARNEVEGRLREAEERETMLVQALDELRQTLSSQEQQAIVKEDMLRREIEDL
QKRYQESERRCEELVSQLPESTRPLLRQIEAMQETSARSAEAFATVERTLQSRLQEAEAKAAAAEERERSINERLSQTLSRINVLEAQISCLRTEQTQLN
RSLEKERQRAAENRQEYLAAKEIADTNEGRVNQLEEEIKELKRKHKNELQESLMHQELLQQELDREKAARLELEKAARAQSSVSDQSPTTKNKMTHENGN
VTRKLSSASSLGNMEESFFLQASLESSSSALERRNSGEATMSPYYLKSMTPSAFEAALRQKEGELASYMSRLTSMESIRDSLAEELVKMTEQCEKLRSEA
AVLPGIKAELEALRRRHTAALELMGERDEELEELRADIVDLKEMYREQVNLLVNKIQVLSSQMGVV*
>Gene.18748::CL1020.Contig10_All::g.18748::m.18748	CL1020.Contig10_All
MGAACCVASRDRTIQHGTSGEYLHRNFRHSPTWSFRWDSRVGVAGEEASVGWFSDVASRNDTLDIKSATDVSAQVSDGGSSMESYRTGAWRKSPVNQEMT
KSLNTSTLGQSVKTNSCSEVKQYAESSQVSDPSVKLSPSIHTASSLSMTPLSSQNHPPPPSPTPSQWARGSPAHQLAHQVSDSHSSGRNTPSNNSVSEEG
QVPYGTSAASNMSTRGSYGRSSDGWSAHAFSELMPASQRGRWSFDSDSFNFSRDKLSRTSGHNSRSVSVDFQTCGICSKLLSEKSAWGSQKIVGGAELSV
VAVLICGHVYHAECLETITPEINKYDPSCPVCTLGEKQTLKLTGRMLKAEKDLKARSGKKSRNRVGDTNVSFDFDYWKRSASAHEGKSPKLGTSSSLKIS
GAKPFLKRHFSFGSRGNKSSSESPSIRKKGLFWARSSRE*
>Gene.18749::CL1020.Contig11_All::g.18749::m.18749	CL1020.Contig11_All
MGAACCVASRDRSTHHGSSGEFVHRNFRHSPTWSFRRDNRVGVVSEEASAGGLTGVASRNDTIDVKSTTDVSARVSDVGSSMGSYRTGSLPKSPVTQAMD
MNKSIKPSSSGKSVTKDACTEVNQHPEAPQVSANSAVKLSLLSNTASSLSMSPLSSQNHSPPCSAIPSGHQLAHQASGSHNSVRNSPANNSISEEVQGPY
GSSAASNVSTRGSFGRSSDALSTHAFSDFTSVSQRDRWLIGSDSSFAHDKLSGTSGHNSPSVSVDLQTCGMCSKFLSEKSALGSQKIIGGAELSVVAILI
CGHVYHAECLENITTEINKYDPACPVCSLGEKQTLKLTGKMLKAEKDFKARSSKKSRNGVGDTNASFDFDYWKRSAGAQEGKNPKLATSSSLKISGAKPF
LKRHFSFGSKGNKPSSESSSDGKKGLFWAKSSRV*
>Gene.18750::CL1020.Contig12_All::g.18750::m.18750	CL1020.Contig12_All
MGAACCVASRDRTIQHGTSGEYLHRNFRHSPTWSFRWDSRVGVAGEEASVGWFSDVASRNDTLDIKSATDVSAQVSDGGSSMESYRTGAWRKSPVNQEMT
KSLNTSALGQSVKTNACTEVKQYAESSQVSDPSVKLSPSIHTASSLSMTPLSSQNHPPPLSPTPSQWARGSPAHQLAHQVSDSHSSGRNSPSNNSVSEEG
QVPYGTSAASNMSTQGSYGRSSDGWSAHAFSELMPASQRGRWSFDSDSFNFSRDKLSRTSGHNSRSVSVDFQTCGICSKLLSEKSAWGSQKIVGGAELSV
VAVLICGHVYHAECLETITPEINKYDPSCPVCTLGEKQTLKLTGRMLKAEKDLKARSGKKSRNRVGDTNVSFDFDYWKRSASAHEGKSPKLGTSSSLKIS
GAKPFLKRHFSFGSRGNKSSSESPSIRKKGLFWARSSRE*
>Gene.18739::CL1020.Contig1_All::g.18739::m.18739	CL1020.Contig1_All
MGAACCVASRDRSTHHGSSGEFVHRNFRHSPTWSFRRDNRVGVVGEEASAGGLSGVASRNDTIDVKSTTDVSAQVSDGGSSMESYRTGAWRKSPVNQEMT
KSLNTSALGQSVKTNACTEVKQYAESSQVSDPSVKLSPSIHTASSLSMTPLSSQNHPPPPSPTPSQWARGSPAHQLAHQVSDSHSSGRNSPSNNSVSEEG
QVPYGTSAASNMSTQGSYGRSSDGWSAHAFSELMPASQRGRWSFDSDSFNFSRDKLSRTSGHNSRSVSVDFQTCGICSKLLSEKSAWGSQKIVGGAELSV
VAVLICGHVYHAECLENITTEINKYDPACPVCSLGEKQTLKLTGKMLKAEKDFKARSSKKSRNGVGDTNASFDFDYWKRSAGAQEGKNPKLATSSSLKIS
GAKPFLKRHFSFGSKGNKPSSESSSDGKKGLFWAKSSRV*
>Gene.18740::CL1020.Contig2_All::g.18740::m.18740	CL1020.Contig2_All
MGAACCVASRDRSTHHGSSGEFVHRNFRHSPTWSFRRDNRVGVVSEEASAGGLTGVASRNDTIDVKSTTDVSARVSDVGSSMGSYRTGSLPKSPVTQAID
MNKSIKPSSSGKSVTKDACTEVNQHPEAPQVSANSAVKLSLLSNTASSLSMSPLSSQNHSPPCSAIPSGHQLAHQASGSHNSVRNSPANNSISEEVQGPY
GSSAASNVSTRGSFGRSSDALSTHAFSDFTSVSQRDRWLIGSDSSFAHDKLSGTSGHNSPSVSVDLQTCGMCSKFLSEKSALGSQKIIGGAELSVVAILI
CGHVYHAECLENITTEINKYDPACPVCSLGEKQTLKLTGKMLKAEKDFKARSSKKSRNGVGDTNASFDFDYWKRSAGAQEGKNPKLATSSSLKISGAKPF
LKRHFSFGSKGNKPSSESSSDGKKGLFWAKSSRE*
>Gene.18741::CL1020.Contig3_All::g.18741::m.18741	CL1020.Contig3_All
MGAACCVASRDRSTHHGSSGEFVHRNFRHSPTWSFRRDNRVGVVSEEASAGGLTGVASRNDTIDVKSTTDVSARVSDVGSSMGSYRTGSLPKSPVTQAID
MNKSIKPSSSGKSVTKDACTEVNQHPEAPQVSANSAVKLSLLSNTASSLSMSPLSSQNHSPPCSAIPSGHQLAHQASGSHNSVRNSPANNSISEEVQGPY
GSSAASNVSTRGSFGRSSDALSTHAFSDFTSVSQRDRWLIGSDSSFAHDKLSGTSGHNSPSVSVDLQTCGMCSKFLSEKSALGSQKIIGGAELSVVAILI
CGHVYHAECLENITTEINKYDPACPVCSLGEKQTLKLTGKMLKAEKDFKARSSKKSRNGVGDTNASFDFDYWKRSAGAQEGKNPKLATSSSLKISGAKPF
LKRHFSFGSKGNKPSSESSSDGKKGLFWAKSSRE*
>Gene.18742::CL1020.Contig4_All::g.18742::m.18742	CL1020.Contig4_All
MGAACCVASRDRTIQHGTSGEYLHRNFRHSPTWSFRWDSRVGVAGEEASVGWFSDVASRNDTLDIKSATDVSAQVSDGGSSMESYRTGAWRKSPVNQEMT
KSLNTSTLGQSVKTNSCSEVKQYAESSQVSDPSVKLSPSIHTASSLSMTPLSSQNHPPPPSPTPSQWARGSPAHQLAHQVSDSHSSGRNTPSNNSVSEEG
QVPYGTSAASNMSTRGSYGRSSDGWSAHAFSELMSASQRGRWSFDSDSFSFSRDKLSRTSGHNSRSVSVDFQTCGICSKLLSEKSAWGSQKIVGGAELSV
VAVLICGHVYHAECLENITTEINKYDPACPVCSLGEKQTLKLTGKMLKAEKDFKARSSKKSRNGVGDTNASFDFDYWKRSAGAQEGKNPKLATSSSLKIS
GAKPFLKRHFSFGSKGNKPSSESSSDGKKGLFWAKSSRV*
>Gene.18743::CL1020.Contig5_All::g.18743::m.18743	CL1020.Contig5_All
MTPLSSQNHPPPPSPTPSQWARGSPAHQLAHQVSDSHSSGRNSPSNNSVSEEGQVPYGTSAASNMSTQGSYGRSSDGWSAHAFSELMPASQRGRWSFDSD
SFNFSRDKLSRTSGHNSRSVSVDFQTCGICSKLLSEKSAWGSQKIVGGAELSVVAVLICGHVYHAECLETITPEINKYDPSCPVCTLGEKQTLKLTGKML
KAEKGLKARSSKKSRNRVGDTNVSFDFDYWKRSASAHEGKSPKLGTSSSLKISGAKPFLKRHFSFGSRGNKSSSESPSIRKKGLFWARSSRE*
>Gene.18744::CL1020.Contig6_All::g.18744::m.18744	CL1020.Contig6_All
MGAACCVASRDRTIQHGTSGEYLHRNFRHSPTWSFRWDSRVGVAGEEASVGWFSDVASRNDTLDIKSATDVSAQVSDGGSSMESYRTGAWRKSPVNQEMT
KSLNTSALGQSVKTNACTEVKQYAESSQVSDPSVKLSPSIHTASSLSMTPLSSQNHPPPPSPTPSQWARGSPAHQLAHQVSDSHSSGRNSPSNNSVSEEG
QVPYGTSAASNMSTRGSYGRSSDGWSAHAFSELMSASQRGRWSFDSDSFSFSRDKLSRTSGHNSRSVSVDFQTCGICSKLLSEKSAWGSQKIVGGAELSV
VAVLICGHVYHAECLETITPEINKYDPSCPVCTLGEKQTLKLTGKMLKAEKGLKARSSKKSRNRVGDTNVSFDFDYWKRSASAHEGKSPKLGTSSSLKIS
GAKPFLKRHFSFGSRGNKSSSESPSIRKKGLFWARSSRE*
>Gene.18745::CL1020.Contig7_All::g.18745::m.18745	CL1020.Contig7_All
MGAACCVASRDRTIQHGTSGEYLHRNFRHSPTWSFRWDSRVGVAGEEASVGWFSDVASRNDTLDIKSATDVSAQVSDGGSSMESYRTGAWRKSPVNQEMT
KSLNTSTLGQSVKTNSCSEVKQYAESSQVSDPSVKLSPSIHTASSLSMTPLSSQNHPPPPSPTPSQWARGSPAHQLAHQVSDSHSSGRNTPSNNSVSEEG
QVPYGTSAASNMSTRGSYGRSSDGWSAHAFSELMSASQRGRWSFDSDSFSFSRDKLSRTSGHNSRSVSVDFQTCGICSKLLSEKSAWGSQKIVGGAELSV
VAVLICGHVYHAECLETITPEINKYDPSCPVCTLGEKQTLKLTGKMLKAEKGLKARSSKKSRNRVGDTNVSFDFDYWKRSASAHEGKSPKLGTSSSLKIS
GAKPFLKRHFSFGSRGNKSSSESPSIRKKGLFWARSSRE*
>Gene.18746::CL1020.Contig8_All::g.18746::m.18746	CL1020.Contig8_All
MGAACCVASRDRTIQHGTSGEYLHRNFRHSPTWSFRWDSRVGVAGEEASVGWFSDVTSRNDTLDIKSATDVSAQVSDGGSSMESYRTGAWRKSPVNQEMT
KSLNTSALGQSVKTNACTEVKQYAESSQVSDPSVKLSPSIHTASSLSMTPLSSQNHPPPLSPTPSQWARGSPAHQLAHQVSDSHSSGRNSPSNNSVSEEG
QVPYGTSAASNMSTQGSYGRSSDGWSAHAFSELMPASQRGRWSFDSDSFNFSRDKLSRTSGHNSRSVSVDFQTCGICSKLLSEKSAWGSQKIVGGAELSV
VAVLICGHVYHAECLETITPEINKYDPSCPVCTLGEKQTLKLTGRMLKAEKDLKARSGKKSRNRVGDTNVSFDFDYWKRSASAHEGKSPKLGTSSSLKIS
GAKPFLKRHFSFGSRGNKSSSESPSIRKKGLFWAKSSRE*
>Gene.18747::CL1020.Contig9_All::g.18747::m.18747	CL1020.Contig9_All
MGAACCVASRDRTIQHGTSGEYLHRNFRHSPTWSFRWDSRVGVAGEEASVGWFSDVASRNDTLDIKSATDVSAQVSDGGSSMESYRTGAWRKSPVNQEMT
KSLNTSTLGQSVKTNSCSEVKQYAESSQVSDPSVKLSPSIHTASSLSMTPLSSQNHPPPPSPTPSQWARGSPAHQLAHQVSDSHSSGRNTPSNNSVSEEG
QVPYGTSAASNMSTRGSYGRSSDGWSAHAFSELMSASQRGRWSFDSDSFSFSRDKLSRTSGHNSRSVSVDFQTCGICSKLLSEKSAWGSQKIVGGAELSV
VAVLICGHVYHAECLETITPEINKYDPSCPVCTLGEKQTLKLTGKMLKAEKGLKARSSKKSRNRVGDTNVSFDFDYWKRSASAHEGKSPKLGTSSSLKIS
GAKPFLKRHFSFGSRGNKSSSESPSIRKKGLFWARSSRE*
>Gene.104596::CL10201.Contig1_All::g.104596::m.104596	CL10201.Contig1_All
MQNSYAILASIIIWCCILKPSSSKHHTDCIQRCEKTNIPYPFSIGPSHCYSNPYFEVACKNSTQSSKTAFLKKFNLQILEIYVSPFQQKAGRLVVKIPSL
LSCRNNGMYGKILLCLDTH*
>Gene.104597::CL10201.Contig2_All::g.104597::m.104597	CL10201.Contig2_All
MQNSYAILASIIIWCCILKPSSSKHHTDCIQRCGKTNISYPFSIGPSHCYSSPYFEVACKNSTQSSKTAFLKKFNLQILEIYVSPFQQKAGRLIVKIPSL
LSCRNNATTSKTFSVIKSSIDLKISPFSFSLDENGRGNVFASVGCDGYASFYDEGGGFIAGCTSSCSLDNAPLMVLNRSKCLGYYCCQAPYLTNGIQLQK
YSTIVSANNSSGNCRSAFLISEAYLDEHGPPLAPGIIDVPVVLSWGDINTIMRKYMLIFYVTLCFLMCF*
>Gene.104598::CL10202.Contig1_All::g.104598::m.104598	CL10202.Contig1_All
MRPFVHFDKLCEIFGKKKSTRKRMRVIPEAVAADPPIAHIRNFETQLNAREEATSITQSTLTPPSSETENDKTKRSREFDPSEMEFLETSKTIKSLAEAQ
KDLTLTLMNMRKVSTHDVEISEQRKKLFSVLTNLPGLSPIEVVKAARSIGQDDRKVEVFFSMPDDYKIIFAHIEINASD*
>Gene.104601::CL10202.Contig2_All::g.104601::m.104601	CL10202.Contig2_All
MRPFVHFNKLCEIFGKKKSTRKRMRVTPEAVAADPPIAHIRNFETQLNAREEATSITQSTLTPPSSETENDKTKRSREFDPSEMEFLETSKTIKSLAEAQ
KDLTLTLMNMRKVSTHDVEISEQRKKLFSVLTNLPGLSPIEVVKAARSIGQDDRKVEVFFSMPDDYKIIFAHIEINASD*
>Gene.104604::CL10202.Contig3_All::g.104604::m.104604	CL10202.Contig3_All
MRPFVHFDKLCEIFGKKKSTRKRMRATPEAVAADPPIAHIKNFETQLNAREEATSITQSTLTPPSSETENEKSKRSKEFDPSEMEFLETSKTIKSLAEAQ
KDLTLTLMNMRKVSTHDVEISEQRKKLFSVLTNLPGLSPIEVVKAARSIGQDDRKVEVFFSMPDDYKIIFAHIEINASD*
>Gene.104605::CL10202.Contig4_All::g.104605::m.104605	CL10202.Contig4_All
WPLFDYKTNWKDLAKLRVAIQEREMVSFEAVELANSSHPVIVRGRGKNKKHWNAKEEAVLVDILSNMNGTSWKTDNGYKNGYCLFIEQQMEDKLPGCGLK
ADPHIESKVKILKRYLGYILAMDDNSDEFWWDDEQKMVVGNKEAYLSWAKSKNHAGGSALFMRPFVHFDKLCEIFGKKKSTRKRMRVIPEAVAADPPIAH
IRNFETQLNAREEATSITQSTLTPPSSETENDKTKRSREFDPSEMEFLETSKTIKSLAEAQKDLTLTLMNMRKVSTHDVEISEQRKKLFSVLTNLPGLSP
IEVVKAARSIGQDDRKVEVFFSMPDDYKIIFAHIEINASD*
>Gene.104607::CL10202.Contig5_All::g.104607::m.104607	CL10202.Contig5_All
MVSFEAVELANSSHPVIVRGRGKNKKHWNAKEEAVLVDILSNMNGTSWKTDNGYKNGYCLFIEQQMEDKLPGCGLKADPHIESKVKILKRYLGYILAMDD
NSDEFWWDDEQKMVVGNKEAYLSWAKSKNHAGASALFMRPFVHFDKLCEIFGKKKSTRKRMRATPEAVAADPPIAHIKNFETQLNAREEATSITQSTITP
PSSETENEKSKRSKEFDPSEMEFLETSKTIRSLAEAQKDLTLTLMNMRKVSTHDVEISEQRKKLFSVLTNLPGLSPIEVVKAARSIGQDDRKVEVFFSMP
DDYKIIFAHIEINASD*
>Gene.104608::CL10202.Contig6_All::g.104608::m.104608	CL10202.Contig6_All
MVSFEAVELANSSHPVIVRGRGKNKKHWNAKEEAVLVDILSNMNGTSWKTDNGYKNGYCLFIEQQMEDKLPGCGLKADPHIESKVKILKRYLGYILAMDD
NSDEFWWDDEQKMVVGNKEAYLSWAKSKNHAGASALFMRPFVHFDKLCEIFGKKKSTRKRMRATPEAVAADPPIAHIKNFETQLNAREEATSITQSTITP
PSSETENEKSKRSKEFDPSEMEFLETSKTIRSLAEAQKDLTLTLMNMRKVSTHDVEISEQRKKLFSVLTNLPGLSPIEVVKAARSIGQDDRKVEVFFSMP
DDYKIIFAHIEINASD*
>Gene.104609::CL10202.Contig7_All::g.104609::m.104609	CL10202.Contig7_All
MRPFVHFDKLCEIFGKKKSTRKRMRVIPEAVAADPPIAHIRNFETQLNAREEATSITQSTLTPPSSETENDKTKRSREFDPSEMEFLETSKTIKSLAEAQ
KDLTLTLMNMRKVSTHDVEISEQRKKLFSVLTNLPGLSPIEVVKAARSIGQDDRKVEVFFSMPDDYKIIFAHIEINASD*
>Gene.104612::CL10202.Contig8_All::g.104612::m.104612	CL10202.Contig8_All
MVSFEAVELANSSQPVIVRGRGKNKKHWNAKEEAVLVDILSEMNGTSWKTDNGYKNGYCLFIEQQMEEKLPGCGLKADPHIESKVKILKRYLGYILAMDD
NSDEFWWDDEQKMVVGNKEAYLSWAKSKNHAGGSALFMRPFVHFDKLCEIFGKKKSTRKRMRVIPEAVAADPPIAHIRNFETQLNAREEATSITQSTLTP
PSSETENDKTKRSREFDPSEMEFLETSKTIKSLAEAQKDLTLTLMNMRKVSTHDVEISEQRKKLFSVLTNLPGLSPIEVVKAARSIGQDDRKVEVFFSMP
DDYKIIFAHIEINASD*
>Gene.104614::CL10202.Contig9_All::g.104614::m.104614	CL10202.Contig9_All
MRPFVHFDKLCEIFGKKKSTRKRMRVIPEAVAADPPIAHIRNFETQLNAREEATSITQSTLTPPSSETENDKTKRSREFDPSEMEFLETSKTIKSLAEAQ
KDLTLTLMNMRKVSTHDVEISEQRKKLFSVLTNLPGLSPIEVVKAARSIGQDDRKVEVFFSMPDDYKIIFAHIEINASD*
>Gene.104618::CL10204.Contig1_All::g.104618::m.104618	CL10204.Contig1_All
MKKLDYLRMKTEENFPSDQLSEDWKEITNASKKLVYDAIKLGGLGFATSFLQWVSSIAAIYLLVLDRTNWKTNILTGLLVPYIFFSLPWVLFSFLRGQVG
MWIAFVAVILRLFFPRHFPDWLELPGAIIFIIVVAPNLFAYTIRGDWIGAAICLGIGCYLLQEHIRASGGFRNSFTRANGVSNSVGIILLLAYPVWFLIT
FI*
>Gene.104620::CL10204.Contig2_All::g.104620::m.104620	CL10204.Contig2_All
MKKLDYLKMKTEEKFPSDQLSEDWKEITNASKKLVYDAIKLGGLGFATSFLQWVSSIAAIYLLVLDRTNWKTNILTGLLVPYIFFSLPWVLFSFLRGQVG
MWIAFVAVILRLFFPRHFPDWLEIPGAIILIIVVAPNLFAYTIRGDWIGAAICLGIGCYLLQEHIRASGGFRNSFTRANGVSNSVGIILLLAYPVWFLIT
FI*
>Gene.104622::CL10207.Contig1_All::g.104622::m.104622	CL10207.Contig1_All
KLSNWYQDGELENRHDGGDKSGTRGHNRGDDNKRNTSRKAASKFSDHEDSHRRSRGRDERARGGEDEKAAGKDSYHSERRETNREKGHGSTEDVKSRRRW
DNSNALTKTDDSRSEPRGGLGSESKHESAHERSISSRLETSEGRERRLDSTSDKGKSYSREEKTDYDRSKKNSDAVEDNKVVSSITREDRIGREKNERHK
EYKSSGHEAVDNRDKTNLEEDPNPWKRDTIAREVGHSRRSGSPDRSGRHHHELENSEMEYERGSSLKRKDLEKDNFRDDREKVRENSWSNRDREGSRESW
RRRQQPINDRDMEFGHDRDLPRRGRDRIDHDRGLGRAGNRKDFRSEAVKASSNFGISTENYDVIEIQPKPLEYGRDDPGSAFGRRTEAVPLHDPKSNMHD
DWGHSLDDPRRADGNGIIVDELSVKYADETASLQDQNAWKDDADGRVGRLRGQQGSLSARSSGNPGGSQPPSSNQEPSNFGRMIQQGSKGNRPGRGGRMR
PLGRDNQHVNIPVPMMGPPFGHLGMPLPGPMQPMNPGLSPGPGPPVPPGVFVSPFPPPVFLPGGRGVDISMLPVSPGVSSLPPGPPGQRFLSMGAPHNPG
LFFSQPGQGRGVPPNVSGPGFNAMVPVGRGNSIDKTSGGWVPPKSGGPPGKAPSRGEQNDYSQNFVDTGLRPQNFIRELEESNVEDYPKLRDLITKKDEI
VRKATSPPMYHKCDLREFVLSPEFFGTKFDVILVDPPWEEYVHRAPGVTDHMEYWTPEEIMNLKIEAIADTPSFIFLWVGDGIGLEYGRQCLKKWGFRRC
EDICWVKTNKNTATPALRHDSHTLFQHSKEHCLMGIKGTVRRSTDGHIIHANIDTDVIIAEEPPYGSAAKPEEMYRIIEHFALGRRRIELFGEDHNIREG
WLTVGKELSSSNFNAEAYTRTFADKDGKVWQGGGGRNPPPDAPHLVQTTPEIEALRPKSPMKNQQQLQQQQSNSISLTTASSSTRRPAAGNSPQNLSAFG
LNQEASSSGHPAPWMEGFKGPNENIYDMYGYNIHQMPPPNGEFLDFEAQRMMNMM*
>Gene.104623::CL10207.Contig2_All::g.104623::m.104623	CL10207.Contig2_All
KLSNWYQDGELENRHDGGDKSGTRGHNRGDDNKRNTSRKAASKFSDHEDSHRRSRGRDERARGGEDEKAAGKDSYHSERRETNREKGHGSTEDVKSRRRW
DNSNALTKTDDSRSEPRGGLGSESKHESAHERSISSRLETSEGRERRLDSTSDKGKSYSREEKTDYDRSKKNSDAVEDNKVVSSITREDRIGREKNERHK
EYKSSGHEAVDNRDKTNLEEDPNPWKRDTIAREVGHSRRSGSPDRSGRHHHELENSEMEYERGSSLKRKDLEKDNFRDDREKVRENSWSNRDREGSRESW
RRRQQPINDRDMEFGHDRDLPRRGRDRIDHDRGLGRAGNRKDFRSEAVKASSNFGISTENYDVIEIQPKPLEYGRDDPGSAFGRRTEAVPLHDPKSNMHD
DWGHSLDDPRRADGNGIIVDELSVKYADETASLQDQNAWKDDADGRVGRLRGQQGSLSARSSGNPGGSQPPSSNQEPSNFGRMIQQGSKGNRPGRGGRMR
PLGRDNQHVNIPVPMMGPPFGHLGMPLPGPMQPMNPGLSPGPGPPVPPGVFVSPFAPPVFLPGGRGADISMLPVSPGVSPLPPGPHGQRFPNMGAPPNPG
LFFNQPGQGRGVPPNISGPPFNSIVPVGRGNSNDKTSGGWVPPKSGGPPGKAPSRGEQNDYSQNFVDTGLRPQNFIRELEETNVEDYPKLRELIQKKDEI
VANASTPPMYYKCDLREFVLSPEFFGTKFDVILVDPPWEEYVHRAPGVTDHMEYWTFEEILNLKIEAIADTPSFIFLWVGDGVGLEYGRQCLKKWGFRRC
EDICWVKTNKNTATPALRHDSHTLFQHSKEHCLMGIKGTVRRSTDGHIIHANIDTDVIIAEEPPYGSAAKPEEMYRIIEHFALGRRRIELFGEDHNIREG
WLTVGKELSSSNFNAEAFTRTFADKDGKVWQGGGGRNPPPDAPHLVQTTPEIEALRPKSPMKNQQQLQQQQSNSISLTTASSSTRRPAAGNSPQNLSAFG
LNQEASSSGHPPPWMEGFKGPNENIYDMYGYNIHQMPPPNGEFLDFEAQRMMNMM*
>Gene.104624::CL10207.Contig3_All::g.104624::m.104624	CL10207.Contig3_All
[truncated: 50,392,316 more chars]
