# Supplementary material for: Comparative transcriptome analysis reveals ecological adaption of cold tolerance in northward invasion of Alternanthera philoxeroides
Source: BMC Genomics. 2020 Aug 2;21:532. doi: 10.1186/s12864-020-06941-z (PMC7430914; doi:10.1186/s12864-020-06941-z)
Supplement: Supplementary file 4 — Additional file 4: Table S2. Summary statistics for the comprehensive transcriptome of A. philoxeroides. [file 12864_2020_6941_MOESM4_ESM.xlsx]

## Sheet:  Table 2
Sample	Total Number	Total Length	Mean Length	N50	N70	N90	GC(%)
HAINAN_CK1	66147	58934650	890	1360	890	384	39.72
HAINAN_CK2	64727	57957076	895	1359	897	388	39.8
HAINAN_CK3	54260	48231262	888	1296	895	410	39.95
HAINAN_12h_1	62505	56586812	905	1385	908	390	39.53
HAINAN_12h_2	75645	65224110	862	1333	855	360	39.28
HAINAN_12h_3	69414	63927773	920	1422	925	393	39.43
HAINAN_24h_1	78934	68871437	872	1386	881	355	39.13
HAINAN_24h_2	72191	64346373	891	1394	888	371	39.51
HAINAN_24h_3	65824	58515844	888	1368	898	379	39.43
JINAN_CK1	61434	56764079	923	1394	935	410	39.75
JINAN_CK2	68041	58431442	858	1343	862	356	39.42
JINAN_CK3	62226	56261546	904	1364	912	399	39.67
JINAN_12h_1	67235	62989508	936	1446	945	405	39.45
JINAN_12h_2	63567	59290901	932	1427	951	404	39.55
JINAN_12h_3	63281	58853733	930	1434	936	401	39.73
JINAN_24h_1	64324	59011166	917	1391	921	399	39.67
JINAN_24h_2	68313	64356416	942	1452	955	406	39.25
JINAN_24h_3	57618	50134042	870	1329	865	368	39.95
All-Unigene	195260	256543876	1313	1391.2	909.133	386.4	39.5167
