# Supplementary material for: Comparative transcriptome analysis reveals ecological adaption of cold tolerance in northward invasion of Alternanthera philoxeroides
Source: BMC Genomics. 2020 Aug 2;21:532. doi: 10.1186/s12864-020-06941-z (PMC7430914; doi:10.1186/s12864-020-06941-z)
Supplement: Supplementary file 5 — Additional file 5: Table S3. BUSCO analysis for quality assessment of assembled transcripts. [file 12864_2020_6941_MOESM5_ESM.xlsx]

## Sheet: Table S3
Sample	Complete(C) and Single-copy(S)	Complete(C) and duplicated(D)	Fragmented(F)	Missing(M)
JINAN_CK1	122	145	22	14
JINAN_CK2	123	142	22	16
JINAN_CK3	124	132	30	17
JINAN_12h_1	128	135	24	16
JINAN_12h_2	139	120	23	21
JINAN_12h_3	129	128	27	19
JINAN_24h_1	127	124	35	17
JINAN_24h_2	124	129	29	21
JINAN_24h_3	134	114	33	22
HAINAN_CK1	124	139	25	15
HAINAN_CK2	123	145	18	17
HAINAN_CK3	125	118	44	16
HAINAN_12h_1	134	114	35	20
HAINAN_12h_2	117	136	35	15
HAINAN_12h_3	110	149	24	20
HAINAN_24h_1	111	142	34	16
HAINAN_24h_2	113	138	34	18
HAINAN_24h_3	122	129	33	19
All-Unigene	43	247	7	6
