# Supplementary material for: Comparative transcriptome analysis reveals ecological adaption of cold tolerance in northward invasion of Alternanthera philoxeroides
Source: BMC Genomics. 2020 Aug 2;21:532. doi: 10.1186/s12864-020-06941-z (PMC7430914; doi:10.1186/s12864-020-06941-z)
Supplement: Supplementary file 6 — Additional file 6: Table S4. FPKM values for functional DEGs in the HK and JN populations with different low-temperature treatments. [file 12864_2020_6941_MOESM6_ESM.xlsx]

## Sheet: Table 4
Gene ID	HAINAN_CK FPKM	HAINAN_12h FPKM	HAINAN_24h FPKM	JINAN_CK FPKM	JINAN_12h FPKM	JINAN_24h FPKM	TFs	PRG	Kegg Orthology	Nt	Nr	Pfam	Kog	Swissprot	GO
CL10032.Contig2_All	1.32333	3.58333	13.38	6.09556	7.6863	15.3667			K09555//BCL2-associated athanogene 1+ko04141//Protein processing in endoplasmic reticulum;K09555//BCL2-associated athanogene 1+ko04141//Protein processing in endoplasmic reticulum	XM_021986630.1 PREDICTED: Spinacia oleracea BAG family molecular chaperone regulator 3 (LOC110782466), mRNA	PREDICTED: BAG family molecular chaperone regulator 3 [Beta vulgaris subsp. vulgaris] >KMS99049.1 hypothetical protein BVRB_3g066510 [Beta vulgaris subsp. vulgaris]	BAG domain	[T] KOG4361 BCL2-associated athanogene-like proteins and related BAG family chaperone regulators	BAG family molecular chaperone regulator 3 OS=Arabidopsis thaliana GN=BAG3 PE=1 SV=1	GO:0051087//chaperone binding
CL1004.Contig8_All	0.856667	9.81	6.01	5.55889	7.1263	2.98333			K05277//anthocyanidin synthase [EC:1.14.20.4]+ko01100//Metabolic pathways+ko01110//Biosynthesis of secondary metabolites+ko00941//Flavonoid biosynthesis;K05277//anthocyanidin synthase [EC:1.14.20.4]+ko01100//Metabolic pathways+ko01110//Biosynthesis of secondary metabolites+ko00941//Flavonoid biosynthesis;K05277//anthocyanidin synthase [EC:1.14.20.4]+ko01100//Metabolic pathways+ko01110//Biosynthes…	XM_022007083.1 PREDICTED: Spinacia oleracea probable 2-oxoglutarate-dependent dioxygenase JRG21 (LOC110801683), mRNA	probable 2-oxoglutarate-dependent dioxygenase At5g05600 [Chenopodium quinoa]	non-haem dioxygenase in morphine synthesis N-terminal	[QR] KOG0143 Iron/ascorbate family oxidoreductases	Probable 2-oxoglutarate-dependent dioxygenase At3g111800 OS=Arabidopsis thaliana GN=At3g11180 PE=2 SV=1
CL10046.Contig2_All	0.256667	10.0633	59.11	23.1433	30.7722	58.43			K13415//protein brassinosteroid insensitive 1 [EC:2.7.10.1 2.7.11.1]+ko04075//Plant hormone signal transduction		polygalacturonase inhibitor 1-like [Spinacia oleracea] >KNA16365.1 hypothetical protein SOVF_089600 [Spinacia oleracea]	Leucine rich repeat N-terminal domain	[T] LSE0002 A Receptor protein kinase containing LRR repeats	Probable LRR receptor-like serine/threonine-protein kinase At1g12460 OS=Arabidopsis thaliana GN=At1g12460 PE=2 SV=1
CL10046.Contig3_All	0	2.28333	17.34	6.54111	8.72148	17.7967		Leucine-rich receptor-like protein kinase family protein (best arabidopsis hit); receptor-like protein kinase 2 precursor, putative, expressed (best rice hit)	K20718//LRR receptor-like serine/threonine-protein kinase ERECTA [EC:2.7.11.1]+ko04016//MAPK signaling pathway - plant;K13420//LRR receptor-like serine/threonine-protein kinase FLS2 [EC:2.7.11.1]+ko04016//MAPK signaling pathway - plant+ko04626//Plant-pathogen interaction;K20718//LRR receptor-like serine/threonine-protein kinase ERECTA [EC:2.7.11.1]+ko04016//MAPK signaling pathway - plant;K20718//…		polygalacturonase inhibitor 1-like [Chenopodium quinoa]	Leucine rich repeat	[R] KOG0619 FOG: Leucine rich repeat	Receptor-like protein 2 OS=Arabidopsis thaliana GN=RLP2 PE=2 SV=1
CL10046.Contig5_All	0.713333	15.7833	36.7533	17.75	23.4289	38.5933			K13420//LRR receptor-like serine/threonine-protein kinase FLS2 [EC:2.7.11.1]+ko04016//MAPK signaling pathway - plant+ko04626//Plant-pathogen interaction;K13420//LRR receptor-like serine/threonine-protein kinase FLS2 [EC:2.7.11.1]+ko04016//MAPK signaling pathway - plant+ko04626//Plant-pathogen interaction;K13420//LRR receptor-like serine/threonine-protein kinase FLS2 [EC:2.7.11.1]+ko04016//MAPK si…	XM_021885202.1 PREDICTED: Chenopodium quinoa polygalacturonase inhibitor 1-like (LOC110707197), mRNA	polygalacturonase inhibitor 1-like [Chenopodium quinoa]	Leucine Rich repeats (2 copies)	[R] KOG0619 FOG: Leucine rich repeat	DNA damage-repair/toleration protein DRT100 OS=Arabidopsis thaliana GN=DRT100 PE=2 SV=2
CL10046.Contig7_All	0.24	12.65	70.1967	27.6956	36.8474	89.0333			K13415//protein brassinosteroid insensitive 1 [EC:2.7.10.1 2.7.11.1]+ko04075//Plant hormone signal transduction;K13415//protein brassinosteroid insensitive 1 [EC:2.7.10.1 2.7.11.1]+ko04075//Plant hormone signal transduction		polygalacturonase inhibitor 1-like [Spinacia oleracea] >KNA16365.1 hypothetical protein SOVF_089600 [Spinacia oleracea]	Leucine rich repeat N-terminal domain	[R] KOG0619 FOG: Leucine rich repeat	Receptor like protein 3 OS=Arabidopsis thaliana GN=RLP3 PE=2 SV=1
CL10046.Contig8_All	0.986667	18.7967	36.0633	18.6156	24.4919	34.57			K13420//LRR receptor-like serine/threonine-protein kinase FLS2 [EC:2.7.11.1]+ko04016//MAPK signaling pathway - plant+ko04626//Plant-pathogen interaction;K13420//LRR receptor-like serine/threonine-protein kinase FLS2 [EC:2.7.11.1]+ko04016//MAPK signaling pathway - plant+ko04626//Plant-pathogen interaction;K13420//LRR receptor-like serine/threonine-protein kinase FLS2 [EC:2.7.11.1]+ko04016//MAPK si…	XM_021885202.1 PREDICTED: Chenopodium quinoa polygalacturonase inhibitor 1-like (LOC110707197), mRNA	polygalacturonase inhibitor 1-like [Chenopodium quinoa]	Leucine rich repeat N-terminal domain	[T] LSE0002 A Receptor protein kinase containing LRR repeats	Probably inactive leucine-rich repeat receptor-like protein kinase IMK2 OS=Arabidopsis thaliana GN=IMK2 PE=1 SV=1
CL10055.Contig3_All	9.50667	0.236667	0.246667	3.33	1.27111	0.116667			K15382//solute carrier family 50 (sugar transporter);K15382//solute carrier family 50 (sugar transporter);K15382//solute carrier family 50 (sugar transporter);K15382//solute carrier family 50 (sugar transporter);K15382//solute carrier family 50 (sugar transporter)		PREDICTED: bidirectional sugar transporter SWEET17 [Beta vulgaris subsp. vulgaris] >KMS98987.1 hypothetical protein BVRB_3g067230 [Beta vulgaris subsp. vulgaris]	Sugar efflux transporter for intercellular exchange	[R] KOG1623 Multitransmembrane protein	Bidirectional sugar transporter SWEET17 OS=Arabidopsis thaliana GN=SWEET17 PE=1 SV=2
CL10075.Contig1_All	1.00667	5.55667	16.28	7.61444	9.81704	17.94			K08486//syntaxin 1B/2/3+ko04130//SNARE interactions in vesicular transport;K08486//syntaxin 1B/2/3+ko04130//SNARE interactions in vesicular transport;K08486//syntaxin 1B/2/3+ko04130//SNARE interactions in vesicular transport;K08486//syntaxin 1B/2/3+ko04130//SNARE interactions in vesicular transport;K08486//syntaxin 1B/2/3+ko04130//SNARE interactions in vesicular transport		PREDICTED: syntaxin-121 [Beta vulgaris subsp. vulgaris] >KMT11539.1 hypothetical protein BVRB_5g108580 [Beta vulgaris subsp. vulgaris]		[U] KOG0810 SNARE protein Syntaxin 1 and related proteins	Syntaxin-122 OS=Arabidopsis thaliana GN=SYP122 PE=1 SV=1
CL10075.Contig2_All	1.04	11.7467	24.2667	12.3511	16.1215	28.2267			K08486//syntaxin 1B/2/3+ko04130//SNARE interactions in vesicular transport;K08486//syntaxin 1B/2/3+ko04130//SNARE interactions in vesicular transport;K08486//syntaxin 1B/2/3+ko04130//SNARE interactions in vesicular transport;K08486//syntaxin 1B/2/3+ko04130//SNARE interactions in vesicular transport;K08486//syntaxin 1B/2/3+ko04130//SNARE interactions in vesicular transport	XM_002323341.2 Populus trichocarpa syntaxin 121 family protein (POPTR_0016s06910g) mRNA, complete cds	PREDICTED: syntaxin-121 [Beta vulgaris subsp. vulgaris] >KMT11539.1 hypothetical protein BVRB_5g108580 [Beta vulgaris subsp. vulgaris]	Syntaxin	[U] KOG0810 SNARE protein Syntaxin 1 and related proteins	Syntaxin-121 OS=Arabidopsis thaliana GN=SYP121 PE=1 SV=1
CL10103.Contig2_All	5.31333	0.06	0.0366667	1.80333	0.633333	0.0466667			K19747//BAHD acyltransferase [EC:2.3.1.-];K19747//BAHD acyltransferase [EC:2.3.1.-];K19747//BAHD acyltransferase [EC:2.3.1.-];K19747//BAHD acyltransferase [EC:2.3.1.-];K19747//BAHD acyltransferase [EC:2.3.1.-]		PREDICTED: uncharacterized acetyltransferase At3g50280 [Beta vulgaris subsp. vulgaris] >KMS98190.1 hypothetical protein BVRB_4g094570 [Beta vulgaris subsp. vulgaris]	Transferase family	[RQ] TWOG0156 Predicted anthranilate N-hydroxycinnamoyl/benzoyltransferase	Omega-hydroxypalmitate O-feruloyl transferase OS=Arabidopsis thaliana GN=HHT1 PE=1 SV=1	GO:0016747//transferase activity, transferring acyl groups other than amino-acyl groups
CL10118.Contig2_All	3.89333	2.46	1.16667	2.50667	2.04444	0.346667
CL10123.Contig10_All	0.466667	120.633	198.573	106.558	141.921	154.857			K01785//aldose 1-epimerase [EC:5.1.3.3]+ko00010//Glycolysis / Gluconeogenesis+ko01100//Metabolic pathways+ko00052//Galactose metabolism+ko01110//Biosynthesis of secondary metabolites;K01785//aldose 1-epimerase [EC:5.1.3.3]+ko00010//Glycolysis / Gluconeogenesis+ko01100//Metabolic pathways+ko00052//Galactose metabolism+ko01110//Biosynthesis of secondary metabolites;K01785//aldose 1-epimerase [EC:5.…	NM_001249676.2 Glycine max KS-type dehydrin SLTI629 (LOC100137078), mRNA	protein SRC1 [Spinacia oleracea] >KNA10336.1 hypothetical protein SOVF_145300 [Spinacia oleracea]		[G] KOG1604 Predicted mutarotase	Protein SRC1 OS=Glycine max GN=SRC1 PE=2 SV=1
CL10123.Contig11_All	0.883333	15.8333	57.8867	24.8678	32.8626	36.37			K01785//aldose 1-epimerase [EC:5.1.3.3]+ko00010//Glycolysis / Gluconeogenesis+ko01100//Metabolic pathways+ko00052//Galactose metabolism+ko01110//Biosynthesis of secondary metabolites;K01785//aldose 1-epimerase [EC:5.1.3.3]+ko00010//Glycolysis / Gluconeogenesis+ko01100//Metabolic pathways+ko00052//Galactose metabolism+ko01110//Biosynthesis of secondary metabolites;K01785//aldose 1-epimerase [EC:5.…	XM_021900313.1 PREDICTED: Chenopodium quinoa dehydrin HIRD11-like (LOC110721178), mRNA	protein SRC1 [Spinacia oleracea] >KNA10336.1 hypothetical protein SOVF_145300 [Spinacia oleracea]			Protein SRC1 OS=Glycine max GN=SRC1 PE=2 SV=1
CL10123.Contig2_All	0.7	7.27333	15.79	7.92111	10.3281	13.34			K01785//aldose 1-epimerase [EC:5.1.3.3]+ko00010//Glycolysis / Gluconeogenesis+ko01100//Metabolic pathways+ko00052//Galactose metabolism+ko01110//Biosynthesis of secondary metabolites	NM_001249676.2 Glycine max KS-type dehydrin SLTI629 (LOC100137078), mRNA	protein SRC1 [Spinacia oleracea] >KNA10336.1 hypothetical protein SOVF_145300 [Spinacia oleracea]			Protein SRC1 OS=Glycine max GN=SRC1 PE=2 SV=1
CL10123.Contig5_All	1.29667	7.30333	14.1833	7.59444	9.6937	23.7667			K01785//aldose 1-epimerase [EC:5.1.3.3]+ko00010//Glycolysis / Gluconeogenesis+ko01100//Metabolic pathways+ko00052//Galactose metabolism+ko01110//Biosynthesis of secondary metabolites;K01785//aldose 1-epimerase [EC:5.1.3.3]+ko00010//Glycolysis / Gluconeogenesis+ko01100//Metabolic pathways+ko00052//Galactose metabolism+ko01110//Biosynthesis of secondary metabolites;K01785//aldose 1-epimerase [EC:5.…	NM_001249676.2 Glycine max KS-type dehydrin SLTI629 (LOC100137078), mRNA	protein SRC1 [Spinacia oleracea] >KNA10336.1 hypothetical protein SOVF_145300 [Spinacia oleracea]		[G] KOG1604 Predicted mutarotase	Protein SRC1 OS=Glycine max GN=SRC1 PE=2 SV=1
CL10131.Contig1_All	0.04	11.76	0.386667	4.06222	5.40296	0.0433333			K02135//F-type H+-transporting ATPase subunit epsilon+ko01100//Metabolic pathways+ko00190//Oxidative phosphorylation;K02135//F-type H+-transporting ATPase subunit epsilon+ko01100//Metabolic pathways+ko00190//Oxidative phosphorylation;K02135//F-type H+-transporting ATPase subunit epsilon+ko01100//Metabolic pathways+ko00190//Oxidative phosphorylation;K02135//F-type H+-transporting ATPase subunit ep…		BnaA08g01880D [Brassica napus]		[C] KOG3495 Mitochondrial F1F0-ATP synthase, subunit epsilon/ATP15	ATP synthase subunit epsilon, mitochondrial OS=Arabidopsis thaliana GN=At1g51650 PE=1 SV=3	GO:0015986//ATP synthesis coupled proton transport;GO:0000275//mitochondrial proton-transporting ATP synthase complex, catalytic core F(1);GO:0016021//integral component of membrane;GO:0046933//proton-transporting ATP synthase activity, rotational mechanism
CL10132.Contig3_All	0.143333	3.04333	5.47	2.88556	3.79963	9.23333				AM479934.2 Vitis vinifera contig VV78X036426.9, whole genome shotgun sequence	hypothetical protein BVRB_9g202530 [Beta vulgaris subsp. vulgaris]	Ribosome inactivating protein		Antiviral protein alpha OS=Phytolacca americana PE=1 SV=1
CL10140.Contig2_All	18.9867	0.736667	1.60333	7.10889	3.14963	1.28					F-box protein At2g26160-like [Chenopodium quinoa]			F-box protein SKIP23 OS=Arabidopsis thaliana GN=SKIP23 PE=1 SV=1
CL10142.Contig2_All	0.0533333	1.98	5.92	2.65111	3.51704	9.15667			K02184//formin 2	XM_006380867.1 Populus trichocarpa hypothetical protein (POPTR_0006s02110g) mRNA, complete cds	putative HSP20-like chaperone [Helianthus annuus]	Cotton fibre expressed protein	[TZ] KOG1923 Rac1 GTPase effector FRL	Sulfated surface glycoprotein 185 OS=Volvox carteri PE=1 SV=1
CL10142.Contig4_All	0	3.51333	16.0567	6.52333	8.69778	17.6267				AM452269.1 Vitis vinifera, whole genome shotgun sequence, contig VV78X212978.2, clone ENTAV 115	uncharacterized protein LOC110712922 [Chenopodium quinoa]	Cotton fibre expressed protein			GO:0016021//integral component of membrane
CL10176.Contig3_All	6.03333	0.326667	0.223333	2.19444	0.914815	0.306667			K19891//glucan endo-1,3-beta-glucosidase 1/2/3 [EC:3.2.1.39]+ko00500//Starch and sucrose metabolism;K19891//glucan endo-1,3-beta-glucosidase 1/2/3 [EC:3.2.1.39]+ko00500//Starch and sucrose metabolism;K19891//glucan endo-1,3-beta-glucosidase 1/2/3 [EC:3.2.1.39]+ko00500//Starch and sucrose metabolism	XM_010675389.1 PREDICTED: Beta vulgaris subsp. vulgaris glucan endo-1,3-beta-glucosidase (LOC104890035), mRNA	PREDICTED: glucan endo-1,3-beta-glucosidase [Beta vulgaris subsp. vulgaris] >KMT14548.1 hypothetical protein BVRB_4g073180 [Beta vulgaris subsp. vulgaris]	Glycosyl hydrolases family 17	[MVG] LSE0111 A beta-1, 3 glucanase	Glucan endo-1,3-beta-glucosidase OS=Vitis vinifera GN=VIT_06s0061g00120 PE=1 SV=2
CL1019.Contig12_All	0.76	5.49333	26.6933	10.9822	14.3896	35.4933			K17839//polyamine oxidase [EC:1.5.3.17 1.5.3.-]+ko00410//beta-Alanine metabolism+ko00330//Arginine and proline metabolism;K17839//polyamine oxidase [EC:1.5.3.17 1.5.3.-]+ko00410//beta-Alanine metabolism+ko00330//Arginine and proline metabolism;K17839//polyamine oxidase [EC:1.5.3.17 1.5.3.-]+ko00410//beta-Alanine metabolism+ko00330//Arginine and proline metabolism;K17839//polyamine oxidase [EC:1.5…	XM_021889494.1 PREDICTED: Chenopodium quinoa probable polyamine oxidase 4 (LOC110711120), mRNA	probable polyamine oxidase 4 [Chenopodium quinoa]	Flavin containing amine oxidoreductase	[Q] KOG0029 Amine oxidase	Probable polyamine oxidase 4 OS=Arabidopsis thaliana GN=PAO4 PE=1 SV=1
CL1019.Contig15_All	0.976667	4.86667	19.7	8.51444	11.027	22.3467			K17839//polyamine oxidase [EC:1.5.3.17 1.5.3.-]+ko00410//beta-Alanine metabolism+ko00330//Arginine and proline metabolism;K17839//polyamine oxidase [EC:1.5.3.17 1.5.3.-]+ko00410//beta-Alanine metabolism+ko00330//Arginine and proline metabolism;K17839//polyamine oxidase [EC:1.5.3.17 1.5.3.-]+ko00410//beta-Alanine metabolism+ko00330//Arginine and proline metabolism;K17839//polyamine oxidase [EC:1.5…	XM_021889494.1 PREDICTED: Chenopodium quinoa probable polyamine oxidase 4 (LOC110711120), mRNA	probable polyamine oxidase 4 [Chenopodium quinoa]	Flavin containing amine oxidoreductase	[Q] KOG0029 Amine oxidase	Probable polyamine oxidase 4 OS=Arabidopsis thaliana GN=PAO4 PE=1 SV=1
CL1019.Contig17_All	0.626667	3.18	16.5833	6.79667	8.85333	25.43			K17839//polyamine oxidase [EC:1.5.3.17 1.5.3.-]+ko00410//beta-Alanine metabolism+ko00330//Arginine and proline metabolism;K17839//polyamine oxidase [EC:1.5.3.17 1.5.3.-]+ko00410//beta-Alanine metabolism+ko00330//Arginine and proline metabolism;K17839//polyamine oxidase [EC:1.5.3.17 1.5.3.-]+ko00410//beta-Alanine metabolism+ko00330//Arginine and proline metabolism;K17839//polyamine oxidase [EC:1.5…	XM_021889494.1 PREDICTED: Chenopodium quinoa probable polyamine oxidase 4 (LOC110711120), mRNA	probable polyamine oxidase 4 [Chenopodium quinoa]	Flavin containing amine oxidoreductase	[Q] KOG0029 Amine oxidase	Probable polyamine oxidase 4 OS=Arabidopsis thaliana GN=PAO4 PE=1 SV=1
CL1019.Contig19_All	0.393333	2.75667	6.96333	3.37111	4.3637	7.18			K17839//polyamine oxidase [EC:1.5.3.17 1.5.3.-]+ko00410//beta-Alanine metabolism+ko00330//Arginine and proline metabolism;K17839//polyamine oxidase [EC:1.5.3.17 1.5.3.-]+ko00410//beta-Alanine metabolism+ko00330//Arginine and proline metabolism;K17839//polyamine oxidase [EC:1.5.3.17 1.5.3.-]+ko00410//beta-Alanine metabolism+ko00330//Arginine and proline metabolism;K17839//polyamine oxidase [EC:1.5…	XM_021889494.1 PREDICTED: Chenopodium quinoa probable polyamine oxidase 4 (LOC110711120), mRNA	probable polyamine oxidase 4 isoform X1 [Chenopodium quinoa]	Flavin containing amine oxidoreductase	[Q] KOG0029 Amine oxidase	Probable polyamine oxidase 4 OS=Arabidopsis thaliana GN=PAO4 PE=1 SV=1	GO:0016491//oxidoreductase activity
CL1019.Contig20_All	0.356667	2.83667	11.48	4.89111	6.40259	14.87			K17839//polyamine oxidase [EC:1.5.3.17 1.5.3.-]+ko00410//beta-Alanine metabolism+ko00330//Arginine and proline metabolism;K17839//polyamine oxidase [EC:1.5.3.17 1.5.3.-]+ko00410//beta-Alanine metabolism+ko00330//Arginine and proline metabolism;K17839//polyamine oxidase [EC:1.5.3.17 1.5.3.-]+ko00410//beta-Alanine metabolism+ko00330//Arginine and proline metabolism;K17839//polyamine oxidase [EC:1.5…	XM_010676924.2 PREDICTED: Beta vulgaris subsp. vulgaris probable polyamine oxidase 4 (LOC104891257), mRNA	PREDICTED: probable polyamine oxidase 4 [Beta vulgaris subsp. vulgaris] >KMT13320.1 hypothetical protein BVRB_4g084630 [Beta vulgaris subsp. vulgaris]	Flavin containing amine oxidoreductase	[Q] KOG0029 Amine oxidase	Probable polyamine oxidase 4 OS=Arabidopsis thaliana GN=PAO4 PE=1 SV=1
CL1019.Contig25_All	1.08	1.49	6.91667	3.16222	3.8563	9.08333			K17839//polyamine oxidase [EC:1.5.3.17 1.5.3.-]+ko00410//beta-Alanine metabolism+ko00330//Arginine and proline metabolism;K17839//polyamine oxidase [EC:1.5.3.17 1.5.3.-]+ko00410//beta-Alanine metabolism+ko00330//Arginine and proline metabolism;K17839//polyamine oxidase [EC:1.5.3.17 1.5.3.-]+ko00410//beta-Alanine metabolism+ko00330//Arginine and proline metabolism;K17839//polyamine oxidase [EC:1.5…	XM_010676924.2 PREDICTED: Beta vulgaris subsp. vulgaris probable polyamine oxidase 4 (LOC104891257), mRNA	probable polyamine oxidase 4 [Chenopodium quinoa]	Flavin containing amine oxidoreductase	[Q] KOG0029 Amine oxidase	Probable polyamine oxidase 4 OS=Arabidopsis thaliana GN=PAO4 PE=1 SV=1
CL1019.Contig27_All	0.39	3.03667	7.12	3.51556	4.55741	8.16333			K17839//polyamine oxidase [EC:1.5.3.17 1.5.3.-]+ko00410//beta-Alanine metabolism+ko00330//Arginine and proline metabolism;K17839//polyamine oxidase [EC:1.5.3.17 1.5.3.-]+ko00410//beta-Alanine metabolism+ko00330//Arginine and proline metabolism;K17839//polyamine oxidase [EC:1.5.3.17 1.5.3.-]+ko00410//beta-Alanine metabolism+ko00330//Arginine and proline metabolism;K17839//polyamine oxidase [EC:1.5…	XM_010676924.2 PREDICTED: Beta vulgaris subsp. vulgaris probable polyamine oxidase 4 (LOC104891257), mRNA	PREDICTED: probable polyamine oxidase 4 [Beta vulgaris subsp. vulgaris] >KMT13320.1 hypothetical protein BVRB_4g084630 [Beta vulgaris subsp. vulgaris]	Flavin containing amine oxidoreductase	[Q] KOG0029 Amine oxidase	Probable polyamine oxidase 4 OS=Arabidopsis thaliana GN=PAO4 PE=1 SV=1
CL1019.Contig28_All	0.146667	2.09	6.88	3.03889	4.00296	7.21			K17839//polyamine oxidase [EC:1.5.3.17 1.5.3.-]+ko00410//beta-Alanine metabolism+ko00330//Arginine and proline metabolism;K17839//polyamine oxidase [EC:1.5.3.17 1.5.3.-]+ko00410//beta-Alanine metabolism+ko00330//Arginine and proline metabolism;K17839//polyamine oxidase [EC:1.5.3.17 1.5.3.-]+ko00410//beta-Alanine metabolism+ko00330//Arginine and proline metabolism;K17839//polyamine oxidase [EC:1.5…	XM_021889494.1 PREDICTED: Chenopodium quinoa probable polyamine oxidase 4 (LOC110711120), mRNA	probable polyamine oxidase 4 isoform X1 [Chenopodium quinoa]	Flavin containing amine oxidoreductase	[Q] KOG0029 Amine oxidase	Probable polyamine oxidase 4 OS=Arabidopsis thaliana GN=PAO4 PE=1 SV=1	GO:0016491//oxidoreductase activity
CL1019.Contig5_All	0.93	5.56333	23.6667	10.0533	13.0944	33.3167			K17839//polyamine oxidase [EC:1.5.3.17 1.5.3.-]+ko00410//beta-Alanine metabolism+ko00330//Arginine and proline metabolism;K17839//polyamine oxidase [EC:1.5.3.17 1.5.3.-]+ko00410//beta-Alanine metabolism+ko00330//Arginine and proline metabolism;K17839//polyamine oxidase [EC:1.5.3.17 1.5.3.-]+ko00410//beta-Alanine metabolism+ko00330//Arginine and proline metabolism;K17839//polyamine oxidase [EC:1.5…	XM_010676924.2 PREDICTED: Beta vulgaris subsp. vulgaris probable polyamine oxidase 4 (LOC104891257), mRNA	probable polyamine oxidase 4 [Chenopodium quinoa]	Flavin containing amine oxidoreductase	[Q] KOG0029 Amine oxidase	Probable polyamine oxidase 4 OS=Arabidopsis thaliana GN=PAO4 PE=1 SV=1
CL10197.Contig2_All	0.07	9.91333	0.23	3.40444	4.51593	0.09			K01053//gluconolactonase [EC:3.1.1.17]+ko00030//Pentose phosphate pathway+ko01100//Metabolic pathways+ko00053//Ascorbate and aldarate metabolism+ko01110//Biosynthesis of secondary metabolites+ko01200//Carbon metabolism		putative sugar lactone lactonase YvrE [Symbiodinium microadriaticum]	SMP-30/Gluconolaconase/LRE-like region	[PT] KOG4499 Ca2+-binding protein Regucalcin/SMP30		GO:0004341//gluconolactonase activity;GO:0019853//L-ascorbic acid biosynthetic process;GO:0005509//calcium ion binding;GO:0030234//enzyme regulator activity;GO:0005576//extracellular region
CL10208.Contig1_All	9.14333	1.71667	0.36	3.74	1.93889	0.646667					uncharacterized protein LOC110804676 [Spinacia oleracea]	Late embryogenesis abundant protein	[S] LSE0415 A Uncharacterized protein
CL10253.Contig1_All	0.146667	9.09	3.07667	4.10444	5.4237	0.196667
CL10257.Contig1_All	0.11	27.54	77.7633	35.1378	46.8137	0.12
CL10257.Contig2_All	0.106667	20.4267	72.3667	30.9667	41.2533	0.06
CL1029.Contig1_All	4.98667	0.143333	0.273333	1.80111	0.739259	0.0766667			K01476//arginase [EC:3.5.3.1]+ko00220//Arginine biosynthesis+ko00330//Arginine and proline metabolism+ko01230//Biosynthesis of amino acids+ko01100//Metabolic pathways+ko01110//Biosynthesis of secondary metabolites;K01476//arginase [EC:3.5.3.1]+ko00220//Arginine biosynthesis+ko00330//Arginine and proline metabolism+ko01230//Biosynthesis of amino acids+ko01100//Metabolic pathways+ko01110//Biosynthe…	XM_010693912.2 PREDICTED: Beta vulgaris subsp. vulgaris arginase 1, mitochondrial (LOC104905383), transcript variant X2, mRNA	arginase 1, mitochondrial-like [Spinacia oleracea] >XP_021864270.1 arginase 1, mitochondrial-like [Spinacia oleracea] >KNA16731.1 hypothetical protein SOVF_086490 [Spinacia oleracea]	Arginase family	[E] KOG2964 Arginase family protein	Arginase 2, mitochondrial OS=Arabidopsis thaliana GN=ARGAH2 PE=2 SV=1
CL1029.Contig3_All	21.6533	0.54	1.15333	7.78222	3.15852	0.693333			K01476//arginase [EC:3.5.3.1]+ko00220//Arginine biosynthesis+ko00330//Arginine and proline metabolism+ko01230//Biosynthesis of amino acids+ko01100//Metabolic pathways+ko01110//Biosynthesis of secondary metabolites;K01476//arginase [EC:3.5.3.1]+ko00220//Arginine biosynthesis+ko00330//Arginine and proline metabolism+ko01230//Biosynthesis of amino acids+ko01100//Metabolic pathways+ko01110//Biosynthe…	XM_010693912.2 PREDICTED: Beta vulgaris subsp. vulgaris arginase 1, mitochondrial (LOC104905383), transcript variant X2, mRNA	arginase 1, mitochondrial [Spinacia oleracea]	Arginase family	[E] KOG2964 Arginase family protein	Arginase 1, mitochondrial OS=Arabidopsis thaliana GN=ARGAH1 PE=1 SV=1
CL1029.Contig4_All	5.58	0.133333	0.86	2.19111	1.06148	0.39			K01476//arginase [EC:3.5.3.1]+ko00220//Arginine biosynthesis+ko00330//Arginine and proline metabolism+ko01230//Biosynthesis of amino acids+ko01100//Metabolic pathways+ko01110//Biosynthesis of secondary metabolites;K01476//arginase [EC:3.5.3.1]+ko00220//Arginine biosynthesis+ko00330//Arginine and proline metabolism+ko01230//Biosynthesis of amino acids+ko01100//Metabolic pathways+ko01110//Biosynthe…	XM_010693912.2 PREDICTED: Beta vulgaris subsp. vulgaris arginase 1, mitochondrial (LOC104905383), transcript variant X2, mRNA	arginase 1, mitochondrial [Spinacia oleracea]	Arginase family	[E] KOG2964 Arginase family protein	Arginase 1, mitochondrial OS=Arabidopsis thaliana GN=ARGAH1 PE=1 SV=1
CL1029.Contig5_All	37.2067	0.54	1.25	12.9989	4.92963	0.496667			K01476//arginase [EC:3.5.3.1]+ko00220//Arginine biosynthesis+ko00330//Arginine and proline metabolism+ko01230//Biosynthesis of amino acids+ko01100//Metabolic pathways+ko01110//Biosynthesis of secondary metabolites;K01476//arginase [EC:3.5.3.1]+ko00220//Arginine biosynthesis+ko00330//Arginine and proline metabolism+ko01230//Biosynthesis of amino acids+ko01100//Metabolic pathways+ko01110//Biosynthe…	XM_010693912.2 PREDICTED: Beta vulgaris subsp. vulgaris arginase 1, mitochondrial (LOC104905383), transcript variant X2, mRNA	arginase 1, mitochondrial [Spinacia oleracea]	Arginase family	[E] KOG2964 Arginase family protein	Arginase 1, mitochondrial OS=Arabidopsis thaliana GN=ARGAH1 PE=1 SV=1
CL1029.Contig8_All	176.03	2.23333	5.96333	61.4089	23.2019	2.42333			K01476//arginase [EC:3.5.3.1]+ko00220//Arginine biosynthesis+ko00330//Arginine and proline metabolism+ko01230//Biosynthesis of amino acids+ko01100//Metabolic pathways+ko01110//Biosynthesis of secondary metabolites;K01476//arginase [EC:3.5.3.1]+ko00220//Arginine biosynthesis+ko00330//Arginine and proline metabolism+ko01230//Biosynthesis of amino acids+ko01100//Metabolic pathways+ko01110//Biosynthe…	XM_010693912.2 PREDICTED: Beta vulgaris subsp. vulgaris arginase 1, mitochondrial (LOC104905383), transcript variant X2, mRNA	arginase 1, mitochondrial-like [Spinacia oleracea] >XP_021864270.1 arginase 1, mitochondrial-like [Spinacia oleracea] >KNA16731.1 hypothetical protein SOVF_086490 [Spinacia oleracea]	Arginase family	[E] KOG2964 Arginase family protein	Arginase 2, mitochondrial OS=Arabidopsis thaliana GN=ARGAH2 PE=2 SV=1
CL103.Contig2_All	0	6.91667	7.27	4.72889	6.30519	5.04			K19891//glucan endo-1,3-beta-glucosidase 1/2/3 [EC:3.2.1.39]+ko00500//Starch and sucrose metabolism;K19891//glucan endo-1,3-beta-glucosidase 1/2/3 [EC:3.2.1.39]+ko00500//Starch and sucrose metabolism;K19891//glucan endo-1,3-beta-glucosidase 1/2/3 [EC:3.2.1.39]+ko00500//Starch and sucrose metabolism;K19891//glucan endo-1,3-beta-glucosidase 1/2/3 [EC:3.2.1.39]+ko00500//Starch and sucrose metabolism…	XM_022139075.1 PREDICTED: Helianthus annuus glucan endo-1,3-beta-glucosidase-like (LOC110891377), mRNA	glucan endo-1,3-beta-glucosidase-like [Chenopodium quinoa]	Glycosyl hydrolases family 17	[MVG] LSE0111 A beta-1, 3 glucanase	Glucan endo-1,3-beta-glucosidase OS=Vitis vinifera GN=VIT_06s0061g00120 PE=1 SV=2
CL10302.Contig2_All	0.436667	7.9	8.10667	5.48111	7.16259	5.49667
CL10356.Contig3_All	5.79333	0.773333	0.84	2.46889	1.36074	1.22				XM_021884292.1 PREDICTED: Chenopodium quinoa uncharacterized LOC110706375 (LOC110706375), mRNA	uncharacterized protein LOC110706375 [Chenopodium quinoa]				GO:0016021//integral component of membrane
CL1038.Contig3_All	0.863333	5.1	8.68	4.88111	6.22037	14.92			K18486//heart-and neural crest derivatives-expressed protein 2	XM_010669001.2 PREDICTED: Beta vulgaris subsp. vulgaris transcription factor bHLH35 (LOC104884363), mRNA	transcription factor bHLH35-like [Spinacia oleracea]	Helix-loop-helix DNA-binding domain	[KT] LSE0107 A bHLH transcription factor	Transcription factor ABORTED MICROSPORES OS=Arabidopsis thaliana GN=AMS PE=1 SV=2	GO:0046983//protein dimerization activity
CL10398.Contig1_All	0.836667	3.99	22.69	9.17222	11.9507	24.3167		Flavin-binding monooxygenase family protein (best arabidopsis hit)	K19040//E3 ubiquitin-protein ligase ATL10/75/76/77/78 [EC:2.3.2.27];K19040//E3 ubiquitin-protein ligase ATL10/75/76/77/78 [EC:2.3.2.27];K19040//E3 ubiquitin-protein ligase ATL10/75/76/77/78 [EC:2.3.2.27];K15706//E3 ubiquitin-protein ligase RNF167 [EC:2.3.2.27];K19040//E3 ubiquitin-protein ligase ATL10/75/76/77/78 [EC:2.3.2.27]	XM_010688494.2 PREDICTED: Beta vulgaris subsp. vulgaris RING-H2 finger protein ATL80 (LOC104900954), mRNA	RING-H2 finger protein ATL80-like [Chenopodium quinoa]	Ring finger domain	[O] KOG0800 FOG: Predicted E3 ubiquitin ligase	RING-H2 finger protein ATL8 OS=Arabidopsis thaliana GN=ATL8 PE=2 SV=2	GO:0016021//integral component of membrane
CL104.Contig2_All	1.13667	16.9233	15.33	11.13	14.4611	10.7733		disease resistance protein (TIR-NBS-LRR class) (best arabidopsis hit)	K19613//leucine-rich repeat protein SHOC2		disease resistance protein RGA2-like [Spinacia oleracea]	NB-ARC domain		Disease resistance protein RGA2 OS=Solanum bulbocastanum GN=RGA2 PE=1 SV=1
CL104.Contig3_All	0.806667	13.77	10.6967	8.42444	10.9637	6.8		disease resistance protein (TIR-NBS-LRR class) (best arabidopsis hit)	K19613//leucine-rich repeat protein SHOC2		disease resistance protein RGA2-like [Spinacia oleracea]	NB-ARC domain		Disease resistance protein RGA2 OS=Solanum bulbocastanum GN=RGA2 PE=1 SV=1
CL104.Contig4_All	1.34333	22.1333	17.1533	13.5433	17.61	11.05		disease resistance protein (TIR-NBS-LRR class) (best arabidopsis hit)	K19613//leucine-rich repeat protein SHOC2		disease resistance protein RGA2-like [Spinacia oleracea]	NB-ARC domain		Disease resistance protein RGA2 OS=Solanum bulbocastanum GN=RGA2 PE=1 SV=1
CL10406.Contig15_All	31.66	0.33	0.13	10.7067	3.72222	0			K02291//15-cis-phytoene synthase [EC:2.5.1.32]+ko00906//Carotenoid biosynthesis+ko01100//Metabolic pathways+ko01110//Biosynthesis of secondary metabolites;K02291//15-cis-phytoene synthase [EC:2.5.1.32]+ko00906//Carotenoid biosynthesis+ko01100//Metabolic pathways+ko01110//Biosynthesis of secondary metabolites;K02291//15-cis-phytoene synthase [EC:2.5.1.32]+ko00906//Carotenoid biosynthesis+ko01100//…		PREDICTED: phytoene synthase 2, chloroplastic [Beta vulgaris subsp. vulgaris] >KMT14344.1 hypothetical protein BVRB_4g071260 [Beta vulgaris subsp. vulgaris]	Squalene/phytoene synthase	[I] KOG1459 Squalene synthetase	Phytoene synthase 2, chloroplastic (Fragment) OS=Solanum lycopersicum GN=PSY2 PE=2 SV=1
CL10406.Contig20_All	16.5767	0.583333	0.416667	5.85889	2.2863	0.286667			K02291//15-cis-phytoene synthase [EC:2.5.1.32]+ko00906//Carotenoid biosynthesis+ko01100//Metabolic pathways+ko01110//Biosynthesis of secondary metabolites;K02291//15-cis-phytoene synthase [EC:2.5.1.32]+ko00906//Carotenoid biosynthesis+ko01100//Metabolic pathways+ko01110//Biosynthesis of secondary metabolites;K02291//15-cis-phytoene synthase [EC:2.5.1.32]+ko00906//Carotenoid biosynthesis+ko01100//…		PREDICTED: phytoene synthase 2, chloroplastic [Beta vulgaris subsp. vulgaris] >KMT14344.1 hypothetical protein BVRB_4g071260 [Beta vulgaris subsp. vulgaris]	Squalene/phytoene synthase	[I] KOG1459 Squalene synthetase	Phytoene synthase 2, chloroplastic (Fragment) OS=Solanum lycopersicum GN=PSY2 PE=2 SV=1
CL10406.Contig29_All	5.12	0.38	0.4	1.96667	0.915556	0.42			K02291//15-cis-phytoene synthase [EC:2.5.1.32]+ko00906//Carotenoid biosynthesis+ko01100//Metabolic pathways+ko01110//Biosynthesis of secondary metabolites;K02291//15-cis-phytoene synthase [EC:2.5.1.32]+ko00906//Carotenoid biosynthesis+ko01100//Metabolic pathways+ko01110//Biosynthesis of secondary metabolites;K02291//15-cis-phytoene synthase [EC:2.5.1.32]+ko00906//Carotenoid biosynthesis+ko01100//…		PREDICTED: phytoene synthase 2, chloroplastic [Beta vulgaris subsp. vulgaris] >KMT14344.1 hypothetical protein BVRB_4g071260 [Beta vulgaris subsp. vulgaris]	Squalene/phytoene synthase	[I] KOG1459 Squalene synthetase	Phytoene synthase, chloroplastic OS=Oncidium hybrid cultivar GN=PSY PE=2 SV=1
CL10430.Contig3_All	0.666667	21.8433	37.1733	19.8944	26.3037	45.3167				XR_002509008.1 PREDICTED: Chenopodium quinoa uncharacterized LOC110709692 (LOC110709692), transcript variant X2, misc_RNA	hypothetical protein SOVF_130390 [Spinacia oleracea]	Methyl-accepting chemotaxis protein (MCP) signalling domain
CL10440.Contig1_All	20.4133	0.443333	0.23	7.02889	2.56741	0.333333			K20802//(R)-mandelonitrile lyase [EC:4.1.2.10]+ko01110//Biosynthesis of secondary metabolites+ko00460//Cyanoamino acid metabolism;K20802//(R)-mandelonitrile lyase [EC:4.1.2.10]+ko01110//Biosynthesis of secondary metabolites+ko00460//Cyanoamino acid metabolism;K20802//(R)-mandelonitrile lyase [EC:4.1.2.10]+ko01110//Biosynthesis of secondary metabolites+ko00460//Cyanoamino acid metabolism;K13544//p…	XM_021876011.1 PREDICTED: Chenopodium quinoa methylesterase 3-like (LOC110698565), mRNA	PREDICTED: salicylic acid-binding protein 2 [Beta vulgaris subsp. vulgaris] >KMT00551.1 hypothetical protein BVRB_9g218500 [Beta vulgaris subsp. vulgaris]	Alpha/beta hydrolase family	[Q] LSE0480 A Polyneuridine aldehyde esterase/hydroxynitrile lyase and related proteins	Salicylic acid-binding protein 2 OS=Nicotiana tabacum GN=SABP2 PE=1 SV=1
CL10440.Contig3_All	18.7733	0.423333	0.223333	6.47333	2.37333	0.4			K13544//pheophorbidase [EC:3.1.1.82]+ko00860//Porphyrin and chlorophyll metabolism+ko01110//Biosynthesis of secondary metabolites;K20802//(R)-mandelonitrile lyase [EC:4.1.2.10]+ko01110//Biosynthesis of secondary metabolites+ko00460//Cyanoamino acid metabolism;K13544//pheophorbidase [EC:3.1.1.82]+ko00860//Porphyrin and chlorophyll metabolism+ko01110//Biosynthesis of secondary metabolites;K20802//(…	XM_021876011.1 PREDICTED: Chenopodium quinoa methylesterase 3-like (LOC110698565), mRNA	PREDICTED: salicylic acid-binding protein 2 [Beta vulgaris subsp. vulgaris] >KMT00551.1 hypothetical protein BVRB_9g218500 [Beta vulgaris subsp. vulgaris]	Alpha/beta hydrolase family	[Q] LSE0480 A Polyneuridine aldehyde esterase/hydroxynitrile lyase and related proteins	Salicylic acid-binding protein 2 OS=Nicotiana tabacum GN=SABP2 PE=1 SV=1
CL10446.Contig4_All	0.846667	22.2167	19.9567	14.34	18.8378	22.88					uncharacterized protein LOC110794438 [Spinacia oleracea] >KNA08495.1 hypothetical protein SOVF_162080 [Spinacia oleracea]
CL10451.Contig1_All	3.25667	0.446667	0.306667	1.33667	0.696667	0.236667			K19476//vacuolar protein sorting-associated protein IST1+ko04144//Endocytosis;K19476//vacuolar protein sorting-associated protein IST1+ko04144//Endocytosis;K19476//vacuolar protein sorting-associated protein IST1+ko04144//Endocytosis;K19476//vacuolar protein sorting-associated protein IST1+ko04144//Endocytosis;K19476//vacuolar protein sorting-associated protein IST1+ko04144//Endocytosis		IST1 homolog [Chenopodium quinoa]	Regulator of Vps4 activity in the MVB pathway	[Z] KOG2027 Spindle pole body protein
CL10462.Contig2_All	13.9233	0.856667	1.21	5.33	2.46556	1.24667				XM_010673118.2 PREDICTED: Beta vulgaris subsp. vulgaris protein CLT2, chloroplastic (LOC104888219), mRNA	hypothetical protein BVRB_1g005450 [Beta vulgaris subsp. vulgaris]	CRT-like, chloroquine-resistance transporter-like	[R] LSE0266 A Uncharacterized integral membrane protein	Protein CLT2, chloroplastic OS=Arabidopsis thaliana GN=CLT2 PE=2 SV=1	GO:0016021//integral component of membrane
CL10470.Contig10_All	6.26	1.15333	0.603333	2.67222	1.4763	0.513333			K08286//protein-serine/threonine kinase [EC:2.7.11.-];K08286//protein-serine/threonine kinase [EC:2.7.11.-];K08286//protein-serine/threonine kinase [EC:2.7.11.-]	XM_021908853.1 PREDICTED: Chenopodium quinoa protein kinase PINOID 2-like (LOC110729136), mRNA	protein kinase PINOID 2-like [Chenopodium quinoa]	Protein kinase domain	[R] KOG0610 Putative serine/threonine protein kinase	Protein kinase PINOID 2 OS=Arabidopsis thaliana GN=PID2 PE=1 SV=1
CL10470.Contig4_All	8.6	0.96	0.273333	3.27778	1.5037	0.226667			K08286//protein-serine/threonine kinase [EC:2.7.11.-];K08286//protein-serine/threonine kinase [EC:2.7.11.-];K08286//protein-serine/threonine kinase [EC:2.7.11.-];K08286//protein-serine/threonine kinase [EC:2.7.11.-];K08286//protein-serine/threonine kinase [EC:2.7.11.-]	XM_021908853.1 PREDICTED: Chenopodium quinoa protein kinase PINOID 2-like (LOC110729136), mRNA	hypothetical protein SOVF_014480 [Spinacia oleracea]	Protein kinase domain	[R] KOG0610 Putative serine/threonine protein kinase	Protein kinase PINOID 2 OS=Arabidopsis thaliana GN=PID2 PE=1 SV=1
CL10491.Contig1_All	0.0633333	9.34	16.5733	8.65889	11.5241	38.4833
CL10491.Contig3_All	0.0633333	11.5	7.54667	6.37	8.47222	6.04667
CL10510.Contig2_All	0	5.80333	3.75667	3.18667	4.24889	6.15333			K21867//potassium channel;K21867//potassium channel;K14431//transcription factor TGA+ko04075//Plant hormone signal transduction;K14431//transcription factor TGA+ko04075//Plant hormone signal transduction;K14431//transcription factor TGA+ko04075//Plant hormone signal transduction		protein DOG1-like 3 [Spinacia oleracea]	Seed dormancy control	[K] LSE0395 A Predicted transcription factor	Protein DOG1-like 1 OS=Arabidopsis thaliana GN=DOGL1 PE=2 SV=1
CL10521.Contig2_All	0.563333	1.85333	11.2	4.53889	5.86407	0.72			K02995//small subunit ribosomal protein S8e+ko03010//Ribosome;K02995//small subunit ribosomal protein S8e+ko03010//Ribosome;K02995//small subunit ribosomal protein S8e+ko03010//Ribosome;K02995//small subunit ribosomal protein S8e+ko03010//Ribosome;K02995//small subunit ribosomal protein S8e+ko03010//Ribosome		40S ribosomal protein S82 putative [Albugo laibachii Nc14]	Ribosomal protein S8e	[J] KOG3283 40S ribosomal protein S8	40S ribosomal protein S8 OS=Zea mays GN=RPS8 PE=2 SV=2	GO:0005840//ribosome;GO:0000462//maturation of SSU-rRNA from tricistronic rRNA transcript (SSU-rRNA, 5.8S rRNA, LSU-rRNA);GO:0006412//translation;GO:0003735//structural constituent of ribosome;GO:0022627//cytosolic small ribosomal subunit
CL10548.Contig3_All	5.95333	0.563333	0.23	2.24889	1.01407	0.16			K03671//thioredoxin 1;K03671//thioredoxin 1;K03671//thioredoxin 1;K03671//thioredoxin 1;K03671//thioredoxin 1	XM_010692617.2 PREDICTED: Beta vulgaris subsp. vulgaris thioredoxin M3, chloroplastic (LOC104904386), transcript variant X2, mRNA	thioredoxin M3, chloroplastic-like [Spinacia oleracea]		[O] KOG0910 Thioredoxin-like protein	Thioredoxin M3, chloroplastic OS=Arabidopsis thaliana GN=GAT1 PE=2 SV=2
CL10607.Contig2_All	0.543333	1.55333	9.90667	4.00111	5.1537	1.45667			K02978//small subunit ribosomal protein S27e+ko03010//Ribosome;K02978//small subunit ribosomal protein S27e+ko03010//Ribosome;K02978//small subunit ribosomal protein S27e+ko03010//Ribosome;K02978//small subunit ribosomal protein S27e+ko03010//Ribosome;K02978//small subunit ribosomal protein S27e+ko03010//Ribosome	BT101514.1 Picea glauca clone GQ01306_D16 mRNA sequence	unnamed protein product [Coffea canephora]	Protein of unknown function (DUF1391)	[J] KOG1779 40s ribosomal protein S27	40S ribosomal protein S27-2 OS=Arabidopsis thaliana GN=RPS27B PE=2 SV=2	GO:0005840//ribosome;GO:0046872//metal ion binding;GO:0006412//translation;GO:0003735//structural constituent of ribosome
CL10649.Contig3_All	4.92333	0.43	0.15	1.83444	0.804815	0.18				XM_010676080.2 PREDICTED: Beta vulgaris subsp. vulgaris hypothetical protein (LOC104890550), mRNA	PREDICTED: uncharacterized protein LOC104890550 [Beta vulgaris subsp. vulgaris] >KMT14013.1 hypothetical protein BVRB_4g078420 [Beta vulgaris subsp. vulgaris]
CL10663.Contig2_All	0.45	1.44	3.2	1.69667	2.11222	6.98667			K19366//spartin+ko04144//Endocytosis;K19366//spartin+ko04144//Endocytosis;K19366//spartin+ko04144//Endocytosis;K19366//spartin+ko04144//Endocytosis		protein EARLY-RESPONSIVE TO DEHYDRATION 7, chloroplastic-like [Chenopodium quinoa]			Senescence/dehydration-associated protein At4g35985, chloroplastic OS=Arabidopsis thaliana GN=P85 PE=2 SV=1
CL10669.Contig4_All	4.07333	0.643333	0.21	1.64222	0.831852	0.306667			K03362//F-box and WD-40 domain protein 1/11+ko04120//Ubiquitin mediated proteolysis;K03362//F-box and WD-40 domain protein 1/11+ko04120//Ubiquitin mediated proteolysis;K14963//COMPASS component SWD3;K16794//platelet-activating factor acetylhydrolase IB subunit alpha+ko01100//Metabolic pathways+ko00565//Ether lipid metabolism;K03362//F-box and WD-40 domain protein 1/11+ko04120//Ubiquitin mediated …	XM_021875980.1 PREDICTED: Chenopodium quinoa protein JINGUBANG-like (LOC110698535), mRNA	WD-40 repeat family protein [Beta vulgaris]	WD domain, G-beta repeat	[R] KOG4155 FOG: WD40 repeat	Protein JINGUBANG OS=Arabidopsis thaliana GN=JGB PE=1 SV=1
CL10674.Contig2_All	1.4	12.84	29.19	14.4767	18.8356	28.88		Medicago truncatula Disease resistance protein (MTR_8g079450) mRNA, complete cds.	K13899//cystatin-C;K13899//cystatin-C;K13899//cystatin-C;K13899//cystatin-C;K13899//cystatin-C		PREDICTED: cysteine proteinase inhibitor 1 [Beta vulgaris subsp. vulgaris] >KMT04191.1 hypothetical protein BVRB_8g184860 [Beta vulgaris subsp. vulgaris]	Aspartic acid proteinase inhibitor	[O] LSE0450 A Cysteine proteinase inhibitor B (cystatin B)	Cysteine proteinase inhibitor 1 OS=Actinidia deliciosa PE=1 SV=1	GO:0004869//cysteine-type endopeptidase inhibitor activity
CL10712.Contig1_All	0.213333	1.06333	3.59667	1.62444	2.09481	9.80333					uncharacterized protein LOC110687199 [Chenopodium quinoa]	Domain of unknown function (DUF4228)
CL10725.Contig10_All	1.95667	32.5067	44.9367	26.4667	34.6367	31.32				XM_021899424.1 PREDICTED: Chenopodium quinoa uncharacterized LOC110720399 (LOC110720399), mRNA	uncharacterized protein LOC110728210 [Chenopodium quinoa]
CL10725.Contig1_All	0.603333	7.97333	9.26667	5.94778	7.72926	9.75				XM_021899424.1 PREDICTED: Chenopodium quinoa uncharacterized LOC110720399 (LOC110720399), mRNA	uncharacterized protein LOC110728210 [Chenopodium quinoa]
CL1073.Contig3_All	0.83	8.64667	15.34	8.27222	10.753	16.4933			K04733//interleukin-1 receptor-associated kinase 4 [EC:2.7.11.1];K04733//interleukin-1 receptor-associated kinase 4 [EC:2.7.11.1];K04733//interleukin-1 receptor-associated kinase 4 [EC:2.7.11.1];K04733//interleukin-1 receptor-associated kinase 4 [EC:2.7.11.1];K04733//interleukin-1 receptor-associated kinase 4 [EC:2.7.11.1]	KJ051759.1 Sesamum indicum clone TilSSR_22960 microsatellite Sesame_22960 sequence	LEAF RUST 10 DISEASE-RESISTANCE LOCUS RECEPTOR-LIKE PROTEIN KINASE-like 2.1 isoform X1 [Chenopodium quinoa]	Protein kinase domain	[T] KOG1187 Serine/threonine protein kinase	LEAF RUST 10 DISEASE-RESISTANCE LOCUS RECEPTOR-LIKE PROTEIN KINASE-like 2.1 OS=Arabidopsis thaliana GN=LRK10L-2.1 PE=3 SV=1
CL10733.Contig3_All	0.356667	11.2467	7.50667	6.37	8.37444	5.19667						SCAMP family
CL10782.Contig7_All	0.21	3.25	12.4133	5.29111	6.98481	16.1467			K14496//abscisic acid receptor PYR/PYL family+ko04016//MAPK signaling pathway - plant+ko04075//Plant hormone signal transduction;K14496//abscisic acid receptor PYR/PYL family+ko04016//MAPK signaling pathway - plant+ko04075//Plant hormone signal transduction;K14496//abscisic acid receptor PYR/PYL family+ko04016//MAPK signaling pathway - plant+ko04075//Plant hormone signal transduction;K14496//absc…	XM_021996007.1 PREDICTED: Spinacia oleracea abscisic acid receptor PYL9 (LOC110791253), mRNA	abscisic acid receptor PYL9 [Spinacia oleracea] >KNA13133.1 hypothetical protein SOVF_119530 [Spinacia oleracea]	Polyketide cyclase / dehydrase and lipid transport	[S] LSE0385 A Uncharacterized protein	Abscisic acid receptor PYL9 OS=Arabidopsis thaliana GN=PYL9 PE=1 SV=1
CL10785.Contig1_All	1.27333	138.207	134.913	91.4644	121.528	102.2			K04077//chaperonin GroEL+ko03018//RNA degradation;K04077//chaperonin GroEL+ko03018//RNA degradation;K04077//chaperonin GroEL+ko03018//RNA degradation		NDR1/HIN1-like protein 3 [Chenopodium quinoa]	Late embryogenesis abundant protein	[V] LSE0414 A Harpin-induced protein involved in plant hypersensitive response and related proteins	NDR1/HIN1-like protein 3 OS=Arabidopsis thaliana GN=NHL3 PE=1 SV=1
CL10785.Contig2_All	1.27333	138.31	124.057	87.88	116.749	78.1067			K04077//chaperonin GroEL+ko03018//RNA degradation;K04077//chaperonin GroEL+ko03018//RNA degradation;K04077//chaperonin GroEL+ko03018//RNA degradation		NDR1/HIN1-like protein 3 [Chenopodium quinoa]	Late embryogenesis abundant protein	[V] LSE0414 A Harpin-induced protein involved in plant hypersensitive response and related proteins	NDR1/HIN1-like protein 3 OS=Arabidopsis thaliana GN=NHL3 PE=1 SV=1
CL10785.Contig3_All	0.656667	66.16	60.2567	42.3578	56.2581	52.2833			K04077//chaperonin GroEL+ko03018//RNA degradation;K04077//chaperonin GroEL+ko03018//RNA degradation	XM_021910126.1 PREDICTED: Chenopodium quinoa NDR1/HIN1-like protein 3 (LOC110730324), mRNA	NDR1/HIN1-like protein 3 [Chenopodium quinoa]	Late embryogenesis abundant protein	[V] LSE0414 A Harpin-induced protein involved in plant hypersensitive response and related proteins	NDR1/HIN1-like protein 10 OS=Arabidopsis thaliana GN=NHL10 PE=2 SV=1
CL10785.Contig4_All	7.74333	330.987	211.147	183.292	241.809	144.907			K04077//chaperonin GroEL+ko03018//RNA degradation;K04077//chaperonin GroEL+ko03018//RNA degradation;K04077//chaperonin GroEL+ko03018//RNA degradation	XM_021910126.1 PREDICTED: Chenopodium quinoa NDR1/HIN1-like protein 3 (LOC110730324), mRNA	NDR1/HIN1-like protein 3 [Chenopodium quinoa]	Late embryogenesis abundant protein	[V] LSE0414 A Harpin-induced protein involved in plant hypersensitive response and related proteins	NDR1/HIN1-like protein 10 OS=Arabidopsis thaliana GN=NHL10 PE=2 SV=1
CL10785.Contig5_All	3.29	279.157	272.023	184.823	245.334	204.89			K04077//chaperonin GroEL+ko03018//RNA degradation;K04077//chaperonin GroEL+ko03018//RNA degradation		NDR1/HIN1-like protein 3 [Chenopodium quinoa]	Late embryogenesis abundant protein	[V] LSE0414 A Harpin-induced protein involved in plant hypersensitive response and related proteins	NDR1/HIN1-like protein 3 OS=Arabidopsis thaliana GN=NHL3 PE=1 SV=1
CL10790.Contig1_All	9.49333	0	0.1	3.19778	1.09926	0					hypothetical protein BVRB_5g120700 [Beta vulgaris subsp. vulgaris]			Trypsin/subtilisin inhibitor OS=Amaranthus caudatus PE=1 SV=1
CL10790.Contig2_All	69.5067	9.70333	5.31	28.1733	14.3956	2.30667					hypothetical protein SOVF_047380 [Spinacia oleracea]			Trypsin/subtilisin inhibitor OS=Amaranthus caudatus PE=1 SV=1
CL10790.Contig4_All	626.157	84.93	50.5967	253.894	129.807	30.6567					hypothetical protein BVRB_5g120700 [Beta vulgaris subsp. vulgaris]			Trypsin/subtilisin inhibitor OS=Amaranthus caudatus PE=1 SV=1
CL108.Contig10_All	13.3267	0.793333	0.123333	4.74778	1.88815	0.136667		Regulator of chromosome condensation (RCC1) family protein (best arabidopsis hit)	K10614//E3 ubiquitin-protein ligase HERC3 [EC:2.3.2.26]+ko04120//Ubiquitin mediated proteolysis;K10615//E3 ubiquitin-protein ligase HERC4 [EC:2.3.2.26]+ko04120//Ubiquitin mediated proteolysis;K10615//E3 ubiquitin-protein ligase HERC4 [EC:2.3.2.26]+ko04120//Ubiquitin mediated proteolysis;K10615//E3 ubiquitin-protein ligase HERC4 [EC:2.3.2.26]+ko04120//Ubiquitin mediated proteolysis;K10614//E3 ubiq…	XM_019250390.1 PREDICTED: Beta vulgaris subsp. vulgaris probable E3 ubiquitin-protein ligase HERC4 (LOC104897229), transcript variant X6, mRNA	probable E3 ubiquitin-protein ligase HERC4 [Chenopodium quinoa]	Regulator of chromosome condensation (RCC1) repeat	[S] KOG1426 FOG: RCC1 domain	PH, RCC1 and FYVE domains-containing protein 1 OS=Arabidopsis thaliana GN=PRAF1 PE=1 SV=1
CL108.Contig29_All	5.09333	0.646667	0	1.91333	0.853333	0.773333			K10615//E3 ubiquitin-protein ligase HERC4 [EC:2.3.2.26]+ko04120//Ubiquitin mediated proteolysis;K10614//E3 ubiquitin-protein ligase HERC3 [EC:2.3.2.26]+ko04120//Ubiquitin mediated proteolysis;K10614//E3 ubiquitin-protein ligase HERC3 [EC:2.3.2.26]+ko04120//Ubiquitin mediated proteolysis;K10615//E3 ubiquitin-protein ligase HERC4 [EC:2.3.2.26]+ko04120//Ubiquitin mediated proteolysis	XM_010684062.2 PREDICTED: Beta vulgaris subsp. vulgaris probable E3 ubiquitin-protein ligase HERC4 (LOC104897229), transcript variant X2, mRNA	probable E3 ubiquitin-protein ligase HERC4 [Chenopodium quinoa]	Regulator of chromosome condensation (RCC1) repeat	[S] KOG1426 FOG: RCC1 domain	PH, RCC1 and FYVE domains-containing protein 1 OS=Arabidopsis thaliana GN=PRAF1 PE=1 SV=1
CL1082.Contig3_All	20.01	0.373333	0.213333	6.86556	2.48407	0.52			K20728//vegetative storage protein 2+ko04016//MAPK signaling pathway - plant;K20728//vegetative storage protein 2+ko04016//MAPK signaling pathway - plant;K20728//vegetative storage protein 2+ko04016//MAPK signaling pathway - plant;K20728//vegetative storage protein 2+ko04016//MAPK signaling pathway - plant;K20728//vegetative storage protein 2+ko04016//MAPK signaling pathway - plant	XM_010691844.2 PREDICTED: Beta vulgaris subsp. vulgaris acid phosphatase 1 (LOC104903733), mRNA	PREDICTED: acid phosphatase 1 [Beta vulgaris subsp. vulgaris] >KMT01757.1 hypothetical protein BVRB_9g212060 [Beta vulgaris subsp. vulgaris]	HAD superfamily, subfamily IIIB (Acid phosphatase)	[R] LSE0440 A Predicted acid phosphatase/vegetative storage protein-like	Stem 28 kDa glycoprotein OS=Glycine max GN=VSPA PE=2 SV=1
CL1082.Contig4_All	47.1833	2.52	1.59667	17.1	7.07222	1.58333			K20728//vegetative storage protein 2+ko04016//MAPK signaling pathway - plant;K20728//vegetative storage protein 2+ko04016//MAPK signaling pathway - plant;K20728//vegetative storage protein 2+ko04016//MAPK signaling pathway - plant;K20728//vegetative storage protein 2+ko04016//MAPK signaling pathway - plant;K20728//vegetative storage protein 2+ko04016//MAPK signaling pathway - plant	XM_010691844.2 PREDICTED: Beta vulgaris subsp. vulgaris acid phosphatase 1 (LOC104903733), mRNA	PREDICTED: acid phosphatase 1 [Beta vulgaris subsp. vulgaris] >KMT01757.1 hypothetical protein BVRB_9g212060 [Beta vulgaris subsp. vulgaris]	HAD superfamily, subfamily IIIB (Acid phosphatase)	[R] LSE0440 A Predicted acid phosphatase/vegetative storage protein-like	Stem 28 kDa glycoprotein OS=Glycine max GN=VSPA PE=2 SV=1
CL10856.Contig6_All	0.37	0.98	8.26667	3.20556	4.15074	7.27667
CL10856.Contig8_All	0.25	0.686667	9.42	3.45222	4.51963	7.54667			K20506//tuliposide A-converting enzyme [EC:4.2.99.22];K20506//tuliposide A-converting enzyme [EC:4.2.99.22];K20506//tuliposide A-converting enzyme [EC:4.2.99.22];K17872//NADH:ubiquinone reductase (non-electrogenic) [EC:1.6.5.9]+ko00130//Ubiquinone and other terpenoid-quinone biosynthesis+ko01100//Metabolic pathways+ko01110//Biosynthesis of secondary metabolites	XM_004294788.2 PREDICTED: Fragaria vesca subsp. vesca 2-hydroxyisoflavanone dehydratase-like (LOC101303310), mRNA	probable carboxylesterase 7 [Chenopodium quinoa]	alpha/beta hydrolase fold	[V] KOG1515 Arylacetamide deacetylase	Probable carboxylesterase 12 OS=Arabidopsis thaliana GN=CXE12 PE=1 SV=1	GO:0008152//metabolic process;GO:0016787//hydrolase activity
CL10877.Contig1_All	0.21	9.13667	3.17667	4.17444	5.49593	0.403333			K01373//cathepsin F [EC:3.4.22.41];K01373//cathepsin F [EC:3.4.22.41];K01373//cathepsin F [EC:3.4.22.41];K01373//cathepsin F [EC:3.4.22.41];K01373//cathepsin F [EC:3.4.22.41]		cysteine proteinase precursor [Glycine max] >CAA83673.1 cysteine proteinase [Glycine max] >ADK24076.1 cysteine proteinase [Glycine max] >ADK24077.1 cysteine proteinase [Glycine max] >KRH34798.1 hypothetical protein GLYMA_10G207100 [Glycine max] >prf||2111244A Cys protease	Papain family cysteine protease	[O] KOG1542 Cysteine proteinase Cathepsin F	Probable cysteine protease RD19C OS=Arabidopsis thaliana GN=RD19C PE=2 SV=1	GO:0005615//extracellular space;GO:0051603//proteolysis involved in cellular protein catabolic process;GO:0008234//cysteine-type peptidase activity;GO:0004197//cysteine-type endopeptidase activity;GO:0005764//lysosome
CL10878.Contig1_All	0.186667	20.99	12.3233	11.1667	14.8267	11.6433			K22395//cinnamyl-alcohol dehydrogenase [EC:1.1.1.195]+ko01100//Metabolic pathways+ko01110//Biosynthesis of secondary metabolites+ko00940//Phenylpropanoid biosynthesis;K22395//cinnamyl-alcohol dehydrogenase [EC:1.1.1.195]+ko01100//Metabolic pathways+ko01110//Biosynthesis of secondary metabolites+ko00940//Phenylpropanoid biosynthesis;K22395//cinnamyl-alcohol dehydrogenase [EC:1.1.1.195]+ko01100//Me…	XM_021991805.1 PREDICTED: Spinacia oleracea berberine bridge enzyme-like 3 (LOC110787221), mRNA	hypothetical protein SOVF_031390 [Spinacia oleracea]	FAD binding domain	[QG] LSE0347 A Predicted berberine bridge enzyme/FAD-binding oxidoreductase	Berberine bridge enzyme-like 4 OS=Arabidopsis thaliana GN=FOX2 PE=2 SV=1
CL10878.Contig2_All	0.296667	30.9467	24.1033	18.4489	24.4996	21.6167			K22395//cinnamyl-alcohol dehydrogenase [EC:1.1.1.195]+ko01100//Metabolic pathways+ko01110//Biosynthesis of secondary metabolites+ko00940//Phenylpropanoid biosynthesis;K22395//cinnamyl-alcohol dehydrogenase [EC:1.1.1.195]+ko01100//Metabolic pathways+ko01110//Biosynthesis of secondary metabolites+ko00940//Phenylpropanoid biosynthesis;K22395//cinnamyl-alcohol dehydrogenase [EC:1.1.1.195]+ko01100//Me…	XM_021991805.1 PREDICTED: Spinacia oleracea berberine bridge enzyme-like 3 (LOC110787221), mRNA	berberine bridge enzyme-like 4 [Spinacia oleracea]	FAD binding domain	[QG] LSE0347 A Predicted berberine bridge enzyme/FAD-binding oxidoreductase	Berberine bridge enzyme-like 4 OS=Arabidopsis thaliana GN=FOX2 PE=2 SV=1
CL10878.Contig3_All	0.0366667	23.2867	11.6667	11.6633	15.5389	8.55			K22395//cinnamyl-alcohol dehydrogenase [EC:1.1.1.195]+ko01100//Metabolic pathways+ko01110//Biosynthesis of secondary metabolites+ko00940//Phenylpropanoid biosynthesis;K22395//cinnamyl-alcohol dehydrogenase [EC:1.1.1.195]+ko01100//Metabolic pathways+ko01110//Biosynthesis of secondary metabolites+ko00940//Phenylpropanoid biosynthesis;K22395//cinnamyl-alcohol dehydrogenase [EC:1.1.1.195]+ko01100//Me…	XM_021991805.1 PREDICTED: Spinacia oleracea berberine bridge enzyme-like 3 (LOC110787221), mRNA	hypothetical protein SOVF_031390 [Spinacia oleracea]	FAD binding domain	[QG] LSE0347 A Predicted berberine bridge enzyme/FAD-binding oxidoreductase	Berberine bridge enzyme-like 3 OS=Arabidopsis thaliana GN=FOX1 PE=2 SV=1
CL10931.Contig1_All	0.646667	10.7733	11.5533	7.65778	9.99481	10.55					uncharacterized protein LOC110716241 [Chenopodium quinoa]	PAR1 protein
CL10931.Contig2_All	0.893333	14.16	15.61	10.2211	13.3304	16.33				XM_021826894.1 PREDICTED: Hevea brasiliensis uncharacterized LOC110666408 (LOC110666408), mRNA	uncharacterized protein LOC110716241 [Chenopodium quinoa]	PAR1 protein
CL10945.Contig1_All	10.9167	3.45667	0.476667	4.95	2.96111	2.17			K17500//integrin-linked kinase-associated serine/threonine phosphatase 2C [EC:3.1.3.16];K17500//integrin-linked kinase-associated serine/threonine phosphatase 2C [EC:3.1.3.16]	XM_019247696.1 PREDICTED: Beta vulgaris subsp. vulgaris WAT1-related protein At3g28050 (LOC104884880), transcript variant X2, mRNA	WAT1-related protein At5g40230-like [Chenopodium quinoa]		[R] LSE0148 A Nodulin-like protein	WAT1-related protein At5g40230 OS=Arabidopsis thaliana GN=At5g40230 PE=3 SV=1	GO:0016021//integral component of membrane;GO:0022857//transmembrane transporter activity
CL10964.Contig2_All	12.3767	0.193333	0.53	4.36667	1.69667	0.286667				XM_021867965.1 PREDICTED: Chenopodium quinoa uncharacterized LOC110691028 (LOC110691028), mRNA	uncharacterized protein LOC110691028 [Chenopodium quinoa]
CL10973.Contig1_All	88.7467	16.3267	5.44333	36.8389	19.5363	7.50333
CL1098.Contig13_All	0.153333	8.40667	3.12667	3.89556	5.14296	1.88			K08818//cell division cycle 2-like [EC:2.7.11.22];K08818//cell division cycle 2-like [EC:2.7.11.22];K08818//cell division cycle 2-like [EC:2.7.11.22];K08818//cell division cycle 2-like [EC:2.7.11.22];K08818//cell division cycle 2-like [EC:2.7.11.22]	XM_021878988.1 PREDICTED: Chenopodium quinoa cyclin-dependent kinase G-2-like (LOC110701340), mRNA	cyclin-dependent kinase G-2 isoform X1 [Spinacia oleracea] >XP_021866317.1 cyclin-dependent kinase G-2 isoform X1 [Spinacia oleracea] >XP_021866318.1 cyclin-dependent kinase G-2 isoform X1 [Spinacia oleracea] >KNA04311.1 hypothetical protein SOVF_200870 [Spinacia oleracea]	Protein kinase domain	[R] KOG0663 Protein kinase PITSLRE and related kinases	Cyclin-dependent kinase G-2 OS=Oryza sativa subsp. japonica GN=CDKG-2 PE=2 SV=2
CL110.Contig10_All	0.0733333	4.86333	7.96	4.29889	5.70741	6.56333			K04733//interleukin-1 receptor-associated kinase 4 [EC:2.7.11.1];K04733//interleukin-1 receptor-associated kinase 4 [EC:2.7.11.1];K04733//interleukin-1 receptor-associated kinase 4 [EC:2.7.11.1];K04733//interleukin-1 receptor-associated kinase 4 [EC:2.7.11.1];K04733//interleukin-1 receptor-associated kinase 4 [EC:2.7.11.1]	XM_021859769.1 PREDICTED: Chenopodium quinoa calmodulin-binding receptor-like cytoplasmic kinase 2 (LOC110683407), mRNA	calmodulin-binding receptor-like cytoplasmic kinase 2 [Spinacia oleracea] >KNA25207.1 hypothetical protein SOVF_008590 [Spinacia oleracea]	ABC1 family	[T] KOG1187 Serine/threonine protein kinase	Calmodulin-binding receptor-like cytoplasmic kinase 2 OS=Arabidopsis thaliana GN=CRCK2 PE=2 SV=1
CL110.Contig32_All	0.386667	4.36667	8.57333	4.44222	5.79407	7.21333			K04733//interleukin-1 receptor-associated kinase 4 [EC:2.7.11.1];K04733//interleukin-1 receptor-associated kinase 4 [EC:2.7.11.1];K04733//interleukin-1 receptor-associated kinase 4 [EC:2.7.11.1];K04733//interleukin-1 receptor-associated kinase 4 [EC:2.7.11.1];K04733//interleukin-1 receptor-associated kinase 4 [EC:2.7.11.1]	XM_021865055.1 PREDICTED: Chenopodium quinoa calmodulin-binding receptor-like cytoplasmic kinase 2 (LOC110688320), mRNA	calmodulin-binding receptor-like cytoplasmic kinase 2 [Chenopodium quinoa]		[T] KOG1187 Serine/threonine protein kinase	Calmodulin-binding receptor-like cytoplasmic kinase 1 OS=Arabidopsis thaliana GN=CRCK1 PE=1 SV=1
CL110.Contig42_All	0.423333	6.17333	12.65	6.41556	8.41296	12.16			K04733//interleukin-1 receptor-associated kinase 4 [EC:2.7.11.1];K04733//interleukin-1 receptor-associated kinase 4 [EC:2.7.11.1];K04733//interleukin-1 receptor-associated kinase 4 [EC:2.7.11.1];K04733//interleukin-1 receptor-associated kinase 4 [EC:2.7.11.1];K04733//interleukin-1 receptor-associated kinase 4 [EC:2.7.11.1]	XM_021998256.1 PREDICTED: Spinacia oleracea calmodulin-binding receptor-like cytoplasmic kinase 2 (LOC110793384), mRNA	PREDICTED: calmodulin-binding receptor-like cytoplasmic kinase 2 [Beta vulgaris subsp. vulgaris] >KMT05128.1 hypothetical protein BVRB_7g172780 [Beta vulgaris subsp. vulgaris]	Protein kinase domain	[T] KOG1187 Serine/threonine protein kinase	Calmodulin-binding receptor-like cytoplasmic kinase 2 OS=Arabidopsis thaliana GN=CRCK2 PE=2 SV=1
CL11030.Contig1_All	6.78	0.62	6.42	4.60667	3.88222	9.58667			K00145//N-acetyl-gamma-glutamyl-phosphate reductase [EC:1.2.1.38]+ko00220//Arginine biosynthesis+ko01230//Biosynthesis of amino acids+ko01100//Metabolic pathways+ko01110//Biosynthesis of secondary metabolites+ko01210//2-Oxocarboxylic acid metabolism;K00145//N-acetyl-gamma-glutamyl-phosphate reductase [EC:1.2.1.38]+ko00220//Arginine biosynthesis+ko01230//Biosynthesis of amino acids+ko01100//Metabo…	XM_021920085.1 PREDICTED: Chenopodium quinoa phospholipase A1-IIdelta-like (LOC110739636), mRNA	hypothetical protein SOVF_027230 isoform A [Spinacia oleracea]	Lipase (class 3)	[I] KOG4569 Predicted lipase	Phospholipase A1-IIdelta OS=Arabidopsis thaliana GN=At2g42690 PE=1 SV=1
CL1106.Contig1_All	1.18	9.80333	12.2	7.72778	9.91037	18.3033			K13544//pheophorbidase [EC:3.1.1.82]+ko00860//Porphyrin and chlorophyll metabolism+ko01110//Biosynthesis of secondary metabolites;K13544//pheophorbidase [EC:3.1.1.82]+ko00860//Porphyrin and chlorophyll metabolism+ko01110//Biosynthesis of secondary metabolites;K13544//pheophorbidase [EC:3.1.1.82]+ko00860//Porphyrin and chlorophyll metabolism+ko01110//Biosynthesis of secondary metabolites;K13544//p…		hypothetical protein TSUD_303070 [Trifolium subterraneum]	alpha/beta hydrolase fold	[Q] LSE0480 A Polyneuridine aldehyde esterase/hydroxynitrile lyase and related proteins	Methylesterase 17 OS=Arabidopsis thaliana GN=MES17 PE=1 SV=1
CL1106.Contig28_All	8.66333	0.113333	0.17	2.98222	1.08852	0.163333			K13544//pheophorbidase [EC:3.1.1.82]+ko00860//Porphyrin and chlorophyll metabolism+ko01110//Biosynthesis of secondary metabolites;K13544//pheophorbidase [EC:3.1.1.82]+ko00860//Porphyrin and chlorophyll metabolism+ko01110//Biosynthesis of secondary metabolites;K13544//pheophorbidase [EC:3.1.1.82]+ko00860//Porphyrin and chlorophyll metabolism+ko01110//Biosynthesis of secondary metabolites;K13544//p…	HG975446.1 Solanum pennellii chromosome ch07, complete genome	methylesterase 17-like isoform X1 [Chenopodium quinoa]	alpha/beta hydrolase fold	[Q] LSE0480 A Polyneuridine aldehyde esterase/hydroxynitrile lyase and related proteins	Pheophorbidase OS=Raphanus sativus GN=PPD PE=1 SV=1
CL1106.Contig30_All	4.49333	0.21	0.31	1.67111	0.73037	0.386667			K13544//pheophorbidase [EC:3.1.1.82]+ko00860//Porphyrin and chlorophyll metabolism+ko01110//Biosynthesis of secondary metabolites;K13544//pheophorbidase [EC:3.1.1.82]+ko00860//Porphyrin and chlorophyll metabolism+ko01110//Biosynthesis of secondary metabolites;K13544//pheophorbidase [EC:3.1.1.82]+ko00860//Porphyrin and chlorophyll metabolism+ko01110//Biosynthesis of secondary metabolites;K13544//p…		methylesterase 17-like [Chenopodium quinoa] >XP_021758257.1 methylesterase 17-like [Chenopodium quinoa]	alpha/beta hydrolase fold	[Q] LSE0480 A Polyneuridine aldehyde esterase/hydroxynitrile lyase and related proteins	Methylesterase 1 OS=Arabidopsis thaliana GN=MES1 PE=1 SV=1
CL11064.Contig2_All	0.336667	12.3733	8.57	7.09333	9.34556	14.7733			K12875//apoptotic chromatin condensation inducer in the nucleus+ko03040//Spliceosome+ko03015//mRNA surveillance pathway+ko03013//RNA transport;K01674//carbonic anhydrase [EC:4.2.1.1]+ko00910//Nitrogen metabolism;K01051//pectinesterase [EC:3.1.1.11]+ko00040//Pentose and glucuronate interconversions+ko01100//Metabolic pathways;K01674//carbonic anhydrase [EC:4.2.1.1]+ko00910//Nitrogen metabolism	CP023126.1 Lupinus angustiflorus cultivar Tanjil chromosome LG-14	classical arabinogalactan protein 10-like [Chenopodium quinoa]		[WV] KOG1216 von Willebrand factor and related coagulation proteins	Extensin OS=Zea mays GN=HRGP PE=2 SV=1
CL11084.Contig3_All	8.41333	1.10333	0.856667	3.45778	1.80593	0.533333			K15333//tRNA guanosine-2'-O-methyltransferase [EC:2.1.1.34];K12619//5'-3' exoribonuclease 2 [EC:3.1.13.-]+ko03018//RNA degradation+ko03008//Ribosome biogenesis in eukaryotes;K13199//plasminogen activator inhibitor 1 RNA-binding protein;K13124//mitogen-activated protein kinase organizer 1;K14568//rRNA small subunit pseudouridine methyltransferase Nep1 [EC:2.1.1.260]+ko03008//Ribosome biogenesis in…	XM_010692079.1 PREDICTED: Beta vulgaris subsp. vulgaris subtilisin-like protease SBT1.6 (LOC104903936), mRNA	hypothetical protein SOVF_077740 [Spinacia oleracea]	Subtilase family	[OR] LSE0115 A Subtilisin-like proteinase	Subtilisin-like protease SBT1.6 OS=Arabidopsis thaliana GN=SBT1.6 PE=2 SV=1
CL11084.Contig4_All	9.84667	1.12	0.893333	3.95333	1.98889	0.71			K15333//tRNA guanosine-2'-O-methyltransferase [EC:2.1.1.34];K12619//5'-3' exoribonuclease 2 [EC:3.1.13.-]+ko03018//RNA degradation+ko03008//Ribosome biogenesis in eukaryotes;K13199//plasminogen activator inhibitor 1 RNA-binding protein;K13124//mitogen-activated protein kinase organizer 1;K14568//rRNA small subunit pseudouridine methyltransferase Nep1 [EC:2.1.1.260]+ko03008//Ribosome biogenesis in…	XM_010692079.1 PREDICTED: Beta vulgaris subsp. vulgaris subtilisin-like protease SBT1.6 (LOC104903936), mRNA	hypothetical protein SOVF_077740 [Spinacia oleracea]	Subtilase family	[OR] LSE0115 A Subtilisin-like proteinase	Subtilisin-like protease SBT1.6 OS=Arabidopsis thaliana GN=SBT1.6 PE=2 SV=1
CL11084.Contig5_All	16.26	1.66333	0.956667	6.29333	2.97111	0.623333			K15333//tRNA guanosine-2'-O-methyltransferase [EC:2.1.1.34];K12619//5'-3' exoribonuclease 2 [EC:3.1.13.-]+ko03018//RNA degradation+ko03008//Ribosome biogenesis in eukaryotes;K13199//plasminogen activator inhibitor 1 RNA-binding protein;K13124//mitogen-activated protein kinase organizer 1;K14568//rRNA small subunit pseudouridine methyltransferase Nep1 [EC:2.1.1.260]+ko03008//Ribosome biogenesis in…	XM_010692079.1 PREDICTED: Beta vulgaris subsp. vulgaris subtilisin-like protease SBT1.6 (LOC104903936), mRNA	hypothetical protein SOVF_077740 [Spinacia oleracea]	Subtilase family	[OR] LSE0115 A Subtilisin-like proteinase	Subtilisin-like protease SBT1.6 OS=Arabidopsis thaliana GN=SBT1.6 PE=2 SV=1
CL111.Contig20_All	2.80667	55.3167	66.6167	41.58	54.5044	51.2867			K13098//RNA-binding protein FUS;K13098//RNA-binding protein FUS;K02184//formin 2;K13098//RNA-binding protein FUS;K02184//formin 2	XM_022005096.1 PREDICTED: Spinacia oleracea nodulin-related protein 1-like (LOC110799828), mRNA	PREDICTED: nodulin-related protein 1 [Beta vulgaris subsp. vulgaris] >KMT08996.1 hypothetical protein BVRB_6g137060 [Beta vulgaris subsp. vulgaris]		[A] KOG2202 U2 snRNP splicing factor, small subunit, and related proteins	Sulfated surface glycoprotein 185 OS=Volvox carteri PE=1 SV=1
CL111.Contig28_All	6.44667	102.663	111.793	73.6344	96.0304	90.52				XM_022005096.1 PREDICTED: Spinacia oleracea nodulin-related protein 1-like (LOC110799828), mRNA	PREDICTED: nodulin-related protein 1 [Beta vulgaris subsp. vulgaris] >KMT08996.1 hypothetical protein BVRB_6g137060 [Beta vulgaris subsp. vulgaris]			DEAD-box ATP-dependent RNA helicase 52A OS=Oryza sativa subsp. japonica GN=Os06g0602400 PE=2 SV=2
CL111.Contig5_All	2.04333	36.92	39.04	26.0011	33.987	32.6967			K13098//RNA-binding protein FUS;K09250//cellular nucleic acid-binding protein;K13098//RNA-binding protein FUS;K02184//formin 2;K12741//heterogeneous nuclear ribonucleoprotein A1/A3+ko03040//Spliceosome	XM_022005096.1 PREDICTED: Spinacia oleracea nodulin-related protein 1-like (LOC110799828), mRNA	PREDICTED: nodulin-related protein 1 [Beta vulgaris subsp. vulgaris] >KMT08996.1 hypothetical protein BVRB_6g137060 [Beta vulgaris subsp. vulgaris]		[M] LSE0601 A Pollen extensin-like protein (Pex)	DEAD-box ATP-dependent RNA helicase 52A OS=Oryza sativa subsp. japonica GN=Os06g0602400 PE=2 SV=2
CL11101.Contig1_All	6.98333	0.583333	0.27	2.61222	1.15519	0.323333				XM_019251020.1 PREDICTED: Beta vulgaris subsp. vulgaris uncharacterized LOC104900135 (LOC104900135), mRNA	PREDICTED: uncharacterized protein LOC104900135 [Beta vulgaris subsp. vulgaris] >KMT05273.1 hypothetical protein BVRB_7g174120 [Beta vulgaris subsp. vulgaris]	Protein of unknown function (DUF1072)
CL11101.Contig2_All	6.28333	0.4	0.193333	2.29222	0.961852	0.186667				XM_019251020.1 PREDICTED: Beta vulgaris subsp. vulgaris uncharacterized LOC104900135 (LOC104900135), mRNA	PREDICTED: uncharacterized protein LOC104900135 [Beta vulgaris subsp. vulgaris] >KMT05273.1 hypothetical protein BVRB_7g174120 [Beta vulgaris subsp. vulgaris]	Domain of unknown function (DUF1884)
CL11138.Contig1_All	0.876667	12.51	16.4767	9.95444	12.9804	19.0867		Leucine-rich repeat transmembrane protein kinase (best arabidopsis hit)	K13420//LRR receptor-like serine/threonine-protein kinase FLS2 [EC:2.7.11.1]+ko04016//MAPK signaling pathway - plant+ko04626//Plant-pathogen interaction;K13420//LRR receptor-like serine/threonine-protein kinase FLS2 [EC:2.7.11.1]+ko04016//MAPK signaling pathway - plant+ko04626//Plant-pathogen interaction;K13420//LRR receptor-like serine/threonine-protein kinase FLS2 [EC:2.7.11.1]+ko04016//MAPK si…		polygalacturonase inhibitor-like [Chenopodium quinoa]	Leucine Rich repeats (2 copies)	[V] LSE0084 A Polygalacturonase inhibiting protein	Polygalacturonase inhibitor 2 OS=Arabidopsis thaliana GN=PGIP2 PE=2 SV=2
CL11138.Contig2_All	1.41	31.6033	58.7033	30.5722	40.293	68.76		Lycopersicon pimpinellifolium leucine rich repeat protein Cf-2.1 gene, complete cds.	K13420//LRR receptor-like serine/threonine-protein kinase FLS2 [EC:2.7.11.1]+ko04016//MAPK signaling pathway - plant+ko04626//Plant-pathogen interaction;K13420//LRR receptor-like serine/threonine-protein kinase FLS2 [EC:2.7.11.1]+ko04016//MAPK signaling pathway - plant+ko04626//Plant-pathogen interaction;K13420//LRR receptor-like serine/threonine-protein kinase FLS2 [EC:2.7.11.1]+ko04016//MAPK si…		polygalacturonase inhibitor 1-like, partial [Spinacia oleracea]	Leucine Rich repeats (2 copies)	[V] LSE0084 A Polygalacturonase inhibiting protein	Polygalacturonase inhibitor OS=Pyrus communis GN=PGIP PE=1 SV=1
CL11138.Contig3_All	0.11	3.37	7.13333	3.53778	4.68037	6.56667		Leucine-rich repeat transmembrane protein kinase (best arabidopsis hit)	K13420//LRR receptor-like serine/threonine-protein kinase FLS2 [EC:2.7.11.1]+ko04016//MAPK signaling pathway - plant+ko04626//Plant-pathogen interaction;K13420//LRR receptor-like serine/threonine-protein kinase FLS2 [EC:2.7.11.1]+ko04016//MAPK signaling pathway - plant+ko04626//Plant-pathogen interaction;K13420//LRR receptor-like serine/threonine-protein kinase FLS2 [EC:2.7.11.1]+ko04016//MAPK si…		polygalacturonase inhibitor-like [Chenopodium quinoa]	Leucine Rich repeats (2 copies)	[V] LSE0084 A Polygalacturonase inhibiting protein	Polygalacturonase inhibitor 2 OS=Arabidopsis thaliana GN=PGIP2 PE=2 SV=2
CL11138.Contig4_All	2.23667	51.62	110.593	54.8167	72.3433	117.743		Leucine-rich repeat receptor-like protein kinase family protein (best arabidopsis hit)	K13420//LRR receptor-like serine/threonine-protein kinase FLS2 [EC:2.7.11.1]+ko04016//MAPK signaling pathway - plant+ko04626//Plant-pathogen interaction;K13420//LRR receptor-like serine/threonine-protein kinase FLS2 [EC:2.7.11.1]+ko04016//MAPK signaling pathway - plant+ko04626//Plant-pathogen interaction;K13420//LRR receptor-like serine/threonine-protein kinase FLS2 [EC:2.7.11.1]+ko04016//MAPK si…		polygalacturonase inhibitor 1-like, partial [Spinacia oleracea]	Leucine Rich repeats (2 copies)	[V] LSE0084 A Polygalacturonase inhibiting protein	Polygalacturonase inhibitor 1 OS=Arabidopsis thaliana GN=PGIP1 PE=1 SV=1
CL1114.Contig13_All	0.313333	2.92	7.29667	3.51	4.57556	8.64			K11323//histone arginine demethylase JMJD6 [EC:1.14.11.-];K11323//histone arginine demethylase JMJD6 [EC:1.14.11.-]	XM_022010984.1 PREDICTED: Spinacia oleracea F-box protein At1g78280 (LOC110805367), mRNA	F-box protein At1g78280 [Spinacia oleracea]	Cupin-like domain	[BT] KOG2130 Phosphatidylserine-specific receptor PtdSerR, contains JmjC domain	F-box protein At1g78280 OS=Arabidopsis thaliana GN=At1g78280 PE=2 SV=3
CL1114.Contig18_All	0.576667	4.18	11.36	5.37222	6.97074	12.4667			K11323//histone arginine demethylase JMJD6 [EC:1.14.11.-];K11323//histone arginine demethylase JMJD6 [EC:1.14.11.-]	XM_021884560.1 PREDICTED: Chenopodium quinoa F-box protein At1g78280-like (LOC110706617), mRNA	PREDICTED: F-box protein At1g78280 [Beta vulgaris subsp. vulgaris] >KMT19814.1 hypothetical protein BVRB_1g008660 [Beta vulgaris subsp. vulgaris]	Cupin-like domain	[BT] KOG2130 Phosphatidylserine-specific receptor PtdSerR, contains JmjC domain	F-box protein At1g78280 OS=Arabidopsis thaliana GN=At1g78280 PE=2 SV=3
CL1114.Contig20_All	1.11	3.92333	13.42	6.15111	7.83148	22.25			K11323//histone arginine demethylase JMJD6 [EC:1.14.11.-];K11323//histone arginine demethylase JMJD6 [EC:1.14.11.-]	XM_022010984.1 PREDICTED: Spinacia oleracea F-box protein At1g78280 (LOC110805367), mRNA	LOW QUALITY PROTEIN: F-box protein At1g78280-like [Chenopodium quinoa]	Cupin-like domain	[BT] KOG2130 Phosphatidylserine-specific receptor PtdSerR, contains JmjC domain	F-box protein At1g78280 OS=Arabidopsis thaliana GN=At1g78280 PE=2 SV=3
CL1114.Contig29_All	0.466667	6.72667	11.9	6.36444	8.33037	7.42667				XM_022010984.1 PREDICTED: Spinacia oleracea F-box protein At1g78280 (LOC110805367), mRNA	hypothetical protein SOVF_097330 [Spinacia oleracea]	Phosphotransferase enzyme family	[BT] KOG2130 Phosphatidylserine-specific receptor PtdSerR, contains JmjC domain	F-box protein At1g78280 OS=Arabidopsis thaliana GN=At1g78280 PE=2 SV=3
CL1117.Contig1_All	0.0366667	8.57333	9.21667	5.94222	7.91074	8.36333			K01590//histidine decarboxylase [EC:4.1.1.22]+ko01100//Metabolic pathways+ko00340//Histidine metabolism+ko01110//Biosynthesis of secondary metabolites;K01590//histidine decarboxylase [EC:4.1.1.22]+ko01100//Metabolic pathways+ko00340//Histidine metabolism+ko01110//Biosynthesis of secondary metabolites;K01590//histidine decarboxylase [EC:4.1.1.22]+ko01100//Metabolic pathways+ko00340//Histidine meta…	XM_010682193.2 PREDICTED: Beta vulgaris subsp. vulgaris serine decarboxylase (LOC104895630), mRNA	PREDICTED: serine decarboxylase [Beta vulgaris subsp. vulgaris] >KMT19509.1 hypothetical protein BVRB_1g011320 [Beta vulgaris subsp. vulgaris]	Pyridoxal-dependent decarboxylase conserved domain	[E] KOG0629 Glutamate decarboxylase and related proteins	Serine decarboxylase OS=Arabidopsis thaliana GN=SDC PE=1 SV=1
CL1117.Contig32_All	0.22	13.9933	12.8	9.00444	11.9326	7.22333			K01590//histidine decarboxylase [EC:4.1.1.22]+ko01100//Metabolic pathways+ko00340//Histidine metabolism+ko01110//Biosynthesis of secondary metabolites;K01590//histidine decarboxylase [EC:4.1.1.22]+ko01100//Metabolic pathways+ko00340//Histidine metabolism+ko01110//Biosynthesis of secondary metabolites;K01590//histidine decarboxylase [EC:4.1.1.22]+ko01100//Metabolic pathways+ko00340//Histidine meta…	XM_021915918.1 PREDICTED: Chenopodium quinoa serine decarboxylase-like (LOC110735739), mRNA	serine decarboxylase-like [Chenopodium quinoa]	Pyridoxal-dependent decarboxylase conserved domain	[E] KOG0629 Glutamate decarboxylase and related proteins	Serine decarboxylase OS=Arabidopsis thaliana GN=SDC PE=1 SV=1
CL11182.Contig2_All	20.9433	0.65	1.1	7.56444	3.10481	2.91667			K15402//fatty acid omega-hydroxylase [EC:1.14.-.-]+ko00073//Cutin, suberine and wax biosynthesis;K15402//fatty acid omega-hydroxylase [EC:1.14.-.-]+ko00073//Cutin, suberine and wax biosynthesis;K15402//fatty acid omega-hydroxylase [EC:1.14.-.-]+ko00073//Cutin, suberine and wax biosynthesis;K15402//fatty acid omega-hydroxylase [EC:1.14.-.-]+ko00073//Cutin, suberine and wax biosynthesis;K15402//fat…	XM_021998338.1 PREDICTED: Spinacia oleracea cytochrome P450 86B1 (LOC110793463), mRNA	cytochrome P450 86B1 [Spinacia oleracea]	Cytochrome P450	[QI] KOG0157 Cytochrome P450 CYP4/CYP19/CYP26 subfamilies	Cytochrome P450 86B1 OS=Arabidopsis thaliana GN=CYP86B1 PE=2 SV=1
CL11182.Contig4_All	6.60667	0.186667	0.53	2.44111	1.05259	1.71333			K15402//fatty acid omega-hydroxylase [EC:1.14.-.-]+ko00073//Cutin, suberine and wax biosynthesis;K15402//fatty acid omega-hydroxylase [EC:1.14.-.-]+ko00073//Cutin, suberine and wax biosynthesis;K15402//fatty acid omega-hydroxylase [EC:1.14.-.-]+ko00073//Cutin, suberine and wax biosynthesis;K15402//fatty acid omega-hydroxylase [EC:1.14.-.-]+ko00073//Cutin, suberine and wax biosynthesis;K15402//fat…	XM_021998338.1 PREDICTED: Spinacia oleracea cytochrome P450 86B1 (LOC110793463), mRNA	cytochrome P450 86B1 [Spinacia oleracea]	Cytochrome P450	[QI] KOG0157 Cytochrome P450 CYP4/CYP19/CYP26 subfamilies	Cytochrome P450 86B1 OS=Arabidopsis thaliana GN=CYP86B1 PE=2 SV=1
CL11184.Contig1_All	1.19	21.2167	13.4333	11.9467	15.5322	0.666667			K02925//large subunit ribosomal protein L3e+ko03010//Ribosome;K02925//large subunit ribosomal protein L3e+ko03010//Ribosome;K02925//large subunit ribosomal protein L3e+ko03010//Ribosome;K02925//large subunit ribosomal protein L3e+ko03010//Ribosome;K02925//large subunit ribosomal protein L3e+ko03010//Ribosome	XM_016683511.1 PREDICTED: Capsicum annuum 60S ribosomal protein L3-2 (LOC107839868), transcript variant X2, mRNA	PREDICTED: 60S ribosomal protein L3-2 isoform X1 [Gossypium raimondii] >XP_016679691.1 PREDICTED: 60S ribosomal protein L3-2 [Gossypium hirsutum] >KJB77950.1 hypothetical protein B456_012G169700 [Gossypium raimondii] >KJB77953.1 hypothetical protein B456_012G169700 [Gossypium raimondii]	Ribosomal protein L3	[J] KOG0746 60S ribosomal protein L3 and related proteins	60S ribosomal protein L3 OS=Oryza sativa subsp. japonica GN=RPL3 PE=2 SV=2	GO:0005840//ribosome;GO:0006412//translation;GO:0003735//structural constituent of ribosome
CL1119.Contig10_All	1.36667	128.77	55	61.7122	81.8274	31.9367	C3H		K07560//D-aminoacyl-tRNA deacylase [EC:3.1.1.96];K03301//ATP:ADP antiporter, AAA family	XM_021876788.1 PREDICTED: Chenopodium quinoa zinc finger CCCH domain-containing protein 47-like (LOC110699286), mRNA	zinc finger CCCH domain-containing protein 47-like [Chenopodium quinoa]	Ankyrin repeat	[R] KOG1595 CCCH-type Zn-finger protein	Zinc finger CCCH domain-containing protein 47 OS=Arabidopsis thaliana GN=At3g55980 PE=2 SV=1
CL1119.Contig11_All	5.57333	219.907	122.93	116.137	152.991	72.6833	C3H		K12614//ATP-dependent RNA helicase DDX6/DHH1 [EC:3.6.4.13]+ko03018//RNA degradation	XM_022007055.1 PREDICTED: Spinacia oleracea zinc finger CCCH domain-containing protein 47-like (LOC110801667), transcript variant X1, mRNA	zinc finger CCCH domain-containing protein 29-like [Chenopodium quinoa]	Ankyrin repeat	[R] KOG1595 CCCH-type Zn-finger protein	Zinc finger CCCH domain-containing protein 47 OS=Arabidopsis thaliana GN=At3g55980 PE=2 SV=1
CL1119.Contig12_All	0.516667	37.7567	15.9367	18.07	23.9211	8.89	C3H		K07560//D-aminoacyl-tRNA deacylase [EC:3.1.1.96]	XM_021876788.1 PREDICTED: Chenopodium quinoa zinc finger CCCH domain-containing protein 47-like (LOC110699286), mRNA	zinc finger CCCH domain-containing protein 47-like [Chenopodium quinoa]	Ankyrin repeat	[R] KOG1595 CCCH-type Zn-finger protein	Zinc finger CCCH domain-containing protein 47 OS=Arabidopsis thaliana GN=At3g55980 PE=2 SV=1
CL1119.Contig13_All	0.0933333	15.9867	3.83	6.63667	8.81778	2.28	C3H			XM_021876788.1 PREDICTED: Chenopodium quinoa zinc finger CCCH domain-containing protein 47-like (LOC110699286), mRNA	zinc finger CCCH domain-containing protein 47-like [Chenopodium quinoa]	Ankyrin repeat	[R] KOG1595 CCCH-type Zn-finger protein	Zinc finger CCCH domain-containing protein 47 OS=Arabidopsis thaliana GN=At3g55980 PE=2 SV=1
CL1119.Contig14_All	0.106667	18.18	7.45667	8.58111	11.4059	3.70333	C3H			XM_021876788.1 PREDICTED: Chenopodium quinoa zinc finger CCCH domain-containing protein 47-like (LOC110699286), mRNA	zinc finger CCCH domain-containing protein 47-like [Chenopodium quinoa]	Ankyrin repeat	[R] KOG1595 CCCH-type Zn-finger protein	Zinc finger CCCH domain-containing protein 47 OS=Arabidopsis thaliana GN=At3g55980 PE=2 SV=1
CL1119.Contig15_All	2.96333	120.77	46.4333	56.7222	74.6419	27.12				XM_021913503.1 PREDICTED: Chenopodium quinoa zinc finger CCCH domain-containing protein 29-like (LOC110733450), mRNA	zinc finger CCCH domain-containing protein 47-like [Chenopodium quinoa]	C terminal SARAH domain of Mst1	[R] KOG1595 CCCH-type Zn-finger protein	Zinc finger CCCH domain-containing protein 29 OS=Arabidopsis thaliana GN=At2g40140 PE=1 SV=1
CL1119.Contig2_All	0.343333	10.5467	5.34333	5.41111	7.10037	2.71667	C3H			XM_021876788.1 PREDICTED: Chenopodium quinoa zinc finger CCCH domain-containing protein 47-like (LOC110699286), mRNA	zinc finger CCCH domain-containing protein 47-like [Chenopodium quinoa]	Ankyrin repeat	[R] KOG1595 CCCH-type Zn-finger protein	Zinc finger CCCH domain-containing protein 67 OS=Oryza sativa subsp. japonica GN=Os12g0515500 PE=2 SV=1
CL1119.Contig3_All	0.576667	33.8033	17.13	17.17	22.7011	8.96	C3H		K07560//D-aminoacyl-tRNA deacylase [EC:3.1.1.96];K03301//ATP:ADP antiporter, AAA family	XM_021913503.1 PREDICTED: Chenopodium quinoa zinc finger CCCH domain-containing protein 29-like (LOC110733450), mRNA	zinc finger CCCH domain-containing protein 47-like [Chenopodium quinoa]	Ankyrin repeat	[R] KOG1595 CCCH-type Zn-finger protein	Zinc finger CCCH domain-containing protein 47 OS=Arabidopsis thaliana GN=At3g55980 PE=2 SV=1
CL1119.Contig4_All	0.72	43.2533	13.0033	18.9922	25.083	7.14	C3H			XM_022007056.1 PREDICTED: Spinacia oleracea zinc finger CCCH domain-containing protein 47-like (LOC110801667), transcript variant X2, mRNA	zinc finger CCCH domain-containing protein 47-like [Chenopodium quinoa]	Ankyrin repeat	[R] KOG1595 CCCH-type Zn-finger protein	Zinc finger CCCH domain-containing protein 47 OS=Arabidopsis thaliana GN=At3g55980 PE=2 SV=1
CL1119.Contig5_All	1.64	91.0767	36.6433	43.12	56.9467	22.7733	C3H		K07560//D-aminoacyl-tRNA deacylase [EC:3.1.1.96];K03301//ATP:ADP antiporter, AAA family	XM_021876788.1 PREDICTED: Chenopodium quinoa zinc finger CCCH domain-containing protein 47-like (LOC110699286), mRNA	zinc finger CCCH domain-containing protein 47-like [Chenopodium quinoa]	Ankyrin repeat	[R] KOG1595 CCCH-type Zn-finger protein	Zinc finger CCCH domain-containing protein 47 OS=Arabidopsis thaliana GN=At3g55980 PE=2 SV=1
CL1119.Contig6_All	1.88667	106.753	36.9933	48.5444	64.097	24.8633	C3H			XM_022007056.1 PREDICTED: Spinacia oleracea zinc finger CCCH domain-containing protein 47-like (LOC110801667), transcript variant X2, mRNA	zinc finger CCCH domain-containing protein 47-like [Chenopodium quinoa]	Ankyrin repeat	[R] KOG1595 CCCH-type Zn-finger protein	Zinc finger CCCH domain-containing protein 47 OS=Arabidopsis thaliana GN=At3g55980 PE=2 SV=1
CL1119.Contig7_All	2.53667	109.15	52.8367	54.8411	72.2759	31.0467	C3H			XM_021876788.1 PREDICTED: Chenopodium quinoa zinc finger CCCH domain-containing protein 47-like (LOC110699286), mRNA	zinc finger CCCH domain-containing protein 47-like [Chenopodium quinoa]	Ankyrin repeat	[R] KOG1595 CCCH-type Zn-finger protein	Zinc finger CCCH domain-containing protein 47 OS=Arabidopsis thaliana GN=At3g55980 PE=2 SV=1
CL1119.Contig8_All	1.52	118.14	53.6533	57.7711	76.5215	33.71	C3H		K07560//D-aminoacyl-tRNA deacylase [EC:3.1.1.96];K03301//ATP:ADP antiporter, AAA family	XM_021876788.1 PREDICTED: Chenopodium quinoa zinc finger CCCH domain-containing protein 47-like (LOC110699286), mRNA	zinc finger CCCH domain-containing protein 47-like [Chenopodium quinoa]	Ankyrin repeat	[R] KOG1595 CCCH-type Zn-finger protein	Zinc finger CCCH domain-containing protein 47 OS=Arabidopsis thaliana GN=At3g55980 PE=2 SV=1
CL1119.Contig9_All	1.33	65.0267	26.1867	30.8478	40.687	15.99	C3H		K07560//D-aminoacyl-tRNA deacylase [EC:3.1.1.96];K03301//ATP:ADP antiporter, AAA family	XM_021876788.1 PREDICTED: Chenopodium quinoa zinc finger CCCH domain-containing protein 47-like (LOC110699286), mRNA	zinc finger CCCH domain-containing protein 47-like [Chenopodium quinoa]	Ankyrin repeat	[R] KOG1595 CCCH-type Zn-finger protein	Zinc finger CCCH domain-containing protein 47 OS=Arabidopsis thaliana GN=At3g55980 PE=2 SV=1
CL11197.Contig1_All	0.33	2.05333	6.36667	2.91667	3.77889	7.44667
CL1125.Contig38_All	2.21333	3.91667	8.46333	4.86444	5.74815	9.21333			K03781//catalase [EC:1.11.1.6]+ko04016//MAPK signaling pathway - plant+ko04146//Peroxisome+ko00380//Tryptophan metabolism+ko01110//Biosynthesis of secondary metabolites+ko01200//Carbon metabolism+ko00630//Glyoxylate and dicarboxylate metabolism	XM_010695206.2 PREDICTED: Beta vulgaris subsp. vulgaris traB domain-containing protein (LOC104906453), mRNA	PREDICTED: traB domain-containing protein [Beta vulgaris subsp. vulgaris] >KMS99056.1 hypothetical protein BVRB_3g066580 [Beta vulgaris subsp. vulgaris]	TraB family	[T] KOG2860 Uncharacterized conserved protein, contains TraB domain
CL1127.Contig42_All	7.85333	2.25333	0.44	3.51556	2.06963	0.35			K00939//adenylate kinase [EC:2.7.4.3]+ko00230//Purine metabolism+ko01100//Metabolic pathways+ko01110//Biosynthesis of secondary metabolites+ko00730//Thiamine metabolism;K00939//adenylate kinase [EC:2.7.4.3]+ko00230//Purine metabolism+ko01100//Metabolic pathways+ko01110//Biosynthesis of secondary metabolites+ko00730//Thiamine metabolism;K00939//adenylate kinase [EC:2.7.4.3]+ko00230//Purine metabol…	XM_021886192.1 PREDICTED: Chenopodium quinoa adenylate kinase 5, chloroplastic-like (LOC110708084), mRNA	adenylate kinase 5, chloroplastic-like isoform X1 [Chenopodium quinoa]	Adenylate kinase	[F] KOG3078 Adenylate kinase	Probable adenylate kinase 5, chloroplastic OS=Oryza sativa subsp. japonica GN=Os08g0288200 PE=2 SV=2
CL11289.Contig1_All	1.43333	34.7833	22.8333	19.6833	25.7667	15.6133				XM_010682712.2 PREDICTED: Beta vulgaris subsp. vulgaris hypothetical protein (LOC104896033), mRNA	PREDICTED: uncharacterized protein LOC104896033 [Beta vulgaris subsp. vulgaris] >KMT08586.1 hypothetical protein BVRB_6g138650 [Beta vulgaris subsp. vulgaris]	Protein of unknown function (DUF740)
CL11289.Contig2_All	0.346667	11.2333	9.28667	6.95556	9.15852	5.53333				XM_010682712.2 PREDICTED: Beta vulgaris subsp. vulgaris hypothetical protein (LOC104896033), mRNA	PREDICTED: uncharacterized protein LOC104896033 [Beta vulgaris subsp. vulgaris] >KMT08586.1 hypothetical protein BVRB_6g138650 [Beta vulgaris subsp. vulgaris]	Protein of unknown function (DUF740)
CL11289.Contig3_All	1.31667	57.8667	54.2433	37.8089	49.973	35.9167				XM_010682712.2 PREDICTED: Beta vulgaris subsp. vulgaris hypothetical protein (LOC104896033), mRNA	PREDICTED: uncharacterized protein LOC104896033 [Beta vulgaris subsp. vulgaris] >KMT08586.1 hypothetical protein BVRB_6g138650 [Beta vulgaris subsp. vulgaris]	Protein of unknown function (DUF740)
CL11289.Contig4_All	2.05	55.3733	31.89	29.7711	39.0115	22.06				XM_010682712.2 PREDICTED: Beta vulgaris subsp. vulgaris hypothetical protein (LOC104896033), mRNA	PREDICTED: uncharacterized protein LOC104896033 [Beta vulgaris subsp. vulgaris] >KMT08586.1 hypothetical protein BVRB_6g138650 [Beta vulgaris subsp. vulgaris]	Protein of unknown function (DUF740)
CL11289.Contig5_All	0.276667	7.96	9.43	5.88889	7.75963	5.41333				XM_010682712.2 PREDICTED: Beta vulgaris subsp. vulgaris hypothetical protein (LOC104896033), mRNA	PREDICTED: uncharacterized protein LOC104896033 [Beta vulgaris subsp. vulgaris] >KMT08586.1 hypothetical protein BVRB_6g138650 [Beta vulgaris subsp. vulgaris]	Protein of unknown function (DUF740)
CL11289.Contig6_All	0.66	18.22	16.82	11.9	15.6467	10.2467				XM_010682712.2 PREDICTED: Beta vulgaris subsp. vulgaris hypothetical protein (LOC104896033), mRNA	PREDICTED: uncharacterized protein LOC104896033 [Beta vulgaris subsp. vulgaris] >KMT08586.1 hypothetical protein BVRB_6g138650 [Beta vulgaris subsp. vulgaris]	Protein of unknown function (DUF740)
CL11289.Contig7_All	0.143333	6.82667	3.65667	3.54222	4.67519	2.67				XM_010682712.2 PREDICTED: Beta vulgaris subsp. vulgaris hypothetical protein (LOC104896033), mRNA	PREDICTED: uncharacterized protein LOC104896033 [Beta vulgaris subsp. vulgaris] >KMT08586.1 hypothetical protein BVRB_6g138650 [Beta vulgaris subsp. vulgaris]	Protein of unknown function (DUF740)
CL1129.Contig1_All	2.34667	1.07	0.2	1.20556	0.825185	0			K19861//benzyl alcohol O-benzoyltransferase [EC:2.3.1.196 2.3.1.232];K19861//benzyl alcohol O-benzoyltransferase [EC:2.3.1.196 2.3.1.232];K19861//benzyl alcohol O-benzoyltransferase [EC:2.3.1.196 2.3.1.232];K19861//benzyl alcohol O-benzoyltransferase [EC:2.3.1.196 2.3.1.232];K19861//benzyl alcohol O-benzoyltransferase [EC:2.3.1.196 2.3.1.232]	XM_010674449.2 PREDICTED: Beta vulgaris subsp. vulgaris benzyl alcohol O-benzoyltransferase (LOC104889262), mRNA	benzyl alcohol O-benzoyltransferase-like [Spinacia oleracea] >KNA08666.1 hypothetical protein SOVF_160600 [Spinacia oleracea]	Transferase family	[RQ] LSE0273 A Predicted N-hydroxycinnamoyl/benzoyltransferase	Benzyl alcohol O-benzoyltransferase OS=Nicotiana tabacum GN=HSR201 PE=1 SV=1
CL1130.Contig8_All	0.806667	8.01	11.78	6.86556	8.88519	23.8567			K14709//solute carrier family 39 (zinc transporter), member 1/2/3;K08237//hydroquinone glucosyltransferase [EC:2.4.1.218];K08237//hydroquinone glucosyltransferase [EC:2.4.1.218];K08237//hydroquinone glucosyltransferase [EC:2.4.1.218];K03809//NAD(P)H dehydrogenase (quinone) [EC:1.6.5.2]+ko00130//Ubiquinone and other terpenoid-quinone biosynthesis+ko01100//Metabolic pathways+ko01110//Biosynthesis o…	XM_017382053.1 PREDICTED: Daucus carota subsp. sativus anthocyanidin 3-O-glucosyltransferase 2-like (LOC108210671), mRNA	anthocyanidin 3-O-glucosyltransferase 2-like [Spinacia oleracea]	UDP-glucoronosyl and UDP-glucosyl transferase	[GC] KOG1192 UDP-glucuronosyl and UDP-glucosyl transferase	UDP-glycosyltransferase 71A15 OS=Malus domestica GN=UGT71A15 PE=1 SV=1
CL11320.Contig3_All	6.38667	1.84667	0.393333	2.87556	1.70519	0.58		Flavin-binding monooxygenase family protein (best arabidopsis hit)	K19040//E3 ubiquitin-protein ligase ATL10/75/76/77/78 [EC:2.3.2.27];K19040//E3 ubiquitin-protein ligase ATL10/75/76/77/78 [EC:2.3.2.27];K19040//E3 ubiquitin-protein ligase ATL10/75/76/77/78 [EC:2.3.2.27];K19040//E3 ubiquitin-protein ligase ATL10/75/76/77/78 [EC:2.3.2.27]		hypothetical protein BVRB_9g216730 [Beta vulgaris subsp. vulgaris]	Ring finger domain	[O] KOG0800 FOG: Predicted E3 ubiquitin ligase	RING-H2 finger protein ATL73 OS=Arabidopsis thaliana GN=ATL73 PE=2 SV=1
CL1133.Contig1_All	2.33667	27.81	11.4367	13.8611	17.7026	15.0833	AP2-EREBP	Malus x domestica AP2 domain class transcription factor (AP2D43) mRNA, complete cds	K09286//EREBP-like factor;K09286//EREBP-like factor;K09286//EREBP-like factor;K09286//EREBP-like factor;K09286//EREBP-like factor	XM_021984717.1 PREDICTED: Spinacia oleracea ethylene-responsive transcription factor 4-like (LOC110780296), mRNA	ethylene-responsive transcription factor 4-like [Spinacia oleracea]	AP2 domain	[K] LSE0301 A AP2 domain transcription factor	Ethylene-responsive transcription factor 9 OS=Arabidopsis thaliana GN=ERF9 PE=2 SV=1
CL11368.Contig3_All	12.4233	0.783333	0.496667	4.56778	1.94926	0.98
CL11368.Contig4_All	6.71667	1.51	0	2.74222	1.41741	0.28			K15255//ATP-dependent DNA helicase PIF1 [EC:3.6.4.12];K15255//ATP-dependent DNA helicase PIF1 [EC:3.6.4.12];K15255//ATP-dependent DNA helicase PIF1 [EC:3.6.4.12];K15255//ATP-dependent DNA helicase PIF1 [EC:3.6.4.12];K15255//ATP-dependent DNA helicase PIF1 [EC:3.6.4.12]		PREDICTED: uncharacterized protein LOC109158453 [Ipomoea nil]	Zinc-binding domain of Paramyxoviridae V protein	[D] KOG0987 DNA helicase PIF1/RRM3
CL11378.Contig1_All	0	14.88	0	4.96	6.61333	0			K10955//mucin-2;K14306//nuclear pore complex protein Nup62+ko03013//RNA transport;K14306//nuclear pore complex protein Nup62+ko03013//RNA transport;K14306//nuclear pore complex protein Nup62+ko03013//RNA transport		uncharacterized protein DDB_G0271670, partial [Zea mays]	Phage related hypothetical protein (DUF1799)	[Y] KOG2992 Nucleolar GTPase/ATPase p130	Myrosinase-binding protein 2 OS=Arabidopsis thaliana GN=MBP2 PE=2 SV=1
CL11393.Contig5_All	0.946667	20.64	15.4267	12.3378	16.1348	13.9567			K09060//plant G-box-binding factor;K04450//cyclic AMP-dependent transcription factor ATF-2;K09060//plant G-box-binding factor;K09060//plant G-box-binding factor;K09060//plant G-box-binding factor	XM_021918400.1 PREDICTED: Chenopodium quinoa bZIP transcription factor 53-like (LOC110738034), mRNA	PREDICTED: bZIP transcription factor 53 [Beta vulgaris subsp. vulgaris] >KMT16231.1 hypothetical protein BVRB_3g053880 [Beta vulgaris subsp. vulgaris]	bZIP transcription factor	[KR] LSE0037 A R2R3-type MYB transcription factors/VIP1, involved in Agrobacterium VirE2 nuclear import and infectivity	bZIP transcription factor 53 OS=Arabidopsis thaliana GN=BZIP53 PE=1 SV=1
CL114.Contig18_All	0.373333	8.45333	6.63667	5.15444	6.74815	5.35			K11446//histone demethylase JARID1 [EC:1.14.11.-];K11446//histone demethylase JARID1 [EC:1.14.11.-];K11446//histone demethylase JARID1 [EC:1.14.11.-];K11446//histone demethylase JARID1 [EC:1.14.11.-];K11446//histone demethylase JARID1 [EC:1.14.11.-]		PREDICTED: lysine-specific demethylase JMJ706 [Beta vulgaris subsp. vulgaris] >KMT11364.1 hypothetical protein BVRB_5g106970 [Beta vulgaris subsp. vulgaris]	C5HC2 zinc finger	[R] KOG1246 DNA-binding protein jumonji/RBP2/SMCY, contains JmjC domain	Lysine-specific demethylase JMJ706 OS=Oryza sativa subsp. japonica GN=JMJ706 PE=2 SV=1
CL1143.Contig11_All	0	27.3633	100.573	42.6456	56.8607	76.92			K21989//calcium permeable stress-gated cation channel		hypothetical protein SOVF_090430 [Spinacia oleracea]	Calmodulin binding protein-like	[RT] LSE0433 A Predicted calmodulin-binding protein	Calmodulin-binding protein 60 B OS=Arabidopsis thaliana GN=CBP60B PE=2 SV=1
CL1143.Contig13_All	0.01	1.81333	7.46	3.09444	4.12259	7.36667			K21989//calcium permeable stress-gated cation channel		PREDICTED: calmodulin-binding protein 60 B-like [Beta vulgaris subsp. vulgaris]	Calmodulin binding protein-like	[RT] LSE0433 A Predicted calmodulin-binding protein	Calmodulin-binding protein 60 B OS=Arabidopsis thaliana GN=CBP60B PE=2 SV=1
CL1143.Contig16_All	0.35	21.6833	25.5033	15.8456	21.0107	18.41			K21989//calcium permeable stress-gated cation channel		PREDICTED: calmodulin-binding protein 60 B-like [Beta vulgaris subsp. vulgaris]	Calmodulin binding protein-like	[RT] LSE0433 A Predicted calmodulin-binding protein	Calmodulin-binding protein 60 B OS=Arabidopsis thaliana GN=CBP60B PE=2 SV=1
CL1143.Contig19_All	0	15.7533	25.55	13.7678	18.357	4.79667			K21989//calcium permeable stress-gated cation channel		hypothetical protein BVRB_4g076470 [Beta vulgaris subsp. vulgaris]	Calmodulin binding protein-like	[RT] LSE0433 A Predicted calmodulin-binding protein	Calmodulin-binding protein 60 B OS=Arabidopsis thaliana GN=CBP60B PE=2 SV=1
CL1143.Contig1_All	0	7.84333	6.11333	4.65222	6.20296	1.69			K21989//calcium permeable stress-gated cation channel		hypothetical protein BVRB_4g076470 [Beta vulgaris subsp. vulgaris]	Calmodulin binding protein-like	[RT] LSE0433 A Predicted calmodulin-binding protein	Calmodulin-binding protein 60 B OS=Arabidopsis thaliana GN=CBP60B PE=2 SV=1
CL1143.Contig20_All	0.163333	16.7967	11.3233	9.42778	12.5159	8.51			K21989//calcium permeable stress-gated cation channel		PREDICTED: calmodulin-binding protein 60 B-like [Beta vulgaris subsp. vulgaris]	Calmodulin binding protein-like	[RT] LSE0433 A Predicted calmodulin-binding protein	Calmodulin-binding protein 60 B OS=Arabidopsis thaliana GN=CBP60B PE=2 SV=1
CL1143.Contig21_All	0	8.56667	13.7467	7.43778	9.91704	4.50333			K21989//calcium permeable stress-gated cation channel		PREDICTED: calmodulin-binding protein 60 B-like [Beta vulgaris subsp. vulgaris]	Calmodulin binding protein-like	[RT] LSE0433 A Predicted calmodulin-binding protein	Calmodulin-binding protein 60 B OS=Arabidopsis thaliana GN=CBP60B PE=2 SV=1
CL1143.Contig22_All	6.46667	56.95	157.263	73.56	95.9244	175.007			K21989//calcium permeable stress-gated cation channel		hypothetical protein SOVF_090430 [Spinacia oleracea]	Calmodulin binding protein-like	[RT] LSE0433 A Predicted calmodulin-binding protein	Calmodulin-binding protein 60 B OS=Arabidopsis thaliana GN=CBP60B PE=2 SV=1
CL1143.Contig25_All	0.323333	22.25	30.76	17.7778	23.5959	17.9133			K21989//calcium permeable stress-gated cation channel		hypothetical protein BVRB_4g076470 [Beta vulgaris subsp. vulgaris]	Calmodulin binding protein-like	[RT] LSE0433 A Predicted calmodulin-binding protein	Calmodulin-binding protein 60 B OS=Arabidopsis thaliana GN=CBP60B PE=2 SV=1
CL1143.Contig28_All	0.69	26.7567	16.85	14.7656	19.4574	14.0833			K21989//calcium permeable stress-gated cation channel		PREDICTED: calmodulin-binding protein 60 B-like [Beta vulgaris subsp. vulgaris]	Calmodulin binding protein-like	[RT] LSE0433 A Predicted calmodulin-binding protein	Calmodulin-binding protein 60 B OS=Arabidopsis thaliana GN=CBP60B PE=2 SV=1
CL1143.Contig3_All	0.0766667	9.88667	11.9067	7.29	9.69444	7.55667			K21989//calcium permeable stress-gated cation channel		hypothetical protein BVRB_4g076470 [Beta vulgaris subsp. vulgaris]	Calmodulin binding protein-like	[RT] LSE0433 A Predicted calmodulin-binding protein	Calmodulin-binding protein 60 B OS=Arabidopsis thaliana GN=CBP60B PE=2 SV=1
CL1143.Contig4_All	0.196667	2.56333	4.83667	2.53222	3.31074	6.09333			K21989//calcium permeable stress-gated cation channel		hypothetical protein BVRB_4g076470 [Beta vulgaris subsp. vulgaris]	Calmodulin binding protein-like	[RT] LSE0433 A Predicted calmodulin-binding protein	Calmodulin-binding protein 60 B OS=Arabidopsis thaliana GN=CBP60B PE=2 SV=1
CL1143.Contig6_All	0	0.756667	15.39	5.38222	7.1763	9.89			K21989//calcium permeable stress-gated cation channel		PREDICTED: calmodulin-binding protein 60 B-like [Beta vulgaris subsp. vulgaris]	Calmodulin binding protein-like	[RT] LSE0433 A Predicted calmodulin-binding protein	Calmodulin-binding protein 60 B OS=Arabidopsis thaliana GN=CBP60B PE=2 SV=1
CL1143.Contig9_All	0.233333	40.5133	38.4133	26.3867	35.1044	43.6567			K21989//calcium permeable stress-gated cation channel		protein SAR DEFICIENT 1-like isoform X1 [Chenopodium quinoa]	Calmodulin binding protein-like	[RT] LSE0433 A Predicted calmodulin-binding protein	Calmodulin-binding protein 60 B OS=Arabidopsis thaliana GN=CBP60B PE=2 SV=1
CL11452.Contig6_All	0.0366667	4.72	5.10333	3.28667	4.37	6.80667		PREDICTED: Vitis vinifera hypothetical protein LOC100258795, transcript variant 1 (LOC100258795), mRNA	K05643//ATP-binding cassette, subfamily A (ABC1), member 3+ko02010//ABC transporters;K05643//ATP-binding cassette, subfamily A (ABC1), member 3+ko02010//ABC transporters;K05643//ATP-binding cassette, subfamily A (ABC1), member 3+ko02010//ABC transporters;K05643//ATP-binding cassette, subfamily A (ABC1), member 3+ko02010//ABC transporters;K05641//ATP-binding cassette, subfamily A (ABC1), member 1+…	XM_021890556.1 PREDICTED: Chenopodium quinoa ABC transporter A family member 2-like (LOC110712126), mRNA	ABC transporter A family member 2-like [Chenopodium quinoa]	ABC transporter	[IR] KOG0059 Lipid exporter ABCA1 and related proteins, ABC superfamily	ABC transporter A family member 2 OS=Arabidopsis thaliana GN=ABCA2 PE=2 SV=1
CL11452.Contig7_All	1.35333	8.28333	23.5033	11.0467	14.2778	36.2233		PREDICTED: Vitis vinifera hypothetical protein LOC100258795, transcript variant 1 (LOC100258795), mRNA	K05643//ATP-binding cassette, subfamily A (ABC1), member 3+ko02010//ABC transporters;K05643//ATP-binding cassette, subfamily A (ABC1), member 3+ko02010//ABC transporters;K05641//ATP-binding cassette, subfamily A (ABC1), member 1+ko02010//ABC transporters;K05643//ATP-binding cassette, subfamily A (ABC1), member 3+ko02010//ABC transporters;K05643//ATP-binding cassette, subfamily A (ABC1), member 3+…	XM_021890556.1 PREDICTED: Chenopodium quinoa ABC transporter A family member 2-like (LOC110712126), mRNA	ABC transporter A family member 2-like [Chenopodium quinoa]	ABC transporter	[IR] KOG0059 Lipid exporter ABCA1 and related proteins, ABC superfamily	ABC transporter A family member 2 OS=Arabidopsis thaliana GN=ABCA2 PE=2 SV=1
CL11466.Contig2_All	0.173333	2.24667	12.85	5.09	6.72889	15.33					protein EARLY FLOWERING 4-like [Spinacia oleracea] >KNA20765.1 hypothetical protein SOVF_049350 [Spinacia oleracea]	Protein of unknown function (DUF1313)	[S] LSE0080 A Uncharacterized protein	Protein EARLY FLOWERING 4 OS=Arabidopsis thaliana GN=ELF4 PE=1 SV=1
CL11483.Contig3_All	2.10333	109.033	159.747	90.2944	119.691	154.743			K00993//ethanolaminephosphotransferase [EC:2.7.8.1]+ko00440//Phosphonate and phosphinate metabolism+ko01100//Metabolic pathways+ko01110//Biosynthesis of secondary metabolites+ko00564//Glycerophospholipid metabolism+ko00565//Ether lipid metabolism		uncharacterized protein LOC110804116 [Spinacia oleracea] >KNA03271.1 hypothetical protein SOVF_210800 [Spinacia oleracea]	Protein of unknown function (DUF1262)	[S] LSE0399 A Uncharacterized protein
CL11483.Contig4_All	0.0566667	4.82333	8.29667	4.39222	5.83741	7.17333			K00993//ethanolaminephosphotransferase [EC:2.7.8.1]+ko00440//Phosphonate and phosphinate metabolism+ko01100//Metabolic pathways+ko01110//Biosynthesis of secondary metabolites+ko00564//Glycerophospholipid metabolism+ko00565//Ether lipid metabolism	CT830460.1 Oryza sativa (indica cultivar-group) cDNA clone:OSIGCRA123K23, full insert sequence	uncharacterized protein LOC110804116 [Spinacia oleracea] >KNA03271.1 hypothetical protein SOVF_210800 [Spinacia oleracea]	Protein of unknown function (DUF1262)	[S] LSE0399 A Uncharacterized protein
CL11517.Contig2_All	0	5.28	9.01333	4.76444	6.35259	6.72333	AP2-EREBP		K09286//EREBP-like factor;K09286//EREBP-like factor;K09286//EREBP-like factor;K09286//EREBP-like factor;K09286//EREBP-like factor	XM_016615653.1 PREDICTED: Nicotiana tabacum glycine-rich domain-containing protein 1-like (LOC107793330), mRNA	hypothetical protein BVRB_017190, partial [Beta vulgaris subsp. vulgaris]	AP2 domain	[K] LSE0301 A AP2 domain transcription factor	Ethylene-responsive transcription factor ERF026 OS=Arabidopsis thaliana GN=ERF026 PE=2 SV=1
CL11529.Contig1_All	10.4	0.643333	0.656667	3.9	1.73333	0.52				XM_021990992.1 PREDICTED: Spinacia oleracea uncharacterized protein At4g00950-like (LOC110786432), mRNA	PREDICTED: uncharacterized protein At4g00950 [Beta vulgaris subsp. vulgaris] >KMT20283.1 hypothetical protein BVRB_1g002860 [Beta vulgaris subsp. vulgaris]	Protein of unknown function (DUF688)
CL11534.Contig2_All	3.22667	0.516667	0.0566667	1.26667	0.613333	0.186667	TCP		K16221//transcription factor TCP21 (protein CCA1 HIKING EXPEDITION)+ko04712//Circadian rhythm - plant;K16221//transcription factor TCP21 (protein CCA1 HIKING EXPEDITION)+ko04712//Circadian rhythm - plant;K16221//transcription factor TCP21 (protein CCA1 HIKING EXPEDITION)+ko04712//Circadian rhythm - plant	XM_010681689.2 PREDICTED: Beta vulgaris subsp. vulgaris transcription factor TCP20 (LOC104895236), transcript variant X2, mRNA	transcription factor TCP20-like [Chenopodium quinoa]	TCP family transcription factor	[K] LSE0380 A Predicted bHLH transcription factor	Transcription factor TCP8 OS=Arabidopsis thaliana GN=TCP8 PE=1 SV=1
CL11543.Contig1_All	1.03	6.08667	17.3067	8.14111	10.5115	21.94			K19747//BAHD acyltransferase [EC:2.3.1.-];K05747//Wiskott-Aldrich syndrome protein+ko04144//Endocytosis	XM_021871134.1 PREDICTED: Chenopodium quinoa protein SRC2-like (LOC110693950), mRNA	hypothetical protein SOVF_016900 [Spinacia oleracea]	C2 domain		Protein SRC2 OS=Glycine max GN=SRC2 PE=2 SV=1
CL11543.Contig2_All	1.76667	6.29	25.4467	11.1678	14.3015	33.0367			K19747//BAHD acyltransferase [EC:2.3.1.-];K05747//Wiskott-Aldrich syndrome protein+ko04144//Endocytosis	XM_021871134.1 PREDICTED: Chenopodium quinoa protein SRC2-like (LOC110693950), mRNA	hypothetical protein SOVF_016900 [Spinacia oleracea]	C2 domain		Protein SRC2 OS=Glycine max GN=SRC2 PE=2 SV=1
CL11543.Contig3_All	2.32667	15.1433	41.9667	19.8122	25.6407	55.0167			K19747//BAHD acyltransferase [EC:2.3.1.-];K05747//Wiskott-Aldrich syndrome protein+ko04144//Endocytosis	XM_021871134.1 PREDICTED: Chenopodium quinoa protein SRC2-like (LOC110693950), mRNA	hypothetical protein SOVF_016900 [Spinacia oleracea]	C2 domain		Protein SRC2 OS=Glycine max GN=SRC2 PE=2 SV=1
CL11548.Contig1_All	7.31667	454.48	583.833	348.543	462.286	453.637					PREDICTED: calmodulin-binding protein 25 [Beta vulgaris subsp. vulgaris] >KMT14875.1 hypothetical protein BVRB_3g063910 [Beta vulgaris subsp. vulgaris]	VQ motif		VQ motif-containing protein 22 OS=Arabidopsis thaliana GN=VQ22 PE=2 SV=1
CL11548.Contig2_All	2.74333	112.87	138.107	84.5733	111.85	80.1067					PREDICTED: calmodulin-binding protein 25 [Beta vulgaris subsp. vulgaris] >KMT14875.1 hypothetical protein BVRB_3g063910 [Beta vulgaris subsp. vulgaris]	VQ motif		VQ motif-containing protein 22 OS=Arabidopsis thaliana GN=VQ22 PE=2 SV=1
CL11548.Contig3_All	3.36	74.56	68.93	48.95	64.1467	55.4067					PREDICTED: calmodulin-binding protein 25 [Beta vulgaris subsp. vulgaris] >KMT14875.1 hypothetical protein BVRB_3g063910 [Beta vulgaris subsp. vulgaris]	VQ motif		VQ motif-containing protein 22 OS=Arabidopsis thaliana GN=VQ22 PE=2 SV=1
CL11548.Contig4_All	0.44	9.48	10.9667	6.96222	9.1363	6.49333					PREDICTED: calmodulin-binding protein 25 [Beta vulgaris subsp. vulgaris] >KMT14875.1 hypothetical protein BVRB_3g063910 [Beta vulgaris subsp. vulgaris]	VQ motif		VQ motif-containing protein 22 OS=Arabidopsis thaliana GN=VQ22 PE=2 SV=1
CL11582.Contig1_All	5.54	0	0.143333	1.89444	0.679259	0.353333			K20659//lupeol synthase [EC:5.4.99.41]+ko00909//Sesquiterpenoid and triterpenoid biosynthesis+ko01110//Biosynthesis of secondary metabolites;K20659//lupeol synthase [EC:5.4.99.41]+ko00909//Sesquiterpenoid and triterpenoid biosynthesis+ko01110//Biosynthesis of secondary metabolites;K20659//lupeol synthase [EC:5.4.99.41]+ko00909//Sesquiterpenoid and triterpenoid biosynthesis+ko01110//Biosynthesis o…	XM_022011559.1 PREDICTED: Spinacia oleracea beta-amyrin synthase-like (LOC110805934), mRNA	hypothetical protein SOVF_107620 [Spinacia oleracea]		[I] KOG0497 Oxidosqualene-lanosterol cyclase and related proteins	Baccharis oxide synthase OS=Stevia rebaudiana PE=1 SV=1
CL11582.Contig4_All	7.46	0.23	0.3	2.66333	1.06444	0.473333			K15813//beta-amyrin synthase [EC:5.4.99.39]+ko00909//Sesquiterpenoid and triterpenoid biosynthesis+ko01110//Biosynthesis of secondary metabolites;K15813//beta-amyrin synthase [EC:5.4.99.39]+ko00909//Sesquiterpenoid and triterpenoid biosynthesis+ko01110//Biosynthesis of secondary metabolites;K15813//beta-amyrin synthase [EC:5.4.99.39]+ko00909//Sesquiterpenoid and triterpenoid biosynthesis+ko01110/…	XM_010697834.2 PREDICTED: Beta vulgaris subsp. vulgaris beta-amyrin synthase (LOC104908690), mRNA	beta-amyrin synthase [Vaccaria hispanica]	Squalene-hopene cyclase C-terminal domain	[I] KOG0497 Oxidosqualene-lanosterol cyclase and related proteins	Beta-amyrin synthase OS=Pisum sativum GN=OSCPSY PE=2 SV=1
CL11589.Contig1_All	0.913333	34.1167	17.09	17.3733	22.86	11.48		Leucine-rich repeat protein kinase family protein (best arabidopsis hit)		XM_021874845.1 PREDICTED: Chenopodium quinoa germin-like protein subfamily 3 member 2 (LOC110697474), mRNA	germin-like protein subfamily 3 member 2 [Chenopodium quinoa]	Cupin	[V] LSE0346 A Germin/oxalate oxidase	Germin-like protein subfamily 3 member 2 OS=Arabidopsis thaliana GN=At3g10080 PE=2 SV=1	GO:0045735//nutrient reservoir activity;GO:0005576//extracellular region;GO:0030145//manganese ion binding
CL11609.Contig2_All	0.416667	8.79667	7.23333	5.48222	7.17074	3.44667					hypothetical protein BVRB_4g093260 [Beta vulgaris subsp. vulgaris]	Wound-induced protein	[R] LSE0003 A F-box and FBD-domains
CL11609.Contig3_All	1.91	56.35	63.8567	40.7056	53.6374	46.2033					hypothetical protein BVRB_4g093260 [Beta vulgaris subsp. vulgaris]	Wound-induced protein	[R] LSE0003 A F-box and FBD-domains
CL11654.Contig5_All	7.76667	0.916667	0.266667	2.98333	1.38889	0.46		PREDICTED: Vitis vinifera hypothetical protein LOC100256562 (LOC100256562), mRNA	K17422//large subunit ribosomal protein L41;K00924//kinase [EC:2.7.1.-];K00924//kinase [EC:2.7.1.-];K00924//kinase [EC:2.7.1.-]	XM_021889329.1 PREDICTED: Chenopodium quinoa LRR receptor-like serine/threonine-protein kinase (LOC110710978), mRNA	PREDICTED: probable LRR receptor-like serine/threonine-protein kinase At4g26540 [Beta vulgaris subsp. vulgaris] >KMT12638.1 hypothetical protein BVRB_4g090980 [Beta vulgaris subsp. vulgaris]	Protein kinase domain	[T] LSE0002 A Receptor protein kinase containing LRR repeats	LRR receptor-like serine/threonine-protein kinase OS=Arabidopsis thaliana GN=RGI3 PE=1 SV=1	GO:0004674//protein serine/threonine kinase activity;GO:0005524//ATP binding;GO:0016021//integral component of membrane
CL11662.Contig2_All	9.14	0.54	0.463333	3.38111	1.46148	0.47			K14491//two-component response regulator ARR-B family+ko04075//Plant hormone signal transduction;K14491//two-component response regulator ARR-B family+ko04075//Plant hormone signal transduction;K14491//two-component response regulator ARR-B family+ko04075//Plant hormone signal transduction;K14491//two-component response regulator ARR-B family+ko04075//Plant hormone signal transduction;K14491//two…		PREDICTED: two-component response regulator ARR10 [Beta vulgaris subsp. vulgaris] >KMT03571.1 hypothetical protein BVRB_8g192470 [Beta vulgaris subsp. vulgaris]
CL1168.Contig16_All	0.726667	5.47667	6.11667	4.10667	5.23333	6.67333			K01103//6-phosphofructo-2-kinase / fructose-2,6-biphosphatase 3 [EC:2.7.1.105 3.1.3.46]+ko00051//Fructose and mannose metabolism;K01103//6-phosphofructo-2-kinase / fructose-2,6-biphosphatase 3 [EC:2.7.1.105 3.1.3.46]+ko00051//Fructose and mannose metabolism;K01103//6-phosphofructo-2-kinase / fructose-2,6-biphosphatase 3 [EC:2.7.1.105 3.1.3.46]+ko00051//Fructose and mannose metabolism;K01103//6-ph…	XM_010691103.2 PREDICTED: Beta vulgaris subsp. vulgaris 6-phosphofructo-2-kinase/fructose-2,6-bisphosphatase (LOC104903114), mRNA	PREDICTED: 6-phosphofructo-2-kinase/fructose-2,6-bisphosphatase [Beta vulgaris subsp. vulgaris] >KMT02145.1 hypothetical protein BVRB_9g207270 [Beta vulgaris subsp. vulgaris]	6-phosphofructo-2-kinase	[G] KOG0234 Fructose-6-phosphate 2-kinase/fructose-2,6-biphosphatase	6-phosphofructo-2-kinase/fructose-2,6-bisphosphatase OS=Arabidopsis thaliana GN=FKFBP PE=1 SV=1	GO:2001070//starch binding;GO:0006003//fructose 2,6-bisphosphate metabolic process;GO:0005524//ATP binding;GO:0006000//fructose metabolic process;GO:0003873//6-phosphofructo-2-kinase activity
CL11699.Contig1_All	43.27	2.04333	4.19667	16.5033	7.58111	1.92333					hypothetical protein BVRB_5g105080 [Beta vulgaris subsp. vulgaris]
CL11770.Contig3_All	0	0.786667	0.826667	0.537778	0.717037	1.75					hypothetical protein SOVF_055150 [Spinacia oleracea]
CL11788.Contig3_All	0.84	23.9167	27.4433	17.4	22.92	27.7133			K21434//ankyrin repeat domain-containing protein 2;K17535//serine/threonine-protein kinase TNNI3K [EC:2.7.11.1];K17535//serine/threonine-protein kinase TNNI3K [EC:2.7.11.1];K17535//serine/threonine-protein kinase TNNI3K [EC:2.7.11.1];K21867//potassium channel	XM_021919080.1 PREDICTED: Chenopodium quinoa dual specificity protein kinase shkC-like (LOC110738680), mRNA	PREDICTED: serine/threonine-protein kinase STY17 [Beta vulgaris subsp. vulgaris] >KMT15551.1 hypothetical protein BVRB_3g059030 [Beta vulgaris subsp. vulgaris]	Ankyrin repeats (many copies)	[T] KOG0192 Tyrosine kinase specific for activated (GTP-bound) p21cdc42Hs	Phytochrome-interacting ankyrin-repeat protein 1 OS=Arabidopsis thaliana GN=PIA1 PE=2 SV=1
CL11789.Contig27_All	0.323333	16.4133	35.88	17.5389	23.2774	35.3867		phosphoenolpyruvate carboxylase 4 (best arabidopsis hit)	K01595//phosphoenolpyruvate carboxylase [EC:4.1.1.31]+ko01100//Metabolic pathways+ko00710//Carbon fixation in photosynthetic organisms+ko00620//Pyruvate metabolism+ko01200//Carbon metabolism;K01595//phosphoenolpyruvate carboxylase [EC:4.1.1.31]+ko01100//Metabolic pathways+ko00710//Carbon fixation in photosynthetic organisms+ko00620//Pyruvate metabolism+ko01200//Carbon metabolism;K01595//phosphoen…	XM_010677086.2 PREDICTED: Beta vulgaris subsp. vulgaris phosphoenolpyruvate carboxylase 2 (LOC104891399), mRNA	phosphoenolpyruvate carboxylase [Suaeda aralocaspica] >APC57591.1 phosphoenolpyruvate carboxylase 2 [Suaeda aralocaspica]	Phosphoenolpyruvate carboxylase	[C] LSE1452 A Phosphoenolpyruvate carboxylase	Phosphoenolpyruvate carboxylase OS=Solanum tuberosum GN=PPC1 PE=2 SV=2
CL1181.Contig10_All	4.48667	60.55	57.6267	40.8878	53.0215	47.83	C2C2-GATA	GATA transcription factor 2 (best arabidopsis hit)	K21630//GATA-type zinc finger protein 1;K17895//GATA-binding protein 3;K21630//GATA-type zinc finger protein 1;K17895//GATA-binding protein 3;K21630//GATA-type zinc finger protein 1	XM_021909115.1 PREDICTED: Chenopodium quinoa GATA transcription factor 8-like (LOC110729383), mRNA	PREDICTED: GATA transcription factor 8 [Beta vulgaris subsp. vulgaris] >KMT06343.1 hypothetical protein BVRB_7g160250 [Beta vulgaris subsp. vulgaris]	GATA zinc finger	[K] KOG1601 GATA-4/5/6 transcription factors	GATA transcription factor 10 OS=Arabidopsis thaliana GN=GATA10 PE=1 SV=1
CL1181.Contig6_All	1.50667	15.0833	14.14	10.2433	13.1556	12.04	C2C2-GATA	GATA transcription factor 2 (best arabidopsis hit)	K21630//GATA-type zinc finger protein 1;K17895//GATA-binding protein 3;K21630//GATA-type zinc finger protein 1;K17895//GATA-binding protein 3;K21630//GATA-type zinc finger protein 1	XM_010685570.2 PREDICTED: Beta vulgaris subsp. vulgaris GATA transcription factor 8 (LOC104898486), mRNA	PREDICTED: GATA transcription factor 8 [Beta vulgaris subsp. vulgaris] >KMT06343.1 hypothetical protein BVRB_7g160250 [Beta vulgaris subsp. vulgaris]	GATA zinc finger	[K] KOG1601 GATA-4/5/6 transcription factors	GATA transcription factor 9 OS=Arabidopsis thaliana GN=GATA9 PE=2 SV=1
CL11856.Contig2_All	4.46333	0.763333	0.176667	1.80111	0.913704	0.19			K21374//7-deoxyloganetin glucosyltransferase [EC:2.4.1.324];K21374//7-deoxyloganetin glucosyltransferase [EC:2.4.1.324];K21374//7-deoxyloganetin glucosyltransferase [EC:2.4.1.324];K21374//7-deoxyloganetin glucosyltransferase [EC:2.4.1.324];K21374//7-deoxyloganetin glucosyltransferase [EC:2.4.1.324]	XM_010677888.2 PREDICTED: Beta vulgaris subsp. vulgaris 7-deoxyloganetin glucosyltransferase (LOC104892067), mRNA	PREDICTED: 7-deoxyloganetin glucosyltransferase [Beta vulgaris subsp. vulgaris] >KMT19829.1 hypothetical protein BVRB_1g008810 [Beta vulgaris subsp. vulgaris]	UDP-glucoronosyl and UDP-glucosyl transferase	[GC] KOG1192 UDP-glucuronosyl and UDP-glucosyl transferase	7-deoxyloganetin glucosyltransferase OS=Gardenia jasminoides GN=UGT85A24 PE=1 SV=1
CL11886.Contig3_All	0.06	5.44333	1.46	2.32111	3.07481	1.33333			K19747//BAHD acyltransferase [EC:2.3.1.-];K19747//BAHD acyltransferase [EC:2.3.1.-];K19747//BAHD acyltransferase [EC:2.3.1.-];K19747//BAHD acyltransferase [EC:2.3.1.-];K19747//BAHD acyltransferase [EC:2.3.1.-]		uncharacterized acetyltransferase At3g50280-like [Chenopodium quinoa]	Transferase family	[RQ] TWOG0156 Predicted anthranilate N-hydroxycinnamoyl/benzoyltransferase	Protein ENHANCED PSEUDOMONAS SUSCEPTIBILTY 1 OS=Arabidopsis thaliana GN=EPS1 PE=2 SV=1
CL11910.Contig2_All	33.9067	0.0633333	0.0233333	11.3311	3.80593	0.0233333			K01593//aromatic-L-amino-acid/L-tryptophan decarboxylase [EC:4.1.1.28 4.1.1.105]+ko00380//Tryptophan metabolism+ko00901//Indole alkaloid biosynthesis+ko00965//Betalain biosynthesis+ko00350//Tyrosine metabolism+ko01100//Metabolic pathways+ko00950//Isoquinoline alkaloid biosynthesis+ko01110//Biosynthesis of secondary metabolites+ko00360//Phenylalanine metabolism;K01593//aromatic-L-amino-acid/L-tryp…	XM_010697403.2 PREDICTED: Beta vulgaris subsp. vulgaris tyrosine decarboxylase 1 (LOC104908309), mRNA	PREDICTED: tyrosine decarboxylase 1-like [Beta vulgaris subsp. vulgaris]	Pyridoxal-dependent decarboxylase conserved domain	[E] KOG0628 Aromatic-L-amino-acid/L-histidine decarboxylase	Tyrosine decarboxylase 2 OS=Petroselinum crispum GN=TYRDC-2 PE=2 SV=1	GO:0016831//carboxy-lyase activity;GO:0006520//cellular amino acid metabolic process;GO:0030170//pyridoxal phosphate binding
CL11914.Contig2_All	5.03333	0.843333	0.243333	2.04	1.04222	0.226667
CL11956.Contig17_All	10.3133	4.32333	2.34333	5.66	4.10889	3.26			K03098//apolipoprotein D and lipocalin family protein;K03098//apolipoprotein D and lipocalin family protein;K03098//apolipoprotein D and lipocalin family protein;K03098//apolipoprotein D and lipocalin family protein;K03098//apolipoprotein D and lipocalin family protein	XM_010689435.2 PREDICTED: Beta vulgaris subsp. vulgaris temperature-induced lipocalin-1 (LOC104901815), mRNA	temperature-induced lipocalin-1 [Manihot esculenta] >OAY31799.1 hypothetical protein MANES_14G141400 [Manihot esculenta]	Lipocalin-like domain	[M] KOG4824 Apolipoprotein D/Lipocalin	Temperature-induced lipocalin-1 OS=Arabidopsis thaliana GN=TIL PE=1 SV=1	GO:0005215//transporter activity
CL11970.Contig1_All	0.426667	0.603333	2.81667	1.28222	1.56741	6.19667			K10357//myosin V				[Z] KOG0160 Myosin class V heavy chain
CL12.Contig57_All	0.393333	1.47333	8.11667	3.32778	4.30593	9.02667			K00972//UDP-N-acetylglucosamine/UDP-N-acetylgalactosamine diphosphorylase [EC:2.7.7.23 2.7.7.83]+ko00520//Amino sugar and nucleotide sugar metabolism+ko01100//Metabolic pathways;K00972//UDP-N-acetylglucosamine/UDP-N-acetylgalactosamine diphosphorylase [EC:2.7.7.23 2.7.7.83]+ko00520//Amino sugar and nucleotide sugar metabolism+ko01100//Metabolic pathways;K00972//UDP-N-acetylglucosamine/UDP-N-acety…	XM_010685413.2 PREDICTED: Beta vulgaris subsp. vulgaris UDP-N-acetylglucosamine diphosphorylase 1 (LOC104898351), mRNA	UDP-N-acetylglucosamine diphosphorylase 1-like isoform X2 [Chenopodium quinoa]	UTP--glucose-1-phosphate uridylyltransferase	[M] KOG2388 UDP-N-acetylglucosamine pyrophosphorylase	UDP-N-acetylglucosamine diphosphorylase 2 OS=Arabidopsis thaliana GN=GLCNAC1PUT2 PE=1 SV=1
CL12017.Contig1_All	2.65	58.7533	59.4733	40.2922	52.8396	49.1667			K04077//chaperonin GroEL+ko03018//RNA degradation;K04077//chaperonin GroEL+ko03018//RNA degradation;K04077//chaperonin GroEL+ko03018//RNA degradation		NDR1/HIN1-like protein 3 [Chenopodium quinoa]	Late embryogenesis abundant protein	[V] LSE0414 A Harpin-induced protein involved in plant hypersensitive response and related proteins	NDR1/HIN1-like protein 3 OS=Arabidopsis thaliana GN=NHL3 PE=1 SV=1
CL12022.Contig2_All	5.78333	0.903333	0.226667	2.30444	1.14481	0.553333			K14595//abscisate beta-glucosyltransferase [EC:2.4.1.263]+ko00906//Carotenoid biosynthesis+ko01100//Metabolic pathways+ko01110//Biosynthesis of secondary metabolites;K22771//flavonol-3-O-L-rhamnoside-7-O-glucosyltransferase [EC:2.4.1.-]+ko00944//Flavone and flavonol biosynthesis;K22771//flavonol-3-O-L-rhamnoside-7-O-glucosyltransferase [EC:2.4.1.-]+ko00944//Flavone and flavonol biosynthesis;K1459…	XM_016684051.1 PREDICTED: Capsicum annuum scopoletin glucosyltransferase (LOC107840247), mRNA	scopoletin glucosyltransferase-like [Chenopodium quinoa]	UDP-glucoronosyl and UDP-glucosyl transferase	[GC] KOG1192 UDP-glucuronosyl and UDP-glucosyl transferase	Anthocyanin 3'-O-beta-glucosyltransferase OS=Gentiana triflora PE=1 SV=1
CL12040.Contig1_All	2.54	1.39333	1.01333	1.64889	1.35185	9.88667			K08913//light-harvesting complex II chlorophyll a/b binding protein 2+ko01100//Metabolic pathways+ko00196//Photosynthesis - antenna proteins;K08913//light-harvesting complex II chlorophyll a/b binding protein 2+ko01100//Metabolic pathways+ko00196//Photosynthesis - antenna proteins;K08913//light-harvesting complex II chlorophyll a/b binding protein 2+ko01100//Metabolic pathways+ko00196//Photosynth…	DQ370098.1 Chlamydomonas incerta strain SAG 7.73 light-harvesting chlorophyll-a/b binding protein LhcbM2a mRNA, partial cds	chlorophyll a/b-binding protein [Coccomyxa subellipsoidea C-169] >EIE26437.1 chlorophyll a/b-binding protein [Coccomyxa subellipsoidea C-169]	Chlorophyll A-B binding protein	[C] LSE0391 A Chlorophyll A/B binding protein	Chlorophyll a-b binding protein of LHCII type I, chloroplastic OS=Chlamydomonas reinhardtii GN=cabII-1 PE=3 SV=1	GO:0009768//photosynthesis, light harvesting in photosystem I;GO:0010287//plastoglobule;GO:0009535//chloroplast thylakoid membrane;GO:0009523//photosystem II;GO:0009416//response to light stimulus;GO:0018298//protein-chromophore linkage;GO:0009765//photosynthesis, light harvesting;GO:0031409//pigment binding;GO:0016021//integral component of membrane;GO:0009941//chloroplast envelope;GO:0016168//c…
CL12058.Contig1_All	6.56	0.503333	0.223333	2.42889	1.05185	0.116667			K10418//dynein light chain LC8-type;K10418//dynein light chain LC8-type;K10418//dynein light chain LC8-type;K10418//dynein light chain LC8-type;K10418//dynein light chain LC8-type	XM_010689733.2 PREDICTED: Beta vulgaris subsp. vulgaris hypothetical protein (LOC104902069), mRNA	hypothetical protein SOVF_087310 [Spinacia oleracea]	Dynein light chain type 1	[Z] KOG3430 Dynein light chain type 1	Dynein 8 kDa light chain, flagellar outer arm OS=Chlamydomonas reinhardtii PE=1 SV=1
CL12058.Contig4_All	6.60667	0.33	0.15	2.36222	0.947407	0.166667			K10418//dynein light chain LC8-type;K10418//dynein light chain LC8-type;K10418//dynein light chain LC8-type;K10418//dynein light chain LC8-type;K10418//dynein light chain LC8-type	XM_010689733.2 PREDICTED: Beta vulgaris subsp. vulgaris hypothetical protein (LOC104902069), mRNA	hypothetical protein SOVF_087310 [Spinacia oleracea]	Dynein light chain type 1	[Z] KOG3430 Dynein light chain type 1	Dynein 8 kDa light chain, flagellar outer arm OS=Chlamydomonas reinhardtii PE=1 SV=1
CL12075.Contig2_All	8.85	0.113333	0.396667	3.12	1.21	0.173333			K08235//xyloglucan:xyloglucosyl transferase [EC:2.4.1.207];K08235//xyloglucan:xyloglucosyl transferase [EC:2.4.1.207];K08235//xyloglucan:xyloglucosyl transferase [EC:2.4.1.207];K08235//xyloglucan:xyloglucosyl transferase [EC:2.4.1.207];K08235//xyloglucan:xyloglucosyl transferase [EC:2.4.1.207]	XM_010690832.2 PREDICTED: Beta vulgaris subsp. vulgaris probable xyloglucan endotransglucosylase/hydrolase protein 32 (LOC104902897), mRNA	xyloglucan endotransglucosylase/hydrolase protein 31-like [Chenopodium quinoa]	Glycosyl hydrolases family 16	[M] TWOG0096 Xyloglucan endotransglycosylase	Xyloglucan endotransglucosylase/hydrolase protein 31 OS=Arabidopsis thaliana GN=XTH31 PE=1 SV=2	GO:0016762//xyloglucan:xyloglucosyl transferase activity;GO:0004553//hydrolase activity, hydrolyzing O-glycosyl compounds;GO:0048046//apoplast;GO:0005618//cell wall;GO:0010411//xyloglucan metabolic process;GO:0042546//cell wall biogenesis;GO:0071555//cell wall organization
CL12087.Contig2_All	2.94667	2.98667	1.29333	2.40889	2.22963	0.17					hypothetical protein BVRB_4g096220 [Beta vulgaris subsp. vulgaris]
CL12088.Contig1_All	0.193333	6.01667	3.33333	3.18111	4.17704	6.63333				XM_010681361.2 PREDICTED: Beta vulgaris subsp. vulgaris hypothetical protein (LOC104894971), mRNA	PREDICTED: uncharacterized protein LOC104894971 [Beta vulgaris subsp. vulgaris] >KMT09861.1 hypothetical protein BVRB_6g128350 [Beta vulgaris subsp. vulgaris]	VQ motif		VQ motif-containing protein 9 OS=Arabidopsis thaliana GN=VQ9 PE=1 SV=1
CL12088.Contig2_All	1.38333	55.4067	39.63	32.14	42.3922	51.6667					uncharacterized protein LOC110685754 [Chenopodium quinoa]	VQ motif		VQ motif-containing protein 9 OS=Arabidopsis thaliana GN=VQ9 PE=1 SV=1
CL12088.Contig3_All	1.36333	46.2733	30.79	26.1422	34.4019	39.24					uncharacterized protein LOC110685754 [Chenopodium quinoa]	VQ motif		VQ motif-containing protein 9 OS=Arabidopsis thaliana GN=VQ9 PE=1 SV=1
CL12112.Contig2_All	9.20333	0	0	3.06778	1.02259	0
CL12112.Contig3_All	5.68	0	0	1.89333	0.631111	0						Aspartic acid proteinase inhibitor
CL1213.Contig3_All	272.463	7.57667	15.2133	98.4178	40.4026	18.1633					hypothetical protein SOVF_055970 [Spinacia oleracea]
CL1213.Contig4_All	54.74	20.2933	3.53	26.1878	16.6704	12.8467						DoxX-like family
CL12168.Contig1_All	1.02	1.18667	0.1	0.768889	0.685185	0			K21483//salicylate 1-O-methyltransferase [EC:2.1.1.274];K21483//salicylate 1-O-methyltransferase [EC:2.1.1.274];K21483//salicylate 1-O-methyltransferase [EC:2.1.1.274];K21483//salicylate 1-O-methyltransferase [EC:2.1.1.274];K21483//salicylate 1-O-methyltransferase [EC:2.1.1.274]		salicylate carboxymethyltransferase-like [Spinacia oleracea]	SAM dependent carboxyl methyltransferase	[QV] LSE0351 A S-adenosyl-L-methionine:carboxyl methyltransferase	Benzoate carboxyl methyltransferase OS=Antirrhinum majus GN=BAMT PE=1 SV=1
CL12206.Contig1_All	0	16.1633	23.87	13.3444	17.7926	23.5267					hypothetical protein BVRB_3g061040 [Beta vulgaris subsp. vulgaris]
CL12206.Contig2_All	0.506667	57.7633	54.5567	37.6089	49.9763	44.5767					hypothetical protein BVRB_3g061040 [Beta vulgaris subsp. vulgaris]
CL12206.Contig3_All	0.133333	14.0233	22.8533	12.3367	16.4044	20.59					hypothetical protein BVRB_3g061040 [Beta vulgaris subsp. vulgaris]
CL12207.Contig3_All	0.96	1.2	1.39333	1.18444	1.25926	1.11			K13449//pathogenesis-related protein 1+ko04016//MAPK signaling pathway - plant+ko04626//Plant-pathogen interaction+ko04075//Plant hormone signal transduction;K13449//pathogenesis-related protein 1+ko04016//MAPK signaling pathway - plant+ko04626//Plant-pathogen interaction+ko04075//Plant hormone signal transduction;K13449//pathogenesis-related protein 1+ko04016//MAPK signaling pathway - plant+ko04…	XM_021861479.1 PREDICTED: Chenopodium quinoa pathogenesis-related protein PR-1 type-like (LOC110685022), mRNA	pathogenesis-related protein PRB1-3-like, partial [Chenopodium quinoa]	Cysteine-rich secretory protein family	[S] KOG3017 Defense-related protein containing SCP domain	Pathogenesis-related protein 1A OS=Nicotiana tabacum PE=1 SV=1
CL12207.Contig5_All	0.36	1.15	0.386667	0.632222	0.722963	0.673333			K13449//pathogenesis-related protein 1+ko04016//MAPK signaling pathway - plant+ko04626//Plant-pathogen interaction+ko04075//Plant hormone signal transduction;K13449//pathogenesis-related protein 1+ko04016//MAPK signaling pathway - plant+ko04626//Plant-pathogen interaction+ko04075//Plant hormone signal transduction;K13449//pathogenesis-related protein 1+ko04016//MAPK signaling pathway - plant+ko04…	XM_021920631.1 PREDICTED: Chenopodium quinoa pathogenesis-related protein PRB1-3-like (LOC110740134), partial mRNA	pathogenesis-related protein PRB1-3-like, partial [Chenopodium quinoa]	Cysteine-rich secretory protein family	[S] KOG3017 Defense-related protein containing SCP domain	Pathogenesis-related protein 1A OS=Nicotiana tabacum PE=1 SV=1
CL12253.Contig1_All	0.0633333	26.2567	72.3233	32.8811	43.8204	40.32
CL12253.Contig2_All	0.0366667	17.53	15.8833	11.15	14.8544	9.27667					uncharacterized protein LOC110788431 [Spinacia oleracea]
CL12255.Contig1_All	6.40333	0.883333	0.203333	2.49667	1.19444	0.466667			K12160//small ubiquitin-related modifier+ko03013//RNA transport;K12160//small ubiquitin-related modifier+ko03013//RNA transport;K12160//small ubiquitin-related modifier+ko03013//RNA transport;K12160//small ubiquitin-related modifier+ko03013//RNA transport		hypothetical protein SOVF_070420 [Spinacia oleracea]		[O] KOG1769 Ubiquitin-like proteins	Small ubiquitin-related modifier 3 OS=Arabidopsis thaliana GN=SUMO3 PE=1 SV=1
CL12280.Contig1_All	0.9	12.16	18.59	10.55	13.7667	15.3533			K01193//beta-fructofuranosidase [EC:3.2.1.26]+ko01100//Metabolic pathways+ko00052//Galactose metabolism+ko00500//Starch and sucrose metabolism;K09422//transcription factor MYB, plant	XM_021984692.1 PREDICTED: Spinacia oleracea UPF0481 protein At3g47200-like (LOC110780268), mRNA	PREDICTED: UPF0481 protein At3g47200 [Beta vulgaris subsp. vulgaris] >KMT16802.1 hypothetical protein BVRB_2g042890 [Beta vulgaris subsp. vulgaris]	Plant protein of unknown function	[S] LSE0031 A Uncharacterized protein	UPF0481 protein At3g47200 OS=Arabidopsis thaliana GN=At3g47200 PE=2 SV=1
CL12280.Contig2_All	0.43	8.54667	10.6367	6.53778	8.5737	5.15333			K01193//beta-fructofuranosidase [EC:3.2.1.26]+ko01100//Metabolic pathways+ko00052//Galactose metabolism+ko00500//Starch and sucrose metabolism;K09422//transcription factor MYB, plant	XM_021984692.1 PREDICTED: Spinacia oleracea UPF0481 protein At3g47200-like (LOC110780268), mRNA	PREDICTED: UPF0481 protein At3g47200 [Beta vulgaris subsp. vulgaris] >KMT16802.1 hypothetical protein BVRB_2g042890 [Beta vulgaris subsp. vulgaris]	Plant protein of unknown function	[S] LSE0031 A Uncharacterized protein	UPF0481 protein At3g47200 OS=Arabidopsis thaliana GN=At3g47200 PE=2 SV=1
CL12288.Contig2_All	47.4767	2.42	3.88333	17.9267	8.07667	6.35			K01188//beta-glucosidase [EC:3.2.1.21]+ko01100//Metabolic pathways+ko00500//Starch and sucrose metabolism+ko01110//Biosynthesis of secondary metabolites+ko00460//Cyanoamino acid metabolism+ko00940//Phenylpropanoid biosynthesis;K01188//beta-glucosidase [EC:3.2.1.21]+ko01100//Metabolic pathways+ko00500//Starch and sucrose metabolism+ko01110//Biosynthesis of secondary metabolites+ko00460//Cyanoamino…	XM_021920238.1 PREDICTED: Chenopodium quinoa beta-glucosidase 13-like (LOC110739763), mRNA	beta-glucosidase 13-like [Chenopodium quinoa]	Glycosyl hydrolase family 1	[G] KOG0626 Beta-glucosidase, lactase phlorizinhydrolase, and related proteins	Beta-glucosidase 13 OS=Oryza sativa subsp. japonica GN=BGLU13 PE=2 SV=2
CL12315.Contig3_All	9.71333	0.413333	0.0666667	3.39778	1.29259	0.116667				XM_010678307.2 PREDICTED: Beta vulgaris subsp. vulgaris hypothetical protein (LOC104892385), mRNA	PREDICTED: uncharacterized protein LOC104892385 [Beta vulgaris subsp. vulgaris] >KMT19871.1 hypothetical protein BVRB_1g009190 [Beta vulgaris subsp. vulgaris]	Spt4/RpoE2 zinc finger
CL1232.Contig22_All	0.886667	5.41333	14.0533	6.78444	8.75037	13.27			K16055//trehalose 6-phosphate synthase/phosphatase [EC:2.4.1.15 3.1.3.12]+ko01100//Metabolic pathways+ko00500//Starch and sucrose metabolism;K16055//trehalose 6-phosphate synthase/phosphatase [EC:2.4.1.15 3.1.3.12]+ko01100//Metabolic pathways+ko00500//Starch and sucrose metabolism;K16055//trehalose 6-phosphate synthase/phosphatase [EC:2.4.1.15 3.1.3.12]+ko01100//Metabolic pathways+ko00500//Starch…	XM_003633207.3 PREDICTED: Vitis vinifera probable alpha,alpha-trehalose-phosphate synthase [UDP-forming] 7 (LOC100255689), mRNA	PREDICTED: probable alpha,alpha-trehalose-phosphate synthase [UDP-forming] 7 [Ricinus communis] >EEF40113.1 trehalose-6-phosphate synthase, putative [Ricinus communis]	Glycosyltransferase family 20	[G] KOG1050 Trehalose-6-phosphate synthase component TPS1 and related subunits	Probable alpha,alpha-trehalose-phosphate synthase [UDP-forming] 7 OS=Arabidopsis thaliana GN=TPS7 PE=1 SV=1	GO:0004805//trehalose-phosphatase activity;GO:0005992//trehalose biosynthetic process;GO:0003825//alpha,alpha-trehalose-phosphate synthase (UDP-forming) activity;GO:0003824//catalytic activity
CL12329.Contig2_All	19.4033	1.55667	0.636667	7.19889	3.13074	0.523333			K13065//shikimate O-hydroxycinnamoyltransferase [EC:2.3.1.133]+ko01100//Metabolic pathways+ko01110//Biosynthesis of secondary metabolites+ko00940//Phenylpropanoid biosynthesis+ko00941//Flavonoid biosynthesis+ko00945//Stilbenoid, diarylheptanoid and gingerol biosynthesis;K00485//dimethylaniline monooxygenase (N-oxide forming) [EC:1.14.13.8];K13065//shikimate O-hydroxycinnamoyltransferase [EC:2.3.1…		vinorine synthase-like [Spinacia oleracea] >XP_021839914.1 vinorine synthase-like [Spinacia oleracea]	Transferase family	[RQ] LSE0272 A Predicted acetyl-CoA:benzylalcohol acetyltranferase	Vinorine synthase OS=Rauvolfia serpentina GN=ACT PE=1 SV=2
CL12363.Contig4_All	0.32	7.34667	5.47667	4.38111	5.73481	5.83667			K00454//lipoxygenase [EC:1.13.11.12]+ko00591//Linoleic acid metabolism+ko00592//alpha-Linolenic acid metabolism+ko01100//Metabolic pathways+ko01110//Biosynthesis of secondary metabolites;K00454//lipoxygenase [EC:1.13.11.12]+ko00591//Linoleic acid metabolism+ko00592//alpha-Linolenic acid metabolism+ko01100//Metabolic pathways+ko01110//Biosynthesis of secondary metabolites;K00454//lipoxygenase [EC:…	XM_022007502.1 PREDICTED: Spinacia oleracea linoleate 13S-lipoxygenase 2-1, chloroplastic-like (LOC110802079), mRNA	linoleate 13S-lipoxygenase 2-1, chloroplastic-like [Spinacia oleracea] >KNA25150.1 hypothetical protein SOVF_008760 [Spinacia oleracea]	Lipoxygenase	[I] TWOG0111 Lipoxygenase	Linoleate 13S-lipoxygenase 2-1, chloroplastic OS=Solanum tuberosum GN=LOX2.1 PE=1 SV=1
CL12368.Contig2_All	0.843333	18.91	12.0733	10.6089	13.8641	12.3933			K13122//protein FRG1	XM_022000365.1 PREDICTED: Spinacia oleracea uncharacterized LOC110795359 (LOC110795359), mRNA	PREDICTED: uncharacterized protein LOC104884564 [Beta vulgaris subsp. vulgaris]	Domain of unknown function (DUF569)
CL12414.Contig2_All	3.65333	0.0666667	0.0833333	1.26778	0.472593	0
CL12420.Contig1_All	2.2	0.773333	0.51	1.16111	0.814815	0.263333					pathogenesis-related protein STH-21-like [Chenopodium quinoa]	Pathogenesis-related protein Bet v I family		Pathogenesis-related protein STH-21 OS=Solanum tuberosum GN=STH-21 PE=2 SV=1
CL12433.Contig3_All	6.96667	0.146667	1.53	2.88111	1.51926	1.16333			K03188//urease accessory protein;K04733//interleukin-1 receptor-associated kinase 4 [EC:2.7.11.1];K04733//interleukin-1 receptor-associated kinase 4 [EC:2.7.11.1];K04733//interleukin-1 receptor-associated kinase 4 [EC:2.7.11.1];K04733//interleukin-1 receptor-associated kinase 4 [EC:2.7.11.1]		PREDICTED: F-box protein PP2-B15 [Beta vulgaris subsp. vulgaris] >KMT14258.1 hypothetical protein BVRB_4g076140 [Beta vulgaris subsp. vulgaris]	Phloem protein 2	[W] LSE0494 A Phloem lectin	F-box protein PP2-B15 OS=Arabidopsis thaliana GN=PP2B15 PE=2 SV=2
CL12461.Contig1_All	0.0233333	15.5367	1.41333	5.65778	7.53593	0.0233333						Conotoxin
CL12461.Contig2_All	0.52	198.887	1.51667	66.9744	89.1259	0.136667					unknown [Karlodinium veneficum]	Domain of unknown function (DUF3432)
CL1248.Contig15_All	0.523333	8.09667	10.9667	6.52889	8.53074	7.12333			K13447//respiratory burst oxidase [EC:1.6.3.- 1.11.1.-]+ko04016//MAPK signaling pathway - plant+ko04626//Plant-pathogen interaction;K13447//respiratory burst oxidase [EC:1.6.3.- 1.11.1.-]+ko04016//MAPK signaling pathway - plant+ko04626//Plant-pathogen interaction;K13447//respiratory burst oxidase [EC:1.6.3.- 1.11.1.-]+ko04016//MAPK signaling pathway - plant+ko04626//Plant-pathogen interaction;K13…	XM_010675737.2 PREDICTED: Beta vulgaris subsp. vulgaris respiratory burst oxidase homolog protein B (LOC104890306), mRNA	PREDICTED: respiratory burst oxidase homolog protein B [Beta vulgaris subsp. vulgaris] >KMT14211.1 hypothetical protein BVRB_4g075730 [Beta vulgaris subsp. vulgaris]	Ferric reductase NAD binding domain	[PQ] KOG0039 Ferric reductase, NADH/NADPH oxidase and related proteins	Respiratory burst oxidase homolog protein B OS=Solanum tuberosum GN=RBOHB PE=1 SV=1	GO:0050664//oxidoreductase activity, acting on NAD(P)H, oxygen as acceptor;GO:0004601//peroxidase activity;GO:0005509//calcium ion binding;GO:0016021//integral component of membrane
CL1248.Contig4_All	0.346667	16.0967	30.1333	15.5256	20.5852	19.6533			K13447//respiratory burst oxidase [EC:1.6.3.- 1.11.1.-]+ko04016//MAPK signaling pathway - plant+ko04626//Plant-pathogen interaction;K13447//respiratory burst oxidase [EC:1.6.3.- 1.11.1.-]+ko04016//MAPK signaling pathway - plant+ko04626//Plant-pathogen interaction;K13447//respiratory burst oxidase [EC:1.6.3.- 1.11.1.-]+ko04016//MAPK signaling pathway - plant+ko04626//Plant-pathogen interaction;K13…	XM_010675737.2 PREDICTED: Beta vulgaris subsp. vulgaris respiratory burst oxidase homolog protein B (LOC104890306), mRNA	PREDICTED: respiratory burst oxidase homolog protein B [Beta vulgaris subsp. vulgaris] >KMT14211.1 hypothetical protein BVRB_4g075730 [Beta vulgaris subsp. vulgaris]	Ferric reductase NAD binding domain	[PQ] KOG0039 Ferric reductase, NADH/NADPH oxidase and related proteins	Respiratory burst oxidase homolog protein B OS=Solanum tuberosum GN=RBOHB PE=1 SV=1	GO:0050664//oxidoreductase activity, acting on NAD(P)H, oxygen as acceptor;GO:0004601//peroxidase activity;GO:0005509//calcium ion binding;GO:0016021//integral component of membrane
CL12490.Contig2_All	1.23	1.25	4.54667	2.34222	2.71296	6.55333			K02703//photosystem II P680 reaction center D1 protein [EC:1.10.3.9]+ko01100//Metabolic pathways+ko00195//Photosynthesis;K02703//photosystem II P680 reaction center D1 protein [EC:1.10.3.9]+ko01100//Metabolic pathways+ko00195//Photosynthesis;K02703//photosystem II P680 reaction center D1 protein [EC:1.10.3.9]+ko01100//Metabolic pathways+ko00195//Photosynthesis;K02703//photosystem II P680 reaction…	KX279888.1 Amaranthus hypochondriacus cultivar Plainsman chloroplast, complete genome	photosystem II protein D (chloroplast) [Ficus racemosa] >ALI30684.1 photosystem II protein D (chloroplast) [Ficus racemosa]	Photosynthetic reaction centre protein	[C] LSE2189 A Photosystem II protein D1/D2	Photosystem II protein D1 OS=Lactuca sativa GN=psbA PE=3 SV=2	GO:0009772//photosynthetic electron transport in photosystem II;GO:0009535//chloroplast thylakoid membrane;GO:0016682//oxidoreductase activity, acting on diphenols and related substances as donors, oxygen as acceptor;GO:0009523//photosystem II;GO:0005506//iron ion binding;GO:0045156//electron transporter, transferring electrons within the cyclic electron transport pathway of photosynthesis activi…
CL12512.Contig3_All	0	8.45667	0.113333	2.85667	3.80889	0				XM_015199962.1 PREDICTED: Solanum pennellii desiccation protectant protein Lea14 homolog (LOC107002035), mRNA		Domain of unknown function (DUF4749)
CL12520.Contig1_All	0	23.3067	0.0866667	7.79778	10.397	0.0766667			K03006//DNA-directed RNA polymerase II subunit RPB1 [EC:2.7.7.6]+ko03020//RNA polymerase;K03006//DNA-directed RNA polymerase II subunit RPB1 [EC:2.7.7.6]+ko03020//RNA polymerase;K03006//DNA-directed RNA polymerase II subunit RPB1 [EC:2.7.7.6]+ko03020//RNA polymerase;K03006//DNA-directed RNA polymerase II subunit RPB1 [EC:2.7.7.6]+ko03020//RNA polymerase		PREDICTED: splicing factor 3A subunit 2-like isoform X1 [Lupinus angustifolius]	Insect cuticle protein	[K] LSE0096 H SON DNA-binding protein/negative regulatory element-binding protein	DNA-directed RNA polymerase II subunit 1 OS=Arabidopsis thaliana GN=NRPB1 PE=1 SV=3	GO:0003899//DNA-directed 5'-3' RNA polymerase activity;GO:0005665//DNA-directed RNA polymerase II, core complex;GO:0003677//DNA binding;GO:0006366//transcription from RNA polymerase II promoter
CL12567.Contig1_All	6.54333	3.09667	0.953333	3.53111	2.52704	0.56			K07893//Ras-related protein Rab-6A;K07893//Ras-related protein Rab-6A;K00850//6-phosphofructokinase 1 [EC:2.7.1.11]+ko00010//Glycolysis / Gluconeogenesis+ko00030//Pentose phosphate pathway+ko01230//Biosynthesis of amino acids+ko03018//RNA degradation+ko01100//Metabolic pathways+ko00052//Galactose metabolism+ko00051//Fructose and mannose metabolism+ko01110//Biosynthesis of secondary metabolites+ko…	XM_021788657.1 PREDICTED: Hevea brasiliensis probable purine permease 10 (LOC110638192), mRNA	hypothetical protein BVRB_5g105800 [Beta vulgaris subsp. vulgaris]	Purine nucleobase transmembrane transport	[F] LSE0453 A Purine permease	Probable purine permease 11 OS=Arabidopsis thaliana GN=PUP11 PE=1 SV=1	GO:0016021//integral component of membrane;GO:0005215//transporter activity
CL12567.Contig2_All	19.3967	7.43667	1.39333	9.40889	6.07963	0.933333			K07893//Ras-related protein Rab-6A;K07893//Ras-related protein Rab-6A;K00850//6-phosphofructokinase 1 [EC:2.7.1.11]+ko00010//Glycolysis / Gluconeogenesis+ko00030//Pentose phosphate pathway+ko01230//Biosynthesis of amino acids+ko03018//RNA degradation+ko01100//Metabolic pathways+ko00052//Galactose metabolism+ko00051//Fructose and mannose metabolism+ko01110//Biosynthesis of secondary metabolites+ko…	XM_021788657.1 PREDICTED: Hevea brasiliensis probable purine permease 10 (LOC110638192), mRNA	PREDICTED: probable purine permease 11 [Beta vulgaris subsp. vulgaris] >KMT11745.1 hypothetical protein BVRB_5g105790 [Beta vulgaris subsp. vulgaris]	Purine nucleobase transmembrane transport	[F] LSE0453 A Purine permease	Probable purine permease 11 OS=Arabidopsis thaliana GN=PUP11 PE=1 SV=1	GO:0016021//integral component of membrane;GO:0005215//transporter activity
CL12567.Contig3_All	4.79	2.04333	0.47	2.43444	1.64926	0.22			K07893//Ras-related protein Rab-6A;K07893//Ras-related protein Rab-6A;K00850//6-phosphofructokinase 1 [EC:2.7.1.11]+ko00010//Glycolysis / Gluconeogenesis+ko00030//Pentose phosphate pathway+ko01230//Biosynthesis of amino acids+ko03018//RNA degradation+ko01100//Metabolic pathways+ko00052//Galactose metabolism+ko00051//Fructose and mannose metabolism+ko01110//Biosynthesis of secondary metabolites+ko…	XM_021788657.1 PREDICTED: Hevea brasiliensis probable purine permease 10 (LOC110638192), mRNA	PREDICTED: probable purine permease 11 [Beta vulgaris subsp. vulgaris] >KMT11745.1 hypothetical protein BVRB_5g105790 [Beta vulgaris subsp. vulgaris]	Purine nucleobase transmembrane transport	[F] LSE0453 A Purine permease	Probable purine permease 11 OS=Arabidopsis thaliana GN=PUP11 PE=1 SV=1	GO:0016021//integral component of membrane;GO:0005215//transporter activity
CL12616.Contig2_All	1.74	38.9667	20.3967	20.3678	26.577	22.1133					uncharacterized protein LOC110700781 [Chenopodium quinoa]		[L] KOG1361 Predicted hydrolase involved in interstrand cross-link repair
CL12616.Contig4_All	1.68333	33.57	24.99	20.0811	26.2137	29.4067					uncharacterized protein LOC110700781 [Chenopodium quinoa]		[L] KOG1361 Predicted hydrolase involved in interstrand cross-link repair
CL1263.Contig2_All	0.0833333	7.15	3.12	3.45111	4.5737	3.01667			K15283//solute carrier family 35, member E1;K15283//solute carrier family 35, member E1;K15283//solute carrier family 35, member E1;K15283//solute carrier family 35, member E1;K15283//solute carrier family 35, member E1	XM_010667231.2 PREDICTED: Beta vulgaris subsp. vulgaris glucose-6-phosphate/phosphate translocator 2, chloroplastic (LOC104882826), mRNA	PREDICTED: glucose-6-phosphate/phosphate translocator 2, chloroplastic [Beta vulgaris subsp. vulgaris] >KMS96724.1 hypothetical protein BVRB_8g200290 [Beta vulgaris subsp. vulgaris]	Triose-phosphate Transporter family	[GE] KOG1441 Glucose-6-phosphate/phosphate and phosphoenolpyruvate/phosphate antiporter	Glucose-6-phosphate/phosphate translocator 2, chloroplastic OS=Arabidopsis thaliana GN=GPT2 PE=2 SV=2
CL12636.Contig2_All	0.196667	46	2.14	16.1122	21.4174	0.323333			K01414//oligopeptidase A [EC:3.4.24.70];K17046//protein DEK	AP015044.1 Vigna angularis var. angularis DNA, chromosome 11, almost complete sequence, cultivar: Shumari	Transmembrane protease serine 9 [Phytophthora nicotianae]	Troponin	[K] KOG3149 Transcription initiation factor IIF, auxiliary subunit	Protein Ycf2 (Fragment) OS=Oenothera picensis GN=ycf2 PE=3 SV=1	GO:0016021//integral component of membrane
CL12636.Contig3_All	0	42.2633	0.19	14.1511	18.8681	0.17			K01414//oligopeptidase A [EC:3.4.24.70];K17046//protein DEK	AP015044.1 Vigna angularis var. angularis DNA, chromosome 11, almost complete sequence, cultivar: Shumari	unknown [Solanum melongena]	Troponin	[Z] KOG3634 Troponin	Protein Ycf2 OS=Oenothera glazioviana GN=ycf2-A PE=3 SV=1	GO:0016021//integral component of membrane
CL12642.Contig3_All	5.70667	0.286667	0.563333	2.18556	1.01185	0.87			K01414//oligopeptidase A [EC:3.4.24.70]	CP023122.1 Lupinus angustiflorus cultivar Tanjil chromosome LG-10	gem-associated protein 2 [Spinacia oleracea]	Cotton fibre expressed protein	[GO] KOG4157 beta-1,6-N-acetylglucosaminyltransferase, contains WSC domain	Pentatricopeptide repeat-containing protein At3g13150 OS=Arabidopsis thaliana GN=At3g13150 PE=2 SV=1	GO:0016021//integral component of membrane
CL1266.Contig4_All	0.856667	13.24	12.2733	8.79	11.4344	14.6333					hypothetical protein BVRB_3g061040 [Beta vulgaris subsp. vulgaris]
CL1266.Contig6_All	8.83667	181.35	154.853	115.013	150.406	168.933					hypothetical protein BVRB_3g061040 [Beta vulgaris subsp. vulgaris]
CL12661.Contig1_All	5.19	0.383333	0.06	1.87778	0.773704	0.0333333	mTERF		K15032//mTERF domain-containing protein, mitochondrial;K15032//mTERF domain-containing protein, mitochondrial;K15032//mTERF domain-containing protein, mitochondrial;K15032//mTERF domain-containing protein, mitochondrial	XM_021993094.1 PREDICTED: Spinacia oleracea transcription termination factor MTEF1, chloroplastic (LOC110788448), mRNA	PREDICTED: transcription termination factor MTEF1, chloroplastic [Beta vulgaris subsp. vulgaris] >KMT03897.1 hypothetical protein BVRB_8g187970 [Beta vulgaris subsp. vulgaris]	mTERF	[KR] KOG1267 Mitochondrial transcription termination factor, mTERF	Transcription termination factor MTEF1, chloroplastic OS=Arabidopsis thaliana GN=MTERF1 PE=2 SV=2
CL12680.Contig1_All	0.786667	4.87667	2.28333	2.64889	3.26963	2.01667					PREDICTED: uncharacterized protein LOC104905899 [Beta vulgaris subsp. vulgaris] >KMS99521.1 hypothetical protein BVRB_1g022940 [Beta vulgaris subsp. vulgaris]	Arabidopsis protein of unknown function	[S] LSE0113 A Uncharacterized protein
CL12695.Contig1_All	0.473333	13.9467	4.58333	6.33444	8.28815	2.75667
CL12713.Contig1_All	39.5267	0.926667	0.81	13.7544	5.1637	0.57					hypothetical protein BVRB_1g019720 [Beta vulgaris subsp. vulgaris]		[RW] LSE0094 A Arabinogalactan proteins (AGPs)	Fasciclin-like arabinogalactan protein 2 OS=Arabidopsis thaliana GN=FLA2 PE=1 SV=1
CL12713.Contig2_All	27.8867	0.79	0.646667	9.77444	3.73704	0.52			K19519//transforming growth factor-beta-induced protein;K11855//ubiquitin carboxyl-terminal hydrolase 36/42 [EC:3.4.19.12]	XM_021892375.1 PREDICTED: Chenopodium quinoa fasciclin-like arabinogalactan protein 10 (LOC110713926), mRNA	fasciclin-like arabinogalactan protein 8 [Spinacia oleracea]	Fasciclin domain	[RW] LSE0094 A Arabinogalactan proteins (AGPs)	Fasciclin-like arabinogalactan protein 10 OS=Arabidopsis thaliana GN=FLA10 PE=1 SV=1
CL12713.Contig3_All	41.5367	0.913333	0.423333	14.2911	5.20926	0.623333			K19519//transforming growth factor-beta-induced protein;K11855//ubiquitin carboxyl-terminal hydrolase 36/42 [EC:3.4.19.12]	XM_021892375.1 PREDICTED: Chenopodium quinoa fasciclin-like arabinogalactan protein 10 (LOC110713926), mRNA	fasciclin-like arabinogalactan protein 8 [Spinacia oleracea]	Fasciclin domain	[RW] LSE0094 A Arabinogalactan proteins (AGPs)	Fasciclin-like arabinogalactan protein 10 OS=Arabidopsis thaliana GN=FLA10 PE=1 SV=1
CL12777.Contig4_All	5.32667	0.546667	0.25	2.04111	0.945926	0.223333			K21373//7-deoxyloganetic acid glucosyltransferase [EC:2.4.1.323];K21373//7-deoxyloganetic acid glucosyltransferase [EC:2.4.1.323];K21373//7-deoxyloganetic acid glucosyltransferase [EC:2.4.1.323];K21373//7-deoxyloganetic acid glucosyltransferase [EC:2.4.1.323];K21373//7-deoxyloganetic acid glucosyltransferase [EC:2.4.1.323]	XM_021982875.1 PREDICTED: Spinacia oleracea 7-deoxyloganetic acid glucosyltransferase-like (LOC110778306), mRNA	PREDICTED: 7-deoxyloganetic acid glucosyltransferase [Beta vulgaris subsp. vulgaris] >KMT13924.1 hypothetical protein BVRB_4g077650 [Beta vulgaris subsp. vulgaris]	UDP-glucoronosyl and UDP-glucosyl transferase	[GC] KOG1192 UDP-glucuronosyl and UDP-glucosyl transferase	7-deoxyloganetic acid glucosyltransferase OS=Catharanthus roseus GN=UGT709C2 PE=1 SV=1
CL1278.Contig10_All	2.47333	64.09	80.6833	49.0822	64.6185	77.2133					hypothetical protein SOVF_055170 [Spinacia oleracea]	VQ motif		Calmodulin-binding protein 25 OS=Arabidopsis thaliana GN=CAMBP25 PE=1 SV=1
CL1278.Contig12_All	0.483333	8.72	12.5067	7.23667	9.48778	16.93					calmodulin-binding protein 25-like [Spinacia oleracea]	VQ motif		Calmodulin-binding protein 25 OS=Arabidopsis thaliana GN=CAMBP25 PE=1 SV=1
CL1278.Contig1_All	0.883333	11.0033	19.35	10.4122	13.5885	23.4667					calmodulin-binding protein 25-like [Chenopodium quinoa]	VQ motif		Calmodulin-binding protein 25 OS=Arabidopsis thaliana GN=CAMBP25 PE=1 SV=1
CL1278.Contig2_All	1.77333	22.0567	36.3967	20.0756	26.1763	37.2767					calmodulin-binding protein 25-like [Chenopodium quinoa]	VQ motif		Calmodulin-binding protein 25 OS=Arabidopsis thaliana GN=CAMBP25 PE=1 SV=1
CL1278.Contig8_All	0.743333	59.0967	108.817	56.2189	74.7107	90.4533					calmodulin-binding protein 25-like [Spinacia oleracea]	VQ motif		Calmodulin-binding protein 25 OS=Arabidopsis thaliana GN=CAMBP25 PE=1 SV=1
CL1281.Contig2_All	0.896667	37.55	7.42333	15.29	20.0878	4.20667				AY018565.1 Oryza sativa microsatellite MRG0890 containing (AT)X18, closest to marker R2374, genomic sequence	PREDICTED: BON1-associated protein 1 [Beta vulgaris subsp. vulgaris] >KMT20590.1 hypothetical protein BVRB_1g005720 [Beta vulgaris subsp. vulgaris]	C2 domain		BON1-associated protein 1 OS=Arabidopsis thaliana GN=BAP1 PE=1 SV=1
CL12838.Contig2_All	9.29667	0.0366667	0.336667	3.22333	1.19889	0.26	Tify		K13464//jasmonate ZIM domain-containing protein+ko04075//Plant hormone signal transduction;K13464//jasmonate ZIM domain-containing protein+ko04075//Plant hormone signal transduction;K13464//jasmonate ZIM domain-containing protein+ko04075//Plant hormone signal transduction;K13464//jasmonate ZIM domain-containing protein+ko04075//Plant hormone signal transduction		protein TIFY 5A-like isoform X2 [Chenopodium quinoa]	tify domain	[S] LSE0151 A Uncharacterized protein	Protein TIFY 5A OS=Arabidopsis thaliana GN=TIFY5A PE=1 SV=1
CL12869.Contig1_All	0.503333	8.81	7.93667	5.75	7.49889	6.48			K13448//calcium-binding protein CML+ko04626//Plant-pathogen interaction;K13448//calcium-binding protein CML+ko04626//Plant-pathogen interaction;K13448//calcium-binding protein CML+ko04626//Plant-pathogen interaction;K13448//calcium-binding protein CML+ko04626//Plant-pathogen interaction;K13448//calcium-binding protein CML+ko04626//Plant-pathogen interaction	XM_021862160.1 PREDICTED: Chenopodium quinoa probable calcium-binding protein CML44 (LOC110685614), mRNA	probable calcium-binding protein CML44 [Chenopodium quinoa]	EF hand	[T] KOG0027 Calmodulin and related proteins (EF-Hand superfamily)	Calcium-binding protein CML42 OS=Arabidopsis thaliana GN=CML42 PE=1 SV=1
CL12869.Contig2_All	0.1	2.93333	10.5633	4.53222	6.00963	5.78			K13448//calcium-binding protein CML+ko04626//Plant-pathogen interaction;K13448//calcium-binding protein CML+ko04626//Plant-pathogen interaction;K13448//calcium-binding protein CML+ko04626//Plant-pathogen interaction;K13448//calcium-binding protein CML+ko04626//Plant-pathogen interaction;K13448//calcium-binding protein CML+ko04626//Plant-pathogen interaction	XM_021904939.1 PREDICTED: Chenopodium quinoa probable calcium-binding protein CML44 (LOC110725465), mRNA	probable calcium-binding protein CML44 [Chenopodium quinoa]	EF hand	[T] KOG0027 Calmodulin and related proteins (EF-Hand superfamily)	Probable calcium-binding protein CML44 OS=Arabidopsis thaliana GN=CML44 PE=2 SV=2
CL12869.Contig4_All	0.343333	13.59	6.42667	6.78667	8.93444	4.03333			K13448//calcium-binding protein CML+ko04626//Plant-pathogen interaction;K13448//calcium-binding protein CML+ko04626//Plant-pathogen interaction;K13448//calcium-binding protein CML+ko04626//Plant-pathogen interaction;K13448//calcium-binding protein CML+ko04626//Plant-pathogen interaction;K13448//calcium-binding protein CML+ko04626//Plant-pathogen interaction	XM_021862160.1 PREDICTED: Chenopodium quinoa probable calcium-binding protein CML44 (LOC110685614), mRNA	probable calcium-binding protein CML44 [Chenopodium quinoa]	EF hand	[T] KOG0027 Calmodulin and related proteins (EF-Hand superfamily)	Probable calcium-binding protein CML44 OS=Arabidopsis thaliana GN=CML44 PE=2 SV=2
CL12869.Contig6_All	0.45	9.28333	6.17	5.30111	6.91815	7.29			K13448//calcium-binding protein CML+ko04626//Plant-pathogen interaction;K13448//calcium-binding protein CML+ko04626//Plant-pathogen interaction;K13448//calcium-binding protein CML+ko04626//Plant-pathogen interaction;K13448//calcium-binding protein CML+ko04626//Plant-pathogen interaction;K13448//calcium-binding protein CML+ko04626//Plant-pathogen interaction		probable calcium-binding protein CML44 [Chenopodium quinoa]	EF hand	[T] KOG0027 Calmodulin and related proteins (EF-Hand superfamily)	Probable calcium-binding protein CML44 OS=Arabidopsis thaliana GN=CML44 PE=2 SV=2
CL12873.Contig1_All	32.9667	0.03	0.87	11.2889	4.06296	0.376667			K07418//cytochrome P450 family 2 subfamily J [EC:1.14.14.1]+ko00591//Linoleic acid metabolism+ko00590//Arachidonic acid metabolism+ko01100//Metabolic pathways;K07418//cytochrome P450 family 2 subfamily J [EC:1.14.14.1]+ko00591//Linoleic acid metabolism+ko00590//Arachidonic acid metabolism+ko01100//Metabolic pathways;K00512//steroid 17alpha-monooxygenase / 17alpha-hydroxyprogesterone deacetylase […		PREDICTED: cytochrome P450 71A1-like [Beta vulgaris subsp. vulgaris]	Cytochrome P450	[Q] KOG0156 Cytochrome P450 CYP2 subfamily	Cytochrome P450 71A21 OS=Arabidopsis thaliana GN=CYP71A21 PE=2 SV=1
CL12876.Contig1_All	0.0166667	5.01667	5.96333	3.66556	4.88185	6.44			K13459//disease resistance protein RPS2+ko04626//Plant-pathogen interaction;K13459//disease resistance protein RPS2+ko04626//Plant-pathogen interaction;K13459//disease resistance protein RPS2+ko04626//Plant-pathogen interaction;K13459//disease resistance protein RPS2+ko04626//Plant-pathogen interaction;K13459//disease resistance protein RPS2+ko04626//Plant-pathogen interaction	XM_010677282.2 PREDICTED: Beta vulgaris subsp. vulgaris disease resistance protein RPS2 (LOC104891576), mRNA	PREDICTED: disease resistance protein RPS2 [Beta vulgaris subsp. vulgaris] >KMT13002.1 hypothetical protein BVRB_4g087170 [Beta vulgaris subsp. vulgaris]	NB-ARC domain		Disease resistance protein RPS5 OS=Arabidopsis thaliana GN=RPS5 PE=1 SV=2
CL12876.Contig2_All	0.09	6.90333	4.93667	3.97667	5.27222	8.71
CL12876.Contig3_All	0.19	5.12333	7.61333	4.30889	5.68185	6.84			K13459//disease resistance protein RPS2+ko04626//Plant-pathogen interaction;K13459//disease resistance protein RPS2+ko04626//Plant-pathogen interaction;K13459//disease resistance protein RPS2+ko04626//Plant-pathogen interaction;K13459//disease resistance protein RPS2+ko04626//Plant-pathogen interaction;K13459//disease resistance protein RPS2+ko04626//Plant-pathogen interaction	XM_010677282.2 PREDICTED: Beta vulgaris subsp. vulgaris disease resistance protein RPS2 (LOC104891576), mRNA	PREDICTED: disease resistance protein RPS2 [Beta vulgaris subsp. vulgaris] >KMT13002.1 hypothetical protein BVRB_4g087170 [Beta vulgaris subsp. vulgaris]	NB-ARC domain		Disease resistance protein RPS5 OS=Arabidopsis thaliana GN=RPS5 PE=1 SV=2
CL12876.Contig4_All	0.0466667	3.91667	5.89667	3.28667	4.36667	8.62			K13459//disease resistance protein RPS2+ko04626//Plant-pathogen interaction;K13459//disease resistance protein RPS2+ko04626//Plant-pathogen interaction;K13459//disease resistance protein RPS2+ko04626//Plant-pathogen interaction;K13459//disease resistance protein RPS2+ko04626//Plant-pathogen interaction;K13459//disease resistance protein RPS2+ko04626//Plant-pathogen interaction	XM_010677282.2 PREDICTED: Beta vulgaris subsp. vulgaris disease resistance protein RPS2 (LOC104891576), mRNA	PREDICTED: disease resistance protein RPS2 [Beta vulgaris subsp. vulgaris] >KMT13002.1 hypothetical protein BVRB_4g087170 [Beta vulgaris subsp. vulgaris]	NB-ARC domain		Disease resistance protein RPS5 OS=Arabidopsis thaliana GN=RPS5 PE=1 SV=2
CL12878.Contig2_All	0.04	12.0267	5.08	5.71556	7.60741	0.103333			K12741//heterogeneous nuclear ribonucleoprotein A1/A3+ko03040//Spliceosome;K12741//heterogeneous nuclear ribonucleoprotein A1/A3+ko03040//Spliceosome;K00703//starch synthase [EC:2.4.1.21]+ko01100//Metabolic pathways+ko00500//Starch and sucrose metabolism+ko01110//Biosynthesis of secondary metabolites;K18998//RNA polymerase II C-terminal domain phosphatase-like 1/2 [EC:3.1.3.16];K14411//RNA-bindin…		Cell surface glycoprotein 1 [Glycine soja]		[R] TWOG0094 Lectins containing Jacalin domain	Period clock protein OS=Acetabularia acetabulum PE=4 SV=2
CL12878.Contig4_All	0.393333	10.2867	12.8067	7.82889	10.3074	0.09			K12741//heterogeneous nuclear ribonucleoprotein A1/A3+ko03040//Spliceosome;K12741//heterogeneous nuclear ribonucleoprotein A1/A3+ko03040//Spliceosome;K00703//starch synthase [EC:2.4.1.21]+ko01100//Metabolic pathways+ko00500//Starch and sucrose metabolism+ko01110//Biosynthesis of secondary metabolites;K18998//RNA polymerase II C-terminal domain phosphatase-like 1/2 [EC:3.1.3.16];K14297//nuclear po…		Cell surface glycoprotein 1 [Glycine soja]		[R] TWOG0094 Lectins containing Jacalin domain	Period clock protein OS=Acetabularia acetabulum PE=4 SV=2
CL12899.Contig1_All	0	21.8133	0.05	7.28778	9.71704	0						Myosin tail	[Z] KOG0161 Myosin class II heavy chain
CL12902.Contig1_All	0.42	12.8067	4.80333	6.01	7.87333	0.216667			K08770//ubiquitin C;K08770//ubiquitin C;K08770//ubiquitin C;K08770//ubiquitin C	XM_006396549.1 Eutrema salsugineum hypothetical protein (EUTSA_v10028730mg) mRNA, complete cds	polyubiquitin [Karlodinium veneficum]	Ubiquitin family	[OR] KOG0001 Ubiquitin and ubiquitin-like proteins	Polyubiquitin OS=Aglaothamnion neglectum PE=2 SV=2
CL12925.Contig2_All	4.60667	0.0366667	0.0233333	1.55556	0.538519	0			K00512//steroid 17alpha-monooxygenase / 17alpha-hydroxyprogesterone deacetylase [EC:1.14.14.19 1.14.14.32]+ko01100//Metabolic pathways;K00512//steroid 17alpha-monooxygenase / 17alpha-hydroxyprogesterone deacetylase [EC:1.14.14.19 1.14.14.32]+ko01100//Metabolic pathways;K00512//steroid 17alpha-monooxygenase / 17alpha-hydroxyprogesterone deacetylase [EC:1.14.14.19 1.14.14.32]+ko01100//Metabolic pat…	XM_021997679.1 PREDICTED: Spinacia oleracea cytochrome P450 CYP82D47-like (LOC110792862), mRNA	cytochrome P450 CYP82D47-like [Spinacia oleracea]	Cytochrome P450	[Q] KOG0156 Cytochrome P450 CYP2 subfamily	Cytochrome P450 82A3 OS=Glycine max GN=CYP82A3 PE=2 SV=1
CL12975.Contig2_All	9.48333	0.316667	0.293333	3.36444	1.32481	0.506667				XM_010667281.2 PREDICTED: Beta vulgaris subsp. vulgaris hypothetical protein (LOC104882862), mRNA	PREDICTED: uncharacterized protein LOC104882862 [Beta vulgaris subsp. vulgaris] >KMT18984.1 hypothetical protein BVRB_2g030810 [Beta vulgaris subsp. vulgaris]
CL13004.Contig4_All	11.7567	1.3	0.423333	4.49333	2.07222	1.09667		RNI-like superfamily protein (best arabidopsis hit)	K14485//transport inhibitor response 1+ko04075//Plant hormone signal transduction;K14485//transport inhibitor response 1+ko04075//Plant hormone signal transduction;K14485//transport inhibitor response 1+ko04075//Plant hormone signal transduction;K14485//transport inhibitor response 1+ko04075//Plant hormone signal transduction;K14485//transport inhibitor response 1+ko04075//Plant hormone signal tr…	XM_010676638.2 PREDICTED: Beta vulgaris subsp. vulgaris protein TRANSPORT INHIBITOR RESPONSE 1 (LOC104891006), mRNA	protein TRANSPORT INHIBITOR RESPONSE 1-like [Chenopodium quinoa]	F-box-like	[R] KOG1947 Leucine rich repeat proteins, some proteins contain F-box	Protein TRANSPORT INHIBITOR RESPONSE 1 OS=Arabidopsis thaliana GN=TIR1 PE=1 SV=2
CL13015.Contig1_All	0.07	11.8433	45.7167	19.21	25.59	1.18			K02184//formin 2;K10990//RecQ-mediated genome instability protein 1;K12447//UDP-sugar pyrophosphorylase [EC:2.7.7.64]+ko00520//Amino sugar and nucleotide sugar metabolism+ko00040//Pentose and glucuronate interconversions+ko01100//Metabolic pathways+ko00052//Galactose metabolism+ko00053//Ascorbate and aldarate metabolism;K04733//interleukin-1 receptor-associated kinase 4 [EC:2.7.11.1];K00430//pero…		hypothetical protein POPTR_0014s07830g [Populus trichocarpa] >ERP53132.1 hypothetical protein POPTR_0014s07830g [Populus trichocarpa]	Protein of unknown function (DUF1421)	[T] KOG4743 Cyclin-dependent kinase inhibitor	Myrosinase-binding protein 2 OS=Arabidopsis thaliana GN=MBP2 PE=2 SV=1
CL13029.Contig5_All	10.1033	2.2	0.666667	4.32333	2.39667	0.59			K08900//mitochondrial chaperone BCS1;K08900//mitochondrial chaperone BCS1;K08900//mitochondrial chaperone BCS1;K08900//mitochondrial chaperone BCS1	XM_010692788.1 PREDICTED: Beta vulgaris subsp. vulgaris hypothetical protein (LOC104904519), mRNA	AAA-ATPase At3g50940-like [Spinacia oleracea]	ATPase family associated with various cellular activities (AAA)	[O] KOG0743 AAA+-type ATPase	AAA-ATPase At4g30250 OS=Arabidopsis thaliana GN=At4g30250 PE=3 SV=1	GO:0016787//hydrolase activity;GO:0005524//ATP binding
CL13035.Contig1_All	5.08667	0.66	0.12	1.95556	0.911852	0.06	AP2-EREBP	Malus x domestica AP2 domain class transcription factor (AP2D43) mRNA, complete cds	K09286//EREBP-like factor;K09286//EREBP-like factor;K09286//EREBP-like factor;K09286//EREBP-like factor;K09286//EREBP-like factor	XM_004139390.2 PREDICTED: Cucumis sativus ethylene-responsive transcription factor ERF039 (LOC101212945), mRNA	ethylene-responsive transcription factor TINY-like [Chenopodium quinoa]	AP2 domain	[K] LSE0301 A AP2 domain transcription factor	Ethylene-responsive transcription factor ERF037 OS=Arabidopsis thaliana GN=ERF037 PE=2 SV=1	GO:0003677//DNA binding;GO:0005634//nucleus;GO:0006351//transcription, DNA-templated;GO:0003700//DNA binding transcription factor activity
CL13035.Contig2_All	6.27333	0.206667	0.02	2.16667	0.797778	0.12	AP2-EREBP	Malus x domestica AP2 domain class transcription factor (AP2D43) mRNA, complete cds	K09286//EREBP-like factor;K09286//EREBP-like factor;K09286//EREBP-like factor;K09286//EREBP-like factor;K09286//EREBP-like factor	XM_004139390.2 PREDICTED: Cucumis sativus ethylene-responsive transcription factor ERF039 (LOC101212945), mRNA	ethylene-responsive transcription factor TINY-like [Chenopodium quinoa]	AP2 domain	[K] LSE0301 A AP2 domain transcription factor	Ethylene-responsive transcription factor ERF037 OS=Arabidopsis thaliana GN=ERF037 PE=2 SV=1	GO:0003677//DNA binding;GO:0005634//nucleus;GO:0006351//transcription, DNA-templated;GO:0003700//DNA binding transcription factor activity
CL13035.Contig3_All	8.95667	1.55333	0.44	3.65	1.88111	0.59	AP2-EREBP	Malus x domestica AP2 domain class transcription factor (AP2D43) mRNA, complete cds	K09286//EREBP-like factor;K09286//EREBP-like factor;K09286//EREBP-like factor;K09286//EREBP-like factor;K09286//EREBP-like factor	XM_021909624.1 PREDICTED: Chenopodium quinoa ethylene-responsive transcription factor TINY-like (LOC110729845), mRNA	ethylene-responsive transcription factor ERF037 [Spinacia oleracea] >KNA13875.1 hypothetical protein SOVF_112720 [Spinacia oleracea]	AP2 domain	[K] LSE0301 A AP2 domain transcription factor	Ethylene-responsive transcription factor ERF037 OS=Arabidopsis thaliana GN=ERF037 PE=2 SV=1
CL13042.Contig1_All	0	31.8767	0	10.6256	14.1674	0.0866667			K03006//DNA-directed RNA polymerase II subunit RPB1 [EC:2.7.7.6]+ko03020//RNA polymerase;K01180//endo-1,3(4)-beta-glucanase [EC:3.2.1.6];K10955//mucin-2;K03006//DNA-directed RNA polymerase II subunit RPB1 [EC:2.7.7.6]+ko03020//RNA polymerase;K03006//DNA-directed RNA polymerase II subunit RPB1 [EC:2.7.7.6]+ko03020//RNA polymerase		Repetitive proline-rich cell wall protein 2 [Glycine soja]	Insect cuticle protein	[T] KOG0661 MAPK related serine/threonine protein kinase	Extensin OS=Sorghum bicolor GN=HRGP PE=3 SV=1
CL13124.Contig1_All	5.58667	0.27	0.426667	2.09444	0.93037	1.49667			K01188//beta-glucosidase [EC:3.2.1.21]+ko01100//Metabolic pathways+ko00500//Starch and sucrose metabolism+ko01110//Biosynthesis of secondary metabolites+ko00460//Cyanoamino acid metabolism+ko00940//Phenylpropanoid biosynthesis;K01188//beta-glucosidase [EC:3.2.1.21]+ko01100//Metabolic pathways+ko00500//Starch and sucrose metabolism+ko01110//Biosynthesis of secondary metabolites+ko00460//Cyanoamino…	XM_022003482.1 PREDICTED: Spinacia oleracea beta-glucosidase 13-like (LOC110798305), mRNA	hypothetical protein BVRB_6g152510 [Beta vulgaris subsp. vulgaris]	Glycosyl hydrolase family 1	[G] KOG0626 Beta-glucosidase, lactase phlorizinhydrolase, and related proteins	Beta-glucosidase 12 OS=Oryza sativa subsp. japonica GN=BGLU12 PE=1 SV=2
CL13144.Contig2_All	0	43.5333	0	14.5111	19.3481	0			K02183//calmodulin+ko04016//MAPK signaling pathway - plant+ko04626//Plant-pathogen interaction+ko04070//Phosphatidylinositol signaling system;K02183//calmodulin+ko04016//MAPK signaling pathway - plant+ko04626//Plant-pathogen interaction+ko04070//Phosphatidylinositol signaling system;K02183//calmodulin+ko04016//MAPK signaling pathway - plant+ko04626//Plant-pathogen interaction+ko04070//Phosphatidy…		PREDICTED: calmodulin-like [Solanum pennellii]	EF hand	[T] KOG0027 Calmodulin and related proteins (EF-Hand superfamily)	Calmodulin-5/6/7/8 OS=Solanum tuberosum GN=PCM5 PE=1 SV=3	GO:0005509//calcium ion binding
CL13161.Contig1_All	20.6633	0.0966667	0.213333	6.99111	2.4337	0.25			K21434//ankyrin repeat domain-containing protein 2;K16296//serine carboxypeptidase-like clade I [EC:3.4.16.-];K10393//kinesin family member 2/24;K17535//serine/threonine-protein kinase TNNI3K [EC:2.7.11.1];K18195//rhamnogalacturonan endolyase [EC:4.2.2.23]	XM_021896441.1 PREDICTED: Chenopodium quinoa dual specificity protein kinase shkC-like (LOC110717680), transcript variant X2, mRNA	dual specificity protein kinase shkC-like [Chenopodium quinoa] >XP_021752133.1 dual specificity protein kinase shkC-like [Chenopodium quinoa]	Ankyrin repeats (many copies)	[T] KOG0192 Tyrosine kinase specific for activated (GTP-bound) p21cdc42Hs	Potassium channel KOR2 OS=Oryza sativa subsp. japonica GN=Os04g0445000 PE=2 SV=2
CL13161.Contig2_All	15.18	0.56	0.386667	5.37556	2.10741	0.586667			K16296//serine carboxypeptidase-like clade I [EC:3.4.16.-];K18195//rhamnogalacturonan endolyase [EC:4.2.2.23];K08235//xyloglucan:xyloglucosyl transferase [EC:2.4.1.207];K01867//tryptophanyl-tRNA synthetase [EC:6.1.1.2]+ko00970//Aminoacyl-tRNA biosynthesis;K10393//kinesin family member 2/24		uncharacterized protein LOC110779937 [Spinacia oleracea]	SIT4 phosphatase-associated protein	[R] KOG1075 FOG: Reverse transcriptase	Putative ribonuclease H protein At1g65750 OS=Arabidopsis thaliana GN=At1g65750 PE=3 SV=1
CL13170.Contig1_All	0.75	42.47	15.2	19.4733	25.7144	7.61			K04733//interleukin-1 receptor-associated kinase 4 [EC:2.7.11.1];K01214//isoamylase [EC:3.2.1.68]+ko01100//Metabolic pathways+ko00500//Starch and sucrose metabolism+ko01110//Biosynthesis of secondary metabolites	XM_010698231.2 PREDICTED: Beta vulgaris subsp. vulgaris hypothetical protein (LOC104909048), mRNA	PREDICTED: IQ domain-containing protein IQM1 [Beta vulgaris subsp. vulgaris] >ABM55247.1 calmodulin-binding protein [Beta vulgaris] >KMS96845.1 hypothetical protein BVRB_8g199210 [Beta vulgaris subsp. vulgaris]	IQ calmodulin-binding motif		IQ domain-containing protein IQM6 OS=Arabidopsis thaliana GN=IQM6 PE=2 SV=1
CL13170.Contig2_All	1.63333	34.1167	13.1467	16.2989	21.1874	9.01333			K04733//interleukin-1 receptor-associated kinase 4 [EC:2.7.11.1];K01214//isoamylase [EC:3.2.1.68]+ko01100//Metabolic pathways+ko00500//Starch and sucrose metabolism+ko01110//Biosynthesis of secondary metabolites	XM_010698231.2 PREDICTED: Beta vulgaris subsp. vulgaris hypothetical protein (LOC104909048), mRNA	PREDICTED: IQ domain-containing protein IQM1 [Beta vulgaris subsp. vulgaris] >ABM55247.1 calmodulin-binding protein [Beta vulgaris] >KMS96845.1 hypothetical protein BVRB_8g199210 [Beta vulgaris subsp. vulgaris]	IQ calmodulin-binding motif		IQ domain-containing protein IQM1 OS=Arabidopsis thaliana GN=IQM1 PE=1 SV=1
CL13207.Contig2_All	0.0666667	2.21667	6.05	2.77778	3.68148	11.8					hypothetical protein SOVF_096720 [Spinacia oleracea]	Domain of unknown function (DUF2828)
CL13207.Contig3_All	0.826667	3.84667	14.3733	6.34889	8.18963	16.3867			K07456//DNA mismatch repair protein MutS2+ko03430//Mismatch repair;K05747//Wiskott-Aldrich syndrome protein+ko04144//Endocytosis	XM_010680808.2 PREDICTED: Beta vulgaris subsp. vulgaris hypothetical protein (LOC104894547), mRNA	uncharacterized protein LOC110685912 [Chenopodium quinoa]	Domain of unknown function (DUF2828)	[WV] KOG1216 von Willebrand factor and related coagulation proteins
CL13267.Contig3_All	5.67667	0.0633333	0.0866667	1.94222	0.697407	0.0666667					PREDICTED: MLP-like protein 34 [Beta vulgaris subsp. vulgaris] >KMT17195.1 hypothetical protein BVRB_2g038980 [Beta vulgaris subsp. vulgaris]	Pathogenesis-related protein Bet v I family	[R] LSE0193 A Major latex protein and related proteins	MLP-like protein 34 OS=Arabidopsis thaliana GN=MLP34 PE=2 SV=1
CL13286.Contig3_All	0.11	8.85	2.46	3.80667	5.03889	1.2
CL13286.Contig4_All	3.38667	90.6733	33.7967	42.6189	55.6963	31.2567
CL13301.Contig3_All	0.216667	23.96	8.71333	10.9633	14.5456	6.68			K15920//xylan 1,4-beta-xylosidase [EC:3.2.1.37]+ko00520//Amino sugar and nucleotide sugar metabolism+ko01100//Metabolic pathways;K15920//xylan 1,4-beta-xylosidase [EC:3.2.1.37]+ko00520//Amino sugar and nucleotide sugar metabolism+ko01100//Metabolic pathways	LN713262.1 Cucumis melo genomic chromosome, chr_8	probable beta-D-xylosidase 5 isoform X2 [Hevea brasiliensis]
CL13301.Contig6_All	1.04667	51.74	9.86667	20.8844	27.497	5.02333			K15920//xylan 1,4-beta-xylosidase [EC:3.2.1.37]+ko00520//Amino sugar and nucleotide sugar metabolism+ko01100//Metabolic pathways;K15920//xylan 1,4-beta-xylosidase [EC:3.2.1.37]+ko00520//Amino sugar and nucleotide sugar metabolism+ko01100//Metabolic pathways;K15920//xylan 1,4-beta-xylosidase [EC:3.2.1.37]+ko00520//Amino sugar and nucleotide sugar metabolism+ko01100//Metabolic pathways;K15920//xyla…		PREDICTED: uncharacterized protein LOC104901457 [Beta vulgaris subsp. vulgaris] >KMT03813.1 hypothetical protein BVRB_8g189570 [Beta vulgaris subsp. vulgaris]
CL1335.Contig22_All	5.82333	1.30333	0.14	2.42222	1.28852	0.323333			K01455//formamidase [EC:3.5.1.49]+ko00910//Nitrogen metabolism+ko00460//Cyanoamino acid metabolism+ko01200//Carbon metabolism+ko00630//Glyoxylate and dicarboxylate metabolism;K01455//formamidase [EC:3.5.1.49]+ko00910//Nitrogen metabolism+ko00460//Cyanoamino acid metabolism+ko01200//Carbon metabolism+ko00630//Glyoxylate and dicarboxylate metabolism;K01455//formamidase [EC:3.5.1.49]+ko00910//Nitrog…	XM_021858747.1 PREDICTED: Chenopodium quinoa formamidase-like (LOC110682416), transcript variant X1, mRNA	uncharacterized protein LOC110682416 isoform X1 [Chenopodium quinoa]	Acetamidase/Formamidase family	[H] KOG2524 Cobyrinic acid a,c-diamide synthase
CL1335.Contig9_All	5.05667	1.01333	0.07	2.04667	1.04333	0			K01455//formamidase [EC:3.5.1.49]+ko00910//Nitrogen metabolism+ko00460//Cyanoamino acid metabolism+ko01200//Carbon metabolism+ko00630//Glyoxylate and dicarboxylate metabolism;K01455//formamidase [EC:3.5.1.49]+ko00910//Nitrogen metabolism+ko00460//Cyanoamino acid metabolism+ko01200//Carbon metabolism+ko00630//Glyoxylate and dicarboxylate metabolism;K01455//formamidase [EC:3.5.1.49]+ko00910//Nitrog…	XM_021858747.1 PREDICTED: Chenopodium quinoa formamidase-like (LOC110682416), transcript variant X1, mRNA	uncharacterized protein LOC110682416 isoform X1 [Chenopodium quinoa]	Acetamidase/Formamidase family
CL13362.Contig1_All	0.696667	3.4	6.62333	3.57333	4.53222	6.48667			K00422//polyphenol oxidase [EC:1.10.3.1]+ko00350//Tyrosine metabolism+ko01100//Metabolic pathways+ko00950//Isoquinoline alkaloid biosynthesis+ko01110//Biosynthesis of secondary metabolites;K00422//polyphenol oxidase [EC:1.10.3.1]+ko00350//Tyrosine metabolism+ko01100//Metabolic pathways+ko00950//Isoquinoline alkaloid biosynthesis+ko01110//Biosynthesis of secondary metabolites;K00422//polyphenol ox…	AM462858.1 Vitis vinifera, whole genome shotgun sequence, contig VV78X147076.10, clone ENTAV 115	hypothetical protein BVRB_8g183910 [Beta vulgaris subsp. vulgaris]	Protein of unknown function (DUF_B2219)		Polyphenol oxidase, chloroplastic OS=Vitis vinifera PE=1 SV=1
CL13362.Contig2_All	5.24667	48.3433	86.0833	46.5578	60.3281	103.6			K00422//polyphenol oxidase [EC:1.10.3.1]+ko00350//Tyrosine metabolism+ko01100//Metabolic pathways+ko00950//Isoquinoline alkaloid biosynthesis+ko01110//Biosynthesis of secondary metabolites;K00422//polyphenol oxidase [EC:1.10.3.1]+ko00350//Tyrosine metabolism+ko01100//Metabolic pathways+ko00950//Isoquinoline alkaloid biosynthesis+ko01110//Biosynthesis of secondary metabolites;K00422//polyphenol ox…		hypothetical protein BVRB_8g183910 [Beta vulgaris subsp. vulgaris]	Protein of unknown function (DUF_B2219)		Polyphenol oxidase, chloroplastic OS=Vitis vinifera PE=1 SV=1
CL13362.Contig3_All	2.45333	17.25	36.11	18.6044	23.9881	42.66			K00422//polyphenol oxidase [EC:1.10.3.1]+ko00350//Tyrosine metabolism+ko01100//Metabolic pathways+ko00950//Isoquinoline alkaloid biosynthesis+ko01110//Biosynthesis of secondary metabolites;K00422//polyphenol oxidase [EC:1.10.3.1]+ko00350//Tyrosine metabolism+ko01100//Metabolic pathways+ko00950//Isoquinoline alkaloid biosynthesis+ko01110//Biosynthesis of secondary metabolites;K00422//polyphenol ox…	AM462858.1 Vitis vinifera, whole genome shotgun sequence, contig VV78X147076.10, clone ENTAV 115	hypothetical protein BVRB_8g183910 [Beta vulgaris subsp. vulgaris]	Protein of unknown function (DUF_B2219)		Polyphenol oxidase, chloroplastic OS=Vitis vinifera PE=1 SV=1
CL13384.Contig2_All	5.17	0.253333	0.03	1.81778	0.70037	0.186667			K10249//elongation of very long chain fatty acids protein 4 [EC:2.3.1.199]+ko01100//Metabolic pathways+ko01110//Biosynthesis of secondary metabolites+ko00062//Fatty acid elongation+ko01212//Fatty acid metabolism+ko01040//Biosynthesis of unsaturated fatty acids	XM_021988029.1 PREDICTED: Spinacia oleracea elongation of fatty acids protein 3-like (LOC110783686), mRNA	elongation of fatty acids protein 3-like [Spinacia oleracea] >KNA25242.1 hypothetical protein SOVF_008330 [Spinacia oleracea]	GNS1/SUR4 family	[I] KOG3071 Fatty acyl-CoA elongase/Polyunsaturated fatty acid specific elongation enzyme	Elongation of fatty acids protein 3-like OS=Arabidopsis thaliana GN=HOS3 PE=2 SV=1	GO:0016021//integral component of membrane
CL13430.Contig3_All	0.443333	10.4533	6.97333	5.95667	7.79444	5.61333		Hordeum vulgare mRNA for NBS-LRR disease resistance protein homologue (rga S-9201 gene)	K19613//leucine-rich repeat protein SHOC2;K19613//leucine-rich repeat protein SHOC2;K19613//leucine-rich repeat protein SHOC2		PREDICTED: LRR receptor-like serine/threonine-protein kinase GSO1 isoform X2 [Beta vulgaris subsp. vulgaris]	PB1 domain	[VT] LSE0039 A Disease resistance protein (TIR-NBS-LRR class)	Disease resistance protein TAO1 OS=Arabidopsis thaliana GN=TAO1 PE=4 SV=1
CL13430.Contig9_All	0.563333	14.0933	10.4867	8.38111	10.987	6.36		Hordeum vulgare mRNA for NBS-LRR disease resistance protein homologue (rga S-9201 gene).	K19613//leucine-rich repeat protein SHOC2		uncharacterized protein LOC110803441 [Spinacia oleracea]	PB1 domain	[VT] LSE0039 A Disease resistance protein (TIR-NBS-LRR class)	Protein SUPPRESSOR OF npr1-1, CONSTITUTIVE 1 OS=Arabidopsis thaliana GN=SNC1 PE=1 SV=5
CL1344.Contig19_All	5.82667	2.59667	0.126667	2.85	1.85778	0.366667				XM_021991453.1 PREDICTED: Spinacia oleracea RHOMBOID-like protein 9, chloroplastic (LOC110786873), mRNA	PREDICTED: RHOMBOID-like protein 9, chloroplastic [Beta vulgaris subsp. vulgaris] >KMT18515.1 hypothetical protein BVRB_2g026530 [Beta vulgaris subsp. vulgaris]	Rhomboid family	[T] KOG2289 Rhomboid family proteins	RHOMBOID-like protein 9, chloroplastic OS=Arabidopsis thaliana GN=RBL9 PE=2 SV=1
CL13441.Contig2_All	6.86667	0.36	0.24	2.48889	1.02963	0.483333					hypothetical protein BVRB_6g154180 [Beta vulgaris subsp. vulgaris]	Trypsin and protease inhibitor			GO:0004866//endopeptidase inhibitor activity
CL13443.Contig1_All	0.0666667	11.9033	8.17333	6.71444	8.93037	10.3767				XM_010690049.2 PREDICTED: Beta vulgaris subsp. vulgaris hypothetical protein (LOC104902318), mRNA	PREDICTED: uncharacterized protein LOC104902318 [Beta vulgaris subsp. vulgaris] >KMT03219.1 hypothetical protein BVRB_8g197670 [Beta vulgaris subsp. vulgaris]	Multi-glycosylated core protein 24 (MGC-24), sialomucin	[K] KOG4210 Nuclear localization sequence binding protein
CL13443.Contig2_All	0.663333	14.7367	7.52	7.64	9.96556	8.99667				XM_010690049.2 PREDICTED: Beta vulgaris subsp. vulgaris hypothetical protein (LOC104902318), mRNA	PREDICTED: uncharacterized protein LOC104902318 [Beta vulgaris subsp. vulgaris] >KMT03219.1 hypothetical protein BVRB_8g197670 [Beta vulgaris subsp. vulgaris]	Centromere/kinetochore Zw10	[K] KOG4210 Nuclear localization sequence binding protein
CL13444.Contig2_All	10.1967	0.0866667	0.0633333	3.44889	1.19963	0			K20556//cytochrome P450 family 76 subfamily C;K20556//cytochrome P450 family 76 subfamily C;K20556//cytochrome P450 family 76 subfamily C;K20556//cytochrome P450 family 76 subfamily C;K20556//cytochrome P450 family 76 subfamily C	KC857455.1 Celosia cristata CYP76AD4 mRNA, complete cds	CYP76AD4 [Celosia cristata]	Cytochrome P450	[Q] KOG0156 Cytochrome P450 CYP2 subfamily	Cytochrome P450 76AD1 OS=Beta vulgaris GN=CYP76AD1 PE=2 SV=1
CL13464.Contig12_All	0.466667	4.27667	9.98	4.90778	6.38815	8.71333		Medicago truncatula NBS resistance protein (MTR_4g055630) mRNA, complete cds	K14209//solute carrier family 36 (proton-coupled amino acid transporter);K14209//solute carrier family 36 (proton-coupled amino acid transporter);K14209//solute carrier family 36 (proton-coupled amino acid transporter);K14209//solute carrier family 36 (proton-coupled amino acid transporter);K14209//solute carrier family 36 (proton-coupled amino acid transporter)	XM_021916905.1 PREDICTED: Chenopodium quinoa amino acid permease 4-like (LOC110736634), mRNA	PREDICTED: amino acid permease 4 [Beta vulgaris subsp. vulgaris] >KMT14033.1 hypothetical protein BVRB_4g078620 [Beta vulgaris subsp. vulgaris]	Transmembrane amino acid transporter protein	[E] KOG1303 Amino acid transporters	Amino acid permease 3 OS=Arabidopsis thaliana GN=AAP3 PE=1 SV=2
CL13464.Contig26_All	0.226667	1.55333	7.82667	3.20222	4.19407	17.5133		Medicago truncatula NBS resistance protein (MTR_4g055630) mRNA, complete cds	K14209//solute carrier family 36 (proton-coupled amino acid transporter);K14209//solute carrier family 36 (proton-coupled amino acid transporter);K14209//solute carrier family 36 (proton-coupled amino acid transporter);K14209//solute carrier family 36 (proton-coupled amino acid transporter);K14209//solute carrier family 36 (proton-coupled amino acid transporter)	XM_021916905.1 PREDICTED: Chenopodium quinoa amino acid permease 4-like (LOC110736634), mRNA	amino acid permease 4-like [Chenopodium quinoa]	Transmembrane amino acid transporter protein	[E] KOG1303 Amino acid transporters	Amino acid permease 2 OS=Arabidopsis thaliana GN=AAP2 PE=1 SV=1	GO:0016021//integral component of membrane
CL13464.Contig5_All	0.803333	13.12	50.4633	21.4622	28.3485	103.943		Medicago truncatula NBS resistance protein (MTR_4g055630) mRNA, complete cds	K14209//solute carrier family 36 (proton-coupled amino acid transporter);K14209//solute carrier family 36 (proton-coupled amino acid transporter);K14209//solute carrier family 36 (proton-coupled amino acid transporter);K14209//solute carrier family 36 (proton-coupled amino acid transporter);K14209//solute carrier family 36 (proton-coupled amino acid transporter)	XM_021916905.1 PREDICTED: Chenopodium quinoa amino acid permease 4-like (LOC110736634), mRNA	amino acid permease 4-like [Chenopodium quinoa]	Transmembrane amino acid transporter protein	[E] KOG1303 Amino acid transporters	Amino acid permease 3 OS=Arabidopsis thaliana GN=AAP3 PE=1 SV=2
CL13464.Contig7_All	0.706667	6.51667	16.3967	7.87333	10.2622	11.2433		Medicago truncatula NBS resistance protein (MTR_4g055630) mRNA, complete cds	K14209//solute carrier family 36 (proton-coupled amino acid transporter);K14209//solute carrier family 36 (proton-coupled amino acid transporter);K14209//solute carrier family 36 (proton-coupled amino acid transporter);K14209//solute carrier family 36 (proton-coupled amino acid transporter);K14209//solute carrier family 36 (proton-coupled amino acid transporter)	XM_021916905.1 PREDICTED: Chenopodium quinoa amino acid permease 4-like (LOC110736634), mRNA	amino acid permease 4-like [Chenopodium quinoa]	Transmembrane amino acid transporter protein	[E] KOG1303 Amino acid transporters	Amino acid permease 2 OS=Arabidopsis thaliana GN=AAP2 PE=1 SV=1	GO:0016021//integral component of membrane
CL13468.Contig1_All	0.0966667	38.2467	0.23	12.8578	17.1115	0			K17987//next to BRCA1 gene 1 protein;K03006//DNA-directed RNA polymerase II subunit RPB1 [EC:2.7.7.6]+ko03020//RNA polymerase		unknown [Karlodinium veneficum]		[R] KOG1721 FOG: Zn-finger
CL13468.Contig2_All	0.83	24.1067	0.0466667	8.32778	10.827	0			K17987//next to BRCA1 gene 1 protein;K14306//nuclear pore complex protein Nup62+ko03013//RNA transport;K14306//nuclear pore complex protein Nup62+ko03013//RNA transport;K14297//nuclear pore complex protein Nup98-Nup96+ko03013//RNA transport		unknown [Karlodinium veneficum]		[R] KOG1721 FOG: Zn-finger
CL13468.Contig3_All	0.753333	45.5667	0.22	15.5133	20.4333	0.133333			K17987//next to BRCA1 gene 1 protein;K14411//RNA-binding protein Musashi+ko03015//mRNA surveillance pathway;K03006//DNA-directed RNA polymerase II subunit RPB1 [EC:2.7.7.6]+ko03020//RNA polymerase;K14306//nuclear pore complex protein Nup62+ko03013//RNA transport		unknown [Karlodinium veneficum]	Pupal cuticle protein C1	[R] KOG1721 FOG: Zn-finger	Probable calcium-binding protein CML50 OS=Arabidopsis thaliana GN=CML50 PE=2 SV=1
CL1349.Contig1_All	17.0433	0.946667	0.563333	6.18444	2.56481	0.423333
CL13491.Contig1_All	8.84	140.793	51.1233	66.9189	86.2785	37.2633
CL13491.Contig3_All	1.58667	43.1167	21.3233	22.0089	28.8163	13.5267
CL13491.Contig5_All	4.33	107.557	49.1233	53.67	70.1167	33.6
CL13491.Contig7_All	2.27667	69.4667	28.1533	33.2989	43.6396	11.1033
CL13503.Contig1_All	2.81	20.22	28.8033	17.2778	22.1004	48.4533					hypothetical protein BVRB_000120 [Beta vulgaris subsp. vulgaris]
CL13503.Contig3_All	0.16	9.05667	6.53667	5.25111	6.94815	4.25333					hypothetical protein BVRB_000120 [Beta vulgaris subsp. vulgaris]
CL13554.Contig3_All	15.38	0.636667	0.0566667	5.35778	2.01704	0.06
CL13574.Contig3_All	3.38333	0.4	0.22	1.33444	0.651481	0.33				GU344704.1 Laurus nobilis clone LnD8 microsatellite sequence			[WV] KOG1216 von Willebrand factor and related coagulation proteins
CL13583.Contig2_All	3.38	0.0466667	0.136667	1.18778	0.457037	0.783333
CL13583.Contig3_All	11.5733	0.52	0.33	4.14111	1.6637	0.636667
CL13591.Contig3_All	4.20333	0.493333	0.446667	1.71444	0.884815	0.11				XM_005823658.1 Guillardia theta CCMP2712 hypothetical protein (GUITHDRAFT_145485) mRNA, complete cds	uncharacterized protein LOC110730741 [Chenopodium quinoa]	Segment polarity protein dishevelled (Dsh) C terminal
CL13615.Contig1_All	6.09333	0	0.0966667	2.06333	0.72	0.406667			K13356//alcohol-forming fatty acyl-CoA reductase [EC:1.2.1.84]+ko04146//Peroxisome+ko00073//Cutin, suberine and wax biosynthesis;K13356//alcohol-forming fatty acyl-CoA reductase [EC:1.2.1.84]+ko04146//Peroxisome+ko00073//Cutin, suberine and wax biosynthesis;K13356//alcohol-forming fatty acyl-CoA reductase [EC:1.2.1.84]+ko04146//Peroxisome+ko00073//Cutin, suberine and wax biosynthesis;K13356//alco…		PREDICTED: alcohol-forming fatty acyl-CoA reductase [Beta vulgaris subsp. vulgaris] >KMT05508.1 hypothetical protein BVRB_7g176320 [Beta vulgaris subsp. vulgaris]		[I] KOG1221 Acyl-CoA reductase	Probable fatty acyl-CoA reductase 4 OS=Arabidopsis thaliana GN=FAR4 PE=1 SV=1
CL13615.Contig2_All	28.8233	1.83	1.07333	10.5756	4.49296	1.30667			K13356//alcohol-forming fatty acyl-CoA reductase [EC:1.2.1.84]+ko04146//Peroxisome+ko00073//Cutin, suberine and wax biosynthesis;K13356//alcohol-forming fatty acyl-CoA reductase [EC:1.2.1.84]+ko04146//Peroxisome+ko00073//Cutin, suberine and wax biosynthesis;K13356//alcohol-forming fatty acyl-CoA reductase [EC:1.2.1.84]+ko04146//Peroxisome+ko00073//Cutin, suberine and wax biosynthesis;K13356//alco…	XM_010687741.2 PREDICTED: Beta vulgaris subsp. vulgaris alcohol-forming fatty acyl-CoA reductase (LOC104900337), mRNA	PREDICTED: alcohol-forming fatty acyl-CoA reductase [Beta vulgaris subsp. vulgaris] >KMT05508.1 hypothetical protein BVRB_7g176320 [Beta vulgaris subsp. vulgaris]	Male sterility protein	[I] KOG1221 Acyl-CoA reductase	Alcohol-forming fatty acyl-CoA reductase OS=Simmondsia chinensis PE=1 SV=1
CL13626.Contig1_All	0.416667	1.61667	8.97667	3.67	4.75444	0.846667			K01180//endo-1,3(4)-beta-glucanase [EC:3.2.1.6];K04733//interleukin-1 receptor-associated kinase 4 [EC:2.7.11.1];K03006//DNA-directed RNA polymerase II subunit RPB1 [EC:2.7.7.6]+ko03020//RNA polymerase;K00430//peroxidase [EC:1.11.1.7]+ko01100//Metabolic pathways+ko01110//Biosynthesis of secondary metabolites+ko00940//Phenylpropanoid biosynthesis		hypothetical protein VOLCADRAFT_63308 [Volvox carteri f. nagariensis] >EFJ45824.1 hypothetical protein VOLCADRAFT_63308, partial [Volvox carteri f. nagariensis]	Ferritin-like domain	[R] LSE0026 A Ripening-related protein	Leucine-rich repeat extensin-like protein 5 OS=Arabidopsis thaliana GN=LRX5 PE=2 SV=2	GO:0004252//serine-type endopeptidase activity;GO:0016539//intein-mediated protein splicing;GO:0008233//peptidase activity;GO:0016021//integral component of membrane
CL13639.Contig4_All	0.0166667	10.37	0.193333	3.52667	4.69667	0			K20283//golgin subfamily A member 4;K20283//golgin subfamily A member 4;K20283//golgin subfamily A member 4;K20283//golgin subfamily A member 4;K20283//golgin subfamily A member 4		uncharacterized protein [Blastocystis hominis] >CBK24920.2 unnamed protein product [Blastocystis hominis]	Tropomyosin	[Z] KOG1003 Actin filament-coating protein tropomyosin	Protein CROWDED NUCLEI 1 OS=Arabidopsis thaliana GN=CRWN1 PE=1 SV=1
CL13640.Contig3_All	0.11	9.20667	17.4133	8.91	11.8433	13.59			K03239//translation initiation factor eIF-2B subunit alpha+ko03013//RNA transport;K03239//translation initiation factor eIF-2B subunit alpha+ko03013//RNA transport	XM_021901880.1 PREDICTED: Chenopodium quinoa protein LURP-one-related 17-like (LOC110722610), mRNA	PREDICTED: protein LURP-one-related 17 [Beta vulgaris subsp. vulgaris] >KMT12015.1 hypothetical protein BVRB_5g099750 [Beta vulgaris subsp. vulgaris]	LURP-one-related		Protein LURP-one-related 8 OS=Arabidopsis thaliana GN=At2g38640 PE=2 SV=1
CL13684.Contig1_All	61.8333	1.05	0.33	21.0711	7.4837	0.543333					trypsin inhibitor DE-3-like [Chenopodium quinoa] >XP_021769856.1 trypsin inhibitor DE-3-like [Chenopodium quinoa] >XP_021722038.1 trypsin inhibitor DE-3-like [Chenopodium quinoa] >XP_021722039.1 trypsin inhibitor DE-3-like [Chenopodium quinoa] >XP_021746672.1 trypsin inhibitor DE-3-like [Chenopodium quinoa] >XP_021746673.1 trypsin inhibitor DE-3-like [Chenopodium quinoa]	Trypsin and protease inhibitor
CL13684.Contig2_All	2165.69	84.1133	97.91	782.572	321.532	68.66					kunitz-type trypsin inhibitor alpha chain-like [Chenopodium quinoa]	Trypsin and protease inhibitor
CL13684.Contig3_All	110.45	2.68667	1.56333	38.2333	14.1611	1.21667					factor Xa inhibitor BuXI-like [Chenopodium quinoa]	Trypsin and protease inhibitor
CL13684.Contig4_All	2329.87	85.4733	119.19	844.844	349.836	74.1533					factor Xa inhibitor BuXI-like [Chenopodium quinoa]	Trypsin and protease inhibitor
CL13684.Contig5_All	187.617	2.56667	3.42667	64.5367	23.51	2.36					trypsin inhibitor DE-3-like [Chenopodium quinoa] >XP_021769856.1 trypsin inhibitor DE-3-like [Chenopodium quinoa] >XP_021722038.1 trypsin inhibitor DE-3-like [Chenopodium quinoa] >XP_021722039.1 trypsin inhibitor DE-3-like [Chenopodium quinoa] >XP_021746672.1 trypsin inhibitor DE-3-like [Chenopodium quinoa] >XP_021746673.1 trypsin inhibitor DE-3-like [Chenopodium quinoa]	Trypsin and protease inhibitor
CL13684.Contig6_All	1260.03	25.8333	27.75	437.87	163.818	14.1633					factor Xa inhibitor BuXI-like [Chenopodium quinoa]	Trypsin and protease inhibitor
CL1370.Contig1_All	0.61	3.68667	5.07667	3.12444	3.96259	7.73			K04733//interleukin-1 receptor-associated kinase 4 [EC:2.7.11.1];K04733//interleukin-1 receptor-associated kinase 4 [EC:2.7.11.1];K04733//interleukin-1 receptor-associated kinase 4 [EC:2.7.11.1];K04733//interleukin-1 receptor-associated kinase 4 [EC:2.7.11.1];K04733//interleukin-1 receptor-associated kinase 4 [EC:2.7.11.1]	XM_010687449.2 PREDICTED: Beta vulgaris subsp. vulgaris protein kinase APK1B, chloroplastic (LOC104900105), transcript variant X2, mRNA	PREDICTED: protein kinase APK1B, chloroplastic isoform X2 [Beta vulgaris subsp. vulgaris] >KMT05238.1 hypothetical protein BVRB_7g173800 isoform B [Beta vulgaris subsp. vulgaris]	Protein tyrosine kinase	[T] KOG1187 Serine/threonine protein kinase	Probable serine/threonine-protein kinase PBL9 OS=Arabidopsis thaliana GN=PBL9 PE=1 SV=1	GO:0004674//protein serine/threonine kinase activity;GO:0005524//ATP binding
CL13769.Contig2_All	4.86667	0.563333	0.136667	1.85556	0.851852	0.196667		Leucine-rich repeat protein kinase family protein (best arabidopsis hit)	K03063//26S proteasome regulatory subunit T3+ko03050//Proteasome;K03453//bile acid:Na+ symporter, BASS family	XM_010682659.2 PREDICTED: Beta vulgaris subsp. vulgaris BTB/POZ domain-containing protein At5g66560 (LOC104895997), mRNA	PREDICTED: BTB/POZ domain-containing protein At5g66560 [Beta vulgaris subsp. vulgaris] >KMT08548.1 hypothetical protein BVRB_6g138290 [Beta vulgaris subsp. vulgaris]	NPH3 family	[T] LSE1207 A Photoreceptor NPH1 (nonphototropic hypocotyl 1)-interacting protein	BTB/POZ domain-containing protein At5g66560 OS=Arabidopsis thaliana GN=At5g66560 PE=2 SV=2
CL1377.Contig33_All	0.743333	2.45	17.4567	6.88333	8.93	14.39			K01696//tryptophan synthase beta chain [EC:4.2.1.20]+ko01230//Biosynthesis of amino acids+ko01100//Metabolic pathways+ko01110//Biosynthesis of secondary metabolites+ko00260//Glycine, serine and threonine metabolism+ko00400//Phenylalanine, tyrosine and tryptophan biosynthesis;K01696//tryptophan synthase beta chain [EC:4.2.1.20]+ko01230//Biosynthesis of amino acids+ko01100//Metabolic pathways+ko011…	XM_021911231.1 PREDICTED: Chenopodium quinoa tryptophan synthase beta chain 1-like (LOC110731374), mRNA	tryptophan synthase beta chain 1-like isoform X1 [Spinacia oleracea] >KNA11304.1 hypothetical protein SOVF_136280 isoform C [Spinacia oleracea]	Pyridoxal-phosphate dependent enzyme	[E] KOG1395 Tryptophan synthase beta chain	Tryptophan synthase beta chain 1 (Fragment) OS=Zea mays GN=TSB1 PE=2 SV=1
CL1377.Contig7_All	0.19	3.74	12.65	5.52667	7.30556	11.8533			K01696//tryptophan synthase beta chain [EC:4.2.1.20]+ko01230//Biosynthesis of amino acids+ko01100//Metabolic pathways+ko01110//Biosynthesis of secondary metabolites+ko00260//Glycine, serine and threonine metabolism+ko00400//Phenylalanine, tyrosine and tryptophan biosynthesis;K01696//tryptophan synthase beta chain [EC:4.2.1.20]+ko01230//Biosynthesis of amino acids+ko01100//Metabolic pathways+ko011…	XM_021863965.1 PREDICTED: Chenopodium quinoa tryptophan synthase beta chain 1-like (LOC110687330), mRNA	tryptophan synthase beta chain 1-like [Chenopodium quinoa]	Pyridoxal-phosphate dependent enzyme	[E] KOG1395 Tryptophan synthase beta chain	Tryptophan synthase beta chain 2, chloroplastic OS=Arabidopsis thaliana GN=TSB2 PE=1 SV=2
CL13813.Contig1_All	0.653333	11.4933	7.19	6.44556	8.3763	6.29333		TSA: Lactuca sativa Letassy_X1_3887 mRNA sequence	K10664//E3 ubiquitin-protein ligase ATL6/9/15/31/42/55 [EC:2.3.2.27];K10664//E3 ubiquitin-protein ligase ATL6/9/15/31/42/55 [EC:2.3.2.27];K10664//E3 ubiquitin-protein ligase ATL6/9/15/31/42/55 [EC:2.3.2.27];K10664//E3 ubiquitin-protein ligase ATL6/9/15/31/42/55 [EC:2.3.2.27]	XM_021886751.1 PREDICTED: Chenopodium quinoa E3 ubiquitin-protein ligase ATL6-like (LOC110708578), mRNA	E3 ubiquitin-protein ligase ATL6-like [Chenopodium quinoa]	Ring finger domain	[O] KOG0800 FOG: Predicted E3 ubiquitin ligase	E3 ubiquitin-protein ligase ATL6 OS=Arabidopsis thaliana GN=ATL6 PE=1 SV=2
CL13834.Contig1_All	0.186667	5.03	7.60333	4.27333	5.63556	7.29667			K13420//LRR receptor-like serine/threonine-protein kinase FLS2 [EC:2.7.11.1]+ko04016//MAPK signaling pathway - plant+ko04626//Plant-pathogen interaction;K13420//LRR receptor-like serine/threonine-protein kinase FLS2 [EC:2.7.11.1]+ko04016//MAPK signaling pathway - plant+ko04626//Plant-pathogen interaction;K20718//LRR receptor-like serine/threonine-protein kinase ERECTA [EC:2.7.11.1]+ko04016//MAPK …	XM_021993834.1 PREDICTED: Spinacia oleracea polygalacturonase inhibitor 2-like (LOC110789188), mRNA	polygalacturonase inhibitor 2-like [Spinacia oleracea] >KNA09620.1 hypothetical protein SOVF_152010 [Spinacia oleracea]	Leucine rich repeat	[R] KOG0619 FOG: Leucine rich repeat	DNA damage-repair/toleration protein DRT100 OS=Arabidopsis thaliana GN=DRT100 PE=2 SV=2
CL13834.Contig2_All	0.476667	16.9367	23.3067	13.5733	17.9389	20.2533			K13420//LRR receptor-like serine/threonine-protein kinase FLS2 [EC:2.7.11.1]+ko04016//MAPK signaling pathway - plant+ko04626//Plant-pathogen interaction;K20718//LRR receptor-like serine/threonine-protein kinase ERECTA [EC:2.7.11.1]+ko04016//MAPK signaling pathway - plant;K13420//LRR receptor-like serine/threonine-protein kinase FLS2 [EC:2.7.11.1]+ko04016//MAPK signaling pathway - plant+ko04626//P…	XM_021993834.1 PREDICTED: Spinacia oleracea polygalacturonase inhibitor 2-like (LOC110789188), mRNA	polygalacturonase inhibitor 2-like [Spinacia oleracea] >KNA09620.1 hypothetical protein SOVF_152010 [Spinacia oleracea]	Leucine rich repeat	[R] KOG0619 FOG: Leucine rich repeat	DNA damage-repair/toleration protein DRT100 OS=Arabidopsis thaliana GN=DRT100 PE=2 SV=2
CL13842.Contig1_All	0.72	26.0033	13.6333	13.4522	17.6963	9.28333					uncharacterized protein LOC110800144 [Spinacia oleracea]	Agglutinin domain
CL1387.Contig18_All	5.42333	0.323333	0	1.91556	0.746296	0.196667			K03217//YidC/Oxa1 family membrane protein insertase+ko03060//Protein export;K03217//YidC/Oxa1 family membrane protein insertase+ko03060//Protein export;K03217//YidC/Oxa1 family membrane protein insertase+ko03060//Protein export;K03217//YidC/Oxa1 family membrane protein insertase+ko03060//Protein export;K03217//YidC/Oxa1 family membrane protein insertase+ko03060//Protein export	XM_021865199.1 PREDICTED: Chenopodium quinoa inner membrane protein PPF-1, chloroplastic-like (LOC110688447), mRNA	inner membrane protein PPF-1, chloroplastic-like [Chenopodium quinoa]	60Kd inner membrane protein	[OU] KOG1239 Inner membrane protein translocase involved in respiratory chain assembly	Inner membrane protein PPF-1, chloroplastic OS=Pisum sativum GN=PPF-1 PE=2 SV=2
CL139.Contig12_All	0.0933333	17.2867	6.89	8.09	10.7556	1.56			K02948//small subunit ribosomal protein S11+ko03010//Ribosome;K19041//E3 ubiquitin-protein ligase RNF38/44 [EC:2.3.2.27];K03046//DNA-directed RNA polymerase subunit beta' [EC:2.7.7.6]+ko03020//RNA polymerase	KX928992.1 Cistanthe longiscapa chloroplast, complete genome	hypothetical protein BVC80_6087g2 [Macleaya cordata]
CL13929.Contig2_All	1.49667	30.1167	20.99	17.5344	22.8804	0.44					hypothetical protein AK812_SmicGene41345 [Symbiodinium microadriaticum]
CL13932.Contig1_All	23.0833	0.563333	1.20667	8.28444	3.35148	0.976667		LRR and NB-ARC domains-containing disease resistance protein (best arabidopsis hit)	K15777//4,5-DOPA dioxygenase extradiol [EC:1.13.11.-]+ko00965//Betalain biosynthesis;K15777//4,5-DOPA dioxygenase extradiol [EC:1.13.11.-]+ko00965//Betalain biosynthesis;K15777//4,5-DOPA dioxygenase extradiol [EC:1.13.11.-]+ko00965//Betalain biosynthesis;K15777//4,5-DOPA dioxygenase extradiol [EC:1.13.11.-]+ko00965//Betalain biosynthesis;K15777//4,5-DOPA dioxygenase extradiol [EC:1.13.11.-]+ko009…	KR376280.1 Alternanthera caracasana isolate OHKC@31786 4,5-dioxygenase-like protein mRNA, partial cds	4,5-DOPA dioxygenase extradiol 1-like [Chenopodium quinoa]	Catalytic LigB subunit of aromatic ring-opening dioxygenase	[S] TWOG0099 Uncharacterized protein	4,5-DOPA dioxygenase extradiol 1 OS=Beta vulgaris GN=DODA1 PE=2 SV=1
CL1394.Contig16_All	6.82	0	0.663333	2.49444	1.05259	0.763333				XM_021859710.1 PREDICTED: Chenopodium quinoa protein plastid transcriptionally active 16, chloroplastic-like (LOC110683358), transcript variant X3, mRNA	protein plastid transcriptionally active 16, chloroplastic-like isoform X1 [Chenopodium quinoa]	NAD(P)H-binding	[G] KOG1203 Predicted dehydrogenase	Protein plastid transcriptionally active 16, chloroplastic OS=Arabidopsis thaliana GN=PTAC16 PE=1 SV=1
CL13940.Contig4_All	0	8.60667	0.0633333	2.89	3.85333	0.01			K12472//epidermal growth factor receptor substrate 15+ko04144//Endocytosis		hypothetical protein BVRB_2g031670 [Beta vulgaris subsp. vulgaris]
CL1395.Contig23_All	12.6933	2.73667	0.243333	5.22444	2.73481	0.943333	AP2-EREBP		K09284//AP2-like factor, euAP2 lineage;K09284//AP2-like factor, euAP2 lineage;K09284//AP2-like factor, euAP2 lineage;K09284//AP2-like factor, euAP2 lineage;K09284//AP2-like factor, euAP2 lineage	XM_010694788.2 PREDICTED: Beta vulgaris subsp. vulgaris AP2-like ethylene-responsive transcription factor TOE3 (LOC104906078), transcript variant X3, mRNA	ethylene-responsive transcription factor RAP2-7-like isoform X5 [Chenopodium quinoa]	AP2 domain	[K] LSE0337 A Ovule development protein/AP2 domain transcription factor	AP2-like ethylene-responsive transcription factor TOE3 OS=Arabidopsis thaliana GN=TOE3 PE=1 SV=1
CL1395.Contig28_All	13.3333	3.31333	0.253333	5.63333	3.06667	0.736667	AP2-EREBP		K09284//AP2-like factor, euAP2 lineage;K09284//AP2-like factor, euAP2 lineage;K09284//AP2-like factor, euAP2 lineage;K09284//AP2-like factor, euAP2 lineage;K09284//AP2-like factor, euAP2 lineage	XM_010694788.2 PREDICTED: Beta vulgaris subsp. vulgaris AP2-like ethylene-responsive transcription factor TOE3 (LOC104906078), transcript variant X3, mRNA	hypothetical protein BVRB_2g045840 isoform B [Beta vulgaris subsp. vulgaris]	AP2 domain	[K] LSE0337 A Ovule development protein/AP2 domain transcription factor	AP2-like ethylene-responsive transcription factor TOE3 OS=Arabidopsis thaliana GN=TOE3 PE=1 SV=1
CL13958.Contig16_All	0.353333	8.84333	30.12	13.1056	17.3563	48.9133				XM_016108568.2 PREDICTED: Arachis duranensis homeobox-leucine zipper protein ATHB-40 (LOC107487877), mRNA	PREDICTED: uncharacterized protein LOC104884574 [Beta vulgaris subsp. vulgaris] >KMS95302.1 hypothetical protein BVRB_009570 isoform A [Beta vulgaris subsp. vulgaris]	F-box-like
CL13958.Contig21_All	0.126667	2.71333	11.4367	4.75889	6.30296	12.7133					uncharacterized protein LOC110692490 [Chenopodium quinoa]
CL13958.Contig3_All	0.743333	5.18333	32.0633	12.6633	16.6367	45.5633				FJ972178.1 Pistacia vera microsatellite PV1004 sequence	PREDICTED: uncharacterized protein LOC104884574 [Beta vulgaris subsp. vulgaris] >KMS95302.1 hypothetical protein BVRB_009570 isoform A [Beta vulgaris subsp. vulgaris]	F-box-like
CL13959.Contig1_All	0	9.85667	10.92	6.92556	9.23407	5.46			K04733//interleukin-1 receptor-associated kinase 4 [EC:2.7.11.1];K04733//interleukin-1 receptor-associated kinase 4 [EC:2.7.11.1]		hypothetical protein BVRB_8g197770 isoform B [Beta vulgaris subsp. vulgaris]	Wall-associated receptor kinase galacturonan-binding	[T] LSE0034 A Protein kinase, contains EGF domain	Wall-associated receptor kinase 2 OS=Arabidopsis thaliana GN=WAK2 PE=1 SV=1
CL13960.Contig1_All	0	14.6167	4.3	6.30556	8.40741	0
CL13968.Contig1_All	7.35333	0.67	0.37	2.79778	1.27926	0.406667		LRR and NB-ARC domains-containing disease resistance protein (best arabidopsis hit)		XM_021908870.1 PREDICTED: Chenopodium quinoa aspartate racemase-like (LOC110729148), mRNA	uncharacterized protein LOC110729148 [Chenopodium quinoa]	Asp/Glu/Hydantoin racemase
CL13968.Contig2_All	5.36333	0.23	0.17	1.92111	0.773704	0.143333		LRR and NB-ARC domains-containing disease resistance protein (best arabidopsis hit)		XM_021908870.1 PREDICTED: Chenopodium quinoa aspartate racemase-like (LOC110729148), mRNA	uncharacterized protein LOC110729148 [Chenopodium quinoa]	Asp/Glu/Hydantoin racemase
CL13990.Contig1_All	0.47	4.41	3.27333	2.71778	3.46704	3.36			K03283//heat shock 70kDa protein 1/2/6/8+ko03040//Spliceosome+ko04144//Endocytosis+ko04141//Protein processing in endoplasmic reticulum;K03283//heat shock 70kDa protein 1/2/6/8+ko03040//Spliceosome+ko04144//Endocytosis+ko04141//Protein processing in endoplasmic reticulum		U-box domain-containing protein 19-like [Chenopodium quinoa]	Iron dependent repressor, metal binding and dimerisation domain	[S] KOG0167 FOG: Armadillo/beta-catenin-like repeats	U-box domain-containing protein 19 OS=Arabidopsis thaliana GN=PUB19 PE=2 SV=1
CL13990.Contig2_All	1.72667	14.3333	27.3267	14.4622	18.7074	26.3033		TSA: Lactuca sativa CLC_LTR_V1A_17001 mRNA sequence	K08332//vacuolar protein 8;K04733//interleukin-1 receptor-associated kinase 4 [EC:2.7.11.1]	XM_021863265.1 PREDICTED: Chenopodium quinoa U-box domain-containing protein 19-like (LOC110686662), mRNA	U-box domain-containing protein 19-like [Chenopodium quinoa]	U-box domain	[S] KOG0167 FOG: Armadillo/beta-catenin-like repeats	U-box domain-containing protein 19 OS=Arabidopsis thaliana GN=PUB19 PE=2 SV=1
CL13990.Contig5_All	2.20667	19.23	36.4233	19.2867	24.98	38.2733		TSA: Lactuca sativa CLC_LTR_V1A_17001 mRNA sequence	K08332//vacuolar protein 8;K04733//interleukin-1 receptor-associated kinase 4 [EC:2.7.11.1]	XM_021863265.1 PREDICTED: Chenopodium quinoa U-box domain-containing protein 19-like (LOC110686662), mRNA	U-box domain-containing protein 19-like [Chenopodium quinoa]	U-box domain	[S] KOG0167 FOG: Armadillo/beta-catenin-like repeats	U-box domain-containing protein 19 OS=Arabidopsis thaliana GN=PUB19 PE=2 SV=1
CL13992.Contig2_All	1.78	33.1433	26.9	20.6078	26.8837	27.4867			K10658//E3 ubiquitin-protein ligase MARCH3 [EC:2.3.2.27];K10661//E3 ubiquitin-protein ligase MARCH6 [EC:2.3.2.27]+ko04141//Protein processing in endoplasmic reticulum;K10661//E3 ubiquitin-protein ligase MARCH6 [EC:2.3.2.27]+ko04141//Protein processing in endoplasmic reticulum;K10661//E3 ubiquitin-protein ligase MARCH6 [EC:2.3.2.27]+ko04141//Protein processing in endoplasmic reticulum;K10661//E3 u…	XM_021913076.1 PREDICTED: Chenopodium quinoa uncharacterized LOC110733056 (LOC110733056), transcript variant X1, mRNA	PREDICTED: uncharacterized protein LOC104889416 [Beta vulgaris subsp. vulgaris] >KMT15096.1 hypothetical protein BVRB_3g062170 [Beta vulgaris subsp. vulgaris]	Protein of unknown function (DUF3675)	[A] KOG1609 Protein involved in mRNA turnover and stability	Probable E3 ubiquitin ligase SUD1 OS=Arabidopsis thaliana GN=SUD1 PE=1 SV=1
CL13992.Contig6_All	0.233333	8.22	4.07667	4.17667	5.49111	3.61			K08737//DNA mismatch repair protein MSH6+ko03430//Mismatch repair;K08737//DNA mismatch repair protein MSH6+ko03430//Mismatch repair;K08737//DNA mismatch repair protein MSH6+ko03430//Mismatch repair;K08737//DNA mismatch repair protein MSH6+ko03430//Mismatch repair;K08737//DNA mismatch repair protein MSH6+ko03430//Mismatch repair	XM_021913076.1 PREDICTED: Chenopodium quinoa uncharacterized LOC110733056 (LOC110733056), transcript variant X1, mRNA	uncharacterized protein LOC110777156 [Spinacia oleracea]	Protein of unknown function (DUF3675)	[L] KOG0217 Mismatch repair ATPase MSH6 (MutS family)	DNA mismatch repair protein MSH6 OS=Arabidopsis thaliana GN=MSH6 PE=1 SV=2
CL13992.Contig7_All	0.973333	38.56	20.3667	19.9667	26.2978	19.78			K10658//E3 ubiquitin-protein ligase MARCH3 [EC:2.3.2.27];K10661//E3 ubiquitin-protein ligase MARCH6 [EC:2.3.2.27]+ko04141//Protein processing in endoplasmic reticulum;K10661//E3 ubiquitin-protein ligase MARCH6 [EC:2.3.2.27]+ko04141//Protein processing in endoplasmic reticulum;K10661//E3 ubiquitin-protein ligase MARCH6 [EC:2.3.2.27]+ko04141//Protein processing in endoplasmic reticulum;K10661//E3 u…	XM_021914405.1 PREDICTED: Chenopodium quinoa uncharacterized LOC110734308 (LOC110734308), transcript variant X1, mRNA	uncharacterized protein LOC110777156 [Spinacia oleracea]	RING-variant domain	[A] KOG1609 Protein involved in mRNA turnover and stability	Probable E3 ubiquitin ligase SUD1 OS=Arabidopsis thaliana GN=SUD1 PE=1 SV=1
CL14016.Contig1_All	61.7867	3.04333	3.96333	22.9311	9.97926	3.79			K10528//hydroperoxide lyase [EC:4.1.2.-]+ko00592//alpha-Linolenic acid metabolism+ko01110//Biosynthesis of secondary metabolites;K10528//hydroperoxide lyase [EC:4.1.2.-]+ko00592//alpha-Linolenic acid metabolism+ko01110//Biosynthesis of secondary metabolites;K10528//hydroperoxide lyase [EC:4.1.2.-]+ko00592//alpha-Linolenic acid metabolism+ko01110//Biosynthesis of secondary metabolites;K10528//hydr…		PREDICTED: fatty acid hydroperoxide lyase, chloroplastic [Beta vulgaris subsp. vulgaris] >KMT03668.1 hypothetical protein BVRB_8g190070 [Beta vulgaris subsp. vulgaris]	Cytochrome P450	[I] LSE0481 A Hydroperoxide lyase	Fatty acid hydroperoxide lyase, chloroplastic OS=Solanum lycopersicum GN=HPL PE=1 SV=1
CL14076.Contig3_All	6.82667	0.29	0.933333	2.68333	1.30222	0.786667			K03006//DNA-directed RNA polymerase II subunit RPB1 [EC:2.7.7.6]+ko03020//RNA polymerase;K01051//pectinesterase [EC:3.1.1.11]+ko00040//Pentose and glucuronate interconversions+ko01100//Metabolic pathways		PREDICTED: cucumber peeling cupredoxin [Beta vulgaris subsp. vulgaris] >KMT02825.1 hypothetical protein BVRB_8g194080 [Beta vulgaris subsp. vulgaris]	Plastocyanin-like domain	[S] LSE0042 A Uncharacterized plastocyanin-like protein, probably non-copper-binding	Cucumber peeling cupredoxin OS=Cucumis sativus PE=1 SV=3
CL14114.Contig2_All	7.82333	0.816667	0.536667	3.05889	1.47074	0.576667					PREDICTED: uncharacterized protein LOC104891846 [Beta vulgaris subsp. vulgaris] >KMT12939.1 hypothetical protein BVRB_4g090230 [Beta vulgaris subsp. vulgaris]
CL14119.Contig2_All	0.0433333	5.33333	13.0933	6.15667	8.19444	8.49667			K00318//proline dehydrogenase [EC:1.5.-.-]+ko00330//Arginine and proline metabolism+ko01100//Metabolic pathways+ko01110//Biosynthesis of secondary metabolites;K00318//proline dehydrogenase [EC:1.5.-.-]+ko00330//Arginine and proline metabolism+ko01100//Metabolic pathways+ko01110//Biosynthesis of secondary metabolites;K00318//proline dehydrogenase [EC:1.5.-.-]+ko00330//Arginine and proline metaboli…		proline dehydrogenase 2, mitochondrial-like [Chenopodium quinoa]		[E] KOG0186 Proline oxidase	Proline dehydrogenase 2, mitochondrial OS=Arabidopsis thaliana GN=POX2 PE=2 SV=1
CL14119.Contig4_All	0.276667	3.27333	12.1267	5.22556	6.87519	12.7433			K00318//proline dehydrogenase [EC:1.5.-.-]+ko00330//Arginine and proline metabolism+ko01100//Metabolic pathways+ko01110//Biosynthesis of secondary metabolites;K00318//proline dehydrogenase [EC:1.5.-.-]+ko00330//Arginine and proline metabolism+ko01100//Metabolic pathways+ko01110//Biosynthesis of secondary metabolites;K00318//proline dehydrogenase [EC:1.5.-.-]+ko00330//Arginine and proline metaboli…	XM_010693624.2 PREDICTED: Beta vulgaris subsp. vulgaris proline dehydrogenase 2, mitochondrial-like (LOC104905171), mRNA	PREDICTED: proline dehydrogenase 2, mitochondrial-like [Beta vulgaris subsp. vulgaris]	Proline dehydrogenase	[E] KOG0186 Proline oxidase	Proline dehydrogenase 2, mitochondrial OS=Arabidopsis thaliana GN=POX2 PE=2 SV=1
CL14125.Contig1_All	5.69667	1.03	0.316667	2.34778	1.23148	0.483333				HQ843444.1 Celosia cristata 26S ribosomal RNA gene, partial sequence
CL14133.Contig1_All	0	39.9967	0.26	13.4189	17.8919	0.0433333			K10357//myosin V;K10357//myosin V;K10357//myosin V;K10357//myosin V;K10357//myosin V		PREDICTED: myosin-17-like isoform X1 [Oryza brachyantha]	Myosin head (motor domain)	[Z] KOG0161 Myosin class II heavy chain	Myosin-3 OS=Arabidopsis thaliana GN=VIII-A PE=2 SV=1	GO:0003779//actin binding;GO:0005524//ATP binding;GO:0003774//motor activity;GO:0016459//myosin complex
CL14133.Contig2_All	0.0366667	33.2633	1.33	11.5433	15.3789	0.206667			K10357//myosin V;K10357//myosin V;K10357//myosin V;K10357//myosin V;K10357//myosin V		PREDICTED: myosin-17-like isoform X1 [Oryza brachyantha]	Myosin head (motor domain)	[Z] KOG0161 Myosin class II heavy chain	Myosin-3 OS=Arabidopsis thaliana GN=VIII-A PE=2 SV=1	GO:0003779//actin binding;GO:0005524//ATP binding;GO:0003774//motor activity;GO:0016459//myosin complex
CL14175.Contig11_All	4.84	0.836667	0.443333	2.04	1.10667	0.0266667			K15273//solute carrier family 35 (probable UDP-sugar transporter), member A4;K15272//solute carrier family 35 (UDP-sugar transporter), member A1/2/3;K15272//solute carrier family 35 (UDP-sugar transporter), member A1/2/3;K15272//solute carrier family 35 (UDP-sugar transporter), member A1/2/3	XM_010668892.2 PREDICTED: Beta vulgaris subsp. vulgaris CMP-sialic acid transporter 3 (LOC104884270), mRNA	CMP-sialic acid transporter 4 [Ananas comosus]	Nucleotide-sugar transporter	[G] KOG2234 Predicted UDP-galactose transporter	CMP-sialic acid transporter 2 OS=Arabidopsis thaliana GN=At2g43240 PE=2 SV=1	GO:0016021//integral component of membrane;GO:0005351//sugar:proton symporter activity;GO:0000139//Golgi membrane
CL14189.Contig45_All	5.13	0.23	0.09	1.81667	0.712222	0.126667				HG975446.1 Solanum pennellii chromosome ch07, complete genome	membrane protein of ER body-like protein [Chenopodium quinoa]	VIT family		Membrane protein of ER body-like protein OS=Arabidopsis thaliana GN=MEBL PE=2 SV=1
CL14218.Contig1_All	3.34667	48.32	70.68	40.7822	53.2607	109.597			K01583//arginine decarboxylase [EC:4.1.1.19]+ko00330//Arginine and proline metabolism+ko01100//Metabolic pathways;K01583//arginine decarboxylase [EC:4.1.1.19]+ko00330//Arginine and proline metabolism+ko01100//Metabolic pathways;K01583//arginine decarboxylase [EC:4.1.1.19]+ko00330//Arginine and proline metabolism+ko01100//Metabolic pathways;K01583//arginine decarboxylase [EC:4.1.1.19]+ko00330//Arg…		arginine decarboxylase-like [Spinacia oleracea] >KNA20891.1 hypothetical protein SOVF_047500 [Spinacia oleracea]	Aflatoxin regulatory protein		Arginine decarboxylase OS=Dianthus caryophyllus GN=ADC PE=2 SV=1
CL14218.Contig2_All	4.30667	66.2067	103.72	58.0778	76.0015	98.1767			K01583//arginine decarboxylase [EC:4.1.1.19]+ko00330//Arginine and proline metabolism+ko01100//Metabolic pathways;K01583//arginine decarboxylase [EC:4.1.1.19]+ko00330//Arginine and proline metabolism+ko01100//Metabolic pathways;K01583//arginine decarboxylase [EC:4.1.1.19]+ko00330//Arginine and proline metabolism+ko01100//Metabolic pathways;K01583//arginine decarboxylase [EC:4.1.1.19]+ko00330//Arg…	XM_021883043.1 PREDICTED: Chenopodium quinoa arginine decarboxylase-like (LOC110705188), mRNA	arginine decarboxylase-like [Chenopodium quinoa]	Pyridoxal-dependent decarboxylase, pyridoxal binding domain	[E] KOG0622 Ornithine decarboxylase	Arginine decarboxylase OS=Dianthus caryophyllus GN=ADC PE=2 SV=1
CL14218.Contig3_All	3.18	54.1433	63.95	40.4244	52.8393	68.6433			K01583//arginine decarboxylase [EC:4.1.1.19]+ko00330//Arginine and proline metabolism+ko01100//Metabolic pathways;K01583//arginine decarboxylase [EC:4.1.1.19]+ko00330//Arginine and proline metabolism+ko01100//Metabolic pathways;K01583//arginine decarboxylase [EC:4.1.1.19]+ko00330//Arginine and proline metabolism+ko01100//Metabolic pathways;K01583//arginine decarboxylase [EC:4.1.1.19]+ko00330//Arg…	XM_021897786.1 PREDICTED: Chenopodium quinoa arginine decarboxylase-like (LOC110718863), mRNA	arginine decarboxylase-like [Chenopodium quinoa]	Pyridoxal-dependent decarboxylase, pyridoxal binding domain		Arginine decarboxylase OS=Dianthus caryophyllus GN=ADC PE=2 SV=1
CL14218.Contig4_All	8.52333	119.743	154.377	94.2144	122.778	130.483			K01583//arginine decarboxylase [EC:4.1.1.19]+ko00330//Arginine and proline metabolism+ko01100//Metabolic pathways;K01583//arginine decarboxylase [EC:4.1.1.19]+ko00330//Arginine and proline metabolism+ko01100//Metabolic pathways;K01583//arginine decarboxylase [EC:4.1.1.19]+ko00330//Arginine and proline metabolism+ko01100//Metabolic pathways;K01583//arginine decarboxylase [EC:4.1.1.19]+ko00330//Arg…	XM_021897786.1 PREDICTED: Chenopodium quinoa arginine decarboxylase-like (LOC110718863), mRNA	arginine decarboxylase-like [Chenopodium quinoa]	Pyridoxal-dependent decarboxylase, pyridoxal binding domain		Arginine decarboxylase OS=Dianthus caryophyllus GN=ADC PE=2 SV=1
CL14218.Contig5_All	3.16667	46.89	78.42	42.8256	56.0452	84.52			K01583//arginine decarboxylase [EC:4.1.1.19]+ko00330//Arginine and proline metabolism+ko01100//Metabolic pathways;K01583//arginine decarboxylase [EC:4.1.1.19]+ko00330//Arginine and proline metabolism+ko01100//Metabolic pathways;K01583//arginine decarboxylase [EC:4.1.1.19]+ko00330//Arginine and proline metabolism+ko01100//Metabolic pathways;K01583//arginine decarboxylase [EC:4.1.1.19]+ko00330//Arg…	XM_021897786.1 PREDICTED: Chenopodium quinoa arginine decarboxylase-like (LOC110718863), mRNA	arginine decarboxylase-like [Chenopodium quinoa]	Pyridoxal-dependent decarboxylase, pyridoxal binding domain	[E] KOG0622 Ornithine decarboxylase	Arginine decarboxylase OS=Dianthus caryophyllus GN=ADC PE=2 SV=1
CL14220.Contig2_All	5.79333	0.676667	0.716667	2.39556	1.26296	1.01			K03695//ATP-dependent Clp protease ATP-binding subunit ClpB	XM_021998612.1 PREDICTED: Spinacia oleracea aluminum-activated malate transporter 12-like (LOC110793708), mRNA	aluminum-activated malate transporter 12-like [Chenopodium quinoa]	Aluminium activated malate transporter	[R] KOG4711 Predicted membrane protein	Aluminum-activated malate transporter 12 OS=Arabidopsis thaliana GN=ALMT12 PE=2 SV=1
CL14229.Contig1_All	113.547	7.24667	3.44	41.4111	17.3659	7.17667					hypothetical protein SOVF_055970 [Spinacia oleracea]
CL14229.Contig2_All	416.04	18.01	10.84	148.297	59.0489	25.6167					hypothetical protein SOVF_055970 [Spinacia oleracea]
CL14244.Contig2_All	10.41	0.426667	0.496667	3.77778	1.56704	0.306667						Organ specific protein
CL14257.Contig1_All	0	22.5667	0.193333	7.58667	10.1156	0.0833333						Dof domain, zinc finger
CL14260.Contig2_All	0.48	14.4067	8.73333	7.87333	10.3378	0.816667			K14999//cytochrome P450 family 6 [EC:1.14.-.-];K14999//cytochrome P450 family 6 [EC:1.14.-.-];K14999//cytochrome P450 family 6 [EC:1.14.-.-];K20771//carlactone C-19 oxidase [EC:1.14.-.-]		predicted protein [Hordeum vulgare subsp. vulgare]	Cytochrome P450	[Q] KOG0158 Cytochrome P450 CYP3/CYP5/CYP6/CYP9 subfamilies	Tabersonine 16-hydroxylase 1 OS=Catharanthus roseus GN=CYP71D12 PE=1 SV=2
CL14292.Contig2_All	4.03333	0.803333	0.326667	1.72111	0.95037	0.116667			K01369//legumain [EC:3.4.22.34];K01369//legumain [EC:3.4.22.34];K01369//legumain [EC:3.4.22.34];K01369//legumain [EC:3.4.22.34];K01369//legumain [EC:3.4.22.34]		hypothetical protein SOVF_124620 [Spinacia oleracea]		[O] KOG1348 Asparaginyl peptidases	Vacuolar-processing enzyme gamma-isozyme OS=Arabidopsis thaliana GN=At4g32940 PE=2 SV=2	GO:0008233//peptidase activity
CL14322.Contig1_All	0	0	3.76667	1.25556	1.67407	2.27333				AP014961.1 Oryza sativa Japonica Group DNA, chromosome 5, cultivar: Nipponbare, complete sequence	RecName: Full=Prolamin PPROL 14E; AltName: Full=Prolamin PPROL 14; AltName: Full=Prolamin PPROL 4A; AltName: Full=Prolamin PPROL 7; Flags: Precursor >P0C5E5.1 RecName: Full=Prolamin PPROL 14E; AltName: Full=Prolamin PPROL 14; AltName: Full=Prolamin PPROL 4A; AltName: Full=Prolamin PPROL 7; Flags: Precursor >AAF05813.1 prolamin 7 [Oryza sativa] >BAA36698.1 prolamin [Oryza sativa] >AAV43995.1 prola…	Cys-rich Gliadin N-terminal		Prolamin PPROL 14E OS=Oryza sativa subsp. indica PE=3 SV=1
CL14326.Contig1_All	3.17667	0.42	0.553333	1.38333	0.785556	0.246667			K03695//ATP-dependent Clp protease ATP-binding subunit ClpB;K03695//ATP-dependent Clp protease ATP-binding subunit ClpB;K03695//ATP-dependent Clp protease ATP-binding subunit ClpB;K03695//ATP-dependent Clp protease ATP-binding subunit ClpB;K03695//ATP-dependent Clp protease ATP-binding subunit ClpB	XM_021910095.1 PREDICTED: Chenopodium quinoa protein SMAX1-LIKE 3-like (LOC110730300), mRNA	protein SMAX1-LIKE 3-like [Chenopodium quinoa]		[O] KOG1051 Chaperone HSP104 and related ATP-dependent Clp proteases	Protein SMAX1-LIKE 3 OS=Arabidopsis thaliana GN=SMXL3 PE=2 SV=1
CL14354.Contig1_All	4.52	0.963333	0.33	1.93778	1.07704	0.0966667				KT321451.1 Amaranthus palmeri clone NJ_Ap_21, complete sequence
CL14380.Contig1_All	0	128.547	0	42.8489	57.1319	0.12			K03006//DNA-directed RNA polymerase II subunit RPB1 [EC:2.7.7.6]+ko03020//RNA polymerase;K03006//DNA-directed RNA polymerase II subunit RPB1 [EC:2.7.7.6]+ko03020//RNA polymerase;K03006//DNA-directed RNA polymerase II subunit RPB1 [EC:2.7.7.6]+ko03020//RNA polymerase;K03006//DNA-directed RNA polymerase II subunit RPB1 [EC:2.7.7.6]+ko03020//RNA polymerase;K00430//peroxidase [EC:1.11.1.7]+ko01100//M…		predicted protein, partial [Hordeum vulgare subsp. vulgare]	Insect cuticle protein	[T] KOG0661 MAPK related serine/threonine protein kinase	Pollen-specific leucine-rich repeat extensin-like protein 3 OS=Arabidopsis thaliana GN=PEX3 PE=2 SV=1
CL14380.Contig3_All	0.0433333	120.717	0	40.2533	53.6567	0.0566667			K03006//DNA-directed RNA polymerase II subunit RPB1 [EC:2.7.7.6]+ko03020//RNA polymerase;K02184//formin 2;K03006//DNA-directed RNA polymerase II subunit RPB1 [EC:2.7.7.6]+ko03020//RNA polymerase;K14398//cleavage and polyadenylation specificity factor subunit 6/7+ko03015//mRNA surveillance pathway		predicted protein [Hordeum vulgare subsp. vulgare]	Insect cuticle protein	[T] KOG0661 MAPK related serine/threonine protein kinase	Leucine-rich repeat extensin-like protein 3 OS=Arabidopsis thaliana GN=LRX3 PE=1 SV=1	GO:0005199//structural constituent of cell wall
CL14382.Contig1_All	10.1367	0.896667	1.16333	4.06556	2.04185	0.563333				XM_010682266.2 PREDICTED: Beta vulgaris subsp. vulgaris PLAT domain-containing protein 3 (LOC104895695), mRNA	PREDICTED: PLAT domain-containing protein 3 [Beta vulgaris subsp. vulgaris] >KMT08806.1 hypothetical protein BVRB_6g135300 [Beta vulgaris subsp. vulgaris]	PLAT/LH2 domain	[V] LSE0379 A Dehydration stress-induced protein	PLAT domain-containing protein 1 OS=Arabidopsis thaliana GN=PLAT1 PE=1 SV=1
CL14392.Contig2_All	0	8.14333	11.3367	6.49333	8.65778	2.79667
CL14393.Contig13_All	0.546667	5.32333	19.7333	8.53444	11.197	40.87					abscisic stress-ripening protein 1-like [Chenopodium quinoa]	ABA/WDS induced protein		Abscisic stress-ripening protein 1 OS=Solanum lycopersicum GN=ASR1 PE=2 SV=1
CL14393.Contig15_All	3.32667	27.88	66.58	32.5956	42.3519	113.687				XM_021915881.1 PREDICTED: Chenopodium quinoa abscisic stress-ripening protein 1-like (LOC110735694), mRNA	abscisic stress-ripening protein 1-like [Chenopodium quinoa]	ABA/WDS induced protein		Abscisic stress-ripening protein 1 OS=Solanum lycopersicum GN=ASR1 PE=2 SV=1
CL14393.Contig3_All	2.31667	12.1467	59.1167	24.5267	31.93	99.2333					abscisic stress-ripening protein 1-like [Chenopodium quinoa]	ABA/WDS induced protein		Abscisic stress-ripening protein 1 OS=Solanum lycopersicum GN=ASR1 PE=2 SV=1
CL14393.Contig9_All	4.23667	20.6467	54.1733	26.3522	33.7241	102.403					abscisic stress-ripening protein 1-like [Chenopodium quinoa]	ABA/WDS induced protein		Abscisic stress-ripening protein 1 OS=Solanum lycopersicum GN=ASR1 PE=2 SV=1
CL14411.Contig2_All	1.37333	12.18	25.4467	13	16.8756	16.3867	C2H2		K14412//alpha-1,4-fucosyltransferase [EC:2.4.1.65]+ko01100//Metabolic pathways;K22410//PR domain zinc finger protein 16;K12309//beta-galactosidase [EC:3.2.1.23]+ko00600//Sphingolipid metabolism+ko00604//Glycosphingolipid biosynthesis - ganglio series+ko00531//Glycosaminoglycan degradation+ko00511//Other glycan degradation+ko01100//Metabolic pathways+ko00052//Galactose metabolism;K12309//beta-gala…	XM_021892783.1 PREDICTED: Chenopodium quinoa protein SENSITIVE TO PROTON RHIZOTOXICITY 1-like (LOC110714282), mRNA	protein SENSITIVE TO PROTON RHIZOTOXICITY 1-like [Chenopodium quinoa] >XP_021760451.1 protein SENSITIVE TO PROTON RHIZOTOXICITY 1-like [Chenopodium quinoa] >XP_021760452.1 protein SENSITIVE TO PROTON RHIZOTOXICITY 1-like [Chenopodium quinoa]	Zinc finger, C2H2 type	[R] KOG1721 FOG: Zn-finger	Protein SENSITIVE TO PROTON RHIZOTOXICITY 1 OS=Arabidopsis thaliana GN=STOP1 PE=2 SV=1	GO:0003676//nucleic acid binding
CL14415.Contig25_All	0.426667	2.39667	7.15667	3.32667	4.29333	9.33333			K01937//CTP synthase [EC:6.3.4.2]+ko01100//Metabolic pathways+ko00240//Pyrimidine metabolism;K01937//CTP synthase [EC:6.3.4.2]+ko01100//Metabolic pathways+ko00240//Pyrimidine metabolism;K01937//CTP synthase [EC:6.3.4.2]+ko01100//Metabolic pathways+ko00240//Pyrimidine metabolism;K01937//CTP synthase [EC:6.3.4.2]+ko01100//Metabolic pathways+ko00240//Pyrimidine metabolism;K01937//CTP synthase [EC:6.…	XM_010680742.2 PREDICTED: Beta vulgaris subsp. vulgaris CTP synthase (LOC104894492), transcript variant X1, mRNA	PREDICTED: CTP synthase isoform X1 [Beta vulgaris subsp. vulgaris] >KMT10161.1 hypothetical protein BVRB_5g119220 [Beta vulgaris subsp. vulgaris]	CTP synthase N-terminus	[F] KOG2387 CTP synthase (UTP-ammonia lyase)		GO:0006541//glutamine metabolic process;GO:0005524//ATP binding;GO:0044210//'de novo' CTP biosynthetic process;GO:0003883//CTP synthase activity
CL14425.Contig1_All	2.63333	0.22	0.233333	1.02889	0.494074	0.433333					uncharacterized protein LOC110732183 isoform X2 [Chenopodium quinoa]
CL14439.Contig1_All	0.47	2.32667	9.61333	4.13667	5.35889	1.60667			K02893//large subunit ribosomal protein L23Ae+ko03010//Ribosome;K02893//large subunit ribosomal protein L23Ae+ko03010//Ribosome;K02893//large subunit ribosomal protein L23Ae+ko03010//Ribosome;K02893//large subunit ribosomal protein L23Ae+ko03010//Ribosome;K02893//large subunit ribosomal protein L23Ae+ko03010//Ribosome	XM_002988983.1 Selaginella moellendorffii hypothetical protein mRNA	hypothetical protein OsI_16522 [Oryza sativa Indica Group]	Ribosomal protein L23, N-terminal domain	[J] KOG1751 60s ribosomal protein L23	60S ribosomal protein L23a OS=Nicotiana tabacum GN=RPL23A PE=2 SV=1	GO:0005840//ribosome;GO:0003723//RNA binding;GO:0000027//ribosomal large subunit assembly;GO:0006412//translation;GO:0022625//cytosolic large ribosomal subunit;GO:0003735//structural constituent of ribosome
CL14443.Contig1_All	22.71	2.22333	10.9367	11.9567	8.37222	13.1967	Tify	PREDICTED: Vitis vinifera hypothetical protein LOC100260039 (LOC100260039), mRNA	K13464//jasmonate ZIM domain-containing protein+ko04075//Plant hormone signal transduction;K13464//jasmonate ZIM domain-containing protein+ko04075//Plant hormone signal transduction;K13464//jasmonate ZIM domain-containing protein+ko04075//Plant hormone signal transduction;K13464//jasmonate ZIM domain-containing protein+ko04075//Plant hormone signal transduction;K13464//jasmonate ZIM domain-contai…		protein TIFY 10A-like [Chenopodium quinoa]	tify domain	[S] LSE0151 A Uncharacterized protein	Protein TIFY 10a OS=Oryza sativa subsp. japonica GN=TIFY10A PE=1 SV=1
CL1445.Contig11_All	0.6	3.91	9.36333	4.62444	5.96593	12.2967	AP2-EREBP		K09286//EREBP-like factor;K09286//EREBP-like factor;K09286//EREBP-like factor;K09286//EREBP-like factor;K09286//EREBP-like factor	XM_010678002.2 PREDICTED: Beta vulgaris subsp. vulgaris ethylene-responsive transcription factor ERF061 (LOC104892162), mRNA	PREDICTED: ethylene-responsive transcription factor ERF061 [Beta vulgaris subsp. vulgaris] >KMT11929.1 hypothetical protein BVRB_5g098930 [Beta vulgaris subsp. vulgaris]	AP2 domain	[K] LSE0301 A AP2 domain transcription factor	Ethylene-responsive transcription factor ERF060 OS=Arabidopsis thaliana GN=ERF060 PE=2 SV=1
CL14469.Contig2_All	0.133333	3.28667	4.86667	2.76222	3.63852	7.24			K14638//solute carrier family 15 (peptide/histidine transporter), member 3/4;K14638//solute carrier family 15 (peptide/histidine transporter), member 3/4;K14638//solute carrier family 15 (peptide/histidine transporter), member 3/4;K14638//solute carrier family 15 (peptide/histidine transporter), member 3/4;K14206//solute carrier family 15 (oligopeptide transporter), member 1	XM_022010534.1 PREDICTED: Spinacia oleracea protein NRT1/ PTR FAMILY 2.11-like (LOC110804935), mRNA	PREDICTED: protein NRT1/ PTR FAMILY 2.9 [Beta vulgaris subsp. vulgaris] >KMT10400.1 hypothetical protein BVRB_5g115280 [Beta vulgaris subsp. vulgaris]	Major Facilitator Superfamily	[E] KOG1237 H+/oligopeptide symporter	Protein NRT1/ PTR FAMILY 2.11 OS=Arabidopsis thaliana GN=NPF2.11 PE=1 SV=1
CL1447.Contig13_All	5.36	0.45	0.546667	2.11889	1.03852	0.23				XM_021895365.1 PREDICTED: Chenopodium quinoa hornerin-like (LOC110716733), mRNA	uncharacterized protein LOC110716938 [Chenopodium quinoa] >XP_021751282.1 uncharacterized protein LOC110716938 [Chenopodium quinoa]		[S] TWOG0130 Uncharacterized protein, contains EGF domain	Probable WRKY transcription factor 19 OS=Arabidopsis thaliana GN=WRKY19 PE=3 SV=1
CL14478.Contig1_All	8.97667	0.04	0.0733333	3.03	1.04778	0.00666667			K01188//beta-glucosidase [EC:3.2.1.21]+ko01100//Metabolic pathways+ko00500//Starch and sucrose metabolism+ko01110//Biosynthesis of secondary metabolites+ko00460//Cyanoamino acid metabolism+ko00940//Phenylpropanoid biosynthesis;K01188//beta-glucosidase [EC:3.2.1.21]+ko01100//Metabolic pathways+ko00500//Starch and sucrose metabolism+ko01110//Biosynthesis of secondary metabolites+ko00460//Cyanoamino…	XM_010675263.2 PREDICTED: Beta vulgaris subsp. vulgaris beta-glucosidase 24-like (LOC104889924), mRNA	hypothetical protein SOVF_008800 [Spinacia oleracea]		[G] KOG0626 Beta-glucosidase, lactase phlorizinhydrolase, and related proteins	Beta-glucosidase 12 OS=Oryza sativa subsp. japonica GN=BGLU12 PE=1 SV=2
CL14478.Contig2_All	9.25667	0.0433333	0.0666667	3.12222	1.07741	0.183333			K01188//beta-glucosidase [EC:3.2.1.21]+ko01100//Metabolic pathways+ko00500//Starch and sucrose metabolism+ko01110//Biosynthesis of secondary metabolites+ko00460//Cyanoamino acid metabolism+ko00940//Phenylpropanoid biosynthesis;K01188//beta-glucosidase [EC:3.2.1.21]+ko01100//Metabolic pathways+ko00500//Starch and sucrose metabolism+ko01110//Biosynthesis of secondary metabolites+ko00460//Cyanoamino…	XM_022007606.1 PREDICTED: Spinacia oleracea beta-glucosidase 24-like (LOC110802166), mRNA	hypothetical protein SOVF_008800 [Spinacia oleracea]	Glycosyl hydrolase family 1	[G] KOG0626 Beta-glucosidase, lactase phlorizinhydrolase, and related proteins	Beta-glucosidase 12 OS=Oryza sativa subsp. indica GN=BGLU12 PE=3 SV=1
CL1449.Contig4_All	0.63	11.0033	11.63	7.75444	10.1293	11.6333	WRKY		K13424//WRKY transcription factor 33+ko04016//MAPK signaling pathway - plant+ko04626//Plant-pathogen interaction;K13424//WRKY transcription factor 33+ko04016//MAPK signaling pathway - plant+ko04626//Plant-pathogen interaction;K18834//WRKY transcription factor 1+ko04626//Plant-pathogen interaction;K13424//WRKY transcription factor 33+ko04016//MAPK signaling pathway - plant+ko04626//Plant-pathogen …	XM_010688505.2 PREDICTED: Beta vulgaris subsp. vulgaris probable WRKY transcription factor 31 (LOC104900967), transcript variant X2, mRNA	probable WRKY transcription factor 31 [Chenopodium quinoa]	WRKY DNA -binding domain	[KT] LSE0036 A WRKY superfamily transcription factors	WRKY transcription factor 42 OS=Arabidopsis thaliana GN=WRKY42 PE=1 SV=1
CL1450.Contig4_All	25.3633	1.12667	0.85	9.11333	3.69667	1.06667			K01870//isoleucyl-tRNA synthetase [EC:6.1.1.5]+ko00970//Aminoacyl-tRNA biosynthesis		PREDICTED: dirigent protein 22 [Beta vulgaris subsp. vulgaris] >KMT01438.1 hypothetical protein BVRB_9g214460 [Beta vulgaris subsp. vulgaris]	Dirigent-like protein	[S] LSE0373 A Uncharacterized	Dirigent protein 23 OS=Arabidopsis thaliana GN=DIR23 PE=2 SV=1
CL14511.Contig1_All	3.46667	0.61	0.306667	1.46111	0.792593	0.26			K13065//shikimate O-hydroxycinnamoyltransferase [EC:2.3.1.133]+ko01100//Metabolic pathways+ko01110//Biosynthesis of secondary metabolites+ko00940//Phenylpropanoid biosynthesis+ko00941//Flavonoid biosynthesis+ko00945//Stilbenoid, diarylheptanoid and gingerol biosynthesis;K13065//shikimate O-hydroxycinnamoyltransferase [EC:2.3.1.133]+ko01100//Metabolic pathways+ko01110//Biosynthesis of secondary me…	XM_003519487.3 PREDICTED: Glycine max shikimate O-hydroxycinnamoyltransferase-like (LOC100817652), mRNA	shikimate O-hydroxycinnamoyltransferase-like [Chenopodium quinoa]	Transferase family	[RQ] LSE0275 A Predicted N-hydroxycinnamoyl/benzoyltransferase	Shikimate O-hydroxycinnamoyltransferase OS=Arabidopsis thaliana GN=HST PE=1 SV=1	GO:0016747//transferase activity, transferring acyl groups other than amino-acyl groups
CL14511.Contig2_All	3.81333	0	0	1.27111	0.423704	0			K13065//shikimate O-hydroxycinnamoyltransferase [EC:2.3.1.133]+ko01100//Metabolic pathways+ko01110//Biosynthesis of secondary metabolites+ko00940//Phenylpropanoid biosynthesis+ko00941//Flavonoid biosynthesis+ko00945//Stilbenoid, diarylheptanoid and gingerol biosynthesis;K15400//omega-hydroxypalmitate O-feruloyl transferase [EC:2.3.1.188]+ko00073//Cutin, suberine and wax biosynthesis;K13065//shiki…		shikimate O-hydroxycinnamoyltransferase-like [Chenopodium quinoa]	Transferase family	[RQ] LSE0275 A Predicted N-hydroxycinnamoyl/benzoyltransferase	Fatty alcohol:caffeoyl-CoA acyltransferase OS=Arabidopsis thaliana GN=FACT PE=2 SV=1	GO:0016747//transferase activity, transferring acyl groups other than amino-acyl groups
CL14511.Contig3_All	4.69	0	0	1.56333	0.521111	0			K15400//omega-hydroxypalmitate O-feruloyl transferase [EC:2.3.1.188]+ko00073//Cutin, suberine and wax biosynthesis;K15400//omega-hydroxypalmitate O-feruloyl transferase [EC:2.3.1.188]+ko00073//Cutin, suberine and wax biosynthesis;K15400//omega-hydroxypalmitate O-feruloyl transferase [EC:2.3.1.188]+ko00073//Cutin, suberine and wax biosynthesis;K15400//omega-hydroxypalmitate O-feruloyl transferase …		shikimate O-hydroxycinnamoyltransferase-like [Chenopodium quinoa]	Transferase family	[RQ] LSE0275 A Predicted N-hydroxycinnamoyl/benzoyltransferase	Fatty alcohol:caffeoyl-CoA acyltransferase OS=Arabidopsis thaliana GN=FACT PE=2 SV=1	GO:0016747//transferase activity, transferring acyl groups other than amino-acyl groups
CL14514.Contig10_All	1.31667	16.4233	33.3767	17.0389	22.2796	41.44			K12614//ATP-dependent RNA helicase DDX6/DHH1 [EC:3.6.4.13]+ko03018//RNA degradation	XM_016710783.1 PREDICTED: Capsicum annuum cysteine-rich and transmembrane domain-containing protein A-like (LOC107864426), mRNA	PREDICTED: cysteine-rich and transmembrane domain-containing protein A [Eucalyptus grandis] >KCW63582.1 hypothetical protein EUGRSUZ_G01204 [Eucalyptus grandis]		[B] KOG1279 Chromatin remodeling factor subunit and related transcription factors	Cysteine-rich and transmembrane domain-containing protein WIH2 OS=Arabidopsis thaliana GN=WIH2 PE=1 SV=1
CL14514.Contig5_All	12.8767	94.2467	172.867	93.33	120.148	191.167			K12614//ATP-dependent RNA helicase DDX6/DHH1 [EC:3.6.4.13]+ko03018//RNA degradation;K13210//far upstream element-binding protein	XM_010274656.2 PREDICTED: Nelumbo nucifera cysteine-rich and transmembrane domain-containing protein A-like (LOC104608615), mRNA	PREDICTED: cysteine-rich and transmembrane domain-containing protein A [Beta vulgaris subsp. vulgaris] >KMT01030.1 hypothetical protein BVRB_9g222920 [Beta vulgaris subsp. vulgaris]		[K] KOG0384 Chromodomain-helicase DNA-binding protein	Cysteine-rich and transmembrane domain-containing protein WIH2 OS=Arabidopsis thaliana GN=WIH2 PE=1 SV=1
CL14514.Contig9_All	0.156667	4.33667	7.73333	4.07556	5.38185	3.83333			K12614//ATP-dependent RNA helicase DDX6/DHH1 [EC:3.6.4.13]+ko03018//RNA degradation	AM425094.2 Vitis vinifera contig VV78X183473.2, whole genome shotgun sequence	hypothetical protein EUGRSUZ_G01204 [Eucalyptus grandis]			Cysteine-rich and transmembrane domain-containing protein WIH2 OS=Arabidopsis thaliana GN=WIH2 PE=1 SV=1
CL14532.Contig2_All	0.106667	0.52	1.42333	0.683333	0.875556	8.95333		Leucine-rich repeat protein kinase family protein (best arabidopsis hit)	K00384//thioredoxin reductase (NADPH) [EC:1.8.1.9]+ko00450//Selenocompound metabolism	XM_021905516.1 PREDICTED: Chenopodium quinoa putative germin-like protein 2-1 (LOC110726047), mRNA	putative germin-like protein 2-1 [Chenopodium quinoa]	Cupin	[V] LSE0346 A Germin/oxalate oxidase	Germin-like protein 8-2 OS=Oryza sativa subsp. japonica GN=GER3 PE=2 SV=1
CL14550.Contig19_All	0.593333	5.15	10.5167	5.42	7.02889	14.4			K04716//sphingosine-1-phosphate phosphatase 1 [EC:3.1.3.-]+ko00600//Sphingolipid metabolism;K04716//sphingosine-1-phosphate phosphatase 1 [EC:3.1.3.-]+ko00600//Sphingolipid metabolism;K04716//sphingosine-1-phosphate phosphatase 1 [EC:3.1.3.-]+ko00600//Sphingolipid metabolism;K04716//sphingosine-1-phosphate phosphatase 1 [EC:3.1.3.-]+ko00600//Sphingolipid metabolism;K04716//sphingosine-1-phosphate…	XM_021865906.1 PREDICTED: Chenopodium quinoa lipid phosphate phosphatase delta-like (LOC110689178), mRNA	lipid phosphate phosphatase delta-like [Chenopodium quinoa]	PAP2 superfamily	[I] KOG2822 Sphingoid base-phosphate phosphatase	Lipid phosphate phosphatase delta OS=Arabidopsis thaliana GN=LPPD PE=2 SV=1
CL14552.Contig1_All	72.93	558.17	1120.85	583.983	754.334	1191.11			K11855//ubiquitin carboxyl-terminal hydrolase 36/42 [EC:3.4.19.12];K00430//peroxidase [EC:1.11.1.7]+ko01100//Metabolic pathways+ko01110//Biosynthesis of secondary metabolites+ko00940//Phenylpropanoid biosynthesis		hypothetical protein [Populus tomentosa]	Hydrophobic seed protein	[R] LSE0121 A AAI domain	36.4 kDa proline-rich protein OS=Solanum lycopersicum GN=TPRP-F1 PE=2 SV=1	GO:0005199//structural constituent of cell wall
CL14552.Contig2_All	23.8367	645.21	951.92	540.322	712.484	594.133			K20547//basic endochitinase B [EC:3.2.1.14]+ko04016//MAPK signaling pathway - plant+ko00520//Amino sugar and nucleotide sugar metabolism+ko01100//Metabolic pathways;K00430//peroxidase [EC:1.11.1.7]+ko01100//Metabolic pathways+ko01110//Biosynthesis of secondary metabolites+ko00940//Phenylpropanoid biosynthesis;K00430//peroxidase [EC:1.11.1.7]+ko01100//Metabolic pathways+ko01110//Biosynthesis of se…		36.4 kDa proline-rich protein-like [Chenopodium quinoa]	Hydrophobic seed protein	[R] LSE0121 A AAI domain	36.4 kDa proline-rich protein OS=Solanum lycopersicum GN=TPRP-F1 PE=2 SV=1
CL14561.Contig4_All	71.3667	8.55	3.48667	27.8011	13.2793	5.01667			K13508//glycerol-3-phosphate acyltransferase [EC:2.3.1.15 2.3.1.198]+ko01100//Metabolic pathways+ko01110//Biosynthesis of secondary metabolites+ko00564//Glycerophospholipid metabolism+ko00561//Glycerolipid metabolism;K13508//glycerol-3-phosphate acyltransferase [EC:2.3.1.15 2.3.1.198]+ko01100//Metabolic pathways+ko01110//Biosynthesis of secondary metabolites+ko00564//Glycerophospholipid metabolis…	XM_021878790.1 PREDICTED: Chenopodium quinoa probable glycerol-3-phosphate acyltransferase 3 (LOC110701190), mRNA	probable glycerol-3-phosphate acyltransferase 3 [Chenopodium quinoa]	Acyltransferase		Probable glycerol-3-phosphate acyltransferase 2 OS=Arabidopsis thaliana GN=GPAT2 PE=2 SV=1
CL14574.Contig12_All	0.173333	8.07333	6.99667	5.08111	6.71704	4.43667			K02183//calmodulin+ko04016//MAPK signaling pathway - plant+ko04626//Plant-pathogen interaction+ko04070//Phosphatidylinositol signaling system;K02183//calmodulin+ko04016//MAPK signaling pathway - plant+ko04626//Plant-pathogen interaction+ko04070//Phosphatidylinositol signaling system;K02183//calmodulin+ko04016//MAPK signaling pathway - plant+ko04626//Plant-pathogen interaction+ko04070//Phosphatidy…	XM_010674913.2 PREDICTED: Beta vulgaris subsp. vulgaris calmodulin (LOC104889645), mRNA	PREDICTED: esterase CG5412-like [Ipomoea nil]	EF hand	[T] KOG0027 Calmodulin and related proteins (EF-Hand superfamily)	Calmodulin-7 OS=Arabidopsis thaliana GN=CAM7 PE=1 SV=2
CL14599.Contig11_All	30.1333	5.54667	0	11.8933	5.81333	17.0267			K08235//xyloglucan:xyloglucosyl transferase [EC:2.4.1.207];K08235//xyloglucan:xyloglucosyl transferase [EC:2.4.1.207];K08235//xyloglucan:xyloglucosyl transferase [EC:2.4.1.207];K08235//xyloglucan:xyloglucosyl transferase [EC:2.4.1.207];K08235//xyloglucan:xyloglucosyl transferase [EC:2.4.1.207]		PREDICTED: probable xyloglucan endotransglucosylase/hydrolase protein 30 [Beta vulgaris subsp. vulgaris] >KMT11384.1 hypothetical protein BVRB_5g107150 [Beta vulgaris subsp. vulgaris]	Glycosyl hydrolases family 16	[M] TWOG0096 Xyloglucan endotransglycosylase	Probable xyloglucan endotransglucosylase/hydrolase protein 29 OS=Arabidopsis thaliana GN=XTH29 PE=2 SV=1	GO:0016762//xyloglucan:xyloglucosyl transferase activity;GO:0004553//hydrolase activity, hydrolyzing O-glycosyl compounds;GO:0048046//apoplast;GO:0005618//cell wall;GO:0010411//xyloglucan metabolic process;GO:0042546//cell wall biogenesis;GO:0016021//integral component of membrane;GO:0071555//cell wall organization
CL14610.Contig2_All	0.08	0.443333	3.43667	1.32	1.73333	7.31					probable inactive poly [ADP-ribose] polymerase SRO2 [Spinacia oleracea]	RCD1-SRO-TAF4 (RST) plant domain		Probable inactive poly [ADP-ribose] polymerase SRO2 OS=Arabidopsis thaliana GN=SRO2 PE=1 SV=1
CL14638.Contig12_All	0.173333	0.88	3.44	1.49778	1.93926	6.10667			K13071//pheophorbide a oxygenase [EC:1.14.15.17]+ko00860//Porphyrin and chlorophyll metabolism+ko01110//Biosynthesis of secondary metabolites;K13071//pheophorbide a oxygenase [EC:1.14.15.17]+ko00860//Porphyrin and chlorophyll metabolism+ko01110//Biosynthesis of secondary metabolites;K13071//pheophorbide a oxygenase [EC:1.14.15.17]+ko00860//Porphyrin and chlorophyll metabolism+ko01110//Biosynthesi…	XM_021868726.1 PREDICTED: Chenopodium quinoa pheophorbide a oxygenase, chloroplastic-like (LOC110691778), mRNA	PREDICTED: pheophorbide a oxygenase, chloroplastic [Beta vulgaris subsp. vulgaris] >KMT02273.1 hypothetical protein BVRB_9g206230 [Beta vulgaris subsp. vulgaris]	Pheophorbide a oxygenase		Pheophorbide a oxygenase, chloroplastic OS=Arabidopsis thaliana GN=PAO PE=1 SV=1	GO:0051537//2 iron, 2 sulfur cluster binding;GO:0010277//chlorophyllide a oxygenase [overall] activity;GO:0016021//integral component of membrane
CL1466.Contig1_All	18.85	0.463333	0.16	6.49111	2.37148	0.583333			K20556//cytochrome P450 family 76 subfamily C;K20556//cytochrome P450 family 76 subfamily C;K20556//cytochrome P450 family 76 subfamily C;K20556//cytochrome P450 family 76 subfamily C;K20556//cytochrome P450 family 76 subfamily C	XM_010693992.1 PREDICTED: Beta vulgaris subsp. vulgaris cytochrome P450 76AD1-like (LOC104905443), mRNA	CYP76 [Beta vulgaris]	Cytochrome P450	[Q] KOG0156 Cytochrome P450 CYP2 subfamily	Cytochrome P450 76AD1 OS=Beta vulgaris GN=CYP76AD1 PE=2 SV=1
CL14679.Contig2_All	103.723	8.36	3.28333	38.4556	16.6996	4.99		Triticum aestivum cDNA, clone: WT012_K21, cultivar: Chinese Spring	K22312//hydroxyjasmonate sulfotransferase [EC:2.8.2.39];K22312//hydroxyjasmonate sulfotransferase [EC:2.8.2.39];K22312//hydroxyjasmonate sulfotransferase [EC:2.8.2.39];K22312//hydroxyjasmonate sulfotransferase [EC:2.8.2.39];K22312//hydroxyjasmonate sulfotransferase [EC:2.8.2.39]	XM_019248618.1 PREDICTED: Beta vulgaris subsp. vulgaris cytosolic sulfotransferase 13-like (LOC104888811), transcript variant X4, mRNA	PREDICTED: cytosolic sulfotransferase 13-like [Beta vulgaris subsp. vulgaris]	Sulfotransferase domain	[R] KOG1584 Sulfotransferase	Cytosolic sulfotransferase 15 OS=Arabidopsis thaliana GN=SOT15 PE=1 SV=1
CL14685.Contig20_All	0.533333	5.19667	11.9	5.87667	7.65778	5.33333			K22763//deubiquitinase DESI2 [EC:3.4.19.12]	XM_010678799.2 PREDICTED: Beta vulgaris subsp. vulgaris nudix hydrolase 8 (LOC104892794), mRNA	hypothetical protein VIGAN_01373800 [Vigna angularis var. angularis]	NUDIX domain	[T] KOG0648 Predicted NUDIX hydrolase FGF-2 and related proteins	Nudix hydrolase 8 OS=Arabidopsis thaliana GN=NUDT8 PE=2 SV=2
CL1473.Contig13_All	37.1467	3.29	2.22667	14.2211	6.57926	2.59			K14963//COMPASS component SWD3;K18643//katanin p80 WD40 repeat-containing subunit B1;K18643//katanin p80 WD40 repeat-containing subunit B1;K18643//katanin p80 WD40 repeat-containing subunit B1;K18643//katanin p80 WD40 repeat-containing subunit B1	XM_019248933.1 PREDICTED: Beta vulgaris subsp. vulgaris uncharacterized WD repeat-containing protein C2A9.03-like (LOC104892639), transcript variant X2, mRNA	uncharacterized WD repeat-containing protein C2A9.03-like isoform X1 [Chenopodium quinoa]	Anaphase-promoting complex subunit 4 WD40 domain	[S] TWOG0107 Uncharacterized protein, contains WD40 repeats	Protein pleiotropic regulatory locus 1 OS=Arabidopsis thaliana GN=PRL1 PE=1 SV=1
CL1473.Contig19_All	0.876667	6.53333	4.6	4.00333	5.04556	9.13667			K14963//COMPASS component SWD3;K18643//katanin p80 WD40 repeat-containing subunit B1;K18643//katanin p80 WD40 repeat-containing subunit B1;K18643//katanin p80 WD40 repeat-containing subunit B1;K18643//katanin p80 WD40 repeat-containing subunit B1	XM_021884469.1 PREDICTED: Chenopodium quinoa uncharacterized WD repeat-containing protein C2A9.03-like (LOC110706549), transcript variant X1, mRNA	PREDICTED: uncharacterized WD repeat-containing protein C2A9.03-like isoform X1 [Beta vulgaris subsp. vulgaris]	Anaphase-promoting complex subunit 4 WD40 domain	[S] TWOG0107 Uncharacterized protein, contains WD40 repeats	Protein pleiotropic regulatory locus 1 OS=Arabidopsis thaliana GN=PRL1 PE=1 SV=1
CL1473.Contig21_All	84.0433	2.90333	4.06	30.3356	12.433	5.35333			K00454//lipoxygenase [EC:1.13.11.12]+ko00591//Linoleic acid metabolism+ko00592//alpha-Linolenic acid metabolism+ko01100//Metabolic pathways+ko01110//Biosynthesis of secondary metabolites;K00454//lipoxygenase [EC:1.13.11.12]+ko00591//Linoleic acid metabolism+ko00592//alpha-Linolenic acid metabolism+ko01100//Metabolic pathways+ko01110//Biosynthesis of secondary metabolites;K00454//lipoxygenase [EC:…	XM_010675684.1 PREDICTED: Beta vulgaris subsp. vulgaris linoleate 13S-lipoxygenase 2-1, chloroplastic-like (LOC104890263), partial mRNA	hypothetical protein BVRB_4g072090 [Beta vulgaris subsp. vulgaris]	Lipoxygenase	[I] TWOG0111 Lipoxygenase	Linoleate 13S-lipoxygenase 2-1, chloroplastic OS=Solanum tuberosum GN=LOX2.1 PE=1 SV=1
CL1473.Contig30_All	67.7033	3.94667	4.99	25.5467	11.4944	4.23			K00454//lipoxygenase [EC:1.13.11.12]+ko00591//Linoleic acid metabolism+ko00592//alpha-Linolenic acid metabolism+ko01100//Metabolic pathways+ko01110//Biosynthesis of secondary metabolites;K00454//lipoxygenase [EC:1.13.11.12]+ko00591//Linoleic acid metabolism+ko00592//alpha-Linolenic acid metabolism+ko01100//Metabolic pathways+ko01110//Biosynthesis of secondary metabolites;K00454//lipoxygenase [EC:…	XM_021916312.1 PREDICTED: Chenopodium quinoa linoleate 13S-lipoxygenase 2-1, chloroplastic-like (LOC110736162), mRNA	linoleate 13S-lipoxygenase 2-1, chloroplastic-like [Chenopodium quinoa]	Lipoxygenase	[I] TWOG0111 Lipoxygenase	Linoleate 13S-lipoxygenase 2-1, chloroplastic OS=Solanum tuberosum GN=LOX2.1 PE=1 SV=1
CL1473.Contig39_All	76.1367	1.22	2.33667	26.5644	10.0404	7.49			K00454//lipoxygenase [EC:1.13.11.12]+ko00591//Linoleic acid metabolism+ko00592//alpha-Linolenic acid metabolism+ko01100//Metabolic pathways+ko01110//Biosynthesis of secondary metabolites;K00454//lipoxygenase [EC:1.13.11.12]+ko00591//Linoleic acid metabolism+ko00592//alpha-Linolenic acid metabolism+ko01100//Metabolic pathways+ko01110//Biosynthesis of secondary metabolites;K00454//lipoxygenase [EC:…	XM_010675272.2 PREDICTED: Beta vulgaris subsp. vulgaris linoleate 13S-lipoxygenase 2-1, chloroplastic (LOC104889933), mRNA	PREDICTED: linoleate 13S-lipoxygenase 2-1, chloroplastic [Beta vulgaris subsp. vulgaris] >KMT14429.1 hypothetical protein BVRB_4g072070 [Beta vulgaris subsp. vulgaris]	Lipoxygenase	[I] TWOG0111 Lipoxygenase	Linoleate 13S-lipoxygenase 2-1, chloroplastic OS=Solanum tuberosum GN=LOX2.1 PE=1 SV=1
CL1473.Contig43_All	8.96333	0.283333	0.14	3.12889	1.18407	0.353333			K14963//COMPASS component SWD3;K18643//katanin p80 WD40 repeat-containing subunit B1;K18643//katanin p80 WD40 repeat-containing subunit B1;K18643//katanin p80 WD40 repeat-containing subunit B1;K18643//katanin p80 WD40 repeat-containing subunit B1	XM_019248933.1 PREDICTED: Beta vulgaris subsp. vulgaris uncharacterized WD repeat-containing protein C2A9.03-like (LOC104892639), transcript variant X2, mRNA	uncharacterized WD repeat-containing protein C2A9.03-like isoform X1 [Chenopodium quinoa]	Anaphase-promoting complex subunit 4 WD40 domain	[S] TWOG0107 Uncharacterized protein, contains WD40 repeats	Protein pleiotropic regulatory locus 1 OS=Arabidopsis thaliana GN=PRL1 PE=1 SV=1
CL1473.Contig45_All	15.28	0.92	1.60667	5.93556	2.82074	2.3			K00454//lipoxygenase [EC:1.13.11.12]+ko00591//Linoleic acid metabolism+ko00592//alpha-Linolenic acid metabolism+ko01100//Metabolic pathways+ko01110//Biosynthesis of secondary metabolites;K00454//lipoxygenase [EC:1.13.11.12]+ko00591//Linoleic acid metabolism+ko00592//alpha-Linolenic acid metabolism+ko01100//Metabolic pathways+ko01110//Biosynthesis of secondary metabolites;K00454//lipoxygenase [EC:…	XM_010675272.2 PREDICTED: Beta vulgaris subsp. vulgaris linoleate 13S-lipoxygenase 2-1, chloroplastic (LOC104889933), mRNA	PREDICTED: linoleate 13S-lipoxygenase 2-1, chloroplastic [Beta vulgaris subsp. vulgaris] >KMT14429.1 hypothetical protein BVRB_4g072070 [Beta vulgaris subsp. vulgaris]	Lipoxygenase	[I] TWOG0111 Lipoxygenase	Linoleate 13S-lipoxygenase 2-1, chloroplastic OS=Solanum tuberosum GN=LOX2.1 PE=1 SV=1
CL1473.Contig46_All	5.64667	0.18	0.15	1.99222	0.774074	0.126667			K14963//COMPASS component SWD3;K18643//katanin p80 WD40 repeat-containing subunit B1;K18643//katanin p80 WD40 repeat-containing subunit B1;K18643//katanin p80 WD40 repeat-containing subunit B1;K18643//katanin p80 WD40 repeat-containing subunit B1	XM_019248933.1 PREDICTED: Beta vulgaris subsp. vulgaris uncharacterized WD repeat-containing protein C2A9.03-like (LOC104892639), transcript variant X2, mRNA	uncharacterized WD repeat-containing protein C2A9.03-like isoform X1 [Chenopodium quinoa]	Anaphase-promoting complex subunit 4 WD40 domain	[S] TWOG0107 Uncharacterized protein, contains WD40 repeats	Protein pleiotropic regulatory locus 1 OS=Arabidopsis thaliana GN=PRL1 PE=1 SV=1
CL1473.Contig47_All	22.64	1.06333	3.51333	9.07222	4.54963	3.54667			K00454//lipoxygenase [EC:1.13.11.12]+ko00591//Linoleic acid metabolism+ko00592//alpha-Linolenic acid metabolism+ko01100//Metabolic pathways+ko01110//Biosynthesis of secondary metabolites;K00454//lipoxygenase [EC:1.13.11.12]+ko00591//Linoleic acid metabolism+ko00592//alpha-Linolenic acid metabolism+ko01100//Metabolic pathways+ko01110//Biosynthesis of secondary metabolites;K00454//lipoxygenase [EC:…	XM_010675272.2 PREDICTED: Beta vulgaris subsp. vulgaris linoleate 13S-lipoxygenase 2-1, chloroplastic (LOC104889933), mRNA	linoleate 13S-lipoxygenase 2-1, chloroplastic-like [Chenopodium quinoa]	Lipoxygenase	[I] TWOG0111 Lipoxygenase	Linoleate 13S-lipoxygenase 2-1, chloroplastic OS=Solanum tuberosum GN=LOX2.1 PE=1 SV=1
CL1473.Contig4_All	113.287	4.11	11.49	42.9622	19.5207	10.4867			K00454//lipoxygenase [EC:1.13.11.12]+ko00591//Linoleic acid metabolism+ko00592//alpha-Linolenic acid metabolism+ko01100//Metabolic pathways+ko01110//Biosynthesis of secondary metabolites;K00454//lipoxygenase [EC:1.13.11.12]+ko00591//Linoleic acid metabolism+ko00592//alpha-Linolenic acid metabolism+ko01100//Metabolic pathways+ko01110//Biosynthesis of secondary metabolites;K00454//lipoxygenase [EC:…	XM_021916312.1 PREDICTED: Chenopodium quinoa linoleate 13S-lipoxygenase 2-1, chloroplastic-like (LOC110736162), mRNA	linoleate 13S-lipoxygenase 2-1, chloroplastic-like [Chenopodium quinoa]	Lipoxygenase	[I] TWOG0111 Lipoxygenase	Linoleate 13S-lipoxygenase 2-1, chloroplastic OS=Solanum tuberosum GN=LOX2.1 PE=1 SV=1
CL14738.Contig1_All	0.0233333	33.3167	0.346667	11.2289	14.9641	0.0266667			K18998//RNA polymerase II C-terminal domain phosphatase-like 1/2 [EC:3.1.3.16]		predicted protein, partial [Hordeum vulgare subsp. vulgare]		[R] TWOG0094 Lectins containing Jacalin domain	Period clock protein OS=Acetabularia acetabulum PE=4 SV=2
CL14751.Contig12_All	5.66	0.236667	0.163333	2.02	0.806667	0.15			K14209//solute carrier family 36 (proton-coupled amino acid transporter)	AF274032.1 Atriplex hortensis proline/glycine betaine transporter mRNA, complete cds	proline transporter 1-like [Chenopodium quinoa]	Transmembrane amino acid transporter protein	[E] KOG1303 Amino acid transporters	Probable proline transporter 2 OS=Oryza sativa subsp. japonica GN=LOC_Os07g01090 PE=2 SV=1
CL14751.Contig1_All	5.7	0.266667	0.0733333	2.01333	0.784444	0.166667		Medicago truncatula NBS resistance protein (MTR_4g055630) mRNA, complete cds	K14209//solute carrier family 36 (proton-coupled amino acid transporter);K15015//solute carrier family 32 (vesicular inhibitory amino acid transporter);K14209//solute carrier family 36 (proton-coupled amino acid transporter);K14209//solute carrier family 36 (proton-coupled amino acid transporter)	XM_021989972.1 PREDICTED: Spinacia oleracea proline transporter 3-like (LOC110785516), mRNA	proline transporter 1-like [Chenopodium quinoa]	Transmembrane amino acid transporter protein	[E] KOG1303 Amino acid transporters	Proline transporter 2 OS=Arabidopsis thaliana GN=PROT2 PE=1 SV=1
CL14751.Contig2_All	8.39	1.51333	0.783333	3.56222	1.95296	0.446667		Medicago truncatula NBS resistance protein (MTR_4g055630) mRNA, complete cds	K14209//solute carrier family 36 (proton-coupled amino acid transporter);K15015//solute carrier family 32 (vesicular inhibitory amino acid transporter);K14209//solute carrier family 36 (proton-coupled amino acid transporter);K14209//solute carrier family 36 (proton-coupled amino acid transporter)	XM_021989972.1 PREDICTED: Spinacia oleracea proline transporter 3-like (LOC110785516), mRNA	proline transporter 1-like [Chenopodium quinoa]	Transmembrane amino acid transporter protein	[E] KOG1303 Amino acid transporters	Proline transporter 1 OS=Arabidopsis thaliana GN=PROT1 PE=1 SV=1
CL14788.Contig2_All	2202.97	218.267	139.823	853.687	403.926	210.437					PREDICTED: uncharacterized protein LOC104894196 [Beta vulgaris subsp. vulgaris] >KMT10493.1 hypothetical protein BVRB_5g116170 [Beta vulgaris subsp. vulgaris]	Omega-atracotoxin
CL14788.Contig3_All	90.64	14.27	6.53	37.1467	19.3156	5.49667					uncharacterized protein LOC110686657 [Chenopodium quinoa]	Omega-atracotoxin
CL14794.Contig1_All	26.9733	0.223333	0.126667	9.10778	3.15259	0.36					miraculin-like [Chenopodium quinoa]	Trypsin and protease inhibitor
CL14794.Contig2_All	11.3467	0.0766667	0	3.80778	1.29481	0					miraculin-like [Chenopodium quinoa] >XP_021719342.1 miraculin-like [Chenopodium quinoa] >XP_021719344.1 miraculin-like [Chenopodium quinoa] >XP_021722900.1 miraculin-like [Chenopodium quinoa]	Trypsin and protease inhibitor		21 kDa seed protein OS=Theobroma cacao GN=ASP PE=2 SV=1
CL14796.Contig6_All	14.6167	2.17333	0.39	5.72667	2.76333	0.37			K03686//molecular chaperone DnaJ;K03686//molecular chaperone DnaJ;K03686//molecular chaperone DnaJ;K03686//molecular chaperone DnaJ;K03686//molecular chaperone DnaJ	XM_021979527.1 PREDICTED: Spinacia oleracea chaperone protein dnaJ 20, chloroplastic (LOC110774928), mRNA	chaperone protein dnaJ 20, chloroplastic [Spinacia oleracea] >KNA13499.1 hypothetical protein SOVF_116370 [Spinacia oleracea]	DnaJ domain	[O] KOG0713 Molecular chaperone (DnaJ superfamily)	Chaperone protein dnaJ 39 OS=Arabidopsis thaliana GN=ATJ39 PE=2 SV=2	GO:0005634//nucleus;GO:0010322//regulation of isopentenyl diphosphate biosynthetic process, methylerythritol 4-phosphate pathway;GO:1902395//regulation of 1-deoxy-D-xylulose-5-phosphate synthase activity;GO:0061077//chaperone-mediated protein folding;GO:0009507//chloroplast
CL14807.Contig2_All	1.44	34.3733	17.26	17.6911	23.1081	1.13333			K02942//large subunit ribosomal protein LP1+ko03010//Ribosome;K02942//large subunit ribosomal protein LP1+ko03010//Ribosome;K02942//large subunit ribosomal protein LP1+ko03010//Ribosome;K02942//large subunit ribosomal protein LP1+ko03010//Ribosome;K02942//large subunit ribosomal protein LP1+ko03010//Ribosome	XM_020417558.1 PREDICTED: Asparagus officinalis heavy metal-associated isoprenylated plant protein 39-like (LOC109848181), transcript variant X2, mRNA	ribosomal protein 60S [Coccomyxa subellipsoidea C-169] >EIE24662.1 ribosomal protein 60S [Coccomyxa subellipsoidea C-169]	60s Acidic ribosomal protein	[J] KOG1762 60s acidic ribosomal protein P1	60S acidic ribosomal protein P1 OS=Zea mays GN=RPP1A PE=1 SV=1	GO:0005840//ribosome;GO:0045860//positive regulation of protein kinase activity;GO:0002181//cytoplasmic translation;GO:0030295//protein kinase activator activity;GO:0022625//cytosolic large ribosomal subunit;GO:0006414//translational elongation;GO:0003735//structural constituent of ribosome
CL14816.Contig7_All	8.39667	3.02	0.0866667	3.83444	2.3137	0.963333			K07304//peptide-methionine (S)-S-oxide reductase [EC:1.8.4.11];K07304//peptide-methionine (S)-S-oxide reductase [EC:1.8.4.11];K07304//peptide-methionine (S)-S-oxide reductase [EC:1.8.4.11];K07304//peptide-methionine (S)-S-oxide reductase [EC:1.8.4.11]	XM_021910070.1 PREDICTED: Chenopodium quinoa peptide methionine sulfoxide reductase A1-like (LOC110730279), mRNA	PREDICTED: peptide methionine sulfoxide reductase A1 [Beta vulgaris subsp. vulgaris] >KMT11855.1 hypothetical protein BVRB_5g105510 [Beta vulgaris subsp. vulgaris]	Peptide methionine sulfoxide reductase	[O] KOG1635 Peptide methionine sulfoxide reductase	Peptide methionine sulfoxide reductase OS=Lactuca sativa PE=2 SV=1
CL14832.Contig1_All	1.20333	11.9533	58.1367	23.7644	31.2848	113.977	AP2-EREBP	Malus x domestica AP2 domain class transcription factor (AP2D43) mRNA, complete cds	K12900//FUS-interacting serine-arginine-rich protein 1+ko03040//Spliceosome;K12900//FUS-interacting serine-arginine-rich protein 1+ko03040//Spliceosome;K09286//EREBP-like factor;K09286//EREBP-like factor;K09286//EREBP-like factor	XM_021984617.1 PREDICTED: Spinacia oleracea ethylene-responsive transcription factor ABR1-like (LOC110780193), mRNA	PREDICTED: ethylene-responsive transcription factor ABR1 [Beta vulgaris subsp. vulgaris] >KMT19580.1 hypothetical protein BVRB_1g011970 [Beta vulgaris subsp. vulgaris]	AP2 domain	[K] LSE0301 A AP2 domain transcription factor	Ethylene-responsive transcription factor RAP2-6 OS=Arabidopsis thaliana GN=RAP2-6 PE=2 SV=2
CL14832.Contig2_All	1.12	9.94667	50.7733	20.6133	27.1111	117.113	AP2-EREBP	Malus x domestica AP2 domain class transcription factor (AP2D43) mRNA, complete cds	K12900//FUS-interacting serine-arginine-rich protein 1+ko03040//Spliceosome;K12900//FUS-interacting serine-arginine-rich protein 1+ko03040//Spliceosome;K09286//EREBP-like factor;K09286//EREBP-like factor;K09286//EREBP-like factor	XM_021984617.1 PREDICTED: Spinacia oleracea ethylene-responsive transcription factor ABR1-like (LOC110780193), mRNA	PREDICTED: ethylene-responsive transcription factor ABR1 [Beta vulgaris subsp. vulgaris] >KMT19580.1 hypothetical protein BVRB_1g011970 [Beta vulgaris subsp. vulgaris]	AP2 domain	[K] LSE0301 A AP2 domain transcription factor	Ethylene-responsive transcription factor RAP2-6 OS=Arabidopsis thaliana GN=RAP2-6 PE=2 SV=2
CL14832.Contig3_All	3.99	36.03	191.473	77.1644	101.556	293.937	AP2-EREBP	Malus x domestica AP2 domain class transcription factor (AP2D43) mRNA, complete cds	K12900//FUS-interacting serine-arginine-rich protein 1+ko03040//Spliceosome;K12900//FUS-interacting serine-arginine-rich protein 1+ko03040//Spliceosome;K09286//EREBP-like factor;K09286//EREBP-like factor;K09286//EREBP-like factor	XM_010682827.2 PREDICTED: Beta vulgaris subsp. vulgaris ethylene-responsive transcription factor ABR1 (LOC104896121), mRNA	PREDICTED: ethylene-responsive transcription factor ABR1 [Beta vulgaris subsp. vulgaris] >KMT19580.1 hypothetical protein BVRB_1g011970 [Beta vulgaris subsp. vulgaris]	AP2 domain	[K] LSE0301 A AP2 domain transcription factor	Ethylene-responsive transcription factor ERF115 OS=Arabidopsis thaliana GN=ERF115 PE=1 SV=1
CL14833.Contig2_All	0.35	5.08333	14.6633	6.69889	8.81519	18.6967			K12129//pseudo-response regulator 7+ko04712//Circadian rhythm - plant;K12129//pseudo-response regulator 7+ko04712//Circadian rhythm - plant;K12129//pseudo-response regulator 7+ko04712//Circadian rhythm - plant;K12127//pseudo-response regulator 1+ko04712//Circadian rhythm - plant;K12127//pseudo-response regulator 1+ko04712//Circadian rhythm - plant	XM_021980059.1 PREDICTED: Spinacia oleracea zinc finger protein CONSTANS-LIKE 7 (LOC110775454), transcript variant X1, mRNA	PREDICTED: zinc finger protein CONSTANS-LIKE 7 isoform X1 [Beta vulgaris subsp. vulgaris] >KMT05385.1 hypothetical protein BVRB_7g175170 [Beta vulgaris subsp. vulgaris]	CCT motif	[K] KOG1601 GATA-4/5/6 transcription factors	Zinc finger protein CONSTANS-LIKE 6 OS=Arabidopsis thaliana GN=COL6 PE=2 SV=2
CL14841.Contig1_All	0.0433333	13.9233	0.283333	4.75	6.31889	0.0133333			K05853//Ca2+ transporting ATPase, sarcoplasmic/endoplasmic reticulum [EC:3.6.3.8];K05853//Ca2+ transporting ATPase, sarcoplasmic/endoplasmic reticulum [EC:3.6.3.8];K05853//Ca2+ transporting ATPase, sarcoplasmic/endoplasmic reticulum [EC:3.6.3.8];K05853//Ca2+ transporting ATPase, sarcoplasmic/endoplasmic reticulum [EC:3.6.3.8];K05853//Ca2+ transporting ATPase, sarcoplasmic/endoplasmic reticulum [E…	AK369039.1 Hordeum vulgare subsp. vulgare mRNA for predicted protein, complete cds, clone: NIASHv2084C19	predicted protein [Hordeum vulgare subsp. vulgare]	E1-E2 ATPase	[P] KOG0202 Ca2+ transporting ATPase	Calcium-transporting ATPase 3, endoplasmic reticulum-type OS=Arabidopsis thaliana GN=ECA3 PE=2 SV=3	GO:0005524//ATP binding;GO:0005388//calcium-transporting ATPase activity;GO:0055071//manganese ion homeostasis;GO:0048364//root development;GO:0005802//trans-Golgi network;GO:0015410//manganese-transporting ATPase activity;GO:0005768//endosome;GO:0016021//integral component of membrane;GO:0033017//sarcoplasmic reticulum membrane
CL14874.Contig1_All	12.92	1.03667	0.15	4.70222	1.96296	0.32			K16573//gamma-tubulin complex component 6	XM_010693987.2 PREDICTED: Beta vulgaris subsp. vulgaris protein trichome birefringence-like 19 (LOC104905438), mRNA	protein trichome birefringence-like 19 [Chenopodium quinoa]	GDSL/SGNH-like Acyl-Esterase family found in Pmr5 and Cas1p	[S] LSE0451 A Uncharacterized protein	Protein trichome birefringence-like 20 OS=Arabidopsis thaliana GN=TBL20 PE=2 SV=2
CL14874.Contig2_All	22.9967	2.56	0.82	8.79222	4.05741	1.18333			K16573//gamma-tubulin complex component 6	XM_010693987.2 PREDICTED: Beta vulgaris subsp. vulgaris protein trichome birefringence-like 19 (LOC104905438), mRNA	protein trichome birefringence-like 19 [Chenopodium quinoa]	GDSL/SGNH-like Acyl-Esterase family found in Pmr5 and Cas1p	[S] LSE0451 A Uncharacterized protein	Protein trichome birefringence-like 20 OS=Arabidopsis thaliana GN=TBL20 PE=2 SV=2
CL14897.Contig2_All	8.02667	0.466667	0.286667	2.92667	1.22667	0.87			K08901//photosystem II oxygen-evolving enhancer protein 3+ko01100//Metabolic pathways+ko00195//Photosynthesis;K08901//photosystem II oxygen-evolving enhancer protein 3+ko01100//Metabolic pathways+ko00195//Photosynthesis;K08901//photosystem II oxygen-evolving enhancer protein 3+ko01100//Metabolic pathways+ko00195//Photosynthesis;K08901//photosystem II oxygen-evolving enhancer protein 3+ko01100//Me…	XM_021891290.1 PREDICTED: Chenopodium quinoa photosynthetic NDH subunit of lumenal location 2, chloroplastic-like (LOC110712835), mRNA	PREDICTED: photosynthetic NDH subunit of lumenal location 2, chloroplastic [Beta vulgaris subsp. vulgaris]	Oxygen evolving enhancer protein 3 (PsbQ)		Photosynthetic NDH subunit of lumenal location 2, chloroplastic OS=Arabidopsis thaliana GN=PNSL2 PE=1 SV=1
CL149.Contig16_All	0.0166667	0.253333	3.71	1.32667	1.76333	8.10667			K04733//interleukin-1 receptor-associated kinase 4 [EC:2.7.11.1];K10661//E3 ubiquitin-protein ligase MARCH6 [EC:2.3.2.27]+ko04141//Protein processing in endoplasmic reticulum	XM_019250799.1 PREDICTED: Beta vulgaris subsp. vulgaris uncharacterized LOC104898704 (LOC104898704), transcript variant X2, mRNA	PREDICTED: uncharacterized protein LOC104898704 isoform X2 [Beta vulgaris subsp. vulgaris]	RING-variant domain	[A] KOG1609 Protein involved in mRNA turnover and stability
CL1490.Contig3_All	0.0733333	7.94	4.98333	4.33222	5.75185	3.13			K04733//interleukin-1 receptor-associated kinase 4 [EC:2.7.11.1];K10572//inositol-pentakisphosphate 2-kinase [EC:2.7.1.158]+ko01100//Metabolic pathways+ko04070//Phosphatidylinositol signaling system+ko00562//Inositol phosphate metabolism;K04733//interleukin-1 receptor-associated kinase 4 [EC:2.7.11.1]	XM_021871148.1 PREDICTED: Chenopodium quinoa heavy metal-associated isoprenylated plant protein 39-like (LOC110693972), mRNA	heavy metal-associated isoprenylated plant protein 39-like [Chenopodium quinoa]	Heavy-metal-associated domain	[P] KOG1603 Copper chaperone	Heavy metal-associated isoprenylated plant protein 39 OS=Arabidopsis thaliana GN=HIPP39 PE=2 SV=1
CL14908.Contig3_All	9.67333	1.77	0.343333	3.92889	2.01407	0.346667				XM_021896592.1 PREDICTED: Chenopodium quinoa uncharacterized LOC110717812 (LOC110717812), mRNA	uncharacterized protein LOC110717812 [Chenopodium quinoa]	Domain of unknown function (DUF4543)
CL14919.Contig14_All	7.64	0	0.11	2.58333	0.897778	0.466667			K05857//phosphatidylinositol phospholipase C, delta [EC:3.1.4.11]+ko01100//Metabolic pathways+ko04933//AGE-RAGE signaling pathway in diabetic complications+ko04070//Phosphatidylinositol signaling system+ko00562//Inositol phosphate metabolism;K05857//phosphatidylinositol phospholipase C, delta [EC:3.1.4.11]+ko01100//Metabolic pathways+ko04933//AGE-RAGE signaling pathway in diabetic complications+k…	XM_010687243.2 PREDICTED: Beta vulgaris subsp. vulgaris phosphoinositide phospholipase C 4 (LOC104899950), mRNA	PREDICTED: phosphoinositide phospholipase C 4 [Beta vulgaris subsp. vulgaris] >KMT05049.1 hypothetical protein BVRB_7g172070 [Beta vulgaris subsp. vulgaris]	Phosphatidylinositol-specific phospholipase C, Y domain	[T] KOG0169 Phosphoinositide-specific phospholipase C	Phosphoinositide phospholipase C 4 OS=Arabidopsis thaliana GN=PLC4 PE=2 SV=2
CL14920.Contig2_All	0.773333	9.19333	5.83	5.26556	6.76296	5.89333			K16465//centrin-1;K16465//centrin-1;K16465//centrin-1;K16465//centrin-1;K16465//centrin-1	XM_010695671.2 PREDICTED: Beta vulgaris subsp. vulgaris calcium-binding protein KIC (LOC104906818), mRNA	calcium-binding protein KIC-like [Chenopodium quinoa]	EF-hand domain pair	[ZD] KOG0028 Ca2+-binding protein (centrin/caltractin), EF-Hand superfamily protein	Calcium-binding protein KIC OS=Arabidopsis thaliana GN=KIC PE=1 SV=2
CL14936.Contig1_All	9.01667	0.426667	0.17	3.20444	1.26704	0.17					hypothetical protein BVRB_4g072610 [Beta vulgaris subsp. vulgaris]
CL14936.Contig2_All	15.2933	1.63	0.483333	5.80222	2.63852	0.366667					hypothetical protein BVRB_4g072610 [Beta vulgaris subsp. vulgaris]
CL14984.Contig2_All	0.416667	23.08	39.56	21.0189	27.8863	32.0833
CL14989.Contig2_All	2.58	0.416667	0.146667	1.04778	0.537037	0.14
CL150.Contig1_All	0.37	16.4633	9.33	8.72111	11.5048	12.4933	WRKY		K19613//leucine-rich repeat protein SHOC2;K16225//probable WRKY transcription factor 52+ko04626//Plant-pathogen interaction;K16225//probable WRKY transcription factor 52+ko04626//Plant-pathogen interaction;K13459//disease resistance protein RPS2+ko04626//Plant-pathogen interaction;K16225//probable WRKY transcription factor 52+ko04626//Plant-pathogen interaction	HG975517.1 Solanum lycopersicum chromosome ch05, complete genome	probable WRKY transcription factor 41 [Chenopodium quinoa]	WRKY DNA -binding domain	[KT] LSE0036 A WRKY superfamily transcription factors	Probable WRKY transcription factor 30 OS=Arabidopsis thaliana GN=WRKY30 PE=2 SV=1
CL15039.Contig6_All	3.72333	0.436667	0.136667	1.43222	0.668519	0.24		PREDICTED: Vitis vinifera hypothetical protein LOC100262734 (LOC100262734), mRNA	K05666//ATP-binding cassette, subfamily C (CFTR/MRP), member 2+ko02010//ABC transporters;K05666//ATP-binding cassette, subfamily C (CFTR/MRP), member 2+ko02010//ABC transporters;K05666//ATP-binding cassette, subfamily C (CFTR/MRP), member 2+ko02010//ABC transporters;K05666//ATP-binding cassette, subfamily C (CFTR/MRP), member 2+ko02010//ABC transporters;K05666//ATP-binding cassette, subfamily C (…	XM_021982872.1 PREDICTED: Spinacia oleracea ABC transporter C family member 10-like (LOC110778297), mRNA	hypothetical protein SOVF_090020 [Spinacia oleracea]	WD domain, G-beta repeat	[Q] KOG0054 Multidrug resistance-associated protein/mitoxantrone resistance protein, ABC superfamily	ABC transporter C family member 10 OS=Arabidopsis thaliana GN=ABCC10 PE=2 SV=2
CL15064.Contig2_All	0.15	11.5	7.00333	6.21778	8.24037	4.42333			K17302//coatomer subunit beta';K17302//coatomer subunit beta';K17302//coatomer subunit beta';K17302//coatomer subunit beta'	XM_015724784.1 PREDICTED: Ricinus communis coatomer subunit beta'-1 (LOC8277224), transcript variant X2, mRNA	coatomer subunit beta'-3-like [Chenopodium quinoa]	WD domain, G-beta repeat	[U] KOG0276 Vesicle coat complex COPI, beta' subunit	Coatomer subunit beta'-2 OS=Arabidopsis thaliana GN=At1g52360 PE=1 SV=1
CL15092.Contig2_All	5.29667	0.286667	0.166667	1.91667	0.79	0.06		Leucine-rich repeat receptor-like protein kinase family protein (best arabidopsis hit)	K00924//kinase [EC:2.7.1.-];K04733//interleukin-1 receptor-associated kinase 4 [EC:2.7.11.1];K00924//kinase [EC:2.7.1.-];K00924//kinase [EC:2.7.1.-];K00924//kinase [EC:2.7.1.-]	XM_010674444.2 PREDICTED: Beta vulgaris subsp. vulgaris probably inactive leucine-rich repeat receptor-like protein kinase At5g06940 (LOC104889257), mRNA	PREDICTED: probably inactive leucine-rich repeat receptor-like protein kinase At5g06940 [Beta vulgaris subsp. vulgaris] >KMT15393.1 hypothetical protein BVRB_3g060970 [Beta vulgaris subsp. vulgaris]	Protein kinase domain	[T] LSE0002 A Receptor protein kinase containing LRR repeats	Probably inactive leucine-rich repeat receptor-like protein kinase At5g06940 OS=Arabidopsis thaliana GN=At5g06940 PE=3 SV=1
CL15096.Contig1_All	34.7967	0.526667	0.61	11.9778	4.37148	0.35					PREDICTED: bark storage protein A [Beta vulgaris subsp. vulgaris] >KMT16050.1 hypothetical protein BVRB_3g052220 [Beta vulgaris subsp. vulgaris]
CL15096.Contig2_All	226.133	1.38333	3.57	77.0289	27.3274	4.85667					PREDICTED: bark storage protein A [Beta vulgaris subsp. vulgaris] >KMT16050.1 hypothetical protein BVRB_3g052220 [Beta vulgaris subsp. vulgaris]	Phosphorylase superfamily		Bark storage protein A OS=Populus deltoides GN=BSPA PE=2 SV=1
CL15096.Contig3_All	417.587	1.35333	3.31333	140.751	48.4726	2.21333					PREDICTED: bark storage protein A [Beta vulgaris subsp. vulgaris] >KMT16050.1 hypothetical protein BVRB_3g052220 [Beta vulgaris subsp. vulgaris]	Phosphorylase superfamily		Bark storage protein A OS=Populus deltoides GN=BSPA PE=2 SV=1
CL15103.Contig1_All	0	4.07	21.72	8.59667	11.4622	33.3433	AP2-EREBP	Malus x domestica AP2 domain class transcription factor (AP2D43) mRNA, complete cds	K09286//EREBP-like factor;K12900//FUS-interacting serine-arginine-rich protein 1+ko03040//Spliceosome;K12900//FUS-interacting serine-arginine-rich protein 1+ko03040//Spliceosome;K09286//EREBP-like factor;K09286//EREBP-like factor	XM_010681993.2 PREDICTED: Beta vulgaris subsp. vulgaris ethylene-responsive transcription factor ERF115 (LOC104895475), mRNA	ethylene-responsive transcription factor ERF110-like [Spinacia oleracea]	AP2 domain	[K] LSE0301 A AP2 domain transcription factor	Ethylene-responsive transcription factor ERF114 OS=Arabidopsis thaliana GN=ERF114 PE=1 SV=1
CL15103.Contig2_All	0	1.60333	17.07	6.22444	8.29926	32.12	AP2-EREBP	Malus x domestica AP2 domain class transcription factor (AP2D43) mRNA, complete cds	K12900//FUS-interacting serine-arginine-rich protein 1+ko03040//Spliceosome;K12900//FUS-interacting serine-arginine-rich protein 1+ko03040//Spliceosome;K09286//EREBP-like factor;K09286//EREBP-like factor;K09286//EREBP-like factor	XM_021858266.1 PREDICTED: Chenopodium quinoa ethylene-responsive transcription factor ERF113-like (LOC110682050), mRNA	ethylene-responsive transcription factor ERF113-like [Chenopodium quinoa]	AP2 domain	[K] LSE0301 A AP2 domain transcription factor	Ethylene-responsive transcription factor ERF113 OS=Arabidopsis thaliana GN=ERF113 PE=2 SV=1
CL15103.Contig4_All	0.01	0.75	16.5333	5.76444	7.68259	34.0467	AP2-EREBP	Malus x domestica AP2 domain class transcription factor (AP2D43) mRNA, complete cds	K12900//FUS-interacting serine-arginine-rich protein 1+ko03040//Spliceosome;K09286//EREBP-like factor;K12900//FUS-interacting serine-arginine-rich protein 1+ko03040//Spliceosome;K09286//EREBP-like factor;K09286//EREBP-like factor	XM_021858266.1 PREDICTED: Chenopodium quinoa ethylene-responsive transcription factor ERF113-like (LOC110682050), mRNA	ethylene-responsive transcription factor ERF113-like [Chenopodium quinoa]	AP2 domain	[K] LSE0301 A AP2 domain transcription factor	Ethylene-responsive transcription factor RAP2-6 OS=Arabidopsis thaliana GN=RAP2-6 PE=2 SV=2
CL15103.Contig5_All	0	1.47	7.26	2.91	3.88	13.4433	AP2-EREBP	Malus x domestica AP2 domain class transcription factor (AP2D43) mRNA, complete cds	K09286//EREBP-like factor;K12900//FUS-interacting serine-arginine-rich protein 1+ko03040//Spliceosome;K12900//FUS-interacting serine-arginine-rich protein 1+ko03040//Spliceosome;K09286//EREBP-like factor;K09286//EREBP-like factor	XM_010681993.2 PREDICTED: Beta vulgaris subsp. vulgaris ethylene-responsive transcription factor ERF115 (LOC104895475), mRNA	ethylene-responsive transcription factor ERF110-like [Spinacia oleracea]	AP2 domain	[K] LSE0301 A AP2 domain transcription factor	Ethylene-responsive transcription factor ERF114 OS=Arabidopsis thaliana GN=ERF114 PE=1 SV=1
CL15138.Contig2_All	3.19	0.886667	0.293333	1.45667	0.878889	0.336667			K13899//cystatin-C;K13899//cystatin-C		hypothetical protein ARALYDRAFT_902339 [Arabidopsis lyrata subsp. lyrata]	Aspartic acid proteinase inhibitor
CL15154.Contig2_All	0.51	6.42667	18.23	8.38889	11.0152	20.64					hypothetical protein [Beta vulgaris] >KMT18913.1 hypothetical protein BVRB_2g030140 [Beta vulgaris subsp. vulgaris]
CL15157.Contig1_All	0.14	4.81333	8.23333	4.39556	5.81407	13.0633					hypothetical protein BVRB_7g157390 [Beta vulgaris subsp. vulgaris]
CL15160.Contig13_All	0.58	2.59	7.81	3.66	4.68667	15.8933			K04733//interleukin-1 receptor-associated kinase 4 [EC:2.7.11.1];K03188//urease accessory protein;K04733//interleukin-1 receptor-associated kinase 4 [EC:2.7.11.1];K04733//interleukin-1 receptor-associated kinase 4 [EC:2.7.11.1];K04733//interleukin-1 receptor-associated kinase 4 [EC:2.7.11.1]	AM478181.2 Vitis vinifera contig VV78X020409.14, whole genome shotgun sequence	hypothetical protein SOVF_079020 [Spinacia oleracea]	Phloem protein 2	[W] LSE0494 A Phloem lectin	F-box protein At2g02240 OS=Arabidopsis thaliana GN=At2g02240 PE=2 SV=1
CL15160.Contig7_All	0.21	1.41667	9.12	3.58222	4.7063	14.9133			K03188//urease accessory protein;K04733//interleukin-1 receptor-associated kinase 4 [EC:2.7.11.1];K04733//interleukin-1 receptor-associated kinase 4 [EC:2.7.11.1];K04733//interleukin-1 receptor-associated kinase 4 [EC:2.7.11.1];K04733//interleukin-1 receptor-associated kinase 4 [EC:2.7.11.1]		PREDICTED: putative F-box protein PP2-B12 [Beta vulgaris subsp. vulgaris] >KMT13848.1 hypothetical protein BVRB_4g076920 [Beta vulgaris subsp. vulgaris]	Phloem protein 2	[W] LSE0494 A Phloem lectin	F-box protein At2g02240 OS=Arabidopsis thaliana GN=At2g02240 PE=2 SV=1
CL15160.Contig9_All	0.483333	2.22	12.44	5.04778	6.56926	25.3			K04733//interleukin-1 receptor-associated kinase 4 [EC:2.7.11.1];K03188//urease accessory protein;K04733//interleukin-1 receptor-associated kinase 4 [EC:2.7.11.1];K04733//interleukin-1 receptor-associated kinase 4 [EC:2.7.11.1];K04733//interleukin-1 receptor-associated kinase 4 [EC:2.7.11.1]		hypothetical protein SOVF_079020 [Spinacia oleracea]	Phloem protein 2	[W] LSE0494 A Phloem lectin	F-box protein At2g02240 OS=Arabidopsis thaliana GN=At2g02240 PE=2 SV=1
CL15171.Contig2_All	1.78	28.2567	9.52333	13.1867	16.9889	11.6533			K19041//E3 ubiquitin-protein ligase RNF38/44 [EC:2.3.2.27];K19041//E3 ubiquitin-protein ligase RNF38/44 [EC:2.3.2.27];K19041//E3 ubiquitin-protein ligase RNF38/44 [EC:2.3.2.27]	LN713258.1 Cucumis melo genomic chromosome, chr_4	RING-H2 finger protein ATL57-like [Chenopodium quinoa]	Ring finger domain	[O] KOG0800 FOG: Predicted E3 ubiquitin ligase	RING-H2 finger protein ATL68 OS=Arabidopsis thaliana GN=ATL68 PE=2 SV=1	GO:0016021//integral component of membrane
CL15188.Contig2_All	40.29	4.58	2.85	15.9067	7.77889	3.64				XM_021878432.1 PREDICTED: Chenopodium quinoa uncharacterized LOC110700848 (LOC110700848), mRNA	uncharacterized protein LOC110775079 [Spinacia oleracea]	TMEM71 protein family
CL1519.Contig24_All	21.7467	5.45667	3.54667	10.25	6.41778	0.796667			K20102//YTH domain-containing family protein;K20102//YTH domain-containing family protein;K20102//YTH domain-containing family protein;K20102//YTH domain-containing family protein	XM_021989327.1 PREDICTED: Spinacia oleracea uncharacterized LOC110784877 (LOC110784877), mRNA	uncharacterized protein LOC110784877 [Spinacia oleracea] >KNA11272.1 hypothetical protein SOVF_136730 [Spinacia oleracea]	YT521-B-like domain	[R] KOG1901 Uncharacterized high-glucose-regulated protein
CL1519.Contig33_All	5.59	1.54	0.316667	2.48222	1.4463	0			K20102//YTH domain-containing family protein;K20102//YTH domain-containing family protein;K20102//YTH domain-containing family protein;K20102//YTH domain-containing family protein	XM_021989327.1 PREDICTED: Spinacia oleracea uncharacterized LOC110784877 (LOC110784877), mRNA	uncharacterized protein LOC110784877 [Spinacia oleracea] >KNA11272.1 hypothetical protein SOVF_136730 [Spinacia oleracea]	YT521-B-like domain	[R] KOG1901 Uncharacterized high-glucose-regulated protein
CL15200.Contig1_All	0.0533333	1.64	6.50667	2.73333	3.62667	8.38333					uncharacterized protein LOC110736340 [Chenopodium quinoa] >XP_021772232.1 uncharacterized protein LOC110736340 [Chenopodium quinoa]	Protein of unknown function (DUF962)
CL15210.Contig1_All	0	0.0366667	0.34	0.125556	0.167407	0.15			K14771//U3 small nucleolar RNA-associated protein 19;K14771//U3 small nucleolar RNA-associated protein 19;K14771//U3 small nucleolar RNA-associated protein 19	XM_021875682.1 PREDICTED: Chenopodium quinoa EG45-like domain containing protein (LOC110698283), mRNA	EG45-like domain containing protein [Chenopodium quinoa]	Lytic transglycolase	[M] LSE0349 A Expansin	EG45-like domain containing protein OS=Citrus jambhiri GN=CjBAp12 PE=1 SV=1
CL15260.Contig1_All	11.1867	0.303333	0.246667	3.91222	1.48741	0.116667				XM_022006637.1 PREDICTED: Spinacia oleracea MLP-like protein 34 (LOC110801292), mRNA	MLP-like protein 43 [Chenopodium quinoa]		[R] LSE0193 A Major latex protein and related proteins	MLP-like protein 34 OS=Arabidopsis thaliana GN=MLP34 PE=2 SV=1
CL15260.Contig4_All	696.573	71.5567	42.5467	270.226	128.11	46.71			K10745//ribonuclease H2 subunit C+ko03030//DNA replication	XM_022006637.1 PREDICTED: Spinacia oleracea MLP-like protein 34 (LOC110801292), mRNA	MLP-like protein 43 [Chenopodium quinoa]	Pathogenesis-related protein Bet v I family	[R] LSE0193 A Major latex protein and related proteins	MLP-like protein 43 OS=Arabidopsis thaliana GN=MLP43 PE=1 SV=1
CL15262.Contig4_All	8.80333	1.92	0.713333	3.81222	2.14852	0.716667				XM_021899337.1 PREDICTED: Chenopodium quinoa uncharacterized LOC110720329 (LOC110720329), mRNA	PREDICTED: uncharacterized protein LOC104906731 [Beta vulgaris subsp. vulgaris]
CL15296.Contig1_All	0.0733333	43.28	0.113333	14.4889	19.2941	0.0466667			K12121//phytochrome B+ko04712//Circadian rhythm - plant;K13098//RNA-binding protein FUS;K12741//heterogeneous nuclear ribonucleoprotein A1/A3+ko03040//Spliceosome;K16911//ATP-dependent RNA helicase DDX21 [EC:3.6.4.13];K13098//RNA-binding protein FUS		keratin, type I cytoskeletal 9-like [Helianthus annuus]	Domain of unknown function (DUF243)	[Z] LSE0158 H Keratin-1/Keratin-3/Keratin-4/Keratin-5/Keratin-6	Glycine-rich cell wall structural protein OS=Arabidopsis thaliana GN=At3g17050 PE=3 SV=2
CL15296.Contig2_All	0	45.5033	0.0566667	15.1867	20.2489	0			K12121//phytochrome B+ko04712//Circadian rhythm - plant;K13098//RNA-binding protein FUS;K16911//ATP-dependent RNA helicase DDX21 [EC:3.6.4.13];K12741//heterogeneous nuclear ribonucleoprotein A1/A3+ko03040//Spliceosome		keratin, type I cytoskeletal 9-like [Helianthus annuus]	Domain of unknown function (DUF243)	[Z] LSE0158 H Keratin-1/Keratin-3/Keratin-4/Keratin-5/Keratin-6	Glycine-rich cell wall structural protein OS=Arabidopsis thaliana GN=At3g17050 PE=3 SV=2
CL1532.Contig12_All	0.24	1.27333	6.22	2.57778	3.35704	9.52			K13122//protein FRG1	XM_021915399.1 PREDICTED: Chenopodium quinoa uncharacterized LOC110735216 (LOC110735216), mRNA	uncharacterized protein LOC110735216 [Chenopodium quinoa]	Domain of unknown function (DUF569)
CL15350.Contig1_All	0.0466667	9.83	1.90333	3.92667	5.22	0.21			K03955//NADH dehydrogenase (ubiquinone) 1 alpha/beta subcomplex 1+ko01100//Metabolic pathways+ko00190//Oxidative phosphorylation;K03955//NADH dehydrogenase (ubiquinone) 1 alpha/beta subcomplex 1+ko01100//Metabolic pathways+ko00190//Oxidative phosphorylation;K03955//NADH dehydrogenase (ubiquinone) 1 alpha/beta subcomplex 1+ko01100//Metabolic pathways+ko00190//Oxidative phosphorylation;K03955//NADH…		hypothetical protein THRCLA_20296 [Thraustotheca clavata]	Phosphopantetheine attachment site	[CIQ] KOG1748 Acyl carrier protein/NADH-ubiquinone oxidoreductase, NDUFAB1/SDAP subunit	Acyl carrier protein 2, mitochondrial OS=Arabidopsis thaliana GN=MTACP2 PE=1 SV=1	GO:0006633//fatty acid biosynthetic process
CL15350.Contig2_All	0.536667	11.3533	2.79333	4.89444	6.34704	0.0933333			K03955//NADH dehydrogenase (ubiquinone) 1 alpha/beta subcomplex 1+ko01100//Metabolic pathways+ko00190//Oxidative phosphorylation;K03955//NADH dehydrogenase (ubiquinone) 1 alpha/beta subcomplex 1+ko01100//Metabolic pathways+ko00190//Oxidative phosphorylation;K03955//NADH dehydrogenase (ubiquinone) 1 alpha/beta subcomplex 1+ko01100//Metabolic pathways+ko00190//Oxidative phosphorylation;K03955//NADH…		acyl carrier protein (mitochondrial) isoform 1 [Galdieria sulphuraria] >EME30963.1 acyl carrier protein (mitochondrial) isoform 1 [Galdieria sulphuraria]	Phosphopantetheine attachment site	[CIQ] KOG1748 Acyl carrier protein/NADH-ubiquinone oxidoreductase, NDUFAB1/SDAP subunit	Acyl carrier protein OS=Cyanidium caldarium GN=acpP PE=3 SV=1	GO:0006633//fatty acid biosynthetic process
CL15365.Contig1_All	18.5567	0.586667	0.93	6.69111	2.73593	0.14	AP2-EREBP	Malus x domestica AP2 domain class transcription factor (AP2D43) mRNA, complete cds	K09286//EREBP-like factor;K09286//EREBP-like factor;K09286//EREBP-like factor;K09286//EREBP-like factor;K09286//EREBP-like factor	XM_010697939.2 PREDICTED: Beta vulgaris subsp. vulgaris ethylene-responsive transcription factor ERF023 (LOC104908760), mRNA	PREDICTED: ethylene-responsive transcription factor ERF023 [Beta vulgaris subsp. vulgaris] >KMT20286.1 hypothetical protein BVRB_1g002890 [Beta vulgaris subsp. vulgaris]	AP2 domain	[K] LSE0301 A AP2 domain transcription factor	Ethylene-responsive transcription factor ERF023 OS=Arabidopsis thaliana GN=ERF023 PE=2 SV=1	GO:0003677//DNA binding;GO:0005634//nucleus;GO:0006351//transcription, DNA-templated;GO:0003700//DNA binding transcription factor activity
CL15365.Contig2_All	13.2133	0.173333	0.626667	4.67111	1.8237	1.33	AP2-EREBP	Malus x domestica AP2 domain class transcription factor (AP2D43) mRNA, complete cds	K09286//EREBP-like factor;K09286//EREBP-like factor;K09286//EREBP-like factor;K09286//EREBP-like factor;K09286//EREBP-like factor	XM_010697939.2 PREDICTED: Beta vulgaris subsp. vulgaris ethylene-responsive transcription factor ERF023 (LOC104908760), mRNA	PREDICTED: ethylene-responsive transcription factor ERF023 [Beta vulgaris subsp. vulgaris] >KMT20286.1 hypothetical protein BVRB_1g002890 [Beta vulgaris subsp. vulgaris]	AP2 domain	[K] LSE0301 A AP2 domain transcription factor	Ethylene-responsive transcription factor ERF023 OS=Arabidopsis thaliana GN=ERF023 PE=2 SV=1	GO:0003677//DNA binding;GO:0005634//nucleus;GO:0006351//transcription, DNA-templated;GO:0003700//DNA binding transcription factor activity
CL15404.Contig1_All	12.2233	1.13333	0.766667	4.70778	2.20259	0.486667				XM_021908500.1 PREDICTED: Chenopodium quinoa uncharacterized LOC110728831 (LOC110728831), mRNA	uncharacterized protein LOC110777863 [Spinacia oleracea] >KNA16576.1 hypothetical protein SOVF_088010 [Spinacia oleracea]	Senescence regulator
CL15408.Contig1_All	0.146667	22.4533	0.87	7.82333	10.3822	0.106667	LIM		K09377//cysteine and glycine-rich protein;K09377//cysteine and glycine-rich protein;K09377//cysteine and glycine-rich protein		unknown [Lotus japonicus]	LIM domain	[TZ] KOG1700 Regulatory protein MLP and related LIM proteins	LIM domain-containing protein WLIM2b OS=Arabidopsis thaliana GN=WLIM2B PE=1 SV=1	GO:0046872//metal ion binding
CL15408.Contig2_All	1.19333	30.5	3.01667	11.57	15.0289	0.376667	LIM		K09377//cysteine and glycine-rich protein;K09377//cysteine and glycine-rich protein;K09377//cysteine and glycine-rich protein		unknown [Lotus japonicus]	LIM domain	[TZ] KOG1700 Regulatory protein MLP and related LIM proteins	LIM domain-containing protein WLIM2b OS=Arabidopsis thaliana GN=WLIM2B PE=1 SV=1	GO:0046872//metal ion binding
CL15432.Contig3_All	0.576667	15.1733	16.1933	10.6478	14.0048	7.61333			K08867//WNK lysine deficient protein kinase [EC:2.7.11.1];K08867//WNK lysine deficient protein kinase [EC:2.7.11.1];K08867//WNK lysine deficient protein kinase [EC:2.7.11.1];K08867//WNK lysine deficient protein kinase [EC:2.7.11.1]	XM_010687671.2 PREDICTED: Beta vulgaris subsp. vulgaris probable serine/threonine-protein kinase WNK5 (LOC104900283), transcript variant X2, mRNA	PREDICTED: probable serine/threonine-protein kinase WNK4 isoform X1 [Beta vulgaris subsp. vulgaris] >KMT05449.1 hypothetical protein BVRB_7g175760 [Beta vulgaris subsp. vulgaris]	Protein kinase domain	[R] KOG0584 Serine/threonine protein kinase	Probable serine/threonine-protein kinase WNK5 OS=Arabidopsis thaliana GN=WNK5 PE=1 SV=2
CL15465.Contig2_All	5.26667	0.193333	0.206667	1.88889	0.762963	1.01667					predicted protein [Physcomitrella patens] >EDQ82714.1 predicted protein [Physcomitrella patens]			Late embryogenesis abundant protein EMB564 OS=Zea mays PE=2 SV=1	GO:0005829//cytosol;GO:0009737//response to abscisic acid
CL15502.Contig3_All	0.766667	9.66	2.29333	4.24	5.39778	1.60333					uncharacterized protein LOC110698145 [Chenopodium quinoa]	Arabidopsis protein of unknown function	[S] LSE0113 A Uncharacterized protein
CL15509.Contig15_All	0.726667	25.29	9.92333	11.98	15.7311	9.05	C2C2-CO-like		K12135//zinc finger protein CONSTANS+ko04712//Circadian rhythm - plant;K12135//zinc finger protein CONSTANS+ko04712//Circadian rhythm - plant;K12135//zinc finger protein CONSTANS+ko04712//Circadian rhythm - plant;K12135//zinc finger protein CONSTANS+ko04712//Circadian rhythm - plant	XM_021880854.1 PREDICTED: Chenopodium quinoa zinc finger protein CONSTANS-LIKE 2-like (LOC110703096), transcript variant X1, mRNA	PREDICTED: zinc finger protein CONSTANS-LIKE 2 [Beta vulgaris subsp. vulgaris] >ACC95129.1 COL1 [Beta vulgaris subsp. vulgaris] >KMT18744.1 hypothetical protein BVRB_2g028660 [Beta vulgaris subsp. vulgaris]	CCT motif	[K] KOG1601 GATA-4/5/6 transcription factors	Zinc finger protein CONSTANS-LIKE 2 OS=Arabidopsis thaliana GN=COL2 PE=1 SV=1	GO:0045892//negative regulation of transcription, DNA-templated;GO:0005634//nucleus;GO:0009909//regulation of flower development;GO:0048576//positive regulation of short-day photoperiodism, flowering;GO:0048579//negative regulation of long-day photoperiodism, flowering;GO:0048571//long-day photoperiodism;GO:0008270//zinc ion binding;GO:0048572//short-day photoperiodism
CL15509.Contig23_All	1.13	30.3667	17.0367	16.1778	21.1937	15.7533			K12135//zinc finger protein CONSTANS+ko04712//Circadian rhythm - plant;K12135//zinc finger protein CONSTANS+ko04712//Circadian rhythm - plant;K12135//zinc finger protein CONSTANS+ko04712//Circadian rhythm - plant	XM_021880854.1 PREDICTED: Chenopodium quinoa zinc finger protein CONSTANS-LIKE 2-like (LOC110703096), transcript variant X1, mRNA	PREDICTED: zinc finger protein CONSTANS-LIKE 2 [Beta vulgaris subsp. vulgaris] >ACC95129.1 COL1 [Beta vulgaris subsp. vulgaris] >KMT18744.1 hypothetical protein BVRB_2g028660 [Beta vulgaris subsp. vulgaris]	CCT motif	[K] KOG1601 GATA-4/5/6 transcription factors	Zinc finger protein CONSTANS-LIKE 2 OS=Arabidopsis thaliana GN=COL2 PE=1 SV=1	GO:0045892//negative regulation of transcription, DNA-templated;GO:0005634//nucleus;GO:0009909//regulation of flower development;GO:0048576//positive regulation of short-day photoperiodism, flowering;GO:0048579//negative regulation of long-day photoperiodism, flowering;GO:0048571//long-day photoperiodism;GO:0008270//zinc ion binding;GO:0048572//short-day photoperiodism
CL15509.Contig26_All	4.13	85.6233	34.38	41.3778	53.7937	32.3667	C2C2-CO-like		K12135//zinc finger protein CONSTANS+ko04712//Circadian rhythm - plant;K12135//zinc finger protein CONSTANS+ko04712//Circadian rhythm - plant;K12135//zinc finger protein CONSTANS+ko04712//Circadian rhythm - plant;K12135//zinc finger protein CONSTANS+ko04712//Circadian rhythm - plant	XM_021883651.1 PREDICTED: Chenopodium quinoa zinc finger protein CONSTANS-LIKE 2-like (LOC110705731), transcript variant X1, mRNA	PREDICTED: zinc finger protein CONSTANS-LIKE 2 [Beta vulgaris subsp. vulgaris] >ACC95129.1 COL1 [Beta vulgaris subsp. vulgaris] >KMT18744.1 hypothetical protein BVRB_2g028660 [Beta vulgaris subsp. vulgaris]	CCT motif	[K] KOG1601 GATA-4/5/6 transcription factors	Zinc finger protein CONSTANS-LIKE 2 OS=Arabidopsis thaliana GN=COL2 PE=1 SV=1	GO:0045892//negative regulation of transcription, DNA-templated;GO:0005634//nucleus;GO:0009909//regulation of flower development;GO:0048576//positive regulation of short-day photoperiodism, flowering;GO:0048579//negative regulation of long-day photoperiodism, flowering;GO:0048571//long-day photoperiodism;GO:0008270//zinc ion binding;GO:0048572//short-day photoperiodism
CL15509.Contig3_All	0.746667	14.2267	6.87	7.28111	9.45926	5.45667			K12135//zinc finger protein CONSTANS+ko04712//Circadian rhythm - plant;K12135//zinc finger protein CONSTANS+ko04712//Circadian rhythm - plant;K12135//zinc finger protein CONSTANS+ko04712//Circadian rhythm - plant	XM_021883651.1 PREDICTED: Chenopodium quinoa zinc finger protein CONSTANS-LIKE 2-like (LOC110705731), transcript variant X1, mRNA	PREDICTED: zinc finger protein CONSTANS-LIKE 2 [Beta vulgaris subsp. vulgaris] >ACC95129.1 COL1 [Beta vulgaris subsp. vulgaris] >KMT18744.1 hypothetical protein BVRB_2g028660 [Beta vulgaris subsp. vulgaris]	CCT motif	[K] KOG1601 GATA-4/5/6 transcription factors	Zinc finger protein CONSTANS-LIKE 2 OS=Arabidopsis thaliana GN=COL2 PE=1 SV=1	GO:0045892//negative regulation of transcription, DNA-templated;GO:0005634//nucleus;GO:0009909//regulation of flower development;GO:0048576//positive regulation of short-day photoperiodism, flowering;GO:0048579//negative regulation of long-day photoperiodism, flowering;GO:0048571//long-day photoperiodism;GO:0008270//zinc ion binding;GO:0048572//short-day photoperiodism
CL15509.Contig6_All	2.89667	85.8833	36.7167	41.8322	54.8107	34.58	C2C2-CO-like		K12135//zinc finger protein CONSTANS+ko04712//Circadian rhythm - plant;K12135//zinc finger protein CONSTANS+ko04712//Circadian rhythm - plant;K12135//zinc finger protein CONSTANS+ko04712//Circadian rhythm - plant;K12135//zinc finger protein CONSTANS+ko04712//Circadian rhythm - plant	EU395770.2 Chenopodium rubrum CONSTANS-like protein 1 (COL1) mRNA, complete cds, alternatively spliced	PREDICTED: zinc finger protein CONSTANS-LIKE 2 [Beta vulgaris subsp. vulgaris] >ACC95129.1 COL1 [Beta vulgaris subsp. vulgaris] >KMT18744.1 hypothetical protein BVRB_2g028660 [Beta vulgaris subsp. vulgaris]	CCT motif	[K] KOG1601 GATA-4/5/6 transcription factors	Zinc finger protein CONSTANS-LIKE 2 OS=Arabidopsis thaliana GN=COL2 PE=1 SV=1	GO:0045892//negative regulation of transcription, DNA-templated;GO:0005634//nucleus;GO:0009909//regulation of flower development;GO:0048576//positive regulation of short-day photoperiodism, flowering;GO:0048579//negative regulation of long-day photoperiodism, flowering;GO:0048571//long-day photoperiodism;GO:0008270//zinc ion binding;GO:0048572//short-day photoperiodism
CL1553.Contig42_All	0.523333	8.84667	9.06667	6.14556	8.01963	6.52			K06617//raffinose synthase [EC:2.4.1.82]+ko00052//Galactose metabolism;K06617//raffinose synthase [EC:2.4.1.82]+ko00052//Galactose metabolism;K06617//raffinose synthase [EC:2.4.1.82]+ko00052//Galactose metabolism;K06617//raffinose synthase [EC:2.4.1.82]+ko00052//Galactose metabolism;K06617//raffinose synthase [EC:2.4.1.82]+ko00052//Galactose metabolism	XM_021990854.1 PREDICTED: Spinacia oleracea probable galactinol--sucrose galactosyltransferase 2 (LOC110786310), mRNA	probable galactinol--sucrose galactosyltransferase 2 [Chenopodium quinoa]	Raffinose synthase or seed imbibition protein Sip1	[G] KOG0563 Glucose-6-phosphate 1-dehydrogenase	Probable galactinol--sucrose galactosyltransferase 2 OS=Arabidopsis thaliana GN=RFS2 PE=2 SV=2
CL15577.Contig39_All	0.596667	5.28333	7.06667	4.31556	5.55519	7.34667				XM_010672020.2 PREDICTED: Beta vulgaris subsp. vulgaris hypersensitive-induced response protein 1 (LOC104887405), mRNA	PREDICTED: hypersensitive-induced response protein 1 [Beta vulgaris subsp. vulgaris] >KMT17131.1 hypothetical protein BVRB_2g040430 [Beta vulgaris subsp. vulgaris]	SPFH domain / Band 7 family	[C] KOG2620 Prohibitins and stomatins of the PID superfamily	Hypersensitive-induced reaction 1 protein OS=Capsicum annuum GN=HIR1 PE=1 SV=1
CL15602.Contig9_All	5.79667	0.506667	0.233333	2.17889	0.972963	0.34				XM_021913447.1 PREDICTED: Chenopodium quinoa uncharacterized LOC110733402 (LOC110733402), transcript variant X2, mRNA	uncharacterized protein LOC110699232 [Chenopodium quinoa]	Pox virus entry-fusion-complex G9/A16
CL15608.Contig2_All	0.14	13.08	15.8167	9.67889	12.8585	9.03333			K13412//calcium-dependent protein kinase [EC:2.7.11.1]+ko04626//Plant-pathogen interaction;K13412//calcium-dependent protein kinase [EC:2.7.11.1]+ko04626//Plant-pathogen interaction;K13412//calcium-dependent protein kinase [EC:2.7.11.1]+ko04626//Plant-pathogen interaction;K13412//calcium-dependent protein kinase [EC:2.7.11.1]+ko04626//Plant-pathogen interaction;K13412//calcium-dependent protein k…	XM_021885280.1 PREDICTED: Chenopodium quinoa calcium-dependent protein kinase 20-like (LOC110707264), mRNA	calcium dependent protein kinase 3 [Chenopodium album]	Protein kinase domain	[T] KOG0032 Ca2+/calmodulin-dependent protein kinase, EF-Hand protein superfamily	Calcium-dependent protein kinase 20 OS=Oryza sativa subsp. japonica GN=CPK20 PE=2 SV=2
CL15609.Contig2_All	0.43	21.2967	4.58333	8.77	11.55	0.243333			K00799//glutathione S-transferase [EC:2.5.1.18]+ko00480//Glutathione metabolism;K00799//glutathione S-transferase [EC:2.5.1.18]+ko00480//Glutathione metabolism;K00799//glutathione S-transferase [EC:2.5.1.18]+ko00480//Glutathione metabolism		hypothetical protein SELMODRAFT_144283 [Selaginella moellendorffii] >EFJ31429.1 hypothetical protein SELMODRAFT_144283 [Selaginella moellendorffii]	Glutathione S-transferase, N-terminal domain	[O] KOG0867 Glutathione S-transferase	Glutathione S-transferase F12 OS=Arabidopsis thaliana GN=GSTF12 PE=1 SV=1	GO:0004364//glutathione transferase activity;GO:0006749//glutathione metabolic process;GO:0005737//cytoplasm
CL15614.Contig11_All	0.336667	14.69	10.15	8.39222	11.0774	8.27333					CBS domain-containing protein CBSX5-like [Chenopodium quinoa]	CBS domain	[C] KOG1764 5'-AMP-activated protein kinase, gamma subunit	CBS domain-containing protein CBSX5 OS=Arabidopsis thaliana GN=CBSX5 PE=2 SV=2
CL15614.Contig3_All	0.866667	37.5767	46.1667	28.2033	37.3156	43.8433			K07200//5'-AMP-activated protein kinase, regulatory gamma subunit		PREDICTED: CBS domain-containing protein CBSX5 [Beta vulgaris subsp. vulgaris] >KMT04275.1 hypothetical protein BVRB_8g183510 [Beta vulgaris subsp. vulgaris]	CBS domain	[C] KOG1764 5'-AMP-activated protein kinase, gamma subunit	CBS domain-containing protein CBSX5 OS=Arabidopsis thaliana GN=CBSX5 PE=2 SV=2
CL15614.Contig6_All	0.63	13.6567	16.6867	10.3244	13.5559	16.7167					CBS domain-containing protein CBSX5-like [Chenopodium quinoa]	CBS domain	[C] KOG1764 5'-AMP-activated protein kinase, gamma subunit	CBS domain-containing protein CBSX5 OS=Arabidopsis thaliana GN=CBSX5 PE=2 SV=2
CL15620.Contig4_All	6.19	0.956667	0.38	2.50889	1.28185	0.453333	C3H		K13832//3-dehydroquinate dehydratase / shikimate dehydrogenase [EC:4.2.1.10 1.1.1.25]+ko01230//Biosynthesis of amino acids+ko01100//Metabolic pathways+ko01110//Biosynthesis of secondary metabolites+ko00400//Phenylalanine, tyrosine and tryptophan biosynthesis;K14404//cleavage and polyadenylation specificity factor subunit 4+ko03015//mRNA surveillance pathway;K04733//interleukin-1 receptor-associat…	XM_021916649.1 PREDICTED: Chenopodium quinoa zinc finger CCCH domain-containing protein ZFN-like (LOC110736431), mRNA	zinc finger CCCH domain-containing protein ZFN-like [Chenopodium quinoa]	Zinc finger C-x8-C-x5-C-x3-H type (and similar)	[R] KOG1677 CCCH-type Zn-finger protein	Zinc finger CCCH domain-containing protein ZFN-like OS=Pisum sativum PE=2 SV=1
CL15628.Contig2_All	35.39	1.76667	0.906667	12.6878	5.12037	0.863333			K12600//superkiller protein 3+ko03018//RNA degradation;K12600//superkiller protein 3+ko03018//RNA degradation	XM_021988477.1 PREDICTED: Spinacia oleracea uncharacterized LOC110784076 (LOC110784076), mRNA	uncharacterized protein LOC110697035 [Chenopodium quinoa]				GO:0016021//integral component of membrane
CL15628.Contig3_All	19.7433	3.58	0.826667	8.05	4.15222	1.30333			K12600//superkiller protein 3+ko03018//RNA degradation;K12600//superkiller protein 3+ko03018//RNA degradation	XM_021874365.1 PREDICTED: Chenopodium quinoa uncharacterized LOC110697035 (LOC110697035), mRNA	uncharacterized protein LOC110784076 [Spinacia oleracea]				GO:0016021//integral component of membrane
CL15653.Contig11_All	3.43	12.6833	24.69	13.6011	16.9915	44.7267			K14638//solute carrier family 15 (peptide/histidine transporter), member 3/4;K14638//solute carrier family 15 (peptide/histidine transporter), member 3/4;K14638//solute carrier family 15 (peptide/histidine transporter), member 3/4;K14638//solute carrier family 15 (peptide/histidine transporter), member 3/4;K14638//solute carrier family 15 (peptide/histidine transporter), member 3/4	XM_010680289.2 PREDICTED: Beta vulgaris subsp. vulgaris protein NRT1/ PTR FAMILY 2.9 (LOC104894118), mRNA	PREDICTED: protein NRT1/ PTR FAMILY 2.9 [Beta vulgaris subsp. vulgaris] >KMT10401.1 hypothetical protein BVRB_5g115290 [Beta vulgaris subsp. vulgaris]	POT family	[E] KOG1237 H+/oligopeptide symporter	Protein NRT1/ PTR FAMILY 2.11 OS=Arabidopsis thaliana GN=NPF2.11 PE=1 SV=1
CL15653.Contig13_All	0.966667	26.43	41.5433	22.98	30.3178	64.47			K14638//solute carrier family 15 (peptide/histidine transporter), member 3/4;K14638//solute carrier family 15 (peptide/histidine transporter), member 3/4;K14638//solute carrier family 15 (peptide/histidine transporter), member 3/4;K14638//solute carrier family 15 (peptide/histidine transporter), member 3/4;K14638//solute carrier family 15 (peptide/histidine transporter), member 3/4	XM_010680289.2 PREDICTED: Beta vulgaris subsp. vulgaris protein NRT1/ PTR FAMILY 2.9 (LOC104894118), mRNA	PREDICTED: protein NRT1/ PTR FAMILY 2.9 [Beta vulgaris subsp. vulgaris] >KMT10401.1 hypothetical protein BVRB_5g115290 [Beta vulgaris subsp. vulgaris]	POT family	[E] KOG1237 H+/oligopeptide symporter	Protein NRT1/ PTR FAMILY 2.11 OS=Arabidopsis thaliana GN=NPF2.11 PE=1 SV=1
CL15653.Contig4_All	0.22	6.64667	15.8667	7.57778	10.0304	16.0533			K14638//solute carrier family 15 (peptide/histidine transporter), member 3/4;K14638//solute carrier family 15 (peptide/histidine transporter), member 3/4;K14638//solute carrier family 15 (peptide/histidine transporter), member 3/4;K14638//solute carrier family 15 (peptide/histidine transporter), member 3/4;K14638//solute carrier family 15 (peptide/histidine transporter), member 3/4	XM_010680289.2 PREDICTED: Beta vulgaris subsp. vulgaris protein NRT1/ PTR FAMILY 2.9 (LOC104894118), mRNA	PREDICTED: protein NRT1/ PTR FAMILY 2.9 [Beta vulgaris subsp. vulgaris] >KMT10401.1 hypothetical protein BVRB_5g115290 [Beta vulgaris subsp. vulgaris]	POT family	[E] KOG1237 H+/oligopeptide symporter	Protein NRT1/ PTR FAMILY 2.11 OS=Arabidopsis thaliana GN=NPF2.11 PE=1 SV=1
CL15653.Contig5_All	0.44	8.38667	8.83333	5.88667	7.70222	9.45			K14638//solute carrier family 15 (peptide/histidine transporter), member 3/4;K14638//solute carrier family 15 (peptide/histidine transporter), member 3/4;K14638//solute carrier family 15 (peptide/histidine transporter), member 3/4;K14638//solute carrier family 15 (peptide/histidine transporter), member 3/4;K14638//solute carrier family 15 (peptide/histidine transporter), member 3/4	XM_010680289.2 PREDICTED: Beta vulgaris subsp. vulgaris protein NRT1/ PTR FAMILY 2.9 (LOC104894118), mRNA	PREDICTED: protein NRT1/ PTR FAMILY 2.9 [Beta vulgaris subsp. vulgaris] >KMT10401.1 hypothetical protein BVRB_5g115290 [Beta vulgaris subsp. vulgaris]	POT family	[E] KOG1237 H+/oligopeptide symporter	Protein NRT1/ PTR FAMILY 2.11 OS=Arabidopsis thaliana GN=NPF2.11 PE=1 SV=1
CL15653.Contig7_All	2.61	52.8067	89.9667	48.4611	63.7448	112.127			K14638//solute carrier family 15 (peptide/histidine transporter), member 3/4;K14638//solute carrier family 15 (peptide/histidine transporter), member 3/4;K14638//solute carrier family 15 (peptide/histidine transporter), member 3/4;K14638//solute carrier family 15 (peptide/histidine transporter), member 3/4;K14638//solute carrier family 15 (peptide/histidine transporter), member 3/4	XM_010680289.2 PREDICTED: Beta vulgaris subsp. vulgaris protein NRT1/ PTR FAMILY 2.9 (LOC104894118), mRNA	protein NRT1/ PTR FAMILY 2.11-like isoform X1 [Chenopodium quinoa]	POT family	[E] KOG1237 H+/oligopeptide symporter	Protein NRT1/ PTR FAMILY 2.10 OS=Arabidopsis thaliana GN=NPF2.10 PE=1 SV=3
CL15653.Contig9_All	0.29	5.80667	9.10667	5.06778	6.66037	8.49			K14638//solute carrier family 15 (peptide/histidine transporter), member 3/4;K14638//solute carrier family 15 (peptide/histidine transporter), member 3/4;K14638//solute carrier family 15 (peptide/histidine transporter), member 3/4;K14638//solute carrier family 15 (peptide/histidine transporter), member 3/4;K14638//solute carrier family 15 (peptide/histidine transporter), member 3/4	XM_010680289.2 PREDICTED: Beta vulgaris subsp. vulgaris protein NRT1/ PTR FAMILY 2.9 (LOC104894118), mRNA	PREDICTED: protein NRT1/ PTR FAMILY 2.9 [Beta vulgaris subsp. vulgaris] >KMT10401.1 hypothetical protein BVRB_5g115290 [Beta vulgaris subsp. vulgaris]	POT family	[E] KOG1237 H+/oligopeptide symporter	Protein NRT1/ PTR FAMILY 2.10 OS=Arabidopsis thaliana GN=NPF2.10 PE=1 SV=3
CL15661.Contig1_All	0.73	16.7867	7.39	8.30222	10.8263	18.3433					uncharacterized protein LOC110701519 [Chenopodium quinoa]
CL15679.Contig1_All	3.18333	0.62	1.08	1.62778	1.10926	1.63667			K00700//1,4-alpha-glucan branching enzyme [EC:2.4.1.18]+ko01100//Metabolic pathways+ko00500//Starch and sucrose metabolism+ko01110//Biosynthesis of secondary metabolites;K00700//1,4-alpha-glucan branching enzyme [EC:2.4.1.18]+ko01100//Metabolic pathways+ko00500//Starch and sucrose metabolism+ko01110//Biosynthesis of secondary metabolites;K00700//1,4-alpha-glucan branching enzyme [EC:2.4.1.18]+ko0…	XM_021909092.1 PREDICTED: Chenopodium quinoa 1,4-alpha-glucan-branching enzyme 1, chloroplastic/amyloplastic-like (LOC110729360), transcript variant X2, mRNA	PREDICTED: 1,4-alpha-glucan-branching enzyme 2-2, chloroplastic/amyloplastic isoform X2 [Beta vulgaris subsp. vulgaris]	Alpha amylase, C-terminal all-beta domain	[G] KOG0470 1,4-alpha-glucan branching enzyme/starch branching enzyme II	1,4-alpha-glucan-branching enzyme 1, chloroplastic/amyloplastic OS=Pisum sativum GN=SBEI PE=1 SV=1
CL15684.Contig1_All	18.7833	0	0.116667	6.3	2.13889	0.106667			K18789//xylogalacturonan beta-1,3-xylosyltransferase [EC:2.4.2.41];K18789//xylogalacturonan beta-1,3-xylosyltransferase [EC:2.4.2.41];K18789//xylogalacturonan beta-1,3-xylosyltransferase [EC:2.4.2.41];K18789//xylogalacturonan beta-1,3-xylosyltransferase [EC:2.4.2.41];K18789//xylogalacturonan beta-1,3-xylosyltransferase [EC:2.4.2.41]	XM_021886097.1 PREDICTED: Chenopodium quinoa probable glycosyltransferase At5g20260 (LOC110708001), mRNA	probable glycosyltransferase At5g20260 [Chenopodium quinoa]	Exostosin family	[GMW] KOG1021 Acetylglucosaminyltransferase EXT1/exostosin 1	Probable glycosyltransferase At5g20260 OS=Arabidopsis thaliana GN=At5g20260 PE=3 SV=3
CL15684.Contig2_All	3.61667	0.26	0.09	1.32222	0.557407	0			K18789//xylogalacturonan beta-1,3-xylosyltransferase [EC:2.4.2.41];K18789//xylogalacturonan beta-1,3-xylosyltransferase [EC:2.4.2.41];K18789//xylogalacturonan beta-1,3-xylosyltransferase [EC:2.4.2.41];K18789//xylogalacturonan beta-1,3-xylosyltransferase [EC:2.4.2.41];K18789//xylogalacturonan beta-1,3-xylosyltransferase [EC:2.4.2.41]	XM_021886097.1 PREDICTED: Chenopodium quinoa probable glycosyltransferase At5g20260 (LOC110708001), mRNA	probable glycosyltransferase At5g20260 [Chenopodium quinoa]	Exostosin family	[GMW] KOG1021 Acetylglucosaminyltransferase EXT1/exostosin 1	Probable glycosyltransferase At5g20260 OS=Arabidopsis thaliana GN=At5g20260 PE=3 SV=3
CL15685.Contig1_All	10.19	1.82	1.40333	4.47111	2.56481	0.606667			K10255//acyl-lipid omega-6 desaturase (Delta-12 desaturase) [EC:1.14.19.23 1.14.19.45];K10255//acyl-lipid omega-6 desaturase (Delta-12 desaturase) [EC:1.14.19.23 1.14.19.45];K10255//acyl-lipid omega-6 desaturase (Delta-12 desaturase) [EC:1.14.19.23 1.14.19.45];K10255//acyl-lipid omega-6 desaturase (Delta-12 desaturase) [EC:1.14.19.23 1.14.19.45];K10255//acyl-lipid omega-6 desaturase (Delta-12 des…	XM_010688317.2 PREDICTED: Beta vulgaris subsp. vulgaris omega-6 fatty acid desaturase, chloroplastic (LOC104900797), mRNA	omega-6 fatty acid desaturase, chloroplastic [Chenopodium quinoa]	Fatty acid desaturase	[I] TWOG0155 Oleate desaturase/linoleate desaturase	Omega-6 fatty acid desaturase, chloroplastic OS=Spinacia oleracea GN=FAD6 PE=1 SV=1
CL15691.Contig3_All	6.03	0.736667	0.0433333	2.27	1.01667	0.226667			K03650//tRNA modification GTPase [EC:3.6.-.-];K01534//Cd2+/Zn2+-exporting ATPase [EC:3.6.3.3 3.6.3.5];K01534//Cd2+/Zn2+-exporting ATPase [EC:3.6.3.3 3.6.3.5]	HG975442.1 Solanum pennellii chromosome ch03, complete genome	uncharacterized protein LOC110687374 [Chenopodium quinoa] >XP_021719712.1 uncharacterized protein LOC110687374 [Chenopodium quinoa]	Senescence regulator	[K] TWOG0493 Transcription factor		GO:0016021//integral component of membrane
CL15698.Contig6_All	6.27667	0.24	0.01	2.17556	0.808519	0.0733333				XM_015534006.1 PREDICTED: Citrus sinensis transcription factor LAF1-like (LOC102609620), mRNA
CL15745.Contig1_All	22.0767	0.0466667	0.07	7.39778	2.50481	0.03			K15406//wax-ester synthase / diacylglycerol O-acyltransferase [EC:2.3.1.75 2.3.1.20]+ko00073//Cutin, suberine and wax biosynthesis;K15406//wax-ester synthase / diacylglycerol O-acyltransferase [EC:2.3.1.75 2.3.1.20]+ko00073//Cutin, suberine and wax biosynthesis;K15406//wax-ester synthase / diacylglycerol O-acyltransferase [EC:2.3.1.75 2.3.1.20]+ko00073//Cutin, suberine and wax biosynthesis;K15406…	XM_010692627.2 PREDICTED: Beta vulgaris subsp. vulgaris O-acyltransferase WSD1 (LOC104904395), transcript variant X1, mRNA	O-acyltransferase WSD1-like [Spinacia oleracea]	Protein of unknown function (DUF1298)	[R] LSE0421 A Uncharacterized protein, contains Condensation domain	O-acyltransferase WSD1 OS=Arabidopsis thaliana GN=WSD1 PE=2 SV=1	GO:0004144//diacylglycerol O-acyltransferase activity;GO:0045017//glycerolipid biosynthetic process
CL15772.Contig3_All	4.59333	0.153333	0.26	1.66889	0.694074	0.316667				HG975450.1 Solanum pennellii chromosome ch11, complete genome
CL15772.Contig4_All	8.12667	0.273333	0.303333	2.90111	1.15926	0.4				HG975450.1 Solanum pennellii chromosome ch11, complete genome
CL158.Contig1_All	0.473333	18.97	32.3333	17.2589	22.8541	23.99				HE578879.1 Beta vulgaris subsp. vulgaris genomic DNA containing 26S-18S IGS and partial 18S gene, cultivar KWS2320, clone pZR18S	PREDICTED: uncharacterized protein LOC108867875, partial [Pyrus x bretschneideri]
CL158.Contig5_All	0.406667	13.3133	27.32	13.68	18.1044	17.0667			K16628//collagen, type VII, alpha;K19719//collagen, type II, alpha	HE578879.1 Beta vulgaris subsp. vulgaris genomic DNA containing 26S-18S IGS and partial 18S gene, cultivar KWS2320, clone pZR18S	hypothetical protein GLYMA_13G013900 [Glycine max] >KRH17769.1 hypothetical protein GLYMA_13G014200 [Glycine max] >KRH17834.1 hypothetical protein GLYMA_13G019900 [Glycine max]
CL158.Contig9_All	1.95	20.94	44.4033	22.4311	29.2581	36.1267			K22020//mucin-19;K19719//collagen, type II, alpha;K16628//collagen, type VII, alpha	AB027525.1 Panax notoginseng gene for 18S rRNA, complete sequence, isolate:R3	PREDICTED: uncharacterized protein LOC108866852, partial [Pyrus x bretschneideri]
CL15814.Contig10_All	0.526667	12.4467	12.33	8.43444	11.0704	16.9567			K20716//mitogen-activated protein kinase kinase kinase 17/18+ko04016//MAPK signaling pathway - plant;K20716//mitogen-activated protein kinase kinase kinase 17/18+ko04016//MAPK signaling pathway - plant;K20716//mitogen-activated protein kinase kinase kinase 17/18+ko04016//MAPK signaling pathway - plant;K20716//mitogen-activated protein kinase kinase kinase 17/18+ko04016//MAPK signaling pathway - p…	XM_019250655.1 PREDICTED: Beta vulgaris subsp. vulgaris mitogen-activated protein kinase kinase kinase A-like (LOC104900433), partial mRNA	hypothetical protein SOVF_026890 [Spinacia oleracea]	Protein kinase domain	[T] KOG0198 MEKK and related serine/threonine protein kinases	Mitogen-activated protein kinase kinase kinase YODA OS=Arabidopsis thaliana GN=YDA PE=1 SV=1
CL15814.Contig6_All	0.483333	6.66667	4.04	3.73	4.81222	6.95667			K20716//mitogen-activated protein kinase kinase kinase 17/18+ko04016//MAPK signaling pathway - plant;K20716//mitogen-activated protein kinase kinase kinase 17/18+ko04016//MAPK signaling pathway - plant;K20716//mitogen-activated protein kinase kinase kinase 17/18+ko04016//MAPK signaling pathway - plant;K20716//mitogen-activated protein kinase kinase kinase 17/18+ko04016//MAPK signaling pathway - p…		hypothetical protein SOVF_026890 [Spinacia oleracea]	Protein kinase domain	[T] KOG0198 MEKK and related serine/threonine protein kinases	Mitogen-activated protein kinase kinase kinase 18 OS=Arabidopsis thaliana GN=MAPKKK18 PE=1 SV=1
CL15834.Contig1_All	5.20667	0.183333	0.18	1.85667	0.74	0.37					hypothetical protein PHAVU_003G176000g [Phaseolus vulgaris] >ESW27124.1 hypothetical protein PHAVU_003G176000g [Phaseolus vulgaris]
CL15843.Contig10_All	0.843333	5.91667	13.7967	6.85222	8.85519	11.6867			K03006//DNA-directed RNA polymerase II subunit RPB1 [EC:2.7.7.6]+ko03020//RNA polymerase;K10955//mucin-2;K02184//formin 2;K03006//DNA-directed RNA polymerase II subunit RPB1 [EC:2.7.7.6]+ko03020//RNA polymerase	XM_010681871.2 PREDICTED: Beta vulgaris subsp. vulgaris 36.4 kDa proline-rich protein (LOC104895383), mRNA	PREDICTED: 36.4 kDa proline-rich protein [Beta vulgaris subsp. vulgaris] >KMT09128.1 hypothetical protein BVRB_6g132350 [Beta vulgaris subsp. vulgaris]	Hydrophobic seed protein	[R] LSE0121 A AAI domain	36.4 kDa proline-rich protein OS=Solanum lycopersicum GN=TPRP-F1 PE=2 SV=1	GO:0005199//structural constituent of cell wall
CL15855.Contig10_All	0.136667	8.17333	13.8333	7.38111	9.79593	10.4133					protein LURP-one-related 17-like [Spinacia oleracea] >KNA20554.1 hypothetical protein SOVF_051320 [Spinacia oleracea]				GO:0016021//integral component of membrane
CL15855.Contig5_All	0.04	5.08333	8.17	4.43111	5.89481	6.16667				KT321450.1 Amaranthus palmeri clone NJ_Ap_20, complete sequence	protein LURP-one-related 17-like [Spinacia oleracea] >KNA20554.1 hypothetical protein SOVF_051320 [Spinacia oleracea]			Protein LURP-one-related 5 OS=Arabidopsis thaliana GN=At1g80120 PE=2 SV=1	GO:0016021//integral component of membrane
CL15855.Contig7_All	0.2	25.38	39.1067	21.5622	28.683	28.65					protein LURP-one-related 17-like [Spinacia oleracea] >KNA20554.1 hypothetical protein SOVF_051320 [Spinacia oleracea]			Protein LURP-one-related 5 OS=Arabidopsis thaliana GN=At1g80120 PE=2 SV=1	GO:0016021//integral component of membrane
CL15855.Contig8_All	0.0433333	9.18667	17.08	8.77	11.6789	9.29			K00430//peroxidase [EC:1.11.1.7]+ko01100//Metabolic pathways+ko01110//Biosynthesis of secondary metabolites+ko00940//Phenylpropanoid biosynthesis;K00430//peroxidase [EC:1.11.1.7]+ko01100//Metabolic pathways+ko01110//Biosynthesis of secondary metabolites+ko00940//Phenylpropanoid biosynthesis;K20547//basic endochitinase B [EC:3.2.1.14]+ko04016//MAPK signaling pathway - plant+ko00520//Amino sugar an…	KT321450.1 Amaranthus palmeri clone NJ_Ap_20, complete sequence	PREDICTED: 36.4 kDa proline-rich protein [Ricinus communis] >EEF41800.1 Repetitive proline-rich cell wall protein 2 precursor, putative [Ricinus communis]	Hydrophobic seed protein	[R] LSE0121 A AAI domain	36.4 kDa proline-rich protein OS=Solanum lycopersicum GN=TPRP-F1 PE=2 SV=1
CL15863.Contig6_All	35.56	4.58	1.15	13.7633	6.49778	1.56333						UNC119-binding protein C5orf30 homologue
CL15899.Contig39_All	2.07	33.6933	205.9	80.5544	106.716	191.227
CL1590.Contig8_All	104.087	21.1433	5.25667	43.4956	23.2985	6.49			K09866//aquaporin-4;K09866//aquaporin-4;K09866//aquaporin-4;K09866//aquaporin-4;K09866//aquaporin-4	XM_010692166.2 PREDICTED: Beta vulgaris subsp. vulgaris aquaporin AQPAe.a (LOC104903998), mRNA	aquaporin AQPAe.a-like [Spinacia oleracea] >KNA14964.1 hypothetical protein SOVF_102510 [Spinacia oleracea]	Major intrinsic protein	[G] KOG0223 Aquaporin (major intrinsic protein family)	Aquaporin PIP1.1 OS=Vicia faba GN=PIP1.1 PE=2 SV=1	GO:0015250//water channel activity;GO:0009705//plant-type vacuole membrane;GO:0042807//central vacuole;GO:0005887//integral component of plasma membrane;GO:0034220//ion transmembrane transport
CL15908.Contig7_All	0.07	6.98333	8.34667	5.13333	6.82111	8.43			K13466//EIX receptor 1/2+ko04626//Plant-pathogen interaction;K13466//EIX receptor 1/2+ko04626//Plant-pathogen interaction;K03021//DNA-directed RNA polymerase III subunit RPC2 [EC:2.7.7.6]+ko03020//RNA polymerase;K13465//ethylene-1,4-beta-xylanase [EC:3.2.1.8]+ko04626//Plant-pathogen interaction;K13420//LRR receptor-like serine/threonine-protein kinase FLS2 [EC:2.7.11.1]+ko04016//MAPK signaling pa…		PREDICTED: LRR receptor-like serine/threonine-protein kinase FLS2 [Beta vulgaris subsp. vulgaris] >KMT15731.1 hypothetical protein BVRB_3g057110 [Beta vulgaris subsp. vulgaris]	Leucine rich repeat	[R] KOG0619 FOG: Leucine rich repeat	Protein BRASSINOSTEROID INSENSITIVE 1 OS=Arabidopsis thaliana GN=BRI1 PE=1 SV=1
CL1592.Contig12_All	0.473333	4.57667	12.5933	5.88111	7.6837	8.89			K06689//ubiquitin-conjugating enzyme E2 D [EC:2.3.2.23]+ko04141//Protein processing in endoplasmic reticulum+ko04120//Ubiquitin mediated proteolysis;K06689//ubiquitin-conjugating enzyme E2 D [EC:2.3.2.23]+ko04141//Protein processing in endoplasmic reticulum+ko04120//Ubiquitin mediated proteolysis;K06689//ubiquitin-conjugating enzyme E2 D [EC:2.3.2.23]+ko04141//Protein processing in endoplasmic re…	XM_021871115.1 PREDICTED: Chenopodium quinoa ubiquitin-conjugating enzyme E2 28-like (LOC110693934), transcript variant X2, mRNA	PREDICTED: ubiquitin-conjugating enzyme E2 28-like [Solanum tuberosum]		[O] KOG0417 Ubiquitin-protein ligase	Ubiquitin-conjugating enzyme E2 10 OS=Arabidopsis thaliana GN=UBC10 PE=1 SV=1	GO:0005524//ATP binding
CL15928.Contig12_All	2.39667	16.98	55.7567	25.0444	32.5937	46.07			K14638//solute carrier family 15 (peptide/histidine transporter), member 3/4;K14638//solute carrier family 15 (peptide/histidine transporter), member 3/4;K14638//solute carrier family 15 (peptide/histidine transporter), member 3/4;K14638//solute carrier family 15 (peptide/histidine transporter), member 3/4;K14638//solute carrier family 15 (peptide/histidine transporter), member 3/4	XM_021905127.1 PREDICTED: Chenopodium quinoa protein NRT1/ PTR FAMILY 6.2-like (LOC110725652), mRNA	protein NRT1/ PTR FAMILY 6.2-like [Chenopodium quinoa]	POT family	[E] KOG1237 H+/oligopeptide symporter	Protein NRT1/ PTR FAMILY 6.2 OS=Arabidopsis thaliana GN=NPF6.2 PE=1 SV=1
CL15928.Contig13_All	9.25667	71.0433	245.163	108.488	141.565	236.08			K14638//solute carrier family 15 (peptide/histidine transporter), member 3/4;K14638//solute carrier family 15 (peptide/histidine transporter), member 3/4;K14638//solute carrier family 15 (peptide/histidine transporter), member 3/4;K14638//solute carrier family 15 (peptide/histidine transporter), member 3/4;K14638//solute carrier family 15 (peptide/histidine transporter), member 3/4	XM_010689712.2 PREDICTED: Beta vulgaris subsp. vulgaris protein NRT1/ PTR FAMILY 6.2 (LOC104902051), mRNA	protein NRT1/ PTR FAMILY 6.2-like [Chenopodium quinoa]	POT family	[E] KOG1237 H+/oligopeptide symporter	Protein NRT1/ PTR FAMILY 6.2 OS=Arabidopsis thaliana GN=NPF6.2 PE=1 SV=1
CL15928.Contig14_All	10.5567	19.6167	96.3767	42.1833	52.7256	115.07			K14638//solute carrier family 15 (peptide/histidine transporter), member 3/4;K14638//solute carrier family 15 (peptide/histidine transporter), member 3/4;K14638//solute carrier family 15 (peptide/histidine transporter), member 3/4;K14638//solute carrier family 15 (peptide/histidine transporter), member 3/4;K14638//solute carrier family 15 (peptide/histidine transporter), member 3/4	XM_010689712.2 PREDICTED: Beta vulgaris subsp. vulgaris protein NRT1/ PTR FAMILY 6.2 (LOC104902051), mRNA	protein NRT1/ PTR FAMILY 6.2-like [Chenopodium quinoa]	POT family	[E] KOG1237 H+/oligopeptide symporter	Protein NRT1/ PTR FAMILY 6.2 OS=Arabidopsis thaliana GN=NPF6.2 PE=1 SV=1	GO:0006857//oligopeptide transport;GO:0016021//integral component of membrane;GO:0005215//transporter activity
CL15928.Contig18_All	0.526667	2.47	10.4067	4.46778	5.78148	3.98667			K14638//solute carrier family 15 (peptide/histidine transporter), member 3/4;K14638//solute carrier family 15 (peptide/histidine transporter), member 3/4;K14638//solute carrier family 15 (peptide/histidine transporter), member 3/4;K14638//solute carrier family 15 (peptide/histidine transporter), member 3/4;K14638//solute carrier family 15 (peptide/histidine transporter), member 3/4	XM_015207076.1 PREDICTED: Solanum pennellii protein NRT1/ PTR FAMILY 6.2-like (LOC107008148), mRNA	PREDICTED: protein NRT1/ PTR FAMILY 6.2 [Beta vulgaris subsp. vulgaris] >KMT02884.1 hypothetical protein BVRB_8g194610 [Beta vulgaris subsp. vulgaris]		[E] KOG1237 H+/oligopeptide symporter	Protein NRT1/ PTR FAMILY 6.2 OS=Arabidopsis thaliana GN=NPF6.2 PE=1 SV=1
CL15928.Contig27_All	0.603333	3.19333	10.8367	4.87778	6.30259	9.53667			K14638//solute carrier family 15 (peptide/histidine transporter), member 3/4;K14638//solute carrier family 15 (peptide/histidine transporter), member 3/4;K14638//solute carrier family 15 (peptide/histidine transporter), member 3/4;K14638//solute carrier family 15 (peptide/histidine transporter), member 3/4;K14638//solute carrier family 15 (peptide/histidine transporter), member 3/4	XM_010689712.2 PREDICTED: Beta vulgaris subsp. vulgaris protein NRT1/ PTR FAMILY 6.2 (LOC104902051), mRNA	protein NRT1/ PTR FAMILY 6.2-like [Chenopodium quinoa]	POT family	[E] KOG1237 H+/oligopeptide symporter	Protein NRT1/ PTR FAMILY 6.2 OS=Arabidopsis thaliana GN=NPF6.2 PE=1 SV=1	GO:0006857//oligopeptide transport;GO:0016021//integral component of membrane;GO:0005215//transporter activity
CL15928.Contig29_All	1.89	8.37	44.9767	18.4122	23.9196	41.3967			K14638//solute carrier family 15 (peptide/histidine transporter), member 3/4;K14638//solute carrier family 15 (peptide/histidine transporter), member 3/4;K14638//solute carrier family 15 (peptide/histidine transporter), member 3/4;K14638//solute carrier family 15 (peptide/histidine transporter), member 3/4;K14638//solute carrier family 15 (peptide/histidine transporter), member 3/4	XM_010689712.2 PREDICTED: Beta vulgaris subsp. vulgaris protein NRT1/ PTR FAMILY 6.2 (LOC104902051), mRNA	protein NRT1/ PTR FAMILY 6.2-like [Chenopodium quinoa]	POT family	[E] KOG1237 H+/oligopeptide symporter	Protein NRT1/ PTR FAMILY 6.2 OS=Arabidopsis thaliana GN=NPF6.2 PE=1 SV=1	GO:0006857//oligopeptide transport;GO:0016021//integral component of membrane;GO:0005215//transporter activity
CL15928.Contig5_All	2.52	4.34667	23.21	10.0256	12.5274	20.97			K14638//solute carrier family 15 (peptide/histidine transporter), member 3/4;K14638//solute carrier family 15 (peptide/histidine transporter), member 3/4;K14638//solute carrier family 15 (peptide/histidine transporter), member 3/4;K14638//solute carrier family 15 (peptide/histidine transporter), member 3/4;K14638//solute carrier family 15 (peptide/histidine transporter), member 3/4	XM_010689712.2 PREDICTED: Beta vulgaris subsp. vulgaris protein NRT1/ PTR FAMILY 6.2 (LOC104902051), mRNA	protein NRT1/ PTR FAMILY 6.2-like [Chenopodium quinoa]	POT family	[E] KOG1237 H+/oligopeptide symporter	Protein NRT1/ PTR FAMILY 6.2 OS=Arabidopsis thaliana GN=NPF6.2 PE=1 SV=1	GO:0006857//oligopeptide transport;GO:0016021//integral component of membrane;GO:0005215//transporter activity
CL15928.Contig7_All	0.54	3.34333	13.3033	5.72889	7.45852	4.64			K14638//solute carrier family 15 (peptide/histidine transporter), member 3/4;K14638//solute carrier family 15 (peptide/histidine transporter), member 3/4;K14638//solute carrier family 15 (peptide/histidine transporter), member 3/4;K14638//solute carrier family 15 (peptide/histidine transporter), member 3/4;K14638//solute carrier family 15 (peptide/histidine transporter), member 3/4	XM_010689712.2 PREDICTED: Beta vulgaris subsp. vulgaris protein NRT1/ PTR FAMILY 6.2 (LOC104902051), mRNA	protein NRT1/ PTR FAMILY 6.2-like [Chenopodium quinoa]	POT family	[E] KOG1237 H+/oligopeptide symporter	Protein NRT1/ PTR FAMILY 6.2 OS=Arabidopsis thaliana GN=NPF6.2 PE=1 SV=1	GO:0006857//oligopeptide transport;GO:0016021//integral component of membrane;GO:0005215//transporter activity
CL15928.Contig9_All	5.89667	16.6967	78.6567	33.75	43.0344	78.8			K14638//solute carrier family 15 (peptide/histidine transporter), member 3/4;K14638//solute carrier family 15 (peptide/histidine transporter), member 3/4;K14638//solute carrier family 15 (peptide/histidine transporter), member 3/4;K14638//solute carrier family 15 (peptide/histidine transporter), member 3/4;K14638//solute carrier family 15 (peptide/histidine transporter), member 3/4	XM_010689712.2 PREDICTED: Beta vulgaris subsp. vulgaris protein NRT1/ PTR FAMILY 6.2 (LOC104902051), mRNA	protein NRT1/ PTR FAMILY 6.2-like [Chenopodium quinoa]	POT family	[E] KOG1237 H+/oligopeptide symporter	Protein NRT1/ PTR FAMILY 6.2 OS=Arabidopsis thaliana GN=NPF6.2 PE=1 SV=1	GO:0006857//oligopeptide transport;GO:0016021//integral component of membrane;GO:0005215//transporter activity
CL15943.Contig5_All	0.153333	5.05333	9.02333	4.74333	6.27333	6.41333	MYB		K08869//aarF domain-containing kinase	XM_021894285.1 PREDICTED: Chenopodium quinoa transcription factor MYBS3-like (LOC110715681), mRNA	PREDICTED: transcription factor MYB1R1 [Beta vulgaris subsp. vulgaris] >KMS96488.1 hypothetical protein BVRB_9g224810 [Beta vulgaris subsp. vulgaris]	Myb-like DNA-binding domain	[K] LSE0160 A Myb family transcription factor	Transcription factor MYBS3 OS=Oryza sativa subsp. japonica GN=MYBS3 PE=2 SV=1	GO:0003677//DNA binding;GO:0005634//nucleus;GO:0006355//regulation of transcription, DNA-templated;GO:0006351//transcription, DNA-templated
CL15992.Contig2_All	5.80667	0.836667	0.353333	2.33222	1.17407	0.416667			K01379//cathepsin D [EC:3.4.23.5];K01381//saccharopepsin [EC:3.4.23.25];K01381//saccharopepsin [EC:3.4.23.25];K01379//cathepsin D [EC:3.4.23.5];K01379//cathepsin D [EC:3.4.23.5]	XM_002309358.1 Populus trichocarpa aspartyl protease family protein (POPTR_0006s22110g) mRNA, complete cds	PREDICTED: probable aspartyl protease At4g16563 [Beta vulgaris subsp. vulgaris] >KMT06661.1 hypothetical protein BVRB_7g158250 [Beta vulgaris subsp. vulgaris]	Xylanase inhibitor C-terminal	[O] KOG1339 Aspartyl protease	Aspartyl protease AED3 OS=Arabidopsis thaliana GN=AED3 PE=1 SV=1
CL15998.Contig8_All	0.493333	4.62667	8.29	4.47	5.79556	7.37			K09873//aquaporin TIP;K09873//aquaporin TIP;K09873//aquaporin TIP;K09873//aquaporin TIP;K09873//aquaporin TIP	FQ387486.1 Vitis vinifera clone SS0AEB26YF07	probable aquaporin TIP1-1 [Chenopodium quinoa]	Major intrinsic protein	[G] KOG0223 Aquaporin (major intrinsic protein family)	Aquaporin TIP1-1 OS=Arabidopsis thaliana GN=TIP1-1 PE=1 SV=1	GO:0016021//integral component of membrane;GO:0005215//transporter activity
CL16003.Contig3_All	8.32667	0.706667	0.733333	3.25556	1.56519	1.19667					uncharacterized protein LOC110729004 [Chenopodium quinoa]
CL16011.Contig6_All	34.3467	1.86333	1.48667	12.5656	5.30519	1.77667			K13699//abhydrolase domain-containing protein 5 [EC:2.3.1.51]	XM_010696375.2 PREDICTED: Beta vulgaris subsp. vulgaris pheophytinase, chloroplastic (LOC104907441), mRNA	PREDICTED: pheophytinase, chloroplastic [Beta vulgaris subsp. vulgaris] >KMT18757.1 hypothetical protein BVRB_2g028780 [Beta vulgaris subsp. vulgaris]	Alpha/beta hydrolase family	[R] KOG1454 Predicted hydrolase/acyltransferase (alpha/beta hydrolase superfamily)	Pheophytinase, chloroplastic OS=Arabidopsis thaliana GN=PPH PE=1 SV=1
CL16032.Contig10_All	0.213333	3.51667	8.69	4.14	5.44889	8.57			K06630//14-3-3 protein epsilon;K15449//tRNA wybutosine-synthesizing protein 1 [EC:4.1.3.44];K15449//tRNA wybutosine-synthesizing protein 1 [EC:4.1.3.44];K15449//tRNA wybutosine-synthesizing protein 1 [EC:4.1.3.44];K15449//tRNA wybutosine-synthesizing protein 1 [EC:4.1.3.44]	XM_021884537.1 PREDICTED: Chenopodium quinoa probable pectin methyltransferase QUA2 (LOC110706599), transcript variant X1, mRNA	probable pectin methyltransferase QUA2 [Chenopodium quinoa] >XP_021743550.1 probable pectin methyltransferase QUA2 [Chenopodium quinoa] >XP_021743551.1 probable pectin methyltransferase QUA2 [Chenopodium quinoa] >XP_021743552.1 probable pectin methyltransferase QUA2 [Chenopodium quinoa] >XP_021743553.1 probable pectin methyltransferase QUA2 [Chenopodium quinoa] >XP_021743554.1 probable pectin met…	Putative S-adenosyl-L-methionine-dependent methyltransferase	[R] LSE0424 A Predicted methyltransferase	Probable pectin methyltransferase QUA2 OS=Arabidopsis thaliana GN=QUA2 PE=1 SV=2
CL16036.Contig10_All	5.42667	1.20667	0.513333	2.38222	1.36741	0.346667			K06180//23S rRNA pseudouridine1911/1915/1917 synthase [EC:5.4.99.23];K06180//23S rRNA pseudouridine1911/1915/1917 synthase [EC:5.4.99.23]	XM_021860138.1 PREDICTED: Chenopodium quinoa RNA pseudouridine synthase 5-like (LOC110683741), transcript variant X2, mRNA	hypothetical protein SOVF_139290 [Spinacia oleracea]	RNA pseudouridylate synthase	[A] KOG1919 RNA pseudouridylate synthases	RNA pseudouridine synthase 5 OS=Arabidopsis thaliana GN=At3g52260 PE=2 SV=2
CL16038.Contig12_All	2.45333	19.4767	60.5333	27.4878	35.8326	63.0567			K08150//MFS transporter, SP family, solute carrier family 2 (myo-inositol transporter), member 13;K08150//MFS transporter, SP family, solute carrier family 2 (myo-inositol transporter), member 13;K08150//MFS transporter, SP family, solute carrier family 2 (myo-inositol transporter), member 13;K08150//MFS transporter, SP family, solute carrier family 2 (myo-inositol transporter), member 13;K08150/…	XM_010669122.2 PREDICTED: Beta vulgaris subsp. vulgaris sugar transport protein 13 (LOC104884473), mRNA	sugar transport protein 13-like [Chenopodium quinoa]	Sugar (and other) transporter	[R] KOG0254 Predicted transporter (major facilitator superfamily)	Sugar transport protein MST4 OS=Oryza sativa subsp. japonica GN=MST4 PE=1 SV=1	GO:0008643//carbohydrate transport;GO:0016021//integral component of membrane
CL16038.Contig14_All	0.623333	2.72	8.44	3.92778	5.02926	13.2933			K08150//MFS transporter, SP family, solute carrier family 2 (myo-inositol transporter), member 13;K08150//MFS transporter, SP family, solute carrier family 2 (myo-inositol transporter), member 13;K08150//MFS transporter, SP family, solute carrier family 2 (myo-inositol transporter), member 13;K08150//MFS transporter, SP family, solute carrier family 2 (myo-inositol transporter), member 13;K08150/…	XM_021861566.1 PREDICTED: Chenopodium quinoa sugar transport protein 13-like (LOC110685102), mRNA	sugar transport protein 13-like [Chenopodium quinoa]	Sugar (and other) transporter	[R] KOG0254 Predicted transporter (major facilitator superfamily)	Sugar transport protein 13 OS=Arabidopsis thaliana GN=STP13 PE=1 SV=2	GO:0016021//integral component of membrane
CL16038.Contig3_All	0.516667	4.04333	9.75667	4.77222	6.19074	8.68			K08150//MFS transporter, SP family, solute carrier family 2 (myo-inositol transporter), member 13;K08150//MFS transporter, SP family, solute carrier family 2 (myo-inositol transporter), member 13;K08150//MFS transporter, SP family, solute carrier family 2 (myo-inositol transporter), member 13;K08150//MFS transporter, SP family, solute carrier family 2 (myo-inositol transporter), member 13;K08150/…	XM_021861566.1 PREDICTED: Chenopodium quinoa sugar transport protein 13-like (LOC110685102), mRNA	sugar transport protein 13-like [Chenopodium quinoa]	Sugar (and other) transporter	[R] KOG0254 Predicted transporter (major facilitator superfamily)	Sugar transport protein 13 OS=Arabidopsis thaliana GN=STP13 PE=1 SV=2	GO:0016021//integral component of membrane
CL16040.Contig10_All	1	25.33	20.38	15.57	20.4267	22.1533				XM_011655046.1 PREDICTED: Cucumis sativus zinc finger protein ZAT1-like (LOC105435200), mRNA	PREDICTED: uncharacterized protein LOC104907951 [Beta vulgaris subsp. vulgaris] >KMS97765.1 hypothetical protein BVRB_5g123980 [Beta vulgaris subsp. vulgaris]
CL16040.Contig11_All	0.293333	14.4167	12.2333	8.98111	11.877	10.5767					uncharacterized protein LOC110725919 [Chenopodium quinoa]
CL16040.Contig12_All	1.40667	25.4767	18.9333	15.2722	19.8941	15.4467					uncharacterized protein LOC110725919 [Chenopodium quinoa]
CL16040.Contig4_All	0.296667	6.69667	8.73667	5.24333	6.89222	7.30667					uncharacterized protein LOC110716031 [Chenopodium quinoa]
CL16040.Contig6_All	0.373333	9.1	7.94	5.80444	7.61481	8.72333					PREDICTED: uncharacterized protein LOC104907951 [Beta vulgaris subsp. vulgaris] >KMS97765.1 hypothetical protein BVRB_5g123980 [Beta vulgaris subsp. vulgaris]
CL16040.Contig8_All	0.31	12.88	12.0067	8.39889	11.0952	11.0333					PREDICTED: uncharacterized protein LOC104907951 [Beta vulgaris subsp. vulgaris] >KMS97765.1 hypothetical protein BVRB_5g123980 [Beta vulgaris subsp. vulgaris]
CL16040.Contig9_All	0.64	11.1167	8.74333	6.83333	8.89778	9.17667					PREDICTED: uncharacterized protein LOC104907951 [Beta vulgaris subsp. vulgaris] >KMS97765.1 hypothetical protein BVRB_5g123980 [Beta vulgaris subsp. vulgaris]
CL16042.Contig1_All	6.98333	0.1	0.343333	2.47556	0.972963	0.663333				XM_010674555.2 PREDICTED: Beta vulgaris subsp. vulgaris hypothetical protein (LOC104889360), mRNA	uncharacterized protein LOC110779208 [Spinacia oleracea] >KNA23380.1 hypothetical protein SOVF_025370 [Spinacia oleracea]
CL16052.Contig11_All	2.10667	30.3967	54.47	28.9911	37.9526	36.8433			K21734//sphingolipid 8-(E/Z)-desaturase [EC:1.14.19.29];K21734//sphingolipid 8-(E/Z)-desaturase [EC:1.14.19.29];K21734//sphingolipid 8-(E/Z)-desaturase [EC:1.14.19.29];K21734//sphingolipid 8-(E/Z)-desaturase [EC:1.14.19.29];K21734//sphingolipid 8-(E/Z)-desaturase [EC:1.14.19.29]	XM_021892338.1 PREDICTED: Chenopodium quinoa delta(8)-fatty-acid desaturase-like (LOC110713900), mRNA	delta(8)-fatty-acid desaturase-like [Chenopodium quinoa]	Fatty acid desaturase	[I] KOG4232 Delta 6-fatty acid desaturase/delta-8 sphingolipid desaturase	Delta(8)-fatty-acid desaturase OS=Borago officinalis GN=sld1 PE=1 SV=1
CL16052.Contig14_All	3.21667	88.1667	149.173	80.1856	105.842	125.723			K21734//sphingolipid 8-(E/Z)-desaturase [EC:1.14.19.29];K21734//sphingolipid 8-(E/Z)-desaturase [EC:1.14.19.29];K21734//sphingolipid 8-(E/Z)-desaturase [EC:1.14.19.29];K21734//sphingolipid 8-(E/Z)-desaturase [EC:1.14.19.29];K21734//sphingolipid 8-(E/Z)-desaturase [EC:1.14.19.29]	XM_021892338.1 PREDICTED: Chenopodium quinoa delta(8)-fatty-acid desaturase-like (LOC110713900), mRNA	delta(8)-fatty-acid desaturase-like [Chenopodium quinoa]	Fatty acid desaturase	[I] KOG4232 Delta 6-fatty acid desaturase/delta-8 sphingolipid desaturase	Delta(8)-fatty-acid desaturase OS=Borago officinalis GN=sld1 PE=1 SV=1	GO:0016021//integral component of membrane;GO:0006629//lipid metabolic process;GO:0016491//oxidoreductase activity
CL16052.Contig16_All	3.55667	60.6267	97.52	53.9011	70.6826	84.26			K21734//sphingolipid 8-(E/Z)-desaturase [EC:1.14.19.29];K21734//sphingolipid 8-(E/Z)-desaturase [EC:1.14.19.29];K21734//sphingolipid 8-(E/Z)-desaturase [EC:1.14.19.29];K21734//sphingolipid 8-(E/Z)-desaturase [EC:1.14.19.29];K21734//sphingolipid 8-(E/Z)-desaturase [EC:1.14.19.29]	XM_021892338.1 PREDICTED: Chenopodium quinoa delta(8)-fatty-acid desaturase-like (LOC110713900), mRNA	delta(8)-fatty-acid desaturase-like [Chenopodium quinoa]	Fatty acid desaturase	[I] KOG4232 Delta 6-fatty acid desaturase/delta-8 sphingolipid desaturase	Delta(8)-fatty-acid desaturase OS=Borago officinalis GN=sld1 PE=1 SV=1	GO:0016021//integral component of membrane;GO:0006629//lipid metabolic process;GO:0016491//oxidoreductase activity
CL16052.Contig18_All	0.326667	15.9367	21.3533	12.5389	16.6096	9.09			K21734//sphingolipid 8-(E/Z)-desaturase [EC:1.14.19.29];K21734//sphingolipid 8-(E/Z)-desaturase [EC:1.14.19.29];K21734//sphingolipid 8-(E/Z)-desaturase [EC:1.14.19.29];K21734//sphingolipid 8-(E/Z)-desaturase [EC:1.14.19.29];K21734//sphingolipid 8-(E/Z)-desaturase [EC:1.14.19.29]	XM_021892338.1 PREDICTED: Chenopodium quinoa delta(8)-fatty-acid desaturase-like (LOC110713900), mRNA	delta(8)-fatty-acid desaturase-like [Chenopodium quinoa]	Fatty acid desaturase	[I] KOG4232 Delta 6-fatty acid desaturase/delta-8 sphingolipid desaturase	Delta(8)-fatty-acid desaturase OS=Borago officinalis GN=sld1 PE=1 SV=1
CL16052.Contig19_All	0.273333	6.31	12.6933	6.42556	8.4763	9.1			K21734//sphingolipid 8-(E/Z)-desaturase [EC:1.14.19.29];K21734//sphingolipid 8-(E/Z)-desaturase [EC:1.14.19.29];K21734//sphingolipid 8-(E/Z)-desaturase [EC:1.14.19.29];K21734//sphingolipid 8-(E/Z)-desaturase [EC:1.14.19.29];K21734//sphingolipid 8-(E/Z)-desaturase [EC:1.14.19.29]	XM_021892338.1 PREDICTED: Chenopodium quinoa delta(8)-fatty-acid desaturase-like (LOC110713900), mRNA	delta(8)-fatty-acid desaturase-like [Chenopodium quinoa]	Fatty acid desaturase	[I] KOG4232 Delta 6-fatty acid desaturase/delta-8 sphingolipid desaturase	Delta(8)-fatty-acid desaturase OS=Borago officinalis GN=sld1 PE=1 SV=1	GO:0016021//integral component of membrane;GO:0006629//lipid metabolic process;GO:0016491//oxidoreductase activity
CL16052.Contig21_All	1.96333	101.043	151.433	84.8133	112.43	94.95			K21734//sphingolipid 8-(E/Z)-desaturase [EC:1.14.19.29];K21734//sphingolipid 8-(E/Z)-desaturase [EC:1.14.19.29];K21734//sphingolipid 8-(E/Z)-desaturase [EC:1.14.19.29];K21734//sphingolipid 8-(E/Z)-desaturase [EC:1.14.19.29];K21734//sphingolipid 8-(E/Z)-desaturase [EC:1.14.19.29]	XM_021892338.1 PREDICTED: Chenopodium quinoa delta(8)-fatty-acid desaturase-like (LOC110713900), mRNA	delta(8)-fatty-acid desaturase-like [Chenopodium quinoa]	Fatty acid desaturase	[I] KOG4232 Delta 6-fatty acid desaturase/delta-8 sphingolipid desaturase	Delta(8)-fatty-acid desaturase OS=Borago officinalis GN=sld1 PE=1 SV=1	GO:0016021//integral component of membrane;GO:0006629//lipid metabolic process;GO:0016491//oxidoreductase activity
CL16052.Contig22_All	0.14	7.02333	13.0233	6.72889	8.92519	7.26667			K21734//sphingolipid 8-(E/Z)-desaturase [EC:1.14.19.29];K21734//sphingolipid 8-(E/Z)-desaturase [EC:1.14.19.29];K21734//sphingolipid 8-(E/Z)-desaturase [EC:1.14.19.29];K21734//sphingolipid 8-(E/Z)-desaturase [EC:1.14.19.29];K21734//sphingolipid 8-(E/Z)-desaturase [EC:1.14.19.29]	XM_021994886.1 PREDICTED: Spinacia oleracea delta(8)-fatty-acid desaturase (LOC110790122), mRNA	delta(8)-fatty-acid desaturase [Spinacia oleracea] >KNA12417.1 hypothetical protein SOVF_126090 [Spinacia oleracea]	Cytochrome b5-like Heme/Steroid binding domain	[I] KOG4232 Delta 6-fatty acid desaturase/delta-8 sphingolipid desaturase	Delta(8)-fatty-acid desaturase OS=Borago officinalis GN=sld1 PE=1 SV=1
CL16052.Contig23_All	2.14667	38.7867	76.7667	39.2333	51.5956	56.8533			K21734//sphingolipid 8-(E/Z)-desaturase [EC:1.14.19.29];K21734//sphingolipid 8-(E/Z)-desaturase [EC:1.14.19.29];K21734//sphingolipid 8-(E/Z)-desaturase [EC:1.14.19.29];K21734//sphingolipid 8-(E/Z)-desaturase [EC:1.14.19.29];K21734//sphingolipid 8-(E/Z)-desaturase [EC:1.14.19.29]	XM_021892338.1 PREDICTED: Chenopodium quinoa delta(8)-fatty-acid desaturase-like (LOC110713900), mRNA	delta(8)-fatty-acid desaturase-like [Chenopodium quinoa]	Fatty acid desaturase	[I] KOG4232 Delta 6-fatty acid desaturase/delta-8 sphingolipid desaturase	Delta(8)-fatty-acid desaturase OS=Borago officinalis GN=sld1 PE=1 SV=1	GO:0016021//integral component of membrane;GO:0006629//lipid metabolic process;GO:0016491//oxidoreductase activity
CL16052.Contig3_All	5.27333	62.3867	113.17	60.2767	78.6111	104.813			K21734//sphingolipid 8-(E/Z)-desaturase [EC:1.14.19.29];K21734//sphingolipid 8-(E/Z)-desaturase [EC:1.14.19.29];K21734//sphingolipid 8-(E/Z)-desaturase [EC:1.14.19.29];K21734//sphingolipid 8-(E/Z)-desaturase [EC:1.14.19.29];K21734//sphingolipid 8-(E/Z)-desaturase [EC:1.14.19.29]	XM_021892338.1 PREDICTED: Chenopodium quinoa delta(8)-fatty-acid desaturase-like (LOC110713900), mRNA	delta(8)-fatty-acid desaturase-like [Chenopodium quinoa]	Fatty acid desaturase	[I] KOG4232 Delta 6-fatty acid desaturase/delta-8 sphingolipid desaturase	Delta(8)-fatty-acid desaturase OS=Borago officinalis GN=sld1 PE=1 SV=1	GO:0016021//integral component of membrane;GO:0006629//lipid metabolic process;GO:0016491//oxidoreductase activity
CL16052.Contig4_All	5.50667	49.6733	102.027	52.4022	68.0341	91.9333			K21734//sphingolipid 8-(E/Z)-desaturase [EC:1.14.19.29];K21734//sphingolipid 8-(E/Z)-desaturase [EC:1.14.19.29];K21734//sphingolipid 8-(E/Z)-desaturase [EC:1.14.19.29];K21734//sphingolipid 8-(E/Z)-desaturase [EC:1.14.19.29];K21734//sphingolipid 8-(E/Z)-desaturase [EC:1.14.19.29]	XM_021892338.1 PREDICTED: Chenopodium quinoa delta(8)-fatty-acid desaturase-like (LOC110713900), mRNA	delta(8)-fatty-acid desaturase-like [Chenopodium quinoa]	Fatty acid desaturase	[I] KOG4232 Delta 6-fatty acid desaturase/delta-8 sphingolipid desaturase	Delta(8)-fatty-acid desaturase OS=Borago officinalis GN=sld1 PE=1 SV=1	GO:0016021//integral component of membrane;GO:0006629//lipid metabolic process;GO:0016491//oxidoreductase activity
CL16052.Contig7_All	7.31667	109.73	195.227	104.091	136.349	162.23			K21734//sphingolipid 8-(E/Z)-desaturase [EC:1.14.19.29];K21734//sphingolipid 8-(E/Z)-desaturase [EC:1.14.19.29];K21734//sphingolipid 8-(E/Z)-desaturase [EC:1.14.19.29];K21734//sphingolipid 8-(E/Z)-desaturase [EC:1.14.19.29];K21734//sphingolipid 8-(E/Z)-desaturase [EC:1.14.19.29]	XM_021892338.1 PREDICTED: Chenopodium quinoa delta(8)-fatty-acid desaturase-like (LOC110713900), mRNA	delta(8)-fatty-acid desaturase-like [Chenopodium quinoa]	Fatty acid desaturase	[I] KOG4232 Delta 6-fatty acid desaturase/delta-8 sphingolipid desaturase	Delta(8)-fatty-acid desaturase OS=Borago officinalis GN=sld1 PE=1 SV=1	GO:0016021//integral component of membrane;GO:0006629//lipid metabolic process;GO:0016491//oxidoreductase activity
CL16052.Contig9_All	0.253333	5.51	9.15	4.97111	6.5437	5.78			K21734//sphingolipid 8-(E/Z)-desaturase [EC:1.14.19.29];K21734//sphingolipid 8-(E/Z)-desaturase [EC:1.14.19.29];K21734//sphingolipid 8-(E/Z)-desaturase [EC:1.14.19.29];K21734//sphingolipid 8-(E/Z)-desaturase [EC:1.14.19.29];K21734//sphingolipid 8-(E/Z)-desaturase [EC:1.14.19.29]	XM_021892338.1 PREDICTED: Chenopodium quinoa delta(8)-fatty-acid desaturase-like (LOC110713900), mRNA	delta(8)-fatty-acid desaturase-like [Chenopodium quinoa]	Fatty acid desaturase	[I] KOG4232 Delta 6-fatty acid desaturase/delta-8 sphingolipid desaturase	Delta(8)-fatty-acid desaturase OS=Borago officinalis GN=sld1 PE=1 SV=1	GO:0016021//integral component of membrane;GO:0006629//lipid metabolic process;GO:0016491//oxidoreductase activity
CL16062.Contig2_All	7.39	0.0266667	0.0533333	2.49	0.856667	0.04			K05658//ATP-binding cassette, subfamily B (MDR/TAP), member 1 [EC:3.6.3.44]+ko02010//ABC transporters;K05282//gibberellin 20-oxidase [EC:1.14.11.12]+ko00904//Diterpenoid biosynthesis+ko01100//Metabolic pathways+ko01110//Biosynthesis of secondary metabolites;K05282//gibberellin 20-oxidase [EC:1.14.11.12]+ko00904//Diterpenoid biosynthesis+ko01100//Metabolic pathways+ko01110//Biosynthesis of seconda…	XM_021994070.1 PREDICTED: Spinacia oleracea probable 2-oxoglutarate-dependent dioxygenase ANS (LOC110789412), mRNA	hypothetical protein SOVF_203590 [Spinacia oleracea]	non-haem dioxygenase in morphine synthesis N-terminal	[QR] KOG0143 Iron/ascorbate family oxidoreductases	Codeine O-demethylase OS=Papaver somniferum GN=CODM PE=1 SV=1
CL16062.Contig3_All	13.7633	0	0.02	4.59444	1.53815	0			K05658//ATP-binding cassette, subfamily B (MDR/TAP), member 1 [EC:3.6.3.44]+ko02010//ABC transporters;K05278//flavonol synthase [EC:1.14.20.6]+ko01100//Metabolic pathways+ko01110//Biosynthesis of secondary metabolites+ko00941//Flavonoid biosynthesis;K05278//flavonol synthase [EC:1.14.20.6]+ko01100//Metabolic pathways+ko01110//Biosynthesis of secondary metabolites+ko00941//Flavonoid biosynthesis;K…	XM_021994072.1 PREDICTED: Spinacia oleracea probable 2-oxoglutarate-dependent dioxygenase ANS (LOC110789413), mRNA	probable 2-oxoglutarate-dependent dioxygenase ANS [Spinacia oleracea]	non-haem dioxygenase in morphine synthesis N-terminal	[QR] KOG0143 Iron/ascorbate family oxidoreductases	Protein DMR6-LIKE OXYGENASE 2 OS=Arabidopsis thaliana GN=DLO2 PE=2 SV=1
CL16077.Contig15_All	0.46	15.1867	22.0667	12.5711	16.6081	20.17			K01784//UDP-glucose 4-epimerase [EC:5.1.3.2]+ko00520//Amino sugar and nucleotide sugar metabolism+ko01100//Metabolic pathways+ko00052//Galactose metabolism;K01784//UDP-glucose 4-epimerase [EC:5.1.3.2]+ko00520//Amino sugar and nucleotide sugar metabolism+ko01100//Metabolic pathways+ko00052//Galactose metabolism;K01784//UDP-glucose 4-epimerase [EC:5.1.3.2]+ko00520//Amino sugar and nucleotide sugar …	XM_021898671.1 PREDICTED: Chenopodium quinoa UDP-glucose 4-epimerase GEPI48-like (LOC110719693), mRNA	UDP-glucose 4-epimerase 1 [Ananas comosus]	GDP-mannose 4,6 dehydratase	[M] KOG1371 UDP-glucose 4-epimerase/UDP-sulfoquinovose synthase	UDP-glucose 4-epimerase 2 OS=Arabidopsis thaliana GN=UGE2 PE=1 SV=1
CL1609.Contig3_All	4.80667	0.276667	0.456667	1.84667	0.86	0.206667		Triticum aestivum cDNA, clone: WT012_K21, cultivar: Chinese Spring	K22312//hydroxyjasmonate sulfotransferase [EC:2.8.2.39];K22312//hydroxyjasmonate sulfotransferase [EC:2.8.2.39];K22312//hydroxyjasmonate sulfotransferase [EC:2.8.2.39];K22312//hydroxyjasmonate sulfotransferase [EC:2.8.2.39];K22312//hydroxyjasmonate sulfotransferase [EC:2.8.2.39]		PREDICTED: cytosolic sulfotransferase 5-like [Beta vulgaris subsp. vulgaris]	Sulfotransferase domain	[R] KOG1584 Sulfotransferase	Flavonol sulfotransferase-like OS=Flaveria bidentis PE=2 SV=1
CL1609.Contig5_All	5.36333	0.383333	0.116667	1.95444	0.818148	0.663333		Triticum aestivum cDNA, clone: WT012_K21, cultivar: Chinese Spring	K22312//hydroxyjasmonate sulfotransferase [EC:2.8.2.39];K22312//hydroxyjasmonate sulfotransferase [EC:2.8.2.39];K22312//hydroxyjasmonate sulfotransferase [EC:2.8.2.39];K22312//hydroxyjasmonate sulfotransferase [EC:2.8.2.39];K22312//hydroxyjasmonate sulfotransferase [EC:2.8.2.39]		cytosolic sulfotransferase 5-like [Chenopodium quinoa]	Sulfotransferase domain	[R] KOG1584 Sulfotransferase	Flavonol sulfotransferase-like OS=Flaveria bidentis PE=2 SV=1
CL1609.Contig6_All	23.5433	2.92	1.31667	9.26	4.49889	2.12333		Triticum aestivum cDNA, clone: WT012_K21, cultivar: Chinese Spring	K22312//hydroxyjasmonate sulfotransferase [EC:2.8.2.39];K22312//hydroxyjasmonate sulfotransferase [EC:2.8.2.39];K22312//hydroxyjasmonate sulfotransferase [EC:2.8.2.39];K22312//hydroxyjasmonate sulfotransferase [EC:2.8.2.39];K22312//hydroxyjasmonate sulfotransferase [EC:2.8.2.39]		cytosolic sulfotransferase 5-like [Chenopodium quinoa]	Sulfotransferase domain	[R] KOG1584 Sulfotransferase	Flavonol sulfotransferase-like OS=Flaveria bidentis PE=2 SV=1
CL16099.Contig18_All	6.07667	1.14667	0.306667	2.51	1.32111	0.216667			K01087//trehalose 6-phosphate phosphatase [EC:3.1.3.12]+ko01100//Metabolic pathways+ko00500//Starch and sucrose metabolism;K01087//trehalose 6-phosphate phosphatase [EC:3.1.3.12]+ko01100//Metabolic pathways+ko00500//Starch and sucrose metabolism;K01087//trehalose 6-phosphate phosphatase [EC:3.1.3.12]+ko01100//Metabolic pathways+ko00500//Starch and sucrose metabolism;K01087//trehalose 6-phosphate …	XM_021892698.1 PREDICTED: Chenopodium quinoa probable trehalose-phosphate phosphatase C (LOC110714209), transcript variant X4, mRNA	PREDICTED: probable trehalose-phosphate phosphatase C isoform X2 [Beta vulgaris subsp. vulgaris] >KMT20328.1 hypothetical protein BVRB_1g003280 [Beta vulgaris subsp. vulgaris]	Trehalose-phosphatase	[G] KOG1050 Trehalose-6-phosphate synthase component TPS1 and related subunits	Probable trehalose-phosphate phosphatase D OS=Arabidopsis thaliana GN=TPPD PE=2 SV=1
CL16107.Contig1_All	0.493333	4.34667	9.67	4.83667	6.28444	8.14333			K13448//calcium-binding protein CML+ko04626//Plant-pathogen interaction;K13448//calcium-binding protein CML+ko04626//Plant-pathogen interaction;K13448//calcium-binding protein CML+ko04626//Plant-pathogen interaction;K13448//calcium-binding protein CML+ko04626//Plant-pathogen interaction;K13448//calcium-binding protein CML+ko04626//Plant-pathogen interaction	XM_010668324.2 PREDICTED: Beta vulgaris subsp. vulgaris calcium-binding protein CML24 (LOC104883766), mRNA	PREDICTED: calcium-binding protein CML24 [Beta vulgaris subsp. vulgaris] >KMS95975.1 hypothetical protein BVRB_003360 [Beta vulgaris subsp. vulgaris]	EF hand	[T] KOG0027 Calmodulin and related proteins (EF-Hand superfamily)	Calcium-binding protein CML24 OS=Arabidopsis thaliana GN=CML24 PE=2 SV=2	GO:0005509//calcium ion binding
CL16107.Contig2_All	1.42667	12.99	24.7333	13.05	16.9244	23.0667			K13448//calcium-binding protein CML+ko04626//Plant-pathogen interaction;K13448//calcium-binding protein CML+ko04626//Plant-pathogen interaction;K13448//calcium-binding protein CML+ko04626//Plant-pathogen interaction;K13448//calcium-binding protein CML+ko04626//Plant-pathogen interaction;K13448//calcium-binding protein CML+ko04626//Plant-pathogen interaction	XM_010668324.2 PREDICTED: Beta vulgaris subsp. vulgaris calcium-binding protein CML24 (LOC104883766), mRNA	PREDICTED: calcium-binding protein CML24 [Beta vulgaris subsp. vulgaris] >KMS95975.1 hypothetical protein BVRB_003360 [Beta vulgaris subsp. vulgaris]	EF hand	[T] KOG0027 Calmodulin and related proteins (EF-Hand superfamily)	Calcium-binding protein CML24 OS=Arabidopsis thaliana GN=CML24 PE=2 SV=2	GO:0005509//calcium ion binding
CL16110.Contig13_All	0.03	9.75	16.3467	8.70889	11.6019	22.0433			K03549//KUP system potassium uptake protein;K03549//KUP system potassium uptake protein;K03549//KUP system potassium uptake protein;K03549//KUP system potassium uptake protein;K03549//KUP system potassium uptake protein	XM_022011345.1 PREDICTED: Spinacia oleracea probable potassium transporter 13 (LOC110805724), mRNA	PREDICTED: probable potassium transporter 13 isoform X1 [Beta vulgaris subsp. vulgaris] >KMT17346.1 hypothetical protein BVRB_2g038040 [Beta vulgaris subsp. vulgaris]		[P] LSE0144 A Potassium transporter	Probable potassium transporter 13 OS=Oryza sativa subsp. japonica GN=HAK13 PE=2 SV=1
CL16127.Contig2_All	0	6.09333	5.24333	3.77889	5.03852	0.77				XM_022010020.1 PREDICTED: Spinacia oleracea nuclear speckle splicing regulatory protein 1-like (LOC110804425), mRNA	NAC domain-containing protein 90-like [Chenopodium quinoa]
CL16129.Contig16_All	20.9533	14.3533	2.94667	12.7511	10.017	1.19333			K14985//26-hydroxylase [EC:1.14.-.-];K00512//steroid 17alpha-monooxygenase / 17alpha-hydroxyprogesterone deacetylase [EC:1.14.14.19 1.14.14.32]+ko01100//Metabolic pathways;K00512//steroid 17alpha-monooxygenase / 17alpha-hydroxyprogesterone deacetylase [EC:1.14.14.19 1.14.14.32]+ko01100//Metabolic pathways;K00512//steroid 17alpha-monooxygenase / 17alpha-hydroxyprogesterone deacetylase [EC:1.14.14.…	XM_010109827.1 Morus notabilis Cytochrome P450 71D10 partial mRNA	flavonoid 3'-monooxygenase-like [Spinacia oleracea]	Cytochrome P450	[Q] KOG0156 Cytochrome P450 CYP2 subfamily	Flavonoid 3'-monooxygenase OS=Petunia hybrida GN=CYP75B2 PE=2 SV=1
CL16133.Contig20_All	0.403333	6.17333	11.2133	5.93	7.77222	9.24667		Hordeum vulgare mRNA for NBS-LRR disease resistance protein homologue (rga S-9201 gene).	K15078//structure-specific endonuclease subunit SLX1 [EC:3.6.1.-]	XM_021885194.1 PREDICTED: Chenopodium quinoa disease resistance protein RGA2-like (LOC110707188), mRNA	disease resistance protein RGA2-like isoform X1 [Chenopodium quinoa]	NB-ARC domain		Disease resistance protein RGA2 OS=Solanum bulbocastanum GN=RGA2 PE=1 SV=1
CL16133.Contig5_All	0.383333	4.89	7.91667	4.39667	5.73444	6.27667		Hordeum vulgare mRNA for NBS-LRR disease resistance protein homologue (rga S-9201 gene)	K15078//structure-specific endonuclease subunit SLX1 [EC:3.6.1.-]	XM_021885194.1 PREDICTED: Chenopodium quinoa disease resistance protein RGA2-like (LOC110707188), mRNA	disease resistance protein RGA2-like isoform X1 [Chenopodium quinoa]	NB-ARC domain		Disease resistance protein RGA2 OS=Solanum bulbocastanum GN=RGA2 PE=1 SV=1
CL16138.Contig1_All	0.03	28.4767	17.36	15.2889	20.3752	6.07667					uncharacterized protein LOC110705265 [Chenopodium quinoa]	Protein of unknown function (DUF793)
CL16138.Contig6_All	0.596667	31.14	33.97	21.9022	29.0041	18.8533					hypothetical protein BVRB_2g028890 [Beta vulgaris subsp. vulgaris]	Protein of unknown function (DUF793)
CL16175.Contig2_All	6.68667	0.45	0.143333	2.42667	1.00667	0.106667			K13667//protein glucosyltransferase [EC:2.4.1.-]+ko00514//Other types of O-glycan biosynthesis;K13667//protein glucosyltransferase [EC:2.4.1.-]+ko00514//Other types of O-glycan biosynthesis;K13667//protein glucosyltransferase [EC:2.4.1.-]+ko00514//Other types of O-glycan biosynthesis;K13667//protein glucosyltransferase [EC:2.4.1.-]+ko00514//Other types of O-glycan biosynthesis;K13667//protein glu…	XM_021864980.1 PREDICTED: Chenopodium quinoa O-glucosyltransferase rumi homolog (LOC110688260), mRNA	O-glucosyltransferase rumi homolog [Chenopodium quinoa]	Glycosyl transferase family 90	[R] KOG2458 Endoplasmic reticulum protein EP58, contains filamin rod domain and KDEL motif
CL16175.Contig7_All	11.26	0.806667	0.836667	4.30111	1.98148	0.32			K13667//protein glucosyltransferase [EC:2.4.1.-]+ko00514//Other types of O-glycan biosynthesis;K13667//protein glucosyltransferase [EC:2.4.1.-]+ko00514//Other types of O-glycan biosynthesis;K13667//protein glucosyltransferase [EC:2.4.1.-]+ko00514//Other types of O-glycan biosynthesis;K13667//protein glucosyltransferase [EC:2.4.1.-]+ko00514//Other types of O-glycan biosynthesis;K13667//protein glu…	XM_021864980.1 PREDICTED: Chenopodium quinoa O-glucosyltransferase rumi homolog (LOC110688260), mRNA	O-glucosyltransferase rumi homolog [Chenopodium quinoa]	Glycosyl transferase family 90	[R] KOG2458 Endoplasmic reticulum protein EP58, contains filamin rod domain and KDEL motif
CL16185.Contig24_All	4.53333	0.593333	0.63	1.91889	1.04741	1.44			K03671//thioredoxin 1;K03671//thioredoxin 1;K03671//thioredoxin 1;K03671//thioredoxin 1		thioredoxin M-type, chloroplastic [Spinacia oleracea] >P07591.2 RecName: Full=Thioredoxin M-type, chloroplastic; Short=Trx-M; Contains: RecName: Full=Thioredoxin M-type Mc; Contains: RecName: Full=Thioredoxin M-type Md; Flags: Precursor >CAA35826.1 unnamed protein product [Spinacia oleracea]			Thioredoxin M-type, chloroplastic OS=Spinacia oleracea PE=1 SV=2	GO:0009657//plastid organization;GO:0006662//glycerol ether metabolic process;GO:0015035//protein disulfide oxidoreductase activity;GO:0016671//oxidoreductase activity, acting on a sulfur group of donors, disulfide as acceptor;GO:0042744//hydrogen peroxide catabolic process;GO:0045454//cell redox homeostasis;GO:0009507//chloroplast
CL16197.Contig17_All	14.5133	1.81	0.88	5.73444	2.80815	0.243333		Medicago truncatula NBS resistance protein (MTR_4g055630) mRNA, complete cds	K14209//solute carrier family 36 (proton-coupled amino acid transporter);K14209//solute carrier family 36 (proton-coupled amino acid transporter);K15015//solute carrier family 32 (vesicular inhibitory amino acid transporter);K15015//solute carrier family 32 (vesicular inhibitory amino acid transporter);K15015//solute carrier family 32 (vesicular inhibitory amino acid transporter)	XM_021864498.1 PREDICTED: Chenopodium quinoa proline transporter 2-like (LOC110687855), transcript variant X2, mRNA	PREDICTED: proline transporter 2 [Beta vulgaris subsp. vulgaris] >KMS97269.1 hypothetical protein BVRB_7g177140 [Beta vulgaris subsp. vulgaris]	Transmembrane amino acid transporter protein	[E] KOG1303 Amino acid transporters	Proline transporter 2 OS=Arabidopsis thaliana GN=PROT2 PE=1 SV=1
CL16197.Contig26_All	41.4833	3.39	1.20667	15.36	6.65222	0.96		Medicago truncatula NBS resistance protein (MTR_4g055630) mRNA, complete cds	K14209//solute carrier family 36 (proton-coupled amino acid transporter);K14209//solute carrier family 36 (proton-coupled amino acid transporter);K15015//solute carrier family 32 (vesicular inhibitory amino acid transporter);K15015//solute carrier family 32 (vesicular inhibitory amino acid transporter)	XM_021864498.1 PREDICTED: Chenopodium quinoa proline transporter 2-like (LOC110687855), transcript variant X2, mRNA	PREDICTED: proline transporter 2 [Beta vulgaris subsp. vulgaris] >KMS97269.1 hypothetical protein BVRB_7g177140 [Beta vulgaris subsp. vulgaris]	Transmembrane amino acid transporter protein	[E] KOG1303 Amino acid transporters	Proline transporter 2 OS=Arabidopsis thaliana GN=PROT2 PE=1 SV=1
CL16223.Contig26_All	0.22	3.02667	6.65	3.29889	4.32519	8.06			K04733//interleukin-1 receptor-associated kinase 4 [EC:2.7.11.1];K00924//kinase [EC:2.7.1.-];K00924//kinase [EC:2.7.1.-];K00924//kinase [EC:2.7.1.-];K00924//kinase [EC:2.7.1.-]	XM_021985799.1 PREDICTED: Spinacia oleracea probable serine/threonine-protein kinase PBL19 (LOC110781749), mRNA	PREDICTED: probable receptor-like protein kinase At5g47070 [Beta vulgaris subsp. vulgaris] >KMS97660.1 hypothetical protein BVRB_5g124900 [Beta vulgaris subsp. vulgaris]	Protein tyrosine kinase	[T] KOG1187 Serine/threonine protein kinase	Probable serine/threonine-protein kinase PBL19 OS=Arabidopsis thaliana GN=PBL19 PE=1 SV=1	GO:0005524//ATP binding;GO:0004672//protein kinase activity
CL16229.Contig1_All	0.17	0.82	1.01333	0.667778	0.833704	0.89		Leucine-rich repeat protein kinase family protein (best arabidopsis hit)		XM_010667973.2 PREDICTED: Beta vulgaris subsp. vulgaris auxin-binding protein ABP19a (LOC104883445), mRNA	auxin-binding protein ABP19a-like [Spinacia oleracea]	Cupin	[V] LSE0346 A Germin/oxalate oxidase	Auxin-binding protein ABP19a OS=Prunus persica GN=ABP19A PE=3 SV=1	GO:0045735//nutrient reservoir activity;GO:0005576//extracellular region;GO:0030145//manganese ion binding
CL1623.Contig2_All	11.82	0.42	0.606667	4.28222	1.76963	0.516667			K00826//branched-chain amino acid aminotransferase [EC:2.6.1.42]+ko00290//Valine, leucine and isoleucine biosynthesis+ko00280//Valine, leucine and isoleucine degradation+ko00770//Pantothenate and CoA biosynthesis+ko01230//Biosynthesis of amino acids+ko01100//Metabolic pathways+ko01110//Biosynthesis of secondary metabolites+ko01210//2-Oxocarboxylic acid metabolism+ko00270//Cysteine and methionine …	XM_021980837.1 PREDICTED: Spinacia oleracea branched-chain amino acid aminotransferase 1, mitochondrial-like (LOC110776294), transcript variant X1, mRNA	branched-chain-amino-acid aminotransferase 2, chloroplastic-like [Chenopodium quinoa]	Amino-transferase class IV	[E] KOG0975 Branched chain aminotransferase BCAT1, pyridoxal phosphate enzymes type IV superfamily	Branched-chain-amino-acid aminotransferase 2, chloroplastic OS=Arabidopsis thaliana GN=BCAT2 PE=1 SV=1
CL16243.Contig1_All	0.78	25.4567	24.6567	16.9644	22.3593	24.6333					hypothetical protein BVRB_5g107860 [Beta vulgaris subsp. vulgaris]	Conotoxin
CL16243.Contig2_All	0.15	12.85	11.0833	8.02778	10.6537	10.7067					hypothetical protein BVRB_5g107860 [Beta vulgaris subsp. vulgaris]	Conotoxin
CL16251.Contig1_All	0.52	1.76667	4.72	2.33556	2.94074	7.72			K21596//calmodulin-binding transcription activator;K15030//translation initiation factor 3 subunit M;K15030//translation initiation factor 3 subunit M;K15030//translation initiation factor 3 subunit M;K15030//translation initiation factor 3 subunit M		F-box protein CPR30-like [Spinacia oleracea] >KNA05049.1 hypothetical protein SOVF_193960 [Spinacia oleracea]	F-box domain	[R] LSE0005 A F-box domain	F-box/kelch-repeat protein At3g06240 OS=Arabidopsis thaliana GN=At3g06240 PE=2 SV=1
CL16257.Contig2_All	1.04333	17.88	39.8433	19.5889	25.7707	37.5967			K01537//Ca2+-transporting ATPase [EC:3.6.3.8];K01537//Ca2+-transporting ATPase [EC:3.6.3.8];K01537//Ca2+-transporting ATPase [EC:3.6.3.8];K01537//Ca2+-transporting ATPase [EC:3.6.3.8]	XM_021895706.1 PREDICTED: Chenopodium quinoa calcium-transporting ATPase 2, plasma membrane-type-like (LOC110717067), mRNA	calcium-transporting ATPase 2, plasma membrane-type-like [Chenopodium quinoa]	E1-E2 ATPase	[P] KOG0204 Calcium transporting ATPase	Calcium-transporting ATPase 2, plasma membrane-type OS=Arabidopsis thaliana GN=ACA2 PE=1 SV=1
CL16259.Contig11_All	12.8433	217.103	152.837	127.594	165.845	170.353	LOB			XM_021858746.1 PREDICTED: Chenopodium quinoa LOB domain-containing protein 38-like (LOC110682415), mRNA	LOB domain-containing protein 38-like [Chenopodium quinoa]	Protein of unknown function DUF260	[R] LSE0040 A Lateral organ boundaries domain (LOB)	LOB domain-containing protein 40 OS=Arabidopsis thaliana GN=LBD40 PE=2 SV=1
CL16259.Contig12_All	0.823333	20.47	9.22333	10.1722	13.2885	12.3633	LOB			XM_021858746.1 PREDICTED: Chenopodium quinoa LOB domain-containing protein 38-like (LOC110682415), mRNA	LOB domain-containing protein 38-like [Chenopodium quinoa]	Protein of unknown function DUF260	[R] LSE0040 A Lateral organ boundaries domain (LOB)	LOB domain-containing protein 37 OS=Arabidopsis thaliana GN=LBD37 PE=2 SV=1
CL16259.Contig14_All	4.42333	101.683	66.8233	57.6433	75.3833	67.5567	LOB			XM_021895719.1 PREDICTED: Chenopodium quinoa LOB domain-containing protein 38-like (LOC110717076), mRNA	LOB domain-containing protein 38-like [Chenopodium quinoa]	Protein of unknown function DUF260	[R] LSE0040 A Lateral organ boundaries domain (LOB)	LOB domain-containing protein 40 OS=Arabidopsis thaliana GN=LBD40 PE=2 SV=1
CL16260.Contig18_All	1.67333	28.7967	28.8133	19.7611	25.7904	21.27			K01792//glucose-6-phosphate 1-epimerase [EC:5.1.3.15]+ko00010//Glycolysis / Gluconeogenesis+ko01100//Metabolic pathways+ko01110//Biosynthesis of secondary metabolites	XM_010682415.2 PREDICTED: Beta vulgaris subsp. vulgaris hypothetical protein (LOC104895802), mRNA	uncharacterized protein LOC110725881 [Chenopodium quinoa]	Protein of unknown function (DUF793)	[S] LSE0486 A Uncharacterized protein	Putative glucose-6-phosphate 1-epimerase OS=Cenchrus ciliaris PE=2 SV=1
CL16260.Contig6_All	5.64333	0.183333	0	1.94222	0.708519	0.716667			K01792//glucose-6-phosphate 1-epimerase [EC:5.1.3.15]+ko00010//Glycolysis / Gluconeogenesis+ko01100//Metabolic pathways+ko01110//Biosynthesis of secondary metabolites	XM_021901915.1 PREDICTED: Chenopodium quinoa putative glucose-6-phosphate 1-epimerase (LOC110722645), mRNA	putative glucose-6-phosphate 1-epimerase [Spinacia oleracea] >KNA13681.1 hypothetical protein SOVF_114440 [Spinacia oleracea]	Aldose 1-epimerase	[G] KOG1594 Uncharacterized enzymes related to aldose 1-epimerase	Putative glucose-6-phosphate 1-epimerase OS=Cenchrus ciliaris PE=2 SV=1	GO:0030246//carbohydrate binding;GO:0047938//glucose-6-phosphate 1-epimerase activity;GO:0005975//carbohydrate metabolic process
CL16261.Contig1_All	0.133333	6.84	5.32667	4.1	5.42222	4.26		LRR and NB-ARC domains-containing disease resistance protein (best arabidopsis hit)	K13459//disease resistance protein RPS2+ko04626//Plant-pathogen interaction;K13459//disease resistance protein RPS2+ko04626//Plant-pathogen interaction;K13459//disease resistance protein RPS2+ko04626//Plant-pathogen interaction;K13459//disease resistance protein RPS2+ko04626//Plant-pathogen interaction;K13459//disease resistance protein RPS2+ko04626//Plant-pathogen interaction	XM_010697794.2 PREDICTED: Beta vulgaris subsp. vulgaris disease resistance protein RPS2-like (LOC104908660), mRNA	disease resistance protein RPS2-like [Chenopodium quinoa]	NB-ARC domain		Probable disease resistance protein At1g62630 OS=Arabidopsis thaliana GN=At1g62630 PE=3 SV=2
CL16261.Contig4_All	0.256667	10.3133	8.06	6.21	8.19444	5.83667		NB-ARC domain-containing disease resistance protein (best arabidopsis hit)	K13459//disease resistance protein RPS2+ko04626//Plant-pathogen interaction;K13459//disease resistance protein RPS2+ko04626//Plant-pathogen interaction;K13459//disease resistance protein RPS2+ko04626//Plant-pathogen interaction;K13459//disease resistance protein RPS2+ko04626//Plant-pathogen interaction;K13459//disease resistance protein RPS2+ko04626//Plant-pathogen interaction	XM_010697794.2 PREDICTED: Beta vulgaris subsp. vulgaris disease resistance protein RPS2-like (LOC104908660), mRNA	disease resistance protein RPS2-like [Chenopodium quinoa]	NB-ARC domain		Probable disease resistance protein At1g62630 OS=Arabidopsis thaliana GN=At1g62630 PE=3 SV=2
CL16261.Contig7_All	0.273333	16.47	12.2967	9.68	12.8156	8.60333		Populus trichocarpa linkage group XI, whole genome shotgun sequence.	K13459//disease resistance protein RPS2+ko04626//Plant-pathogen interaction;K13459//disease resistance protein RPS2+ko04626//Plant-pathogen interaction;K13459//disease resistance protein RPS2+ko04626//Plant-pathogen interaction;K13459//disease resistance protein RPS2+ko04626//Plant-pathogen interaction;K13459//disease resistance protein RPS2+ko04626//Plant-pathogen interaction		disease resistance protein RPS2-like [Chenopodium quinoa]	FANCI helical domain 1		Probable disease resistance protein At5g47260 OS=Arabidopsis thaliana GN=At5g47260 PE=3 SV=2
CL16261.Contig8_All	0.156667	8.36333	5.99667	4.83889	6.39963	4.43		NB-ARC domain-containing disease resistance protein (best arabidopsis hit)	K13459//disease resistance protein RPS2+ko04626//Plant-pathogen interaction;K13459//disease resistance protein RPS2+ko04626//Plant-pathogen interaction;K13459//disease resistance protein RPS2+ko04626//Plant-pathogen interaction;K13459//disease resistance protein RPS2+ko04626//Plant-pathogen interaction;K13459//disease resistance protein RPS2+ko04626//Plant-pathogen interaction	XM_010697794.2 PREDICTED: Beta vulgaris subsp. vulgaris disease resistance protein RPS2-like (LOC104908660), mRNA	disease resistance protein RPS2-like [Chenopodium quinoa]	NB-ARC domain		Probable disease resistance protein At1g62630 OS=Arabidopsis thaliana GN=At1g62630 PE=3 SV=2
CL16322.Contig10_All	2.56	29.9933	49.6733	27.4089	35.6919	52.0433			K19891//glucan endo-1,3-beta-glucosidase 1/2/3 [EC:3.2.1.39]+ko00500//Starch and sucrose metabolism;K19891//glucan endo-1,3-beta-glucosidase 1/2/3 [EC:3.2.1.39]+ko00500//Starch and sucrose metabolism	XM_021860658.1 PREDICTED: Chenopodium quinoa glucan endo-1,3-beta-glucosidase 14-like (LOC110684241), mRNA	glucan endo-1,3-beta-glucosidase 14-like [Chenopodium quinoa]	Glycosyl hydrolases family 17	[MVG] LSE0111 A beta-1, 3 glucanase	Glucan endo-1,3-beta-glucosidase 14 OS=Arabidopsis thaliana GN=At2g27500 PE=1 SV=2
CL16322.Contig14_All	0	14.4633	22.63	12.3644	16.4859	20.93			K19892//glucan endo-1,3-beta-glucosidase 4 [EC:3.2.1.39]+ko00500//Starch and sucrose metabolism;K19892//glucan endo-1,3-beta-glucosidase 4 [EC:3.2.1.39]+ko00500//Starch and sucrose metabolism	XM_010687701.2 PREDICTED: Beta vulgaris subsp. vulgaris glucan endo-1,3-beta-glucosidase 14 (LOC104900311), mRNA	glucan endo-1,3-beta-glucosidase 14-like [Chenopodium quinoa]	Glycosyl hydrolases family 17	[MVG] LSE0111 A beta-1, 3 glucanase	Glucan endo-1,3-beta-glucosidase 14 OS=Arabidopsis thaliana GN=At2g27500 PE=1 SV=2
CL16322.Contig15_All	0.0866667	6.27	13.5067	6.62111	8.79926	8.57			K19891//glucan endo-1,3-beta-glucosidase 1/2/3 [EC:3.2.1.39]+ko00500//Starch and sucrose metabolism;K19892//glucan endo-1,3-beta-glucosidase 4 [EC:3.2.1.39]+ko00500//Starch and sucrose metabolism	XM_021860658.1 PREDICTED: Chenopodium quinoa glucan endo-1,3-beta-glucosidase 14-like (LOC110684241), mRNA	glucan endo-1,3-beta-glucosidase 14-like [Chenopodium quinoa]	Glycosyl hydrolases family 17	[MVG] LSE0111 A beta-1, 3 glucanase	Glucan endo-1,3-beta-glucosidase 14 OS=Arabidopsis thaliana GN=At2g27500 PE=1 SV=2
CL16322.Contig16_All	0.0166667	5.62333	8.05	4.56333	6.07889	4.41
CL16322.Contig19_All	0.53	11.5333	28.0133	13.3589	17.6352	21.8833			K19891//glucan endo-1,3-beta-glucosidase 1/2/3 [EC:3.2.1.39]+ko00500//Starch and sucrose metabolism;K19891//glucan endo-1,3-beta-glucosidase 1/2/3 [EC:3.2.1.39]+ko00500//Starch and sucrose metabolism;K19891//glucan endo-1,3-beta-glucosidase 1/2/3 [EC:3.2.1.39]+ko00500//Starch and sucrose metabolism	XM_021860658.1 PREDICTED: Chenopodium quinoa glucan endo-1,3-beta-glucosidase 14-like (LOC110684241), mRNA	hypothetical protein BVRB_7g176070 [Beta vulgaris subsp. vulgaris]	Glycosyl hydrolases family 17	[MVG] LSE0111 A beta-1, 3 glucanase	Glucan endo-1,3-beta-glucosidase 14 OS=Arabidopsis thaliana GN=At2g27500 PE=1 SV=2
CL16322.Contig20_All	0.623333	11.97	25.1467	12.58	16.5656	29.0267			K19891//glucan endo-1,3-beta-glucosidase 1/2/3 [EC:3.2.1.39]+ko00500//Starch and sucrose metabolism;K19891//glucan endo-1,3-beta-glucosidase 1/2/3 [EC:3.2.1.39]+ko00500//Starch and sucrose metabolism;K19891//glucan endo-1,3-beta-glucosidase 1/2/3 [EC:3.2.1.39]+ko00500//Starch and sucrose metabolism	XM_010687701.2 PREDICTED: Beta vulgaris subsp. vulgaris glucan endo-1,3-beta-glucosidase 14 (LOC104900311), mRNA	hypothetical protein BVRB_7g176070 [Beta vulgaris subsp. vulgaris]	Glycosyl hydrolases family 17	[MVG] LSE0111 A beta-1, 3 glucanase	Glucan endo-1,3-beta-glucosidase 14 OS=Arabidopsis thaliana GN=At2g27500 PE=1 SV=2
CL16325.Contig12_All	0.796667	4.29333	7.02	4.03667	5.11667	5.14667			K15637//serine/threonine-protein phosphatase PGAM5 [EC:3.1.3.16];K15637//serine/threonine-protein phosphatase PGAM5 [EC:3.1.3.16];K15637//serine/threonine-protein phosphatase PGAM5 [EC:3.1.3.16];K15637//serine/threonine-protein phosphatase PGAM5 [EC:3.1.3.16];K15637//serine/threonine-protein phosphatase PGAM5 [EC:3.1.3.16]	XM_019251127.1 PREDICTED: Beta vulgaris subsp. vulgaris probable 2-carboxy-D-arabinitol-1-phosphatase (LOC104900835), mRNA	PREDICTED: probable 2-carboxy-D-arabinitol-1-phosphatase [Beta vulgaris subsp. vulgaris] >KMT04244.1 hypothetical protein BVRB_8g183200 [Beta vulgaris subsp. vulgaris]	Histidine phosphatase superfamily (branch 1)	[G] KOG0235 Phosphoglycerate mutase	2-carboxy-D-arabinitol-1-phosphatase OS=Triticum aestivum PE=1 SV=1
CL16327.Contig2_All	22.9667	2.35	1.40667	8.90778	4.22148	1.26667			K08235//xyloglucan:xyloglucosyl transferase [EC:2.4.1.207];K08235//xyloglucan:xyloglucosyl transferase [EC:2.4.1.207];K08235//xyloglucan:xyloglucosyl transferase [EC:2.4.1.207];K08235//xyloglucan:xyloglucosyl transferase [EC:2.4.1.207];K08235//xyloglucan:xyloglucosyl transferase [EC:2.4.1.207]	XM_010669658.2 PREDICTED: Beta vulgaris subsp. vulgaris xyloglucan endotransglucosylase/hydrolase protein 9 (LOC104884948), mRNA	xyloglucan endotransglucosylase/hydrolase protein 9 [Spinacia oleracea] >KNA22813.1 hypothetical protein SOVF_030090 [Spinacia oleracea]	Glycosyl hydrolases family 16	[M] TWOG0096 Xyloglucan endotransglycosylase	Xyloglucan endotransglucosylase/hydrolase protein 9 OS=Arabidopsis thaliana GN=XTH9 PE=2 SV=2
CL16366.Contig12_All	0.363333	2.44333	7.71333	3.50667	4.55444	10.1967			K19366//spartin+ko04144//Endocytosis;K19366//spartin+ko04144//Endocytosis;K19366//spartin+ko04144//Endocytosis;K19366//spartin+ko04144//Endocytosis	XM_021871898.1 PREDICTED: Chenopodium quinoa protein EARLY-RESPONSIVE TO DEHYDRATION 7, chloroplastic-like (LOC110694723), mRNA	protein EARLY-RESPONSIVE TO DEHYDRATION 7, chloroplastic-like [Chenopodium quinoa]	Senescence-associated protein		Cysteine-rich and transmembrane domain-containing protein WIH2 OS=Arabidopsis thaliana GN=WIH2 PE=1 SV=1
CL16366.Contig16_All	1.19333	11.46	37.1733	16.6089	21.7474	40.94			K19366//spartin+ko04144//Endocytosis;K19366//spartin+ko04144//Endocytosis;K19366//spartin+ko04144//Endocytosis;K19366//spartin+ko04144//Endocytosis	XM_021871898.1 PREDICTED: Chenopodium quinoa protein EARLY-RESPONSIVE TO DEHYDRATION 7, chloroplastic-like (LOC110694723), mRNA	protein EARLY-RESPONSIVE TO DEHYDRATION 7, chloroplastic-like [Chenopodium quinoa]	Senescence-associated protein		Protein EARLY-RESPONSIVE TO DEHYDRATION 7, chloroplastic OS=Arabidopsis thaliana GN=ERD7 PE=1 SV=1
CL16366.Contig18_All	0.0533333	2.75333	8.33	3.71222	4.93185	7.28667			K19366//spartin+ko04144//Endocytosis;K19366//spartin+ko04144//Endocytosis;K19366//spartin+ko04144//Endocytosis;K19366//spartin+ko04144//Endocytosis	XM_021904006.1 PREDICTED: Chenopodium quinoa protein EARLY-RESPONSIVE TO DEHYDRATION 7, chloroplastic-like (LOC110724587), mRNA	protein EARLY-RESPONSIVE TO DEHYDRATION 7, chloroplastic-like [Chenopodium quinoa]	Senescence-associated protein		Senescence/dehydration-associated protein At3g51250 OS=Arabidopsis thaliana GN=At3g51250 PE=2 SV=1
CL16366.Contig2_All	1.33	9.88667	27.19	12.8022	16.6263	35.1667			K19366//spartin+ko04144//Endocytosis;K19366//spartin+ko04144//Endocytosis;K19366//spartin+ko04144//Endocytosis;K19366//spartin+ko04144//Endocytosis	XM_021904006.1 PREDICTED: Chenopodium quinoa protein EARLY-RESPONSIVE TO DEHYDRATION 7, chloroplastic-like (LOC110724587), mRNA	PREDICTED: protein EARLY-RESPONSIVE TO DEHYDRATION 7, chloroplastic [Beta vulgaris subsp. vulgaris] >KMT09589.1 hypothetical protein BVRB_6g130450 [Beta vulgaris subsp. vulgaris]	Senescence-associated protein		Protein EARLY-RESPONSIVE TO DEHYDRATION 7, chloroplastic OS=Arabidopsis thaliana GN=ERD7 PE=1 SV=1
CL16366.Contig4_All	0.433333	4.64333	12.1933	5.75667	7.53111	16.99			K19366//spartin+ko04144//Endocytosis;K19366//spartin+ko04144//Endocytosis;K19366//spartin+ko04144//Endocytosis;K19366//spartin+ko04144//Endocytosis	XM_021871898.1 PREDICTED: Chenopodium quinoa protein EARLY-RESPONSIVE TO DEHYDRATION 7, chloroplastic-like (LOC110694723), mRNA	protein EARLY-RESPONSIVE TO DEHYDRATION 7, chloroplastic-like [Chenopodium quinoa]	Senescence-associated protein		Protein EARLY-RESPONSIVE TO DEHYDRATION 7, chloroplastic OS=Arabidopsis thaliana GN=ERD7 PE=1 SV=1
CL16366.Contig5_All	0.476667	11.2633	37.6333	16.4578	21.7848	39.29			K19366//spartin+ko04144//Endocytosis;K19366//spartin+ko04144//Endocytosis;K19366//spartin+ko04144//Endocytosis;K19366//spartin+ko04144//Endocytosis	XM_021904006.1 PREDICTED: Chenopodium quinoa protein EARLY-RESPONSIVE TO DEHYDRATION 7, chloroplastic-like (LOC110724587), mRNA	protein EARLY-RESPONSIVE TO DEHYDRATION 7, chloroplastic-like [Chenopodium quinoa]	Senescence-associated protein		Senescence/dehydration-associated protein At4g35985, chloroplastic OS=Arabidopsis thaliana GN=P85 PE=2 SV=1
CL16366.Contig6_All	0.853333	8.30667	25.19	11.45	14.9822	33.9067			K19366//spartin+ko04144//Endocytosis;K19366//spartin+ko04144//Endocytosis;K19366//spartin+ko04144//Endocytosis;K19366//spartin+ko04144//Endocytosis	XM_021871898.1 PREDICTED: Chenopodium quinoa protein EARLY-RESPONSIVE TO DEHYDRATION 7, chloroplastic-like (LOC110694723), mRNA	PREDICTED: protein EARLY-RESPONSIVE TO DEHYDRATION 7, chloroplastic [Beta vulgaris subsp. vulgaris] >KMT09589.1 hypothetical protein BVRB_6g130450 [Beta vulgaris subsp. vulgaris]	Senescence-associated protein		Protein EARLY-RESPONSIVE TO DEHYDRATION 7, chloroplastic OS=Arabidopsis thaliana GN=ERD7 PE=1 SV=1
CL16366.Contig8_All	0.183333	3.40333	11.88	5.15556	6.81296	10.15			K19366//spartin+ko04144//Endocytosis;K19366//spartin+ko04144//Endocytosis;K19366//spartin+ko04144//Endocytosis;K19366//spartin+ko04144//Endocytosis	XM_021871898.1 PREDICTED: Chenopodium quinoa protein EARLY-RESPONSIVE TO DEHYDRATION 7, chloroplastic-like (LOC110694723), mRNA	protein EARLY-RESPONSIVE TO DEHYDRATION 7, chloroplastic-like [Chenopodium quinoa]	Senescence-associated protein		Protein EARLY-RESPONSIVE TO DEHYDRATION 7, chloroplastic OS=Arabidopsis thaliana GN=ERD7 PE=1 SV=1
CL16375.Contig20_All	0.526667	6.54667	10.6733	5.91556	7.71185	9.28667			K13412//calcium-dependent protein kinase [EC:2.7.11.1]+ko04626//Plant-pathogen interaction;K13412//calcium-dependent protein kinase [EC:2.7.11.1]+ko04626//Plant-pathogen interaction;K13412//calcium-dependent protein kinase [EC:2.7.11.1]+ko04626//Plant-pathogen interaction;K13412//calcium-dependent protein kinase [EC:2.7.11.1]+ko04626//Plant-pathogen interaction;K13412//calcium-dependent protein k…	XM_010681633.2 PREDICTED: Beta vulgaris subsp. vulgaris calcium-dependent protein kinase 18 (LOC104895194), mRNA	PREDICTED: calcium-dependent protein kinase 18 [Beta vulgaris subsp. vulgaris] >KMT09610.1 hypothetical protein BVRB_6g130630 [Beta vulgaris subsp. vulgaris]	Protein kinase domain	[T] KOG0032 Ca2+/calmodulin-dependent protein kinase, EF-Hand protein superfamily	Calcium-dependent protein kinase 18 OS=Oryza sativa subsp. japonica GN=CPK18 PE=1 SV=1
CL16375.Contig32_All	1.12667	15.7033	26.9667	14.5989	19.0896	24.84			K13412//calcium-dependent protein kinase [EC:2.7.11.1]+ko04626//Plant-pathogen interaction;K13412//calcium-dependent protein kinase [EC:2.7.11.1]+ko04626//Plant-pathogen interaction;K13412//calcium-dependent protein kinase [EC:2.7.11.1]+ko04626//Plant-pathogen interaction;K13412//calcium-dependent protein kinase [EC:2.7.11.1]+ko04626//Plant-pathogen interaction;K13412//calcium-dependent protein k…	XM_010681633.2 PREDICTED: Beta vulgaris subsp. vulgaris calcium-dependent protein kinase 18 (LOC104895194), mRNA	PREDICTED: calcium-dependent protein kinase 18 [Beta vulgaris subsp. vulgaris] >KMT09610.1 hypothetical protein BVRB_6g130630 [Beta vulgaris subsp. vulgaris]	Protein kinase domain	[T] KOG0032 Ca2+/calmodulin-dependent protein kinase, EF-Hand protein superfamily	Calcium-dependent protein kinase 18 OS=Oryza sativa subsp. japonica GN=CPK18 PE=1 SV=1
CL16408.Contig1_All	22.0767	0.563333	0.0566667	7.56556	2.72852	0.253333				XM_021989559.1 PREDICTED: Spinacia oleracea uncharacterized LOC110785115 (LOC110785115), mRNA	uncharacterized protein LOC110785115 [Spinacia oleracea] >KNA09651.1 hypothetical protein SOVF_151610 [Spinacia oleracea]	Methyltransferase domain	[R] KOG1075 FOG: Reverse transcriptase		GO:0016021//integral component of membrane
CL16408.Contig4_All	13.6167	0.586667	0.336667	4.84667	1.92333	0.523333			K22651//E3 ubiquitin-protein ligase RNF4 [EC:2.3.2.27]	AP014961.1 Oryza sativa Japonica Group DNA, chromosome 5, cultivar: Nipponbare, complete sequence	hypothetical protein Ccrd_000553 [Cynara cardunculus var. scolymus]	Methyltransferase domain	[R] KOG1075 FOG: Reverse transcriptase	Formin-like protein 2 OS=Oryza sativa subsp. japonica GN=FH2 PE=2 SV=2	GO:0016021//integral component of membrane
CL16408.Contig5_All	18.36	0.616667	0.133333	6.37	2.37333	0.133333			K06640//serine/threonine-protein kinase ATR [EC:2.7.11.1]	XM_021911509.1 PREDICTED: Chenopodium quinoa uncharacterized LOC110731637 (LOC110731637), mRNA	PREDICTED: uncharacterized protein LOC108979127 [Juglans regia]	Methyltransferase domain	[R] KOG1075 FOG: Reverse transcriptase	Sulfated surface glycoprotein 185 OS=Volvox carteri PE=1 SV=1
CL16416.Contig10_All	0	38.0567	21.6	19.8856	26.5141	10.25			K04077//chaperonin GroEL+ko03018//RNA degradation;K04077//chaperonin GroEL+ko03018//RNA degradation;K04077//chaperonin GroEL+ko03018//RNA degradation	XM_010691094.2 PREDICTED: Beta vulgaris subsp. vulgaris hypothetical protein (LOC104903108), mRNA	NDR1/HIN1-like protein 13 [Chenopodium quinoa] >XP_021776515.1 NDR1/HIN1-like protein 13 [Chenopodium quinoa]	Late embryogenesis abundant protein	[V] LSE0414 A Harpin-induced protein involved in plant hypersensitive response and related proteins	NDR1/HIN1-like protein 13 OS=Arabidopsis thaliana GN=NHL13 PE=2 SV=1
CL16416.Contig11_All	0.163333	13.4933	7.37	7.00889	9.29074	4.51667			K04077//chaperonin GroEL+ko03018//RNA degradation;K04077//chaperonin GroEL+ko03018//RNA degradation;K04077//chaperonin GroEL+ko03018//RNA degradation	XM_010691094.2 PREDICTED: Beta vulgaris subsp. vulgaris hypothetical protein (LOC104903108), mRNA	NDR1/HIN1-like protein 13 [Chenopodium quinoa]	Late embryogenesis abundant protein	[V] LSE0414 A Harpin-induced protein involved in plant hypersensitive response and related proteins	NDR1/HIN1-like protein 13 OS=Arabidopsis thaliana GN=NHL13 PE=2 SV=1
CL16416.Contig12_All	0.33	10.8133	4.77667	5.30667	6.96556	2.61			K04077//chaperonin GroEL+ko03018//RNA degradation;K04077//chaperonin GroEL+ko03018//RNA degradation;K04077//chaperonin GroEL+ko03018//RNA degradation	XM_010691094.2 PREDICTED: Beta vulgaris subsp. vulgaris hypothetical protein (LOC104903108), mRNA	NDR1/HIN1-like protein 13 [Chenopodium quinoa]	Late embryogenesis abundant protein	[V] LSE0414 A Harpin-induced protein involved in plant hypersensitive response and related proteins	NDR1/HIN1-like protein 13 OS=Arabidopsis thaliana GN=NHL13 PE=2 SV=1
CL16416.Contig1_All	0.553333	30.4733	15.7233	15.5833	20.5933	8.78667			K04077//chaperonin GroEL+ko03018//RNA degradation;K04077//chaperonin GroEL+ko03018//RNA degradation;K04077//chaperonin GroEL+ko03018//RNA degradation	XM_010691094.2 PREDICTED: Beta vulgaris subsp. vulgaris hypothetical protein (LOC104903108), mRNA	hypothetical protein SOVF_029180 [Spinacia oleracea]	Late embryogenesis abundant protein	[V] LSE0414 A Harpin-induced protein involved in plant hypersensitive response and related proteins	NDR1/HIN1-like protein 13 OS=Arabidopsis thaliana GN=NHL13 PE=2 SV=1
CL16416.Contig2_All	0.35	9.51667	6.83333	5.56667	7.30556	3.24333			K04077//chaperonin GroEL+ko03018//RNA degradation;K04077//chaperonin GroEL+ko03018//RNA degradation;K04077//chaperonin GroEL+ko03018//RNA degradation	XM_010691094.2 PREDICTED: Beta vulgaris subsp. vulgaris hypothetical protein (LOC104903108), mRNA	NDR1/HIN1-like protein 13 [Chenopodium quinoa] >XP_021776515.1 NDR1/HIN1-like protein 13 [Chenopodium quinoa]	Late embryogenesis abundant protein	[V] LSE0414 A Harpin-induced protein involved in plant hypersensitive response and related proteins	NDR1/HIN1-like protein 13 OS=Arabidopsis thaliana GN=NHL13 PE=2 SV=1
CL16416.Contig9_All	0.12	7.60667	3.57333	3.76667	4.98222	1.60333			K04077//chaperonin GroEL+ko03018//RNA degradation;K04077//chaperonin GroEL+ko03018//RNA degradation;K04077//chaperonin GroEL+ko03018//RNA degradation	XM_010691094.2 PREDICTED: Beta vulgaris subsp. vulgaris hypothetical protein (LOC104903108), mRNA	NDR1/HIN1-like protein 13 [Chenopodium quinoa] >XP_021776515.1 NDR1/HIN1-like protein 13 [Chenopodium quinoa]	Late embryogenesis abundant protein	[V] LSE0414 A Harpin-induced protein involved in plant hypersensitive response and related proteins	NDR1/HIN1-like protein 13 OS=Arabidopsis thaliana GN=NHL13 PE=2 SV=1
CL16437.Contig10_All	12.5633	1.60667	0.46	4.87667	2.31444	1.49667				XM_010671576.2 PREDICTED: Beta vulgaris subsp. vulgaris probable aminopyrimidine aminohydrolase, mitochondrial (LOC104886998), mRNA	hypothetical protein BVRB_2g037470 isoform B [Beta vulgaris subsp. vulgaris]	TENA/THI-4/PQQC family		Bifunctional TH2 protein, mitochondrial OS=Arabidopsis thaliana GN=TH2 PE=1 SV=1
CL16437.Contig11_All	137.22	5.93333	10.0433	51.0656	22.3474	9.74667		Leucine-rich repeat transmembrane protein kinase family protein (best arabidopsis hit)		XM_010671576.2 PREDICTED: Beta vulgaris subsp. vulgaris probable aminopyrimidine aminohydrolase, mitochondrial (LOC104886998), mRNA	hypothetical protein BVRB_2g037470 isoform B [Beta vulgaris subsp. vulgaris]	TENA/THI-4/PQQC family		Bifunctional TH2 protein, mitochondrial OS=Arabidopsis thaliana GN=TH2 PE=1 SV=1
CL16437.Contig14_All	219.603	9.5	19	82.7011	37.067	17.14		Leucine-rich repeat transmembrane protein kinase family protein (best arabidopsis hit)		XM_010671576.2 PREDICTED: Beta vulgaris subsp. vulgaris probable aminopyrimidine aminohydrolase, mitochondrial (LOC104886998), mRNA	hypothetical protein BVRB_2g037470 isoform A [Beta vulgaris subsp. vulgaris]	TENA/THI-4/PQQC family		Bifunctional TH2 protein, mitochondrial OS=Arabidopsis thaliana GN=TH2 PE=1 SV=1
CL16437.Contig17_All	54.4733	3.13333	3.2	20.2689	8.86741	4.10333		Leucine-rich repeat transmembrane protein kinase family protein (best arabidopsis hit)		XM_010671576.2 PREDICTED: Beta vulgaris subsp. vulgaris probable aminopyrimidine aminohydrolase, mitochondrial (LOC104886998), mRNA	PREDICTED: probable aminopyrimidine aminohydrolase, mitochondrial isoform X1 [Beta vulgaris subsp. vulgaris]	TENA/THI-4/PQQC family		Bifunctional TH2 protein, mitochondrial OS=Arabidopsis thaliana GN=TH2 PE=1 SV=1
CL16437.Contig18_All	6.08667	0.523333	0.33	2.31333	1.05556	0.186667					PREDICTED: probable aminopyrimidine aminohydrolase, mitochondrial [Beta vulgaris subsp. vulgaris]	TENA/THI-4/PQQC family		Bifunctional TH2 protein, mitochondrial OS=Arabidopsis thaliana GN=TH2 PE=1 SV=1
CL16437.Contig1_All	16.42	0.393333	0.933333	5.91556	2.41407	1.14				XM_010671576.2 PREDICTED: Beta vulgaris subsp. vulgaris probable aminopyrimidine aminohydrolase, mitochondrial (LOC104886998), mRNA	hypothetical protein BVRB_2g037470 isoform B [Beta vulgaris subsp. vulgaris]	DNA polymerase III subunits gamma and tau domain III		Bifunctional TH2 protein, mitochondrial OS=Arabidopsis thaliana GN=TH2 PE=1 SV=1
CL16437.Contig4_All	24.6067	0.933333	1.12333	8.88778	3.64815	3.04667					PREDICTED: probable aminopyrimidine aminohydrolase, mitochondrial isoform X1 [Beta vulgaris subsp. vulgaris]
CL16437.Contig8_All	331.627	12.7733	23.5133	122.638	52.9748	10.35		Leucine-rich repeat transmembrane protein kinase family protein (best arabidopsis hit)		XM_010671576.2 PREDICTED: Beta vulgaris subsp. vulgaris probable aminopyrimidine aminohydrolase, mitochondrial (LOC104886998), mRNA	hypothetical protein BVRB_2g037470 isoform A [Beta vulgaris subsp. vulgaris]	TENA/THI-4/PQQC family		Bifunctional TH2 protein, mitochondrial OS=Arabidopsis thaliana GN=TH2 PE=1 SV=1
CL16439.Contig2_All	0.45	3.14	7.40333	3.66444	4.73593	8.40667					uncharacterized protein LOC110724410 isoform X1 [Chenopodium quinoa]	Iron hydrogenase small subunit
CL16441.Contig10_All	1.55667	3.38667	6.36667	3.77	4.50778	6.79333			K13691//pathogen-inducible salicylic acid glucosyltransferase [EC:2.4.1.-];K21374//7-deoxyloganetin glucosyltransferase [EC:2.4.1.324];K13691//pathogen-inducible salicylic acid glucosyltransferase [EC:2.4.1.-];K13691//pathogen-inducible salicylic acid glucosyltransferase [EC:2.4.1.-]	XM_019251076.1 PREDICTED: Beta vulgaris subsp. vulgaris UDP-glycosyltransferase 86A2-like (LOC109133543), mRNA	PREDICTED: UDP-glycosyltransferase 86A2-like [Beta vulgaris subsp. vulgaris] >KMT04457.1 hypothetical protein BVRB_8g181290 [Beta vulgaris subsp. vulgaris]	UDP-glucoronosyl and UDP-glucosyl transferase	[GC] KOG1192 UDP-glucuronosyl and UDP-glucosyl transferase	UDP-glycosyltransferase 86A1 OS=Arabidopsis thaliana GN=UGT86A1 PE=2 SV=1
CL16445.Contig3_All	6.76333	0.243333	0.213333	2.40667	0.954444	0.163333			K07889//Ras-related protein Rab-5C+ko04144//Endocytosis+ko04145//Phagosome;K07889//Ras-related protein Rab-5C+ko04144//Endocytosis+ko04145//Phagosome;K07889//Ras-related protein Rab-5C+ko04144//Endocytosis+ko04145//Phagosome;K07889//Ras-related protein Rab-5C+ko04144//Endocytosis+ko04145//Phagosome;K07889//Ras-related protein Rab-5C+ko04144//Endocytosis+ko04145//Phagosome	XM_021886343.1 PREDICTED: Chenopodium quinoa ras-related protein RHN1 (LOC110708252), transcript variant X4, mRNA	ras-related protein RHN1 [Chenopodium quinoa] >XP_021742033.1 ras-related protein RHN1 [Chenopodium quinoa] >XP_021742034.1 ras-related protein RHN1 [Chenopodium quinoa] >XP_021742035.1 ras-related protein RHN1 [Chenopodium quinoa]	Ras family	[U] KOG0092 GTPase Rab5/YPT51 and related small G protein superfamily GTPases	Ras-related protein RHN1 OS=Nicotiana plumbaginifolia GN=RHN1 PE=2 SV=1
CL16461.Contig1_All	0.04	12.82	7.07	6.64333	8.84444	7.75					PREDICTED: uncharacterized protein LOC104901896 [Beta vulgaris subsp. vulgaris] >KMT03601.1 hypothetical protein BVRB_8g192740 [Beta vulgaris subsp. vulgaris]		[S] LSE0366 A Uncharacterized protein
CL16461.Contig2_All	0.113333	13.41	7.71667	7.08	9.40222	6.07333					PREDICTED: uncharacterized protein LOC104901896 [Beta vulgaris subsp. vulgaris] >KMT03601.1 hypothetical protein BVRB_8g192740 [Beta vulgaris subsp. vulgaris]		[S] LSE0366 A Uncharacterized protein
CL16461.Contig3_All	0.813333	28.0167	13.6533	14.1611	18.6104	14.6133				XM_001415449.1 Ostreococcus lucimarinus CCE9901 predicted protein mRNA	PREDICTED: uncharacterized protein LOC104901896 [Beta vulgaris subsp. vulgaris] >KMT03601.1 hypothetical protein BVRB_8g192740 [Beta vulgaris subsp. vulgaris]		[S] LSE0366 A Uncharacterized protein
CL16487.Contig2_All	0.163333	8.79333	16.2233	8.39333	11.1367	9.54			K13066//caffeic acid 3-O-methyltransferase [EC:2.1.1.68]+ko01100//Metabolic pathways+ko01110//Biosynthesis of secondary metabolites+ko00940//Phenylpropanoid biosynthesis;K13066//caffeic acid 3-O-methyltransferase [EC:2.1.1.68]+ko01100//Metabolic pathways+ko01110//Biosynthesis of secondary metabolites+ko00940//Phenylpropanoid biosynthesis;K21549//inositol 4-methyltransferase [EC:2.1.1.129];K13066/…	XM_010689755.2 PREDICTED: Beta vulgaris subsp. vulgaris caffeic acid 3-O-methyltransferase (LOC104902057), mRNA	PREDICTED: caffeic acid 3-O-methyltransferase [Beta vulgaris subsp. vulgaris] >KMT20199.1 hypothetical protein BVRB_1g002050 [Beta vulgaris subsp. vulgaris]	O-methyltransferase	[R] KOG3178 Hydroxyindole-O-methyltransferase and related SAM-dependent methyltransferases	Caffeic acid 3-O-methyltransferase OS=Capsicum annuum GN=COMT PE=2 SV=2
CL16487.Contig7_All	1.06667	36.3733	82.12	39.8533	52.7822	59.0133			K13066//caffeic acid 3-O-methyltransferase [EC:2.1.1.68]+ko01100//Metabolic pathways+ko01110//Biosynthesis of secondary metabolites+ko00940//Phenylpropanoid biosynthesis;K21549//inositol 4-methyltransferase [EC:2.1.1.129];K13066//caffeic acid 3-O-methyltransferase [EC:2.1.1.68]+ko01100//Metabolic pathways+ko01110//Biosynthesis of secondary metabolites+ko00940//Phenylpropanoid biosynthesis;K13066/…	XM_010689755.2 PREDICTED: Beta vulgaris subsp. vulgaris caffeic acid 3-O-methyltransferase (LOC104902057), mRNA	PREDICTED: caffeic acid 3-O-methyltransferase [Beta vulgaris subsp. vulgaris] >KMT20199.1 hypothetical protein BVRB_1g002050 [Beta vulgaris subsp. vulgaris]	O-methyltransferase	[R] KOG3178 Hydroxyindole-O-methyltransferase and related SAM-dependent methyltransferases	Caffeic acid 3-O-methyltransferase OS=Catharanthus roseus GN=COMT1 PE=2 SV=1
CL16489.Contig5_All	0.26	1.03333	4.43	1.90778	2.45704	7.53			K04733//interleukin-1 receptor-associated kinase 4 [EC:2.7.11.1];K04733//interleukin-1 receptor-associated kinase 4 [EC:2.7.11.1];K04733//interleukin-1 receptor-associated kinase 4 [EC:2.7.11.1];K04733//interleukin-1 receptor-associated kinase 4 [EC:2.7.11.1]		hypothetical protein SOVF_079020 [Spinacia oleracea]	Phloem protein 2	[W] LSE0494 A Phloem lectin	F-box protein At2g02240 OS=Arabidopsis thaliana GN=At2g02240 PE=2 SV=1
CL16494.Contig12_All	0.0633333	2.17333	10.6567	4.29778	5.70926	7.40333				XM_021913886.1 PREDICTED: Chenopodium quinoa uncharacterized LOC110733816 (LOC110733816), mRNA
CL16494.Contig20_All	0.566667	58.4767	61.5233	40.1889	53.3963	54.8233			K00729//dolichyl-phosphate beta-glucosyltransferase [EC:2.4.1.117]+ko00510//N-Glycan biosynthesis+ko01100//Metabolic pathways	XM_010678228.2 PREDICTED: Beta vulgaris subsp. vulgaris RHOMBOID-like protein 2 (LOC104892329), mRNA	PREDICTED: RHOMBOID-like protein 2 [Beta vulgaris subsp. vulgaris] >KMT12141.1 hypothetical protein BVRB_5g100930 [Beta vulgaris subsp. vulgaris]	Rhomboid family	[T] KOG2289 Rhomboid family proteins	RHOMBOID-like protein 2 OS=Arabidopsis thaliana GN=RBL2 PE=1 SV=1	GO:0004252//serine-type endopeptidase activity;GO:0016021//integral component of membrane
CL16494.Contig24_All	0.39	20.0867	10.0567	10.1778	13.4404	16.74			K00729//dolichyl-phosphate beta-glucosyltransferase [EC:2.4.1.117]+ko00510//N-Glycan biosynthesis+ko01100//Metabolic pathways	XM_010678228.2 PREDICTED: Beta vulgaris subsp. vulgaris RHOMBOID-like protein 2 (LOC104892329), mRNA	PREDICTED: RHOMBOID-like protein 2 [Beta vulgaris subsp. vulgaris] >KMT12141.1 hypothetical protein BVRB_5g100930 [Beta vulgaris subsp. vulgaris]	Rhomboid family	[T] KOG2289 Rhomboid family proteins	RHOMBOID-like protein 3 OS=Arabidopsis thaliana GN=RBL3 PE=2 SV=1	GO:0004252//serine-type endopeptidase activity;GO:0016021//integral component of membrane
CL16494.Contig26_All	0.683333	10.2933	31.16	14.0456	18.4996	26.0367
CL16494.Contig30_All	0.0566667	21.4833	23.43	14.99	19.9678	14.82			K00729//dolichyl-phosphate beta-glucosyltransferase [EC:2.4.1.117]+ko00510//N-Glycan biosynthesis+ko01100//Metabolic pathways	XM_010678228.2 PREDICTED: Beta vulgaris subsp. vulgaris RHOMBOID-like protein 2 (LOC104892329), mRNA	PREDICTED: RHOMBOID-like protein 2 [Beta vulgaris subsp. vulgaris] >KMT12141.1 hypothetical protein BVRB_5g100930 [Beta vulgaris subsp. vulgaris]	Rhomboid family	[T] KOG2289 Rhomboid family proteins	RHOMBOID-like protein 2 OS=Arabidopsis thaliana GN=RBL2 PE=1 SV=1	GO:0004252//serine-type endopeptidase activity;GO:0016021//integral component of membrane
CL16494.Contig33_All	0.383333	35.6233	55.1667	30.3911	40.3937	45.89			K00729//dolichyl-phosphate beta-glucosyltransferase [EC:2.4.1.117]+ko00510//N-Glycan biosynthesis+ko01100//Metabolic pathways;K09650//rhomboid-like protein [EC:3.4.21.105]	XM_010678228.2 PREDICTED: Beta vulgaris subsp. vulgaris RHOMBOID-like protein 2 (LOC104892329), mRNA	PREDICTED: RHOMBOID-like protein 2 [Beta vulgaris subsp. vulgaris] >KMT12141.1 hypothetical protein BVRB_5g100930 [Beta vulgaris subsp. vulgaris]	Rhomboid family	[T] KOG2289 Rhomboid family proteins	RHOMBOID-like protein 2 OS=Arabidopsis thaliana GN=RBL2 PE=1 SV=1
CL16494.Contig39_All	0.276667	2.46	9.62667	4.12111	5.40259	7.49				HQ860792.1 Cucumis sativus cultivar Calypso chromosome 1, complete sequence	hypothetical protein (mitochondrion) [Capsicum annuum] >AIG89893.1 hypothetical protein (mitochondrion) [Capsicum annuum] >AIG90175.1 hypothetical protein (mitochondrion) [Capsicum annuum]				GO:0005739//mitochondrion
CL16494.Contig3_All	0.226667	7.7	4.85	4.25889	5.60296	4.93333			K00729//dolichyl-phosphate beta-glucosyltransferase [EC:2.4.1.117]+ko00510//N-Glycan biosynthesis+ko01100//Metabolic pathways	XM_010678228.2 PREDICTED: Beta vulgaris subsp. vulgaris RHOMBOID-like protein 2 (LOC104892329), mRNA	RHOMBOID-like protein 2 [Spinacia oleracea] >KNA04793.1 hypothetical protein SOVF_196400 [Spinacia oleracea]	Rhomboid family	[T] KOG2289 Rhomboid family proteins	RHOMBOID-like protein 3 OS=Arabidopsis thaliana GN=RBL3 PE=2 SV=1	GO:0004252//serine-type endopeptidase activity;GO:0016021//integral component of membrane
CL16494.Contig43_All	0.196667	2.42333	12.3733	4.99778	6.59815	8.23667
CL16494.Contig47_All	0.366667	3.6	16.0067	6.65778	8.75481	12.1367				LT799033.1 Quercus robur BAC genome sequence, isolate 87A05	nucleolin 1-like [Chenopodium quinoa]
CL16494.Contig50_All	2.69	46.96	46.7833	32.1444	41.9626	40.5533			K00729//dolichyl-phosphate beta-glucosyltransferase [EC:2.4.1.117]+ko00510//N-Glycan biosynthesis+ko01100//Metabolic pathways;K09650//rhomboid-like protein [EC:3.4.21.105]	XM_010678228.2 PREDICTED: Beta vulgaris subsp. vulgaris RHOMBOID-like protein 2 (LOC104892329), mRNA	RHOMBOID-like protein 2 [Spinacia oleracea] >KNA04793.1 hypothetical protein SOVF_196400 [Spinacia oleracea]	Rhomboid family	[T] KOG2289 Rhomboid family proteins	RHOMBOID-like protein 2 OS=Arabidopsis thaliana GN=RBL2 PE=1 SV=1	GO:0004252//serine-type endopeptidase activity;GO:0016021//integral component of membrane
CL16494.Contig54_All	0.27	2.83	12.9367	5.34556	7.03741	8.40333
CL16494.Contig59_All	2.17667	36.1	39.11	25.7956	33.6685	28.4233			K00729//dolichyl-phosphate beta-glucosyltransferase [EC:2.4.1.117]+ko00510//N-Glycan biosynthesis+ko01100//Metabolic pathways	XM_010678228.2 PREDICTED: Beta vulgaris subsp. vulgaris RHOMBOID-like protein 2 (LOC104892329), mRNA	RHOMBOID-like protein 2 [Spinacia oleracea] >KNA04793.1 hypothetical protein SOVF_196400 [Spinacia oleracea]	Rhomboid family	[T] KOG2289 Rhomboid family proteins	RHOMBOID-like protein 2 OS=Arabidopsis thaliana GN=RBL2 PE=1 SV=1	GO:0004252//serine-type endopeptidase activity;GO:0016021//integral component of membrane
CL16494.Contig5_All	0.356667	18.8767	32.7267	17.32	22.9744	32.6967			K00729//dolichyl-phosphate beta-glucosyltransferase [EC:2.4.1.117]+ko00510//N-Glycan biosynthesis+ko01100//Metabolic pathways	XM_010678228.2 PREDICTED: Beta vulgaris subsp. vulgaris RHOMBOID-like protein 2 (LOC104892329), mRNA	PREDICTED: RHOMBOID-like protein 2 [Beta vulgaris subsp. vulgaris] >KMT12141.1 hypothetical protein BVRB_5g100930 [Beta vulgaris subsp. vulgaris]	Rhomboid family	[T] KOG2289 Rhomboid family proteins	RHOMBOID-like protein 2 OS=Arabidopsis thaliana GN=RBL2 PE=1 SV=1
CL16494.Contig61_All	0	37.62	44.9	27.5067	36.6756	24.35			K00729//dolichyl-phosphate beta-glucosyltransferase [EC:2.4.1.117]+ko00510//N-Glycan biosynthesis+ko01100//Metabolic pathways	XM_010678228.2 PREDICTED: Beta vulgaris subsp. vulgaris RHOMBOID-like protein 2 (LOC104892329), mRNA	PREDICTED: RHOMBOID-like protein 2 [Beta vulgaris subsp. vulgaris] >KMT12141.1 hypothetical protein BVRB_5g100930 [Beta vulgaris subsp. vulgaris]	Rhomboid family	[T] KOG2289 Rhomboid family proteins	RHOMBOID-like protein 3 OS=Arabidopsis thaliana GN=RBL3 PE=2 SV=1	GO:0004252//serine-type endopeptidase activity;GO:0016021//integral component of membrane
CL16494.Contig62_All	0.903333	24.8933	32.9967	19.5978	25.8293	23.56			K00729//dolichyl-phosphate beta-glucosyltransferase [EC:2.4.1.117]+ko00510//N-Glycan biosynthesis+ko01100//Metabolic pathways	XM_022007524.1 PREDICTED: Spinacia oleracea RHOMBOID-like protein 2 (LOC110802099), mRNA	RHOMBOID-like protein 2 [Spinacia oleracea] >KNA04793.1 hypothetical protein SOVF_196400 [Spinacia oleracea]	Rhomboid family	[T] KOG2289 Rhomboid family proteins	RHOMBOID-like protein 2 OS=Arabidopsis thaliana GN=RBL2 PE=1 SV=1
CL16505.Contig2_All	0.14	14.9567	41.1	18.7322	24.9296	44.6133			K12875//apoptotic chromatin condensation inducer in the nucleus+ko03040//Spliceosome+ko03015//mRNA surveillance pathway+ko03013//RNA transport;K00430//peroxidase [EC:1.11.1.7]+ko01100//Metabolic pathways+ko01110//Biosynthesis of secondary metabolites+ko00940//Phenylpropanoid biosynthesis;K00430//peroxidase [EC:1.11.1.7]+ko01100//Metabolic pathways+ko01110//Biosynthesis of secondary metabolites+ko…		classical arabinogalactan protein 7-like [Spinacia oleracea] >KNA05653.1 hypothetical protein SOVF_188350 [Spinacia oleracea]	Peroxisomal membrane anchor protein (Pex14p) conserved region	[WV] KOG1216 von Willebrand factor and related coagulation proteins	Classical arabinogalactan protein 4 OS=Arabidopsis thaliana GN=AGP4 PE=1 SV=1
CL16505.Contig3_All	0.303333	6.54333	7.64	4.82889	6.33741	9.21			K04733//interleukin-1 receptor-associated kinase 4 [EC:2.7.11.1];K04733//interleukin-1 receptor-associated kinase 4 [EC:2.7.11.1];K04733//interleukin-1 receptor-associated kinase 4 [EC:2.7.11.1]		PREDICTED: classical arabinogalactan protein 2 [Citrus sinensis]	Peroxisomal membrane anchor protein (Pex14p) conserved region	[M] LSE0601 A Pollen extensin-like protein (Pex)	Vegetative cell wall protein gp1 OS=Chlamydomonas reinhardtii GN=GP1 PE=1 SV=1
CL16512.Contig4_All	2.16333	27.7967	29.1567	19.7056	25.553	12.51				XM_010697676.2 PREDICTED: Beta vulgaris subsp. vulgaris BTB/POZ and TAZ domain-containing protein 2 (LOC104908558), mRNA	BTB/POZ and TAZ domain-containing protein 1 [Spinacia oleracea] >KNA07793.1 hypothetical protein SOVF_168550 [Spinacia oleracea]				GO:0005634//nucleus;GO:0006355//regulation of transcription, DNA-templated;GO:0004402//histone acetyltransferase activity;GO:0008270//zinc ion binding;GO:0003712//transcription cofactor activity
CL16512.Contig6_All	1.11333	14.8567	19.25	11.74	15.2822	8.53	TAZ		K10523//speckle-type POZ protein;K10523//speckle-type POZ protein;K02987//small subunit ribosomal protein S4e+ko03010//Ribosome	XM_021864512.1 PREDICTED: Chenopodium quinoa BTB/POZ and TAZ domain-containing protein 1-like (LOC110687870), mRNA	PREDICTED: BTB/POZ and TAZ domain-containing protein 2 [Beta vulgaris subsp. vulgaris]	TAZ zinc finger	[K] KOG1778 CREB binding protein/P300 and related TAZ Zn-finger proteins	BTB/POZ and TAZ domain-containing protein 1 OS=Arabidopsis thaliana GN=BT1 PE=1 SV=1
CL16519.Contig11_All	5.05333	128.923	156.25	96.7422	127.305	159.88			K22133//oxalate---CoA ligase [EC:6.2.1.8]+ko01100//Metabolic pathways+ko00630//Glyoxylate and dicarboxylate metabolism;K22133//oxalate---CoA ligase [EC:6.2.1.8]+ko01100//Metabolic pathways+ko00630//Glyoxylate and dicarboxylate metabolism;K22133//oxalate---CoA ligase [EC:6.2.1.8]+ko01100//Metabolic pathways+ko00630//Glyoxylate and dicarboxylate metabolism;K22133//oxalate---CoA ligase [EC:6.2.1.8]+…	XM_010673575.2 PREDICTED: Beta vulgaris subsp. vulgaris oxalate--CoA ligase (LOC104888555), mRNA	PREDICTED: oxalate--CoA ligase [Beta vulgaris subsp. vulgaris] >KMT16394.1 hypothetical protein BVRB_3g055390 [Beta vulgaris subsp. vulgaris]	AMP-binding enzyme	[I] KOG1176 Acyl-CoA synthetase	Oxalate--CoA ligase OS=Arabidopsis thaliana GN=AAE3 PE=1 SV=1	GO:0008152//metabolic process;GO:0003824//catalytic activity
CL16519.Contig12_All	20.7467	337.387	413.213	257.116	335.905	347.257			K22133//oxalate---CoA ligase [EC:6.2.1.8]+ko01100//Metabolic pathways+ko00630//Glyoxylate and dicarboxylate metabolism;K22133//oxalate---CoA ligase [EC:6.2.1.8]+ko01100//Metabolic pathways+ko00630//Glyoxylate and dicarboxylate metabolism;K22133//oxalate---CoA ligase [EC:6.2.1.8]+ko01100//Metabolic pathways+ko00630//Glyoxylate and dicarboxylate metabolism;K22133//oxalate---CoA ligase [EC:6.2.1.8]+…	XM_021874391.1 PREDICTED: Chenopodium quinoa oxalate--CoA ligase-like (LOC110697055), mRNA	PREDICTED: oxalate--CoA ligase [Beta vulgaris subsp. vulgaris] >KMT16394.1 hypothetical protein BVRB_3g055390 [Beta vulgaris subsp. vulgaris]		[I] KOG1176 Acyl-CoA synthetase	Oxalate--CoA ligase OS=Arabidopsis thaliana GN=AAE3 PE=1 SV=1
CL16519.Contig13_All	0.803333	11.81	14.85	9.15444	11.9381	9.92333			K22133//oxalate---CoA ligase [EC:6.2.1.8]+ko01100//Metabolic pathways+ko00630//Glyoxylate and dicarboxylate metabolism;K22133//oxalate---CoA ligase [EC:6.2.1.8]+ko01100//Metabolic pathways+ko00630//Glyoxylate and dicarboxylate metabolism;K22133//oxalate---CoA ligase [EC:6.2.1.8]+ko01100//Metabolic pathways+ko00630//Glyoxylate and dicarboxylate metabolism;K22133//oxalate---CoA ligase [EC:6.2.1.8]+…		hypothetical protein CICLE_v10004732mg [Citrus clementina] >ESR35166.1 hypothetical protein CICLE_v10004732mg [Citrus clementina]		[I] KOG1176 Acyl-CoA synthetase	Oxalate--CoA ligase OS=Arabidopsis thaliana GN=AAE3 PE=1 SV=1	GO:0050832//defense response to fungus;GO:0048046//apoplast;GO:0008152//metabolic process;GO:0009506//plasmodesma;GO:0003824//catalytic activity;GO:0016874//ligase activity;GO:0010214//seed coat development;GO:0046686//response to cadmium ion;GO:0050203//oxalate-CoA ligase activity;GO:0033611//oxalate catabolic process;GO:0010030//positive regulation of seed germination;GO:0009735//response to cy…
CL16519.Contig15_All	17.73	346.163	386.657	250.183	327.668	360.03			K22133//oxalate---CoA ligase [EC:6.2.1.8]+ko01100//Metabolic pathways+ko00630//Glyoxylate and dicarboxylate metabolism;K22133//oxalate---CoA ligase [EC:6.2.1.8]+ko01100//Metabolic pathways+ko00630//Glyoxylate and dicarboxylate metabolism;K22133//oxalate---CoA ligase [EC:6.2.1.8]+ko01100//Metabolic pathways+ko00630//Glyoxylate and dicarboxylate metabolism;K22133//oxalate---CoA ligase [EC:6.2.1.8]+…	XM_010673575.2 PREDICTED: Beta vulgaris subsp. vulgaris oxalate--CoA ligase (LOC104888555), mRNA	PREDICTED: oxalate--CoA ligase [Beta vulgaris subsp. vulgaris] >KMT16394.1 hypothetical protein BVRB_3g055390 [Beta vulgaris subsp. vulgaris]	AMP-binding enzyme	[I] KOG1176 Acyl-CoA synthetase	Oxalate--CoA ligase OS=Arabidopsis thaliana GN=AAE3 PE=1 SV=1	GO:0008152//metabolic process;GO:0003824//catalytic activity
CL16519.Contig17_All	2.34667	65.6733	74.86	47.6267	62.72	62.3933			K22133//oxalate---CoA ligase [EC:6.2.1.8]+ko01100//Metabolic pathways+ko00630//Glyoxylate and dicarboxylate metabolism;K22133//oxalate---CoA ligase [EC:6.2.1.8]+ko01100//Metabolic pathways+ko00630//Glyoxylate and dicarboxylate metabolism;K22133//oxalate---CoA ligase [EC:6.2.1.8]+ko01100//Metabolic pathways+ko00630//Glyoxylate and dicarboxylate metabolism;K22133//oxalate---CoA ligase [EC:6.2.1.8]+…	XM_010673575.2 PREDICTED: Beta vulgaris subsp. vulgaris oxalate--CoA ligase (LOC104888555), mRNA	PREDICTED: oxalate--CoA ligase [Beta vulgaris subsp. vulgaris] >KMT16394.1 hypothetical protein BVRB_3g055390 [Beta vulgaris subsp. vulgaris]	AMP-binding enzyme	[I] KOG1176 Acyl-CoA synthetase	Oxalate--CoA ligase OS=Arabidopsis thaliana GN=AAE3 PE=1 SV=1
[truncated: 2,529 more rows]
