# Supplementary material for: Comparative transcriptome analysis reveals ecological adaption of cold tolerance in northward invasion of Alternanthera philoxeroides
Source: BMC Genomics. 2020 Aug 2;21:532. doi: 10.1186/s12864-020-06941-z (PMC7430914; doi:10.1186/s12864-020-06941-z)
Supplement: Supplementary file 7 — Additional file 7: Table S5. List of the expression patterns of DEGs in HK and JN under cold stress. [file 12864_2020_6941_MOESM7_ESM.xlsx]

## Sheet: Table 5
Gene ID	log2(HAINAN_12h/HAINAN_CK)	Qvalue(HAINAN_CK-vs-HAINAN_12h)	Pvalue(HAINAN_CK-vs-HAINAN_12h)	log2(HAINAN_24h/HAINAN_CK)	Qvalue(HAINAN_CK-vs-HAINAN_24h)	Pvalue(HAINAN_CK-vs-HAINAN_24h)	log2(JINAN_12h/JINAN_CK)	Qvalue(JINAN_CK-vs-JINAN_12h)	Pvalue(JINAN_CK-vs-JINAN_12h)	log2(JINAN_24h/JINAN_CK)	Qvalue(JINAN_CK-vs-JINAN_24h)	Pvalue(JINAN_CK-vs-JINAN_24h)
CL10032.Contig2_All	1.38299	2.18e-21	8.52e-22	3.29671	8.88e-220	6.53e-221	8.95585	8.4e-48	1.63e-48	11.4644	7.47e-178	6.79e-179
CL1004.Contig8_All	3.43594	2.05e-286	7.5e-288	2.71369	9.01e-139	1.06e-139	4.31232	2.78e-231	1.27e-232	3.08204	5.51e-76	1.12e-76
CL10046.Contig2_All	5.2426	1.46e-102	1.51e-103	7.80514	0	0	6.32704	5.77e-116	5.08e-117	8.72891	0	0
CL10046.Contig3_All	7.78577	1.69e-24	5.94e-25	10.7235	1.17e-121	1.56e-122	3.61288	2.26e-33	5.98e-34	6.01239	3.8e-199	3.07e-200
CL10046.Contig5_All	4.4316	3.08e-140	2.36e-141	5.66404	0	0	4.35236	3.62e-103	3.54e-104	6.09299	0	0
CL10046.Contig7_All	5.75021	1.26e-129	1.04e-130	8.22931	0	0	5.65879	6.22e-196	3.3e-197	7.89859	0	0
CL10046.Contig8_All	4.24042	9.29e-167	6.04e-168	5.18249	0	0	3.58572	9.12e-106	8.72e-107	4.96687	0	0
CL10055.Contig3_All	-5.39867	1.06e-161	7.12e-163	-5.38386	1.76e-160	1.81e-161	-2.92868	4.05e-26	1.3e-26	-4.35817	5.81e-34	2.35e-34
CL10075.Contig1_All	2.5128	1.38e-09	9.61e-10	4.03943	7.56e-37	2.92e-37	2.89064	8.33e-17	3.73e-17	3.83452	5.22e-38	1.93e-38
CL10075.Contig2_All	3.51659	1.13e-159	7.71e-161	4.5404	0	0	3.94126	1.2e-242	5.2e-244	4.6961	0	0
CL10103.Contig2_All	-6.63107	3.22e-117	2.93e-118	-7.34327	1.29e-111	1.87e-112	-8.84578	3.7e-45	7.58e-46	-5.75998	4.29e-54	1.18e-54
CL10118.Contig2_All	-0.653437	0.0410682	0.0764635	-1.7542	5.89e-05	9.09e-05	-2.39258	5.42e-09	3.78e-09	-4.18125	1.21e-13	9.7e-14
CL10123.Contig10_All	8.01176	0	0	8.73257	0	0	7.11783	0	0	7.70813	0	0
CL10123.Contig11_All	4.18308	5.53e-117	5.05e-118	6.04711	0	0	3.56117	4e-117	3.5e-118	4.5929	4.51e-269	2.68e-270
CL10123.Contig2_All	3.36525	3.78e-137	2.96e-138	4.50088	0	0	2.64855	3.81e-116	3.35e-117	3.44508	3.1e-250	1.97e-251
CL10123.Contig5_All	2.41545	2.38e-62	3.85e-63	3.40476	7.56e-171	7.27e-172	3.1079	6.35e-105	6.11e-106	4.42879	0	0
CL10131.Contig1_All	8.18343	7.11e-60	1.19e-60	3.14216	0.00426334	0.00873494
CL10132.Contig3_All	4.36538	8.65e-62	1.41e-62	5.23027	1.33e-117	1.83e-118	2.82925	5.43e-56	9.25e-57	4.14825	9.94e-182	8.82e-183
CL10140.Contig2_All	-4.69254	6.98e-43	1.57e-43	-3.56824	1.04e-36	4.05e-37	-3.8233	1.5e-41	3.29e-42	-4.08542	3e-42	1.02e-42
CL10142.Contig2_All	5.24165	5.27e-28	1.67e-28	6.82391	7.53e-79	1.5e-79	5.31289	3.39e-20	1.32e-20	8.06936	7.42e-111	1.06e-111
CL10142.Contig4_All	8.66031	4.8e-40	1.14e-40	10.8289	1.36e-128	1.72e-129	7.15803	6.34e-39	1.47e-39	9.75483	4.14e-168	3.97e-169
CL10176.Contig3_All	-4.17333	2.67e-82	3.35e-83	-4.74193	1.25e-86	2.28e-87	-2.63219	3.17e-45	6.49e-46	-4.16006	3.42e-64	8.07e-65
CL1019.Contig12_All	2.8523	2.6e-111	2.48e-112	5.14443	0	0	3.40621	1.14e-132	8.85e-134	6.0478	0	0
CL1019.Contig15_All	2.29249	4.15e-63	6.64e-64	4.31915	0	0	2.35816	3.54e-69	4.99e-70	4.45049	0	0
CL1019.Contig17_All	2.34245	2e-49	3.97e-50	4.7387	0	0	2.30307	3.24e-59	5.26e-60	4.97723	0	0
CL1019.Contig19_All	2.81969	1.92e-57	3.35e-58	4.15536	2.12e-193	1.79e-194	3.07075	7.08e-59	1.16e-59	4.50556	2.58e-199	2.09e-200
CL1019.Contig20_All	3.00639	3.71e-68	5.55e-69	5.02561	0	0	4.0649	4.65e-84	5.5e-85	6.48159	0	0
CL1019.Contig25_All	0.385985	0.0062236	0.00940699	2.60711	2.4e-144	2.73e-145	1.96031	3.86e-27	1.2e-27	4.33098	4.52e-279	2.58e-280
CL1019.Contig27_All	2.98484	1.65e-86	1.99e-87	4.22265	3.75e-261	2.33e-262	3.44712	9.63e-102	9.52e-103	4.80933	5.22e-306	2.72e-307
CL1019.Contig28_All	3.86166	9.62e-75	1.32e-75	5.57792	7.58e-277	4.43e-278	3.69431	3.72e-71	5.12e-72	5.4799	1.25e-278	7.16e-280
CL1019.Contig5_All	2.60514	2.25e-93	2.53e-94	4.69356	0	0	2.49969	2.73e-67	3.95e-68	5.46705	0	0
CL10197.Contig2_All	7.28216	5.95e-137	4.66e-138	1.74984	0.00980494	0.0217602				3.4137	0.0156384	0.0353426
CL10208.Contig1_All	-2.39311	4.23e-52	8.03e-53	-4.65128	2.1e-88	3.77e-89	-2.24223	5.15e-47	1.02e-47	-3.81842	5.44e-76	1.1e-76
CL10253.Contig1_All	5.99816	4.68e-94	5.23e-95	4.31885	3.13e-28	1.5e-28	3.32789	0.0238719	0.0402671	4.09177	0.00238789	0.00455514
CL10257.Contig1_All	8.08206	4.88e-305	1.66e-306	9.46875	0	0				3.67673	0.00832571	0.0176795
CL10257.Contig2_All	7.68411	8.77e-153	6.22e-154	9.40316	0	0
CL1029.Contig1_All	-5.21976	7.76e-90	9.03e-91	-4.20943	1.6e-82	3.04e-83	-9.45252	4.71e-63	7.23e-64	-5.87872	1.63e-81	3.1e-82
CL1029.Contig3_All	-5.42896	0	0	-4.22572	0	0	-4.87018	0	0	-4.59135	0	0
CL1029.Contig4_All	-5.48538	1.74e-124	1.5e-125	-2.76008	4.95e-81	9.58e-82	-9.63008	1.88e-69	2.64e-70	-3.48769	1.88e-74	3.87e-75
CL1029.Contig5_All	-6.21281	0	0	-4.90828	0	0	-5.86763	0	0	-6.04961	0	0
CL1029.Contig8_All	-6.40856	0	0	-4.91015	0	0	-6.57846	0	0	-5.97278	0	0
CL103.Contig2_All	10.2031	6.41e-93	7.24e-94	10.3013	2.72e-97	4.44e-98	10.307	1.42e-99	1.43e-100	9.75248	5.08e-72	1.08e-72
CL10302.Contig2_All	4.18967	4.33e-73	6.07e-74	4.23683	1.77e-75	3.67e-76	2.96678	2.49e-40	5.61e-41	2.97665	8.76e-40	3.12e-40
CL10356.Contig3_All	-2.94714	1.23e-37	3.07e-38	-2.78987	1.37e-35	5.46e-36	-4.29595	2.44e-80	3.01e-81	-3.04638	4.89e-61	1.21e-61
CL1038.Contig3_All	2.62015	7.68e-55	1.39e-55	3.38205	1.45e-116	2.02e-117	1.80127	5.76e-22	2.11e-22	4.0817	1.92e-227	1.37e-228
CL10398.Contig1_All	2.25136	1.71e-14	8.88e-15	4.75278	1.32e-138	1.56e-139	1.86395	9.97e-10	6.59e-10	4.73563	9.79e-142	1.1e-142
CL104.Contig2_All	3.9148	0	0	3.76816	0	0	4.5996	0	0	3.77185	0	0
CL104.Contig3_All	4.11161	0	0	3.75139	0	0	4.12269	0	0	3.09086	5.19e-227	3.69e-228
CL104.Contig4_All	4.06726	0	0	3.69655	0	0	4.35534	0	0	3.35398	0	0
CL10406.Contig15_All	-6.51196	0	0	-7.9886	0	0	-5.0173	0	0	-12.0583	5.88e-257	3.65e-258
CL10406.Contig20_All	-4.87274	0	0	-5.34009	0	0	-7.58815	2.38e-277	8.93e-279	-5.62867	2.09e-292	1.14e-293
CL10406.Contig29_All	-3.75263	3.72e-96	4.08e-97	-3.61572	4.79e-93	8.16e-94	-4.02074	1.07e-139	7.88e-141	-4.19478	3.18e-139	3.64e-140
CL10430.Contig3_All	5.0237	1.81e-234	8.17e-236	5.78339	0	0	5.10709	1.16e-208	5.79e-210	6.26121	0	0
CL10440.Contig1_All	-5.54117	8.04e-291	2.89e-292	-6.45524	2.53e-285	1.43e-286	-6.05477	0	0	-6.09424	0	0
CL10440.Contig3_All	-5.51277	6.44e-229	3e-230	-6.36581	2.04e-225	1.46e-226	-6.28375	1.32e-286	4.75e-288	-6.05027	5.19e-280	2.95e-281
CL10446.Contig4_All	4.72683	7.78e-190	4.41e-191	4.57272	2.41e-167	2.36e-168	2.70999	7.97e-80	9.9e-81	3.39662	1.86e-153	1.96e-154
CL10451.Contig1_All	-2.89734	1.17e-40	2.75e-41	-3.42188	7.59e-47	2.4e-47	-3.14584	1.24e-68	1.76e-69	-4.40437	2.4e-84	4.43e-85
CL10462.Contig2_All	-4.04925	1.49e-238	6.59e-240	-3.52334	3.25e-215	2.45e-216	-4.57207	7.61e-286	2.76e-287	-3.66425	1.34e-244	8.73e-246
CL10470.Contig10_All	-2.42012	1.16e-76	1.55e-77	-3.34711	4.02e-105	6.15e-106	-2.16417	5.27e-91	5.78e-92	-4.03273	8.76e-160	8.82e-161
CL10470.Contig4_All	-3.1539	2.53e-135	2.01e-136	-4.96675	2.54e-177	2.35e-178	-3.35216	1.47e-146	1.04e-147	-5.30522	4.55e-181	4.06e-182
CL10491.Contig1_All	7.16823	1.63e-64	2.55e-65	7.99889	1.61e-105	2.45e-106	5.49657	2.84e-96	2.96e-97	6.95097	1.07e-245	6.93e-247
CL10491.Contig3_All	7.39916	1.32e-183	7.77e-185	6.79824	2.14e-125	2.76e-126	7.69145	1.16e-101	1.15e-102	7.52007	2.65e-89	4.65e-90
CL10510.Contig2_All	9.08598	1.1e-50	2.14e-51	8.45201	1.52e-35	6.03e-36	7.72021	2.43e-46	4.86e-47	8.02841	4.1e-54	1.13e-54
CL10521.Contig2_All	1.798	6.49e-06	6.26e-06	4.33944	3.42e-63	8.29e-64	2.66321	4.28e-10	2.75e-10	0.996492	0.0332654	0.0812226
CL10548.Contig3_All	-3.42353	3.94e-40	9.33e-41	-4.76958	2.53e-48	7.79e-49	-3.30323	7.07e-28	2.15e-28	-4.6067	2.07e-33	8.48e-34
CL10607.Contig2_All	1.58306	0.00104347	0.00136429	4.21745	1.48e-40	5.3e-41	2.27314	5.74e-08	4.35e-08	1.09046	0.015539	0.0349419
CL10649.Contig3_All	-3.58446	7.5e-28	2.39e-28	-5.04769	6.87e-33	2.91e-33	-4.41582	2.24e-51	4.1e-52	-5.42529	3.13e-53	8.76e-54
CL10663.Contig2_All	1.67503	0.000258141	0.000305474	2.82179	1.81e-13	1.48e-13	1.96016	0.000127287	0.00013754	4.32059	2.87e-35	1.13e-35
CL10669.Contig4_All	-2.66622	2.15e-32	6.08e-33	-4.24955	1.18e-46	3.75e-47	-2.70627	3.73e-40	8.43e-41	-4.00342	3.98e-54	1.1e-54
CL10674.Contig2_All	3.17762	7.7e-98	8.32e-99	4.36905	5.62e-275	3.31e-276	2.81965	1.08e-72	1.45e-73	4.22042	7.03e-254	4.42e-255
CL10712.Contig1_All	2.33651	3.81e-07	3.24e-07	4.09167	3.36e-33	1.41e-33	1.84247	3.79e-06	3.4e-06	4.89544	6.66e-94	1.11e-94
CL10725.Contig10_All	4.07024	0	0	4.53456	0	0	3.60634	0	0	3.62191	0	0
CL10725.Contig1_All	3.74753	8.01e-134	6.42e-135	3.95228	2.14e-158	2.22e-159	9.52578	8.78e-250	3.71e-251	8.72259	1.21e-154	1.26e-155
CL1073.Contig3_All	3.40378	1.13e-151	8.06e-153	4.23829	0	0	3.77939	4.94e-198	2.6e-199	4.42636	0	0
CL10733.Contig3_All	4.99199	9.75e-261	3.97e-262	4.41695	1.75e-166	1.72e-167	4.64912	7.3e-266	2.87e-267	3.46869	1.75e-96	2.84e-97
CL10782.Contig7_All	3.97964	9.56e-57	1.68e-57	5.92559	1.5e-240	1.01e-241	3.05815	3.71e-45	7.61e-46	5.40593	1.8e-301	9.54e-303
CL10785.Contig1_All	6.76072	0	0	6.72675	0	0	6.87005	0	0	6.40452	0	0
CL10785.Contig2_All	6.7778	0	0	6.61281	0	0	6.13523	0	0	5.54296	0	0
CL10785.Contig3_All	6.6868	0	0	6.5527	0	0	6.54578	0	0	5.99592	0	0
CL10785.Contig4_All	5.43667	0	0	4.7887	0	0	5.4063	0	0	4.2787	0	0
CL10785.Contig5_All	6.42934	0	0	6.38957	0	0	6.61581	0	0	6.05751	0	0
CL10790.Contig1_All	-8.58962	1e-39	2.39e-40	-6.56486	2.37e-46	7.55e-47	-9.81102	1.32e-76	1.7e-77	-9.72521	1.59e-75	3.23e-76
CL10790.Contig2_All	-2.91553	0	0	-3.72553	0	0	-3.3241	0	0	-4.40701	0	0
CL10790.Contig4_All	-2.94765	0	0	-3.64095	0	0	-3.21861	0	0	-4.17887	0	0
CL108.Contig10_All	-4.07697	8.22e-297	2.89e-298	-6.7631	0	0	-2.42639	1.91e-126	1.55e-127	-5.96526	5.46e-217	4.06e-218
CL108.Contig29_All	-2.96431	1.44e-105	1.44e-106	-10.2651	3.18e-100	5.06e-101	-2.12833	3.37e-37	8.13e-38	-1.7123	1.34e-27	6.39e-28
CL1082.Contig3_All	-5.82897	3.47e-265	1.39e-266	-6.64628	9.14e-258	5.75e-259	-5.48147	2.39e-141	1.74e-142	-4.42732	2.38e-129	2.93e-130
CL1082.Contig4_All	-4.30945	0	0	-4.94483	0	0	-4.32468	0	0	-4.6203	0	0
CL10856.Contig6_All	1.4213	9.1e-11	5.85e-11	4.48073	4.74e-266	2.88e-267	2.05737	1.45e-20	5.58e-21	4.64488	6.38e-234	4.4e-235
CL10856.Contig8_All	1.45459	3.49e-11	2.18e-11	5.22572	0	0	2.64029	9.6e-34	2.51e-34	5.46542	0	0
CL10877.Contig1_All	5.55706	2.32e-153	1.64e-154	3.91546	6.23e-44	2.08e-44	6.17589	6.92e-10	4.52e-10	5.84666	3.5e-08	3.92e-08
CL10878.Contig1_All	6.7694	0	0	5.98306	1.31e-254	8.34e-256	7.87483	0	0	7.04879	6e-229	4.24e-230
CL10878.Contig2_All	6.66914	0	0	6.28877	0	0	6.49033	0	0	5.9692	0	0
CL10878.Contig3_All	9.29142	0	0	8.27197	9.82e-217	7.33e-218	9.18804	0	0	8.06417	9.13e-165	8.91e-166
CL10931.Contig1_All	4.06512	1.63e-111	1.56e-112	4.16843	1.39e-120	1.87e-121	4.62651	1.01e-226	4.65e-228	3.66753	3.72e-100	5.83e-101
CL10931.Contig2_All	3.98401	7.2e-135	5.73e-136	4.12931	4.06e-151	4.4e-152	4.56097	9.84e-287	3.55e-288	3.76967	2.1e-145	2.32e-146
CL10945.Contig1_All	-1.63863	3.77e-30	1.13e-30	-4.39477	2.16e-80	4.22e-81	-2.56108	1.89e-52	3.4e-53	-2.41144	6.84e-48	2.09e-48
CL10964.Contig2_All	-5.98527	1.7e-105	1.71e-106	-4.61288	3.12e-100	4.97e-101	-4.87054	6.46e-92	7.03e-93	-5.35537	1.96e-91	3.34e-92
CL10973.Contig1_All	-2.42348	1.03e-300	3.6e-302	-4.0252	0	0	-1.04625	9.14e-43	1.96e-43	-2.41191	1.3e-134	1.54e-135
CL1098.Contig13_All	5.7905	0	0	4.36269	3.7e-179	3.38e-180	4.97025	0	0	2.79925	5.24e-77	1.05e-77
CL110.Contig10_All	6.09321	4.14e-113	3.9e-114	6.79699	1.51e-177	1.39e-178	5.7763	3.03e-117	2.65e-118	6.14025	7.77e-146	8.54e-147
CL110.Contig32_All	3.50824	6.09e-71	8.77e-72	4.47894	5.45e-159	5.63e-160	6.48387	1.12e-73	1.49e-74	7.46343	3.06e-132	3.69e-133
CL110.Contig42_All	3.8652	8.14e-125	6.98e-126	4.90169	1.25e-283	7.13e-285	3.08886	1.91e-80	2.36e-81	4.46857	5.52e-261	3.38e-262
CL11030.Contig1_All	-3.42309	7.96e-139	6.16e-140	-0.116341	0.0500351	0.130618	-4.71117	1.22e-148	8.47e-150	0.638609	2.11e-18	1.37e-18
CL1106.Contig1_All	2.98411	3.69e-118	3.34e-119	3.30245	5.91e-160	6.07e-161	3.08777	1.26e-113	1.13e-114	4.03717	1.12e-260	6.86e-262
CL1106.Contig28_All	-6.42639	2.81e-143	2.1e-144	-5.71969	5.82e-144	6.62e-145	-4.87563	2.97e-73	3.98e-74	-4.74993	9.01e-71	1.94e-71
CL1106.Contig30_All	-4.39718	6.16e-36	1.6e-36	-3.77897	6.35e-33	2.69e-33	-4.47112	6.11e-35	1.56e-35	-3.3727	1.01e-28	4.67e-29
CL11064.Contig2_All	5.10981	1.33e-39	3.18e-40	4.58093	5.94e-27	2.95e-27	5.57098	7.68e-56	1.31e-56	5.34024	1.9e-46	5.96e-47
CL11084.Contig3_All	-2.92124	2.19e-195	1.21e-196	-3.27933	1.03e-215	7.75e-217	-3.55153	4.75e-297	1.63e-298	-4.43482	0	0
CL11084.Contig4_All	-3.15129	2.57e-241	1.12e-242	-3.46859	8.13e-260	5.07e-261	-3.70451	0	0	-4.18449	0	0
CL11084.Contig5_All	-3.2961	0	0	-4.08345	0	0	-4.22474	0	0	-5.10769	0	0
CL111.Contig20_All	4.29234	0	0	4.56227	0	0	4.57268	0	0	4.16831	0	0
CL111.Contig28_All	3.99751	0	0	4.11614	0	0	4.00931	0	0	3.80916	0	0
CL111.Contig5_All	4.18521	0	0	4.26115	0	0	4.03248	0	0	3.75787	0	0
CL11101.Contig1_All	-3.5865	2.35e-124	2.02e-125	-4.66618	1.48e-143	1.69e-144	-4.35328	1.5e-160	9.68e-162	-4.60918	3.72e-160	3.74e-161
CL11101.Contig2_All	-4.01394	6.35e-121	5.62e-122	-5.04655	1.42e-132	1.75e-133	-4.31925	3.6e-129	2.88e-130	-5.11974	1.07e-133	1.27e-134
CL11138.Contig1_All	3.83773	1.12e-164	7.38e-166	4.22567	3.61e-226	2.58e-227	4.56459	1.54e-179	8.92e-181	5.15464	2.28e-272	1.34e-273
CL11138.Contig2_All	4.44956	0	0	5.34684	0	0	2.41347	1.72e-194	9.19e-196	4.08377	0	0
CL11138.Contig3_All	4.87964	1.54e-53	2.86e-54	5.94766	8.38e-113	1.2e-113	8.76048	8.74e-68	1.25e-68	9.1015	6.45e-80	1.25e-80
CL11138.Contig4_All	4.48047	0	0	5.58282	0	0	2.79671	0	0	4.43202	0	0
CL1114.Contig13_All	3.20363	1.31e-143	9.84e-145	4.5314	0	0	3.93245	7.22e-219	3.45e-220	5.11969	0	0
CL1114.Contig18_All	2.85858	1.38e-126	1.17e-127	4.30625	0	0	3.61869	1.5e-183	8.5e-185	4.95639	0	0
CL1114.Contig20_All	1.79921	3.74e-64	5.91e-65	3.59925	0	0	2.60547	1.23e-187	6.83e-189	4.21718	0	0
CL1114.Contig29_All	3.79936	1.35e-139	1.04e-140	4.60858	1.31e-268	7.92e-270	3.51077	2.36e-91	2.58e-92	4.20223	1.02e-160	1.02e-161
CL1117.Contig1_All	7.89953	9.75e-224	4.68e-225	7.99843	1.69e-235	1.16e-236	2.71181	1.46e-159	9.47e-161	2.67456	4.4e-149	4.76e-150
CL1117.Contig32_All	6.0199	0	0	5.90569	0	0	3.07536	1.46e-233	6.58e-235	2.80749	8.65e-173	8.07e-174
CL11182.Contig2_All	-4.97821	0	0	-4.27042	0	0	-2.24905	2.21e-155	1.47e-156	-2.24085	1.81e-150	1.94e-151
CL11182.Contig4_All	-5.12126	2.28e-159	1.56e-160	-3.63048	1.56e-133	1.9e-134	-1.15722	1.61e-16	7.31e-17	-1.11201	2.3e-15	1.7e-15
CL11184.Contig1_All	4.24013	0	0	3.46752	4.25e-164	4.25e-165	4.86395	2.53e-21	9.51e-22	3.96624	4.73e-11	4.37e-11
CL1119.Contig10_All	6.57689	0	0	5.36176	0	0	6.58913	0	0	4.35762	0	0
CL1119.Contig11_All	5.31917	0	0	4.49287	0	0	5.86126	0	0	4.10133	0	0
CL1119.Contig12_All	6.22172	0	0	4.98492	0	0	6.84744	0	0	4.43807	2.07e-243	1.36e-244
CL1119.Contig13_All	7.35449	0	0	5.30847	2.43e-108	3.62e-109	4.77568	0	0	2.42402	3.64e-37	1.37e-37
CL1119.Contig14_All	7.45245	0	0	6.18127	8.02e-204	6.39e-205	7.80873	0	0	5.58171	7.54e-102	1.16e-102
CL1119.Contig15_All	5.36355	0	0	3.98543	0	0	5.78077	0	0	3.62903	0	0
CL1119.Contig2_All	4.96764	6.44e-178	3.93e-179	4.01368	1.21e-83	2.28e-84	5.95036	2.82e-208	1.41e-209	3.80119	1.68e-40	5.89e-41
CL1119.Contig3_All	5.91002	0	0	4.93361	0	0	5.86191	0	0	4.07308	3.13e-247	2.02e-248
CL1119.Contig4_All	5.9223	0	0	4.20006	0	0	6.7024	0	0	3.85602	2.3e-176	2.11e-177
CL1119.Contig5_All	5.82007	0	0	4.51587	0	0	6.14301	0	0	4.05636	0	0
CL1119.Contig6_All	5.84717	0	0	4.32653	0	0	6.07982	0	0	3.68515	0	0
CL1119.Contig7_All	5.444	0	0	4.40857	0	0	5.91456	0	0	3.97741	0	0
CL1119.Contig8_All	6.29421	0	0	5.1621	0	0	6.43042	0	0	4.48439	0	0
CL1119.Contig9_All	5.62437	0	0	4.32148	0	0	5.8088	0	0	3.48604	0	0
CL11197.Contig1_All	2.67647	2.81e-06	2.6e-06	4.31527	2.15e-23	1.19e-23	1.83091	0.000771502	0.000939086	4.04623	7.61e-26	3.83e-26
CL1125.Contig38_All	0.826407	5.1e-10	3.45e-10	1.94881	4.87e-71	1.06e-71	3.08879	1.66e-52	2.98e-53	4.39465	1.19e-159	1.2e-160
CL1127.Contig42_All	-1.77495	3.11e-103	3.19e-104	-4.10227	1.74e-242	1.16e-243	-1.85826	4.86e-101	4.84e-102	-4.32604	1.03e-224	7.39e-226
CL11289.Contig1_All	4.61724	0	0	4.01342	6.45e-242	4.3e-243	4.67886	0	0	3.69282	6.23e-155	6.47e-156
CL11289.Contig2_All	5.04365	1.99e-149	1.44e-150	4.76521	1.54e-120	2.07e-121	4.93862	4.79e-131	3.77e-132	4.11874	1.75e-67	3.96e-68
CL11289.Contig3_All	5.49339	0	0	5.39163	0	0	5.46631	0	0	4.85926	0	0
CL11289.Contig4_All	4.76621	0	0	3.97273	0	0	4.88607	0	0	3.59972	3.14e-242	2.08e-243
CL11289.Contig5_All	4.86393	3.51e-104	3.57e-105	5.09806	5.06e-123	6.66e-124	5.25246	4.71e-126	3.84e-127	4.45229	1.72e-67	3.89e-68
CL11289.Contig6_All	4.81912	1.23e-259	5.04e-261	4.69553	1.78e-234	1.22e-235	5.67295	1.47e-281	5.43e-283	4.78935	2.77e-144	3.08e-145
CL11289.Contig7_All	5.60211	1.52e-101	1.58e-102	4.70838	4.79e-53	1.36e-53	4.11828	8.79e-85	1.03e-85	2.92136	1.59e-28	7.41e-29
CL1129.Contig1_All	-1.07826	1.25e-08	9.33e-09	-3.54329	3.66e-34	1.51e-34	-1.88458	8.44e-31	2.38e-31	-9.16632	1.04e-55	2.8e-56
CL1130.Contig8_All	3.35609	2e-177	1.22e-178	3.90158	1.12e-286	6.33e-288	3.34025	3.74e-239	1.64e-240	4.46438	0	0
CL11320.Contig3_All	-1.77551	4.18e-26	1.4e-26	-4.05616	1.71e-59	4.38e-60	-2.26033	3.96e-53	7.05e-54	-4.12781	2.61e-89	4.58e-90
CL1133.Contig1_All	3.5884	0	0	2.29064	1.44e-154	1.53e-155	4.22304	0	0	3.32277	4.89e-301	2.59e-302
CL11368.Contig3_All	-3.98822	7.84e-66	1.21e-66	-4.60623	2.24e-70	4.95e-71	-4.73257	2.55e-46	5.11e-47	-3.02238	8.65e-34	3.52e-34
CL11368.Contig4_All	-2.12852	3.14e-27	1.02e-27	-8.78913	5.99e-45	1.95e-45	-1.40425	3.6e-10	2.31e-10	-3.83412	9.23e-29	4.27e-29
CL11378.Contig1_All	11.6677	2.57e-200	1.38e-201				10.1301	1.37e-90	1.51e-91
CL11393.Contig5_All	4.4588	1.34e-254	5.56e-256	4.01479	4.56e-176	4.23e-177	4.14229	1.3e-237	5.76e-239	3.63207	2.56e-149	2.76e-150
CL114.Contig18_All	4.559	3.1e-222	1.5e-223	4.2098	5.48e-167	5.38e-168	3.78916	1.94e-213	9.49e-215	3.01555	2.77e-101	4.3e-102
CL1143.Contig11_All	12.7654	0	0	14.6557	0	0	7.5085	0	0	9.3716	0	0
CL1143.Contig13_All	7.50824	2.28e-40	5.37e-41	9.56576	1.59e-129	2e-130	5.65047	1.16e-69	1.63e-70	7.00803	6.4e-165	6.24e-166
CL1143.Contig16_All	5.96988	0	0	6.19009	0	0	6.32816	0	0	6.24741	0	0
CL1143.Contig19_All	11.9203	4.86e-228	2.27e-229	12.6068	0	0	11.1057	8.8e-152	5.99e-153	10.2947	2.63e-96	4.3e-97
CL1143.Contig1_All	10.5312	1.18e-110	1.13e-111	10.1401	2.78e-89	4.93e-90	5.71506	1.92e-198	1.01e-199	3.3576	9.1e-31	3.99e-31
CL1143.Contig20_All	6.68783	0	0	6.11301	0	0	6.06307	0	0	5.62062	0	0
CL1143.Contig21_All	11.6553	4.88e-199	2.64e-200	12.3234	7.82e-278	4.54e-279	11.3988	8.79e-177	5.16e-178	10.774	4.22e-124	5.42e-125
CL1143.Contig22_All	3.14338	0	0	4.62066	0	0	2.87646	0	0	5.02742	0	0
CL1143.Contig25_All	6.13647	0	0	6.6064	0	0	5.77139	0	0	5.75792	0	0
CL1143.Contig28_All	5.28361	0	0	4.61305	0	0	5.36176	0	0	4.73271	0	0
CL1143.Contig3_All	7.02206	0	0	7.30147	0	0	6.48588	0	0	6.24883	9.04e-272	5.3e-273
CL1143.Contig4_All	3.75633	3.54e-71	5.08e-72	4.67533	5.04e-149	5.55e-150	5.1435	2.51e-95	2.64e-96	6.18848	2.23e-191	1.88e-192
CL1143.Contig6_All	7.97632	2.74e-27	8.89e-28	12.3821	3.27e-286	1.85e-287	5.32082	6.87e-49	1.31e-49	8.37322	0	0
CL1143.Contig9_All	7.44368	0	0	7.35523	0	0	5.66549	0	0	5.83863	0	0
CL11452.Contig6_All	6.89784	3.59e-219	1.76e-220	6.98884	2.26e-230	1.58e-231	10.5117	4.96e-111	4.54e-112	11.4436	5.95e-176	5.47e-177
CL11452.Contig7_All	2.64523	1.65e-207	8.52e-209	4.1351	0	0	3.33314	0	0	4.49053	0	0
CL11466.Contig2_All	3.61469	7.49e-18	3.36e-18	6.15617	2.31e-115	3.24e-116	2.21242	1.39e-08	1e-08	5.48144	2.74e-133	3.27e-134
CL11483.Contig3_All	5.7094	0	0	6.25889	0	0	5.20048	0	0	5.87129	0	0
CL11483.Contig4_All	6.43976	6.17e-101	6.49e-102	7.24607	6.98e-167	6.86e-168	6.95696	9.5e-77	1.22e-77	7.91738	7.63e-134	9.08e-135
CL11517.Contig2_All	8.99811	2.74e-48	5.56e-49	9.74037	4.95e-72	1.07e-72	8.84495	1.65e-88	1.85e-89	8.29571	4.14e-63	9.95e-64
CL11529.Contig1_All	-4.04409	2.26e-179	1.37e-180	-4.03509	7.99e-178	7.37e-179	-3.09346	1.8e-95	1.89e-96	-3.77961	4.03e-109	5.83e-110
CL11534.Contig2_All	-2.6207	1.76e-18	7.71e-19	-5.83548	4.43e-29	2.07e-29	-3.78845	8.57e-35	2.19e-35	-4.70264	5.47e-38	2.02e-38
CL11543.Contig1_All	2.5899	1.17e-47	2.41e-48	4.09409	1.12e-194	9.35e-196	3.1695	2.84e-81	3.46e-82	4.47208	2.46e-244	1.61e-245
CL11543.Contig2_All	1.84325	9.34e-35	2.5e-35	3.85317	1.17e-291	6.47e-293	2.72049	6.41e-108	6.02e-109	4.06363	0	0
CL11543.Contig3_All	2.6947	8.05e-243	3.5e-244	4.16978	0	0	3.25147	0	0	4.22079	0	0
CL11548.Contig1_All	5.96587	0	0	6.32155	0	0	5.49731	0	0	5.4527	0	0
CL11548.Contig2_All	5.37215	0	0	5.66277	0	0	5.02731	0	0	4.57934	0	0
CL11548.Contig3_All	4.48387	0	0	4.37413	0	0	3.72302	0	0	3.19599	0	0
CL11548.Contig4_All	4.41716	4.72e-122	4.14e-123	4.63778	5.73e-144	6.52e-145	4.78422	2.57e-150	1.77e-151	4.01689	1.05e-79	2.04e-80
CL11582.Contig1_All	-6.31055	7.27e-11	4.65e-11	-5.28578	5.81e-11	5.5e-11	2.00596	0.00146905	0.0018766	-1.23016	0.101233	0.283514
CL11582.Contig4_All	-4.98163	5.4e-238	2.4e-239	-4.62667	1.94e-230	1.35e-231	-0.264408	0.0259907	0.0443099	-2.16792	3.52e-31	1.53e-31
CL11589.Contig1_All	5.2211	0	0	4.23045	3.75e-174	3.53e-175	5.06414	4.57e-270	1.77e-271	3.92148	8.31e-107	1.22e-107
CL11609.Contig2_All	4.42209	1.65e-50	3.21e-51	4.17636	1.76e-41	6.18e-42	4.00168	2.44e-41	5.37e-42	2.86735	4.47e-15	3.35e-15
CL11609.Contig3_All	4.87441	0	0	5.06779	0	0	4.46896	7.92e-280	2.95e-281	4.34709	7.78e-247	5.03e-248
CL11654.Contig5_All	-3.10126	7.74e-201	4.14e-202	-4.87026	7.9e-266	4.81e-267	-2.88282	9.58e-161	6.17e-162	-3.92279	1.85e-201	1.48e-202
CL11662.Contig2_All	-4.05581	1.77e-79	2.3e-80	-4.32055	9.69e-82	1.86e-82	-5.29569	3.24e-102	3.19e-103	-4.49939	9.87e-95	1.63e-95
CL1168.Contig16_All	2.89473	1.85e-294	6.56e-296	3.06978	0	0	3.70826	5.98e-281	2.22e-282	4.38817	0	0
CL11699.Contig1_All	-4.49239	0	0	-3.44625	2.08e-286	1.17e-287	-4.97132	2.38e-131	1.87e-132	-3.07815	8e-95	1.32e-95
CL11770.Contig3_All	3.63197	0.0117749	0.0191324	3.65673	0.00838062	0.0183181	6.4654	1.16e-11	6.74e-12	4.67673	0.000204975	0.000332714
CL11788.Contig3_All	4.86181	0	0	5.05843	0	0	4.48154	6.75e-304	2.26e-305	4.72707	0	0
CL11789.Contig27_All	5.68158	6.12e-187	3.52e-188	6.83906	0	0	2.96243	6.73e-88	7.62e-89	4.64374	0	0
CL1181.Contig10_All	3.72357	0	0	3.64629	0	0	4.83036	0	0	4.03377	0	0
CL1181.Contig6_All	3.28858	1.62e-219	7.91e-221	3.19309	7.66e-199	6.3e-200	4.51028	0	0	3.47057	1.18e-179	1.06e-180
CL11856.Contig2_All	-2.59626	7.06e-60	1.19e-60	-4.6877	3.76e-93	6.4e-94	-2.35462	6.68e-47	1.32e-47	-4.38983	1.86e-77	3.7e-78
CL11886.Contig3_All	6.55546	3.98e-108	3.91e-109	4.63602	7.97e-29	3.75e-29	6.82474	5.21e-116	4.59e-117	4.68226	1.52e-26	7.51e-27
CL11910.Contig2_All	-9.27899	0	0	-10.5761	0	0	-12.0229	1.06e-244	4.53e-246	-9.84625	0	0
CL11914.Contig2_All	-2.58527	1.08e-83	1.34e-84	-4.323	1.52e-126	1.94e-127	-3.66892	3.96e-144	2.84e-145	-4.83104	2.91e-162	2.88e-163
CL11956.Contig17_All	-1.18875	1.25e-10	8.1e-11	-1.99997	5.13e-21	3.08e-21	-7.56161	6.37e-22	2.34e-22	-0.691038	0.00209928	0.00396536
CL11970.Contig1_All	0.53243	0.163442	0.369343	2.72712	2.3e-11	2.12e-11	0.853962	0.131712	0.278339	4.80327	2.4e-32	1.01e-32
CL12.Contig57_All	1.84192	1.73e-28	5.43e-29	4.32447	0	0	2.60375	4.45e-47	8.77e-48	5.11459	0	0
CL12017.Contig1_All	4.48812	0	0	4.50898	0	0	4.59586	0	0	3.93831	0	0
CL12022.Contig2_All	-2.68618	1.23e-80	1.57e-81	-4.63313	1.2e-120	1.61e-121	-2.07337	3.08e-42	6.68e-43	-2.93117	1.83e-60	4.55e-61
CL12040.Contig1_All	-0.85515	0.000114857	0.000129334	-1.30169	6.76e-08	7.87e-08	0.0799655	0.332574	0.862616	4.27011	2.49e-78	4.9e-79
CL12058.Contig1_All	-3.6867	5.13e-75	7.02e-76	-4.89108	3.19e-86	5.84e-87	-4.20956	1.99e-96	2.07e-97	-6.27301	7.74e-102	1.19e-102
CL12058.Contig4_All	-4.36984	9.26e-75	1.27e-75	-5.43933	2.2e-79	4.36e-80	-4.43581	5.03e-87	5.76e-88	-5.51511	4.98e-90	8.67e-91
CL12075.Contig2_All	-6.3408	4.31e-126	3.66e-127	-4.4845	2.91e-119	3.95e-120	-4.51301	2.29e-24	7.78e-25	-3.35712	5.02e-20	3.06e-20
CL12087.Contig2_All	0.0408938	0.33117	0.875193	-1.21267	0.000118108	0.00018959	-0.415246	0.0432645	0.0782092	-4.52978	2.79e-20	1.69e-20
CL12088.Contig1_All	4.97402	2.28e-58	3.92e-59	4.11431	2.66e-30	1.2e-30	4.37239	9.3e-54	1.64e-54	4.47463	9.03e-57	2.38e-57
CL12088.Contig2_All	5.32278	0	0	4.84445	0	0	4.70091	0	0	4.83228	0	0
CL12088.Contig3_All	5.08757	0	0	4.49886	0	0	4.07743	0	0	4.19274	0	0
CL12112.Contig2_All	-9.21279	4.28e-56	7.61e-57	-9.18802	5.42e-56	1.47e-56	-7.63356	7.7e-23	2.75e-23	-7.54775	1.46e-22	8.17e-23
CL12112.Contig3_All	-8.77107	5.99e-44	1.31e-44	-8.7463	6.75e-44	2.25e-44	-4.61814	0.000316067	0.000361569	-4.53233	0.00028019	0.000463055
CL1213.Contig3_All	-5.28704	0	0	-4.25376	0	0	-6.34916	0	0	-3.4667	0	0
CL1213.Contig4_All	-1.48386	5.86e-80	7.56e-81	-4.01804	4.67e-239	3.15e-240	-1.73239	4.9e-78	6.2e-79	-1.79758	6.13e-80	1.19e-80
CL12168.Contig1_All	0.261447	0.263794	0.66029	-3.37713	0.00139215	0.00261755	-2.87249	9.55e-09	6.79e-09	-6.43053	5.83e-12	5.11e-12
CL12206.Contig1_All	9.68942	1.79e-70	2.59e-71	10.2659	1.78e-95	2.96e-96	7.80793	2.42e-102	2.38e-103	8.1015	1.87e-118	2.51e-119
CL12206.Contig2_All	6.77479	6.03e-235	2.72e-236	6.71221	4.97e-224	3.59e-225	6.92161	5.48e-272	2.11e-273	6.29856	7.13e-177	6.51e-178
CL12206.Contig3_All	6.74154	6.61e-86	8.03e-87	7.44886	2.48e-132	3.05e-133	7.20256	1.75e-99	1.77e-100	7.4898	2.15e-115	2.96e-116
CL12207.Contig3_All	0.347023	0.137104	0.301088	0.584347	0.0286869	0.0707925	6.4808	1.83e-64	2.75e-65	3.72313	2.04e-09	2.09e-09
CL12207.Contig5_All	1.73481	7.24e-05	7.93e-05	0.106218	0.25821	0.856013	8.19961	1.88e-62	2.91e-63	4.50416	1.3e-06	1.66e-06
CL12253.Contig1_All	8.59003	4.65e-224	2.23e-225	10.0769	0	0	9.04214	6.97e-99	7.1e-100	10.7111	1.19e-238	8e-240
CL12253.Contig2_All	8.92045	7.1e-181	4.25e-182	8.79969	1.17e-167	1.14e-168	5.91466	5.34e-152	3.63e-153	5.49007	2.47e-110	3.53e-111
CL12255.Contig1_All	-2.85036	1.1e-40	2.57e-41	-5.02638	1.51e-58	3.94e-59	-2.58651	5.27e-26	1.7e-26	-3.29482	6.56e-32	2.8e-32
CL12280.Contig1_All	3.76246	0	0	4.37125	0	0	3.59787	0	0	3.78781	0	0
CL12280.Contig2_All	4.33476	0	0	4.66798	0	0	4.69239	0	0	3.83406	4.87e-281	2.75e-282
CL12288.Contig2_All	-4.32571	0	0	-3.65686	0	0	-3.26986	0	0	-1.87146	1.53e-223	1.1e-224
CL12315.Contig3_All	-4.54112	1.98e-101	2.07e-102	-7.17932	6.1e-101	9.66e-102	-3.88712	4.92e-65	7.36e-66	-5.8717	1.77e-72	3.74e-73
CL1232.Contig22_All	2.62421	4.83e-122	4.23e-123	4.00903	0	0	2.74018	4.61e-139	3.42e-140	3.88308	0	0
CL12329.Contig2_All	-3.63342	0	0	-4.92904	0	0	-4.28076	0	0	-5.4401	0	0
CL12363.Contig4_All	4.52708	1.72e-232	7.84e-234	4.10706	1.33e-164	1.32e-165	4.02042	5.97e-182	3.42e-183	4.0099	2.21e-175	2.04e-176
CL12368.Contig2_All	4.50951	0	0	3.87183	2.83e-213	2.16e-214	5.14762	0	0	4.56765	2.38e-233	1.65e-234
CL12414.Contig2_All	-5.76035	4.18e-53	7.81e-54	-5.41366	1.2e-52	3.42e-53	-7.2655	1.12e-69	1.57e-70	-9.17969	4.05e-56	1.08e-56
CL12420.Contig1_All	-1.56443	1.68e-05	1.7e-05	-2.12463	1.1e-07	1.3e-07	-1.9811	7.65e-13	4.17e-13	-4.11768	2.13e-24	1.12e-24
CL12433.Contig3_All	-5.59315	5.12e-92	5.84e-93	-2.17224	6.02e-46	1.93e-46	-3.75572	2.08e-44	4.33e-45	-1.77743	3.4e-20	2.06e-20
CL12461.Contig1_All	9.55846	6.7e-130	5.51e-131	5.97746	4.85e-16	3.54e-16	5.34795	3.25e-06	2.9e-06
CL12461.Contig2_All	8.69758	0	0	1.53662	1.43e-07	1.71e-07	7.54077	1.4e-21	5.21e-22	3.67673	0.00832571	0.0176795
CL1248.Contig15_All	3.97569	8.91e-140	6.84e-141	4.38856	1.53e-194	1.28e-195	3.32591	2.08e-99	2.11e-100	3.45529	4.82e-109	6.98e-110
CL1248.Contig4_All	5.55146	0	0	6.44474	0	0	4.60522	0	0	5.03689	0	0
CL12490.Contig2_All	0.0283366	0.351174	0.939998	1.95583	5.92e-13	5e-13	7.29598	9.13e-19	3.77e-19	8.2646	8.25e-32	3.53e-32
CL12512.Contig3_All	9.12254	1.03e-51	1.96e-52				4.01674	0.00381671	0.00528051
CL12520.Contig1_All	12.2759	2.5e-273	9.69e-275	4.07177	0.00242263	0.00476106				3.67673	0.00832571	0.0176795
CL12567.Contig1_All	-1.04493	2.64e-20	1.07e-20	-2.78541	2.99e-74	6.27e-75	-1.94758	7.56e-72	1.03e-72	-4.13698	3.36e-146	3.68e-147
CL12567.Contig2_All	-1.34792	1.22e-84	1.5e-85	-3.77709	4.62e-281	2.65e-282	-1.60415	5.41e-105	5.2e-106	-4.28702	2.24e-285	1.25e-286
CL12567.Contig3_All	-1.18587	7.47e-19	3.22e-19	-3.34529	1.58e-66	3.65e-67	-1.32049	2.16e-22	7.82e-23	-4.46345	7.72e-80	1.5e-80
CL12616.Contig2_All	4.48622	0	0	3.53323	8.16e-137	9.76e-138	4.75629	0	0	3.76519	1.16e-155	1.2e-156
CL12616.Contig4_All	4.33057	8.5e-247	3.64e-248	3.90503	2.81e-172	2.67e-173	4.84062	1.71e-306	5.7e-308	4.42667	3.3e-216	2.46e-217
CL1263.Contig2_All	6.39684	4.43e-136	3.49e-137	5.22818	4.55e-61	1.14e-61	5.73781	6.07e-158	3.97e-159	4.19265	4.33e-49	1.29e-49
CL12636.Contig2_All	7.9545	0	0	3.40742	2.42e-30	1.1e-30	4.08269	2.97e-19	1.2e-19	2.36559	7.82e-05	0.000120251
CL12636.Contig3_All	12.8569	0	0	4.92676	4.88e-05	7.47e-05				4.71353	0.000170044	0.000272884
CL12642.Contig3_All	-4.31712	4.93e-63	7.91e-64	-3.3631	3.28e-53	9.3e-54	-3.86543	3.03e-51	5.55e-52	-2.68468	9.19e-37	3.5e-37
CL1266.Contig4_All	3.9412	4e-44	8.76e-45	3.82821	5.05e-40	1.82e-40	4.32905	1.81e-47	3.54e-48	4.38994	1.39e-48	4.18e-49
CL1266.Contig6_All	4.36794	0	0	4.14003	0	0	4.64916	0	0	4.54667	0	0
CL12661.Contig1_All	-3.7525	4.59e-55	8.29e-56	-6.48097	3.1e-63	7.52e-64	-4.91494	3.43e-69	4.83e-70	-7.33114	5.37e-65	1.25e-65
CL12680.Contig1_All	2.63494	8.76e-11	5.62e-11	1.56307	0.000726361	0.00130438	4.25294	3.2e-34	8.28e-35	1.69525	0.0010644	0.00191149
CL12695.Contig1_All	4.89166	1.49e-101	1.56e-102	3.26291	9.64e-27	4.81e-27	4.09343	9.1e-34	2.38e-34	3.22563	4.46e-16	3.19e-16
CL12713.Contig1_All	-5.44986	9.26e-62	1.51e-62	-5.64171	1.35e-61	3.35e-62	-5.14981	4.93e-41	1.09e-41	-5.73549	1.44e-40	5.05e-41
CL12713.Contig2_All	-5.21196	0	0	-5.50502	0	0	-5.15204	0	0	-5.25385	0	0
CL12713.Contig3_All	-5.55791	0	0	-6.66105	0	0	-5.20368	0	0	-5.47887	0	0
CL12777.Contig4_All	-3.29178	8.35e-99	8.94e-100	-4.42615	1.88e-119	2.54e-120	-3.4582	3.47e-99	3.52e-100	-4.55904	2.64e-114	3.65e-115
CL1278.Contig10_All	4.70244	0	0	5.0364	0	0	4.82933	0	0	5.27202	0	0
CL1278.Contig12_All	4.19809	3e-128	2.5e-129	4.706	4.05e-190	3.47e-191	5.94751	5.17e-195	2.76e-196	6.40637	2.03e-257	1.26e-258
CL1278.Contig1_All	3.68033	4.44e-129	3.68e-130	4.48671	1.55e-250	1e-251	3.56533	7.29e-136	5.54e-137	4.55133	2.81e-301	1.49e-302
CL1278.Contig2_All	3.622	2.33e-282	8.68e-284	4.34556	0	0	3.6968	0	0	4.23915	0	0
CL1278.Contig8_All	6.21636	0	0	7.10288	0	0	5.68832	0	0	6.14487	0	0
CL1281.Contig2_All	5.42851	0	0	3.09896	9.15e-52	2.66e-52	4.51587	4.61e-217	2.21e-218	1.99429	1.16e-18	7.43e-19
CL12838.Contig2_All	-8.15781	6.66e-61	1.1e-61	-4.85506	3.15e-67	7.22e-68	-4.67364	1.37e-30	3.89e-31	-4.12246	2.71e-28	1.27e-28
CL12869.Contig1_All	4.14545	2.51e-80	3.22e-81	4.00707	2.76e-71	6.02e-72	4.28412	5.48e-126	4.46e-127	3.24323	6.33e-50	1.87e-50
CL12869.Contig2_All	4.86107	6.85e-35	1.83e-35	6.72906	4.29e-123	5.65e-124	4.81086	4.63e-44	9.68e-45	5.45697	2.85e-68	6.37e-69
CL12869.Contig4_All	5.32694	1.58e-132	1.28e-133	4.24377	2.87e-58	7.5e-59	5.874	3.04e-145	2.16e-146	4.01971	5.39e-36	2.09e-36
CL12869.Contig6_All	4.38641	1.06e-75	1.43e-76	3.79604	1.46e-46	4.62e-47	5.07047	1.03e-67	1.48e-68	4.96304	4.84e-61	1.2e-61
CL12873.Contig1_All	-10.0539	0	0	-5.30373	0	0	-13.4773	1.1e-193	5.94e-195	-5.89925	0	0
CL12876.Contig1_All	8.10871	2.96e-220	1.44e-221	8.35587	1.13e-252	7.28e-254	5.95471	1.97e-294	6.83e-296	6.11828	0	0
CL12876.Contig2_All	6.33902	4.47e-21	1.77e-21	5.78809	4.81e-15	3.66e-15	4.93276	2.22e-22	8.02e-23	5.14053	2.32e-25	1.19e-25
CL12876.Contig3_All	4.79636	3.03e-243	1.31e-244	5.37436	0	0	7.43683	9.26e-268	3.62e-269	7.68152	5.01e-302	2.65e-303
CL12876.Contig4_All	6.32252	1.91e-186	1.1e-187	6.9146	4.07e-271	2.43e-272	5.24503	7.79e-202	4.02e-203	6.27656	0	0
CL12878.Contig2_All	8.30625	0	0	6.9473	1.96e-206	1.54e-207	5.38239	2.47e-06	2.18e-06	5.28476	4.91e-06	6.62e-06
CL12878.Contig4_All	4.81716	0	0	5.01682	0	0	2.15327	0.00169916	0.0021968	1.54199	0.0221652	0.0519081
CL12899.Contig1_All	11.7617	3.11e-210	1.58e-211
CL12902.Contig1_All	5.01164	5.92e-208	3.06e-209	3.47696	1.79e-59	4.59e-60	5.91909	1.52e-08	1.09e-08	4.89397	6.34e-05	9.65e-05
CL12925.Contig2_All	-7.18774	1.8e-94	2e-95	-7.65867	1.4e-90	2.45e-91	-9.75282	3.12e-74	4.13e-75	-9.66702	3.48e-73	7.29e-74
CL12975.Contig2_All	-4.87446	2.74e-76	3.69e-77	-4.9872	2.44e-76	5e-77	-4.73019	1.8e-37	4.32e-38	-3.35947	5.1e-30	2.29e-30
CL13004.Contig4_All	-3.17082	2.52e-237	1.13e-238	-4.78343	4.14e-306	2.19e-307	-2.92596	7.4e-217	3.56e-218	-3.42598	7.68e-243	5.06e-244
CL13015.Contig1_All	7.49665	1.22e-123	1.06e-124	9.34514	0	0	1.59093	0.142155	0.304787	5.81969	1.79e-14	1.38e-14
CL13029.Contig5_All	-2.21977	1.38e-87	1.65e-88	-3.93272	8.78e-150	9.61e-151	-2.79607	1.68e-114	1.5e-115	-4.12247	2.09e-152	2.21e-153
CL13035.Contig1_All	-2.98896	1.75e-44	3.82e-45	-5.39448	5.1e-62	1.26e-62	-3.53902	1.46e-27	4.49e-28	-5.42161	1.24e-32	5.21e-33
CL13035.Contig2_All	-5.01137	1.43e-83	1.77e-84	-8.43154	4.43e-72	9.56e-73	-5.01433	7.66e-43	1.64e-43	-4.91818	1.26e-41	4.33e-42
CL13035.Contig3_All	-2.56974	4.13e-79	5.38e-80	-4.36192	6.62e-121	8.86e-122	-3.37974	1.24e-65	1.84e-66	-3.38938	4.03e-64	9.53e-65
CL13042.Contig1_All	10.9765	6.52e-140	5e-141				5.15571	1.35e-05	1.29e-05
CL13124.Contig1_All	-4.48132	5.9e-47	1.23e-47	-3.75796	2.11e-42	7.24e-43	-5.18945	2.52e-34	6.52e-35	-1.39124	3.27e-10	3.18e-10
CL13144.Contig2_All	11.9224	2.82e-228	1.32e-229
CL13161.Contig1_All	-7.82257	0	0	-6.60573	0	0	-5.39876	0	0	-6.38627	0	0
CL13161.Contig2_All	-4.75657	2.84e-240	1.25e-241	-5.27033	5.81e-245	3.84e-246	-4.84223	7.64e-185	4.31e-186	-4.37633	1.32e-172	1.24e-173
CL13170.Contig1_All	5.84559	0	0	4.38213	0	0	5.35741	0	0	2.89771	1.05e-115	1.44e-116
CL13170.Contig2_All	4.40648	0	0	3.04245	1.1e-280	6.32e-282	4.78656	0	0	2.77155	1.32e-171	1.25e-172
CL13207.Contig2_All	5.0618	4.56e-09	3.29e-09	6.51272	3.3e-22	1.9e-22	4.05226	2.98e-10	1.9e-10	6.11124	3.24e-41	1.12e-41
CL13207.Contig3_All	2.20543	8.32e-55	1.51e-55	4.10739	0	0	2.26691	2.55e-57	4.26e-58	4.35071	0	0
CL13267.Contig3_All	-6.57317	4.71e-185	2.74e-186	-6.04209	1.48e-186	1.3e-187	-5.56035	1.28e-66	1.87e-67	-5.02921	6.96e-64	1.65e-64
CL13286.Contig3_All	6.35995	1.01e-57	1.75e-58	4.50806	2.09e-16	1.5e-16	4.24311	6.75e-30	1.95e-30	2.25527	1.47e-05	2.08e-05
CL13286.Contig4_All	4.75003	0	0	3.3319	5.34e-220	3.92e-221	5.0124	0	0	3.83994	3.15e-221	2.29e-222
CL13301.Contig3_All	6.68905	1.36e-202	7.2e-204	5.22368	9.21e-75	1.92e-75	5.61306	7.44e-108	6.99e-109	4.72866	1.37e-55	3.69e-56
CL13301.Contig6_All	5.61345	0	0	3.20615	7.66e-75	1.6e-75	5.62391	0	0	2.98059	1.69e-35	6.61e-36
CL1335.Contig22_All	-2.14205	4.53e-131	3.7e-132	-5.37701	9.07e-266	5.52e-267	-2.24856	5.26e-129	4.21e-130	-4.02843	2.49e-216	1.86e-217
CL1335.Contig9_All	-2.26118	9.42e-99	1.01e-99	-6.05488	1.59e-187	1.38e-188	-4.36796	3.27e-255	1.35e-256	-11.0921	4.03e-156	4.15e-157
CL13362.Contig1_All	2.22169	6.94e-21	2.76e-21	3.23782	8.6e-60	2.19e-60	3.32397	7.23e-37	1.76e-37	4.01278	2.64e-65	6.13e-66
CL13362.Contig2_All	3.20527	0	0	4.03679	0	0	3.59828	0	0	4.53516	0	0
CL13362.Contig3_All	2.81921	2.18e-131	1.78e-132	3.88768	0	0	3.14434	3.19e-188	1.77e-189	4.04321	0	0
CL13384.Contig2_All	-4.3688	2.02e-44	4.41e-45	-7.57209	8.31e-44	2.78e-44	-4.13702	1.82e-34	4.7e-35	-4.38628	1.06e-34	4.22e-35
CL13430.Contig3_All	4.58402	0	0	3.97587	1.31e-287	7.37e-289	3.42242	2.22e-281	8.23e-283	3.01121	4.63e-184	4.05e-185
CL13430.Contig9_All	4.67155	0	0	4.24482	0	0	5.0439	0	0	3.71447	2.7e-299	1.44e-300
CL1344.Contig19_All	-1.15851	6.77e-31	1.99e-31	-5.56091	5.1e-148	5.65e-149	-1.70253	9.71e-83	1.17e-83	-4.56654	2.31e-212	1.76e-213
CL13441.Contig2_All	-4.25442	7.83e-88	9.31e-89	-4.77468	1.01e-91	1.75e-92	-4.43481	3.97e-101	3.94e-102	-4.0627	4.62e-94	7.7e-95
CL13443.Contig1_All	7.54384	7.48e-121	6.63e-122	6.97062	1.77e-84	3.3e-85	6.65498	5.8e-140	4.28e-141	6.32622	4.46e-110	6.38e-111
CL13443.Contig2_All	4.48241	3.55e-153	2.51e-154	3.4824	8.56e-66	2e-66	4.43651	1.49e-173	8.92e-175	3.51869	4.58e-78	9.05e-79
CL13444.Contig2_All	-6.89667	2.86e-221	1.39e-222	-7.15821	4.23e-216	3.17e-217	-5.59995	4.2e-195	2.24e-196	-10.6016	1.15e-120	1.52e-121
CL13464.Contig12_All	3.2159	1.88e-79	2.44e-80	4.44479	4.49e-228	3.18e-229	4.32177	1.94e-90	2.13e-91	5.45271	1.96e-205	1.54e-206
CL13464.Contig26_All	2.76916	9.16e-34	2.51e-34	5.11629	1.17e-248	7.64e-250	3.39431	1.12e-86	1.29e-87	5.77146	0	0
CL13464.Contig5_All	4.03581	0	0	5.99208	0	0	5.0278	0	0	6.78897	0	0
CL13464.Contig7_All	3.2383	3.73e-114	3.48e-115	4.56562	0	0	2.64939	3.05e-119	2.62e-120	3.09572	4.77e-184	4.18e-185
CL13468.Contig1_All	8.75917	3.18e-191	1.79e-192	1.27718	0.0864363	0.239937	4.23632	1.47e-09	9.84e-10
CL13468.Contig2_All	4.9792	4.08e-148	2.97e-149	-4.1272	6.69e-06	9.32e-06
CL13468.Contig3_All	6.03946	0	0	-1.77629	1.51e-05	2.18e-05	7.2626	2.07e-18	8.66e-19	3.89913	0.00445417	0.00893329
CL1349.Contig1_All	-4.17364	0	0	-4.8975	0	0	-4.59831	0	0	-6.05989	0	0
CL13491.Contig1_All	4.00436	0	0	2.56208	0	0	4.2267	0	0	2.5971	1.98e-236	1.35e-237
CL13491.Contig3_All	4.75906	0	0	3.75544	8.35e-197	6.93e-198	5.33141	0	0	3.78326	1.76e-123	2.27e-124
CL13491.Contig5_All	4.63028	0	0	3.50731	0	0	4.9073	0	0	3.38796	2.99e-271	1.75e-272
CL13491.Contig7_All	4.94781	0	0	3.6629	6.4e-222	4.65e-223	4.8709	0	0	2.81062	4.89e-70	1.06e-70
CL13503.Contig1_All	2.84233	1.09e-96	1.19e-97	3.34941	4.78e-158	4.97e-159	3.38133	5.57e-103	5.45e-104	4.77748	0	0
CL13503.Contig3_All	5.86309	5.16e-48	1.05e-48	5.40498	4.12e-35	1.65e-35	4.63728	2.75e-40	6.2e-41	3.76395	5.24e-20	3.2e-20
CL13554.Contig3_All	-4.61833	1.2e-135	9.45e-137	-8.17853	3.96e-123	5.2e-124	-4.657	1.05e-120	8.95e-122	-7.96351	2.7e-109	3.89e-110
CL13574.Contig3_All	-3.17793	5.68e-49	1.14e-49	-3.99668	9.44e-58	2.49e-58	-6.72681	4.68e-89	5.23e-90	-3.78261	2.87e-76	5.8e-77
CL13583.Contig2_All	-6.27204	9.46e-20	3.94e-20	-4.66231	3.81e-19	2.45e-19	-6.53214	6.94e-30	2e-30	-2.69991	1.88e-19	1.17e-19
CL13583.Contig3_All	-4.44351	5.27e-55	9.54e-56	-5.14482	1.84e-57	4.86e-58	-4.65317	5.15e-75	6.76e-76	-4.56736	1.49e-72	3.15e-73
CL13591.Contig3_All	-3.11703	3e-28	9.46e-29	-3.25325	3.06e-29	1.42e-29	-3.7507	3.3e-36	8.16e-37	-5.36115	4.14e-41	1.43e-41
CL13615.Contig1_All	-8.3094	5.87e-34	1.6e-34	-6.10832	5.58e-39	2.06e-39	-7.5698	5.03e-22	1.84e-22	-3.14486	1.26e-17	8.4e-18
CL13615.Contig2_All	-3.99515	0	0	-4.76229	0	0	-2.98009	8.99e-262	3.6e-263	-3.56223	6.5e-297	3.5e-298
CL13626.Contig1_All	2.02972	1.96e-10	1.29e-10	4.44763	3.98e-100	6.35e-101	3.63823	1.39e-13	7.3e-14	3.09177	1.11e-08	1.2e-08
CL13639.Contig4_All	9.45383	5.77e-136	4.55e-137	3.59363	0.000369411	0.000633615
CL13640.Contig3_All	6.44337	6.66e-136	5.26e-137	7.36158	5.26e-241	3.52e-242	6.65191	1.33e-155	8.83e-157	6.99972	1.07e-188	9.18e-190
CL13684.Contig1_All	-5.94188	0	0	-7.55426	0	0	-7.06869	0	0	-6.44199	0	0
CL13684.Contig2_All	-4.79478	0	0	-4.48212	0	0	-6.14182	0	0	-5.17487	0	0
CL13684.Contig3_All	-5.43961	0	0	-6.14682	0	0	-6.97694	0	0	-6.33328	0	0
CL13684.Contig4_All	-4.86814	0	0	-4.32766	0	0	-5.35297	0	0	-4.53198	0	0
CL13684.Contig5_All	-6.30846	0	0	-5.82489	0	0	-7.61091	0	0	-7.01892	0	0
CL13684.Contig6_All	-5.76478	0	0	-5.53876	0	0	-7.79847	0	0	-6.69766	0	0
CL1370.Contig1_All	2.57191	7.03e-49	1.41e-49	3.04558	2.31e-79	4.56e-80	3.65091	5.19e-79	6.51e-80	4.48181	3.76e-153	3.96e-154
CL13769.Contig2_All	-3.14226	3.88e-69	5.73e-70	-5.15365	1.44e-91	2.49e-92	-3.00779	8.41e-55	1.46e-55	-4.31598	1.88e-69	4.13e-70
CL1377.Contig33_All	1.68192	4.75e-38	1.18e-38	4.52015	0	0	1.31386	7.94e-27	2.49e-27	3.91324	0	0
CL1377.Contig7_All	4.3786	1.14e-73	1.58e-74	6.1167	3.38e-257	2.13e-258	2.27087	2.53e-32	6.86e-33	4.32332	2.48e-223	1.79e-224
CL13813.Contig1_All	4.18076	7.86e-180	4.73e-181	3.49737	2.98e-99	4.8e-100	2.61954	3.67e-119	3.15e-120	1.7953	5.86e-42	2e-42
CL13834.Contig1_All	4.68217	3.51e-80	4.52e-81	5.29782	2.08e-125	2.68e-126	7.51946	1.07e-52	1.91e-53	8.60199	1.75e-96	2.85e-97
CL13834.Contig2_All	5.10733	2.84e-277	1.09e-278	5.59419	0	0	5.3836	1.07e-173	6.38e-175	6.31885	0	0
CL13842.Contig1_All	5.20029	0	0	4.2555	7.17e-294	3.94e-295	4.9157	0	0	4.086	1.14e-196	9.35e-198
CL1387.Contig18_All	-4.08114	9.36e-95	1.04e-95	-9.74288	9.96e-76	2.06e-76	-9.42336	4.67e-62	7.27e-63	-4.66852	1.01e-76	2.02e-77
CL139.Contig12_All	7.62879	0	0	6.21605	5.8e-127	7.41e-128	0.89432	0.0020932	0.00274614	1.94332	1.89e-14	1.45e-14
CL13929.Contig2_All	4.42661	0	0	3.79086	1.88e-188	1.63e-189	5.88861	2.61e-15	1.25e-15	4.4137	3.57e-06	4.74e-06
CL13932.Contig1_All	-5.40275	0	0	-4.256	0	0	-5.00617	9.73e-276	3.68e-277	-4.40189	1.49e-255	9.28e-257
CL1394.Contig16_All	-10.4094	4.1e-107	4.07e-108	-3.39318	2.53e-128	3.2e-129	-4.70621	1.18e-185	6.62e-187	-3.28166	4.09e-144	4.55e-145
CL13940.Contig4_All	11.7237	3.58e-206	1.87e-207	4.49131	0.000466176	0.000812763
CL1395.Contig23_All	-2.1991	8.71e-167	5.65e-168	-5.75862	0	0	-2.82678	8.46e-248	3.6e-249	-3.96616	0	0
CL1395.Contig28_All	-2.02045	2.06e-144	1.53e-145	-5.78083	0	0	-2.5339	8.38e-197	4.44e-198	-4.28479	1.79e-297	9.59e-299
CL13958.Contig16_All	4.62591	7.41e-117	6.78e-118	6.40063	0	0	5.32696	3.53e-157	2.32e-158	7.42824	0	0
CL13958.Contig21_All	4.41184	2.29e-107	2.27e-108	6.50306	0	0	3.95953	9.43e-147	6.65e-148	5.66489	0	0
CL13958.Contig3_All	2.79376	1.18e-39	2.81e-40	5.4364	0	0	2.54814	3.06e-71	4.21e-72	4.68516	0	0
CL13959.Contig1_All	10.0363	5.63e-85	6.89e-86	10.1748	5.97e-91	1.04e-91	7.6953	6.18e-90	6.84e-91	7.1605	1.93e-63	4.6e-64
CL13960.Contig1_All	9.91737	1.04e-79	1.34e-80	8.04446	2.6e-28	1.24e-28	3.17589	0.00494162	0.00701553
CL13968.Contig1_All	-3.4378	8.63e-86	1.05e-86	-4.31115	8.11e-99	1.31e-99	-4.2353	6.96e-103	6.82e-104	-4.20838	8.18e-100	1.29e-100
CL13968.Contig2_All	-4.50963	2e-78	2.63e-79	-4.93233	1.69e-80	3.28e-81	-5.38116	2.17e-118	1.88e-119	-5.71039	9.75e-116	1.33e-116
CL13990.Contig1_All	3.25319	2.24e-34	6.03e-35	2.81994	9.4e-23	5.32e-23	4.48155	3.01e-67	4.34e-68	3.41791	2.41e-27	1.16e-27
CL13990.Contig2_All	3.04281	0	0	3.98404	0	0	3.81985	0	0	4.02617	0	0
CL13990.Contig5_All	3.11566	0	0	4.04828	0	0	3.78835	0	0	4.07567	0	0
CL13992.Contig2_All	4.22816	0	0	3.9154	2.22e-293	1.22e-294	3.54178	3.44e-226	1.59e-227	3.87445	7.96e-295	4.32e-296
CL13992.Contig6_All	5.1808	0	0	4.14896	8.57e-208	6.7e-209	4.25212	0	0	3.43607	1.62e-161	1.61e-162
CL13992.Contig7_All	5.33237	0	0	4.39668	5.6e-238	3.8e-239	4.37338	2.1e-279	7.83e-281	4.12262	1.7e-221	1.24e-222
CL14016.Contig1_All	-4.36023	0	0	-3.98373	0	0	-4.12098	0	0	-3.84588	0	0
CL14076.Contig3_All	-4.61251	1.22e-62	1.97e-63	-2.91789	2.59e-45	8.4e-46	-2.21287	2.19e-17	9.55e-18	-2.12706	2.27e-16	1.6e-16
CL14114.Contig2_All	-3.23679	1.11e-46	2.32e-47	-3.85791	5.24e-53	1.49e-53	-3.63742	4.22e-67	6.11e-68	-4.09549	1.31e-70	2.82e-71
CL14119.Contig2_All	6.94745	3.3e-52	6.26e-53	8.23197	5.56e-112	8.04e-113	3.71304	2.55e-21	9.58e-22	5.57663	1.09e-84	2e-85
CL14119.Contig4_All	3.5247	3.08e-60	5.14e-61	5.40622	3.09e-265	1.89e-266	4.02232	1.39e-97	1.43e-98	5.42239	1.35e-277	7.74e-279
CL14125.Contig1_All	-2.47289	9.37e-65	1.47e-65	-4.17489	7.38e-101	1.17e-101	-3.40763	4.97e-95	5.24e-96	-3.68756	3.1e-98	4.95e-99
CL14133.Contig1_All	14.8219	0	0	7.43722	4.06e-20	2.51e-20				4.604	0.000293467	0.000486021
CL14133.Contig2_All	9.94696	0	0	5.17418	1.29e-99	2.07e-100	5.36873	4.05e-59	6.58e-60	3.50996	3.21e-14	2.51e-14
CL14175.Contig11_All	-2.52475	5.94e-55	1.08e-55	-3.41348	6.53e-73	1.39e-73	-1.8602	5.31e-33	1.41e-33	-7.13257	3.92e-74	8.11e-75
CL14189.Contig45_All	-4.45734	8.52e-142	6.45e-143	-5.69815	1.38e-149	1.51e-150	-3.53887	2.08e-118	1.79e-119	-5.14986	2.69e-139	3.08e-140
CL14218.Contig1_All	3.85624	7.04e-197	3.85e-198	4.40687	0	0	4.08666	3.07e-244	1.32e-245	4.95249	0	0
CL14218.Contig2_All	3.94189	0	0	4.58274	0	0	3.80894	0	0	4.39828	0	0
CL14218.Contig3_All	4.11214	0	0	4.35293	0	0	4.17681	0	0	4.18355	0	0
CL14218.Contig4_All	3.81817	0	0	4.17977	0	0	3.78758	0	0	3.86823	0	0
CL14218.Contig5_All	3.89535	0	0	4.62929	0	0	4.12854	0	0	4.87565	0	0
CL14220.Contig2_All	-3.14493	4.12e-85	5.03e-86	-3.01468	2.23e-81	4.3e-82	-4.6866	5.41e-93	5.82e-94	-2.29211	2.21e-50	6.48e-51
CL14229.Contig1_All	-4.0483	0	0	-5.09497	0	0	-3.9618	0	0	-3.12452	4.83e-249	3.1e-250
CL14229.Contig2_All	-4.59347	0	0	-5.30606	0	0	-3.67216	0	0	-3.3764	0	0
CL14244.Contig2_All	-4.57749	3.69e-50	7.25e-51	-4.40072	4.3e-49	1.3e-49	-2.12649	7.06e-08	5.39e-08	-3.41919	6.47e-12	5.68e-12
CL14257.Contig1_All	11.0428	7.54e-145	5.59e-146	4.07177	0.00242263	0.00476106	6.59093	1.57e-12	8.67e-13
CL14260.Contig2_All	5.02602	0	0	4.18057	6.52e-270	3.91e-271	5.76645	1.27e-39	2.9e-40	5.45623	1.89e-31	8.15e-32
CL14292.Contig2_All	-2.30984	3.36e-27	1.09e-27	-3.57791	4.27e-41	1.51e-41	-1.96079	5.23e-23	1.85e-23	-5.2062	1.46e-49	4.33e-50
CL14322.Contig1_All				7.5475	2.07e-21	1.23e-21	-6.80139	6.75e-27	2.12e-27	-0.83294	0.000145498	0.000231658
CL14326.Contig1_All	-2.93313	1.19e-27	3.82e-28	-2.54764	4.91e-24	2.65e-24	-2.36521	6.93e-28	2.11e-28	-4.1084	5.6e-44	1.84e-44
CL14354.Contig1_All	-2.1865	9.4e-77	1.26e-77	-3.73671	3.9e-129	4.91e-130	-2.74789	2.1e-110	1.93e-111	-5.58438	3.08e-165	3e-166
CL14380.Contig1_All	13.5176	0	0				4.81332	0.000115812	0.000124375
CL14380.Contig3_All	11.5278	0	0				5.15571	1.35e-05	1.29e-05
CL14382.Contig1_All	-3.51503	4.2e-68	6.29e-69	-3.12372	2.09e-61	5.21e-62	-3.18009	5.06e-58	8.37e-59	-4.11835	3.24e-68	7.24e-69
CL14392.Contig2_All	8.15207	3.95e-30	1.18e-30	8.66101	6.45e-40	2.33e-40	2.7064	3.53e-11	2.12e-11	2.37865	3.77e-08	4.23e-08
CL14393.Contig13_All	3.29998	1.09e-27	3.5e-28	5.18341	5.7e-125	7.39e-126	6.28209	7.02e-110	6.48e-111	7.54044	1.67e-236	1.13e-237
CL14393.Contig15_All	3.05027	6.14e-140	4.71e-141	4.30065	0	0	3.42116	1.68e-288	6.02e-290	4.52638	0	0
CL14393.Contig3_All	2.4201	4.06e-42	9.24e-43	4.67575	0	0	4.68232	7.12e-244	3.07e-245	5.90144	0	0
CL14393.Contig9_All	2.27583	1.45e-76	1.94e-77	3.65379	0	0	3.25624	1.82e-222	8.58e-224	4.52778	0	0
CL14411.Contig2_All	3.17062	0	0	4.21436	0	0	3.26143	0	0	3.11756	0	0
CL14415.Contig25_All	2.50561	3.61e-51	6.97e-52	4.10141	1.41e-231	9.8e-233	3.67828	3.52e-58	5.8e-59	5.95987	0	0
CL14425.Contig1_All	-3.54638	2.61e-38	6.43e-39	-3.51364	6.43e-38	2.42e-38	-4.62736	1.95e-80	2.4e-81	-3.49617	1.94e-66	4.43e-67
CL14439.Contig1_All	2.36893	9.31e-05	0.000103358	4.3937	4.3e-24	2.32e-24	2.50847	0.00083249	0.00101774	2.50681	0.000695763	0.00121714
CL14443.Contig1_All	-3.42969	4.44e-254	1.85e-255	-1.15493	4.81e-64	1.15e-64	-5.97684	7.21e-293	2.52e-294	-0.721695	4.27e-27	2.07e-27
CL1445.Contig11_All	2.68543	4.71e-53	8.81e-54	3.95552	3.29e-174	3.09e-175	3.435	3.41e-121	2.89e-122	4.20471	2.51e-229	1.77e-230
CL14469.Contig2_All	4.6963	1.47e-24	5.15e-25	5.24149	4.25e-36	1.67e-36	8.63481	5.33e-40	1.21e-40	8.75405	9.54e-42	3.26e-42
CL1447.Contig13_All	-3.49118	6.36e-74	8.82e-75	-3.2555	1.95e-69	4.34e-70	-1.06513	1.14e-13	5.96e-14	-4.14915	2.14e-63	5.11e-64
CL14478.Contig1_All	-7.85443	2.44e-81	3.1e-82	-6.93176	1.38e-86	2.52e-87	-3.49442	9.55e-15	4.71e-15	-8.04553	9.04e-16	6.55e-16
CL14478.Contig2_All	-7.68306	4.92e-198	2.68e-199	-7.20755	6.34e-204	5.04e-205	-4.47165	1.61e-44	3.34e-45	-3.63742	1.35e-38	4.92e-39
CL1449.Contig4_All	4.11187	1.79e-199	9.67e-201	4.19642	3.02e-212	2.31e-213	4.82993	4.36e-304	1.46e-305	4.39467	7.98e-211	6.12e-212
CL1450.Contig4_All	-4.55735	2.39e-291	8.57e-293	-4.95739	9.2e-298	4.99e-299	-2.89062	6.26e-177	3.68e-178	-4.36166	9.37e-235	6.43e-236
CL14511.Contig1_All	-2.56047	4.63e-46	9.79e-47	-3.56318	3.74e-62	9.23e-63	-3.29743	6.02e-85	7.04e-86	-4.24265	2.11e-98	3.36e-99
CL14511.Contig2_All	-9.67645	2.99e-72	4.23e-73	-9.65169	4.41e-72	9.51e-73	-10.5937	1.95e-116	1.71e-117	-10.5079	7.94e-115	1.09e-115
CL14511.Contig3_All	-9.83964	6.35e-79	8.3e-80	-9.81487	9.93e-79	1.98e-79	-8.15927	8.31e-119	7.16e-120	-10.0735	4.24e-91	7.27e-92
CL14514.Contig10_All	3.63593	1.64e-210	8.35e-212	4.65501	0	0	3.94854	5.44e-247	2.33e-248	5.13663	0	0
CL14514.Contig5_All	2.88048	0	0	3.7415	0	0	3.19698	0	0	4.00001	0	0
CL14514.Contig9_All	4.84023	4.27e-229	1.98e-230	5.67037	0	0	6.41215	0	0	5.63085	1.43e-206	1.12e-207
CL14532.Contig2_All	2.3894	0.000266419	0.000315871	3.78431	5.56e-13	4.69e-13	2.6106	4.85e-06	4.41e-06	6.20306	1.56e-88	2.75e-89
CL14550.Contig19_All	3.11332	4.69e-72	6.65e-73	4.1402	1.58e-178	1.45e-179	2.26826	7.29e-42	1.59e-42	4.06365	9.74e-237	6.62e-238
CL14552.Contig1_All	2.94529	0	0	3.96487	0	0	3.26259	0	0	4.32588	0	0
CL14552.Contig2_All	4.76447	0	0	5.33359	0	0	4.30102	0	0	4.42918	0	0
CL14561.Contig4_All	-3.06124	0	0	-4.3263	0	0	-1.91306	0	0	-3.14255	0	0
CL14574.Contig12_All	5.52868	0	0	5.32287	0	0	5.51113	0	0	4.35884	2.32e-198	1.88e-199
CL14599.Contig11_All	-2.39717	7.15e-82	9.03e-83	-10.222	5.99e-98	9.74e-99	1.73588	1.72e-39	3.94e-40	1.33982	7.82e-21	4.63e-21
CL14610.Contig2_All	2.50643	0.000147137	0.000167991	5.42932	6.67e-41	2.37e-41	6.7064	2.17e-13	1.15e-13	9.53472	5.11e-64	1.21e-64
CL14638.Contig12_All	2.30037	4.27e-05	4.54e-05	4.22446	4.34e-25	2.27e-25	3.57952	4.18e-14	2.13e-14	5.15245	1.65e-45	5.27e-46
CL1466.Contig1_All	-5.40773	0	0	-6.89754	0	0	-4.43172	1.09e-234	4.87e-236	-4.43706	2.82e-228	2e-229
CL14679.Contig2_All	-3.62772	0	0	-4.96641	0	0	-3.45297	0	0	-4.25578	0	0
CL14685.Contig20_All	3.34372	7.73e-107	7.71e-108	4.53613	1.15e-292	6.38e-294	2.18051	3.62e-50	6.76e-51	2.65879	1.04e-84	1.91e-85
CL1473.Contig13_All	-3.50192	0	0	-4.04668	0	0	-3.31696	0	0	-3.90906	0	0
CL1473.Contig19_All	2.86503	3.19e-120	2.84e-121	2.38635	8.12e-71	1.78e-71	3.94042	1.33e-171	8.08e-173	4.29971	1.49e-224	1.07e-225
CL1473.Contig21_All	-4.90961	0	0	-4.42634	0	0	-5.22495	0	0	-3.75955	0	0
CL1473.Contig30_All	-4.13956	0	0	-3.78862	0	0	-3.53088	0	0	-3.44452	0	0
CL1473.Contig39_All	-5.93266	0	0	-5.0241	0	0	-4.52731	0	0	-2.96535	0	0
CL1473.Contig43_All	-4.96622	0	0	-5.99357	0	0	-4.6696	0	0	-4.63814	0	0
CL1473.Contig45_All	-4.048	0	0	-3.21115	0	0	-3.6092	0	0	-2.07165	4.95e-179	4.48e-180
CL1473.Contig46_All	-4.9405	1.76e-285	6.46e-287	-5.21896	5.05e-287	2.85e-288	-4.28586	2.88e-236	1.29e-237	-5.2693	8.53e-247	5.52e-248
CL1473.Contig47_All	-4.45164	0	0	-2.69458	0	0	-2.99546	0	0	-1.95451	3.43e-265	2.07e-266
CL1473.Contig4_All	-4.84576	0	0	-3.34358	0	0	-4.47222	0	0	-2.98427	0	0
CL14738.Contig1_All	10.6016	0	0	3.87912	1.92e-10	1.88e-10	6.78732	5.04e-14	2.58e-14
CL14751.Contig12_All	-4.59372	4.99e-129	4.13e-130	-5.15082	9.14e-133	1.12e-133	-4.71618	3.26e-129	2.61e-130	-5.19799	3.46e-129	4.27e-130
CL14751.Contig1_All	-4.40472	6.79e-195	3.75e-196	-6.32532	6.03e-205	4.78e-206	-5.17497	7.46e-191	4.09e-192	-4.94273	1.68e-183	1.47e-184
CL14751.Contig2_All	-2.46575	2.17e-135	1.72e-136	-3.37191	4.03e-183	3.6e-184	-3.8868	8.55e-251	3.6e-252	-4.61573	6.47e-267	3.88e-268
CL14788.Contig2_All	-3.4412	0	0	-4.04685	0	0	-3.96987	0	0	-3.77753	0	0
CL14788.Contig3_All	-2.7531	0	0	-3.81527	0	0	-3.80031	0	0	-4.34942	0	0
CL14794.Contig1_All	-6.94294	3.68e-256	1.52e-257	-7.76618	3.37e-239	2.27e-240	-7.78357	4.54e-189	2.51e-190	-5.99732	1.46e-202	1.17e-203
CL14794.Contig2_All	-7.22679	1.07e-136	8.36e-138	-10.202	6.58e-97	1.08e-97	-7.87973	8.93e-101	8.92e-102	-9.79392	2.21e-78	4.34e-79
CL14796.Contig6_All	-2.74156	3.01e-225	1.43e-226	-5.21708	0	0	-2.56664	9.72e-199	5.11e-200	-5.27662	0	0
CL14807.Contig2_All	4.65248	2.31e-179	1.4e-180	3.55046	1.07e-71	2.33e-72	5.4654	9.05e-12	5.23e-12	4.70353	2.46e-07	2.93e-07
CL14816.Contig7_All	-1.49554	1.44e-39	3.45e-40	-6.63081	4.77e-127	6.09e-128	-2.83291	1.2e-27	3.67e-28	-1.35748	2.15e-11	1.95e-11
CL14832.Contig1_All	3.24149	3.56e-213	1.79e-214	5.52823	0	0	5.29876	0	0	7.82098	0	0
CL14832.Contig2_All	3.10212	4.15e-180	2.5e-181	5.45131	0	0	4.65346	0	0	7.0829	0	0
CL14832.Contig3_All	3.10691	0	0	5.52115	0	0	4.37067	0	0	6.76645	0	0
CL14833.Contig2_All	3.81845	4.36e-49	8.73e-50	5.38819	7.78e-164	7.8e-165	2.58749	2.44e-19	9.88e-20	5.36665	1.25e-197	1.02e-198
CL14841.Contig1_All	8.33435	0	0	2.59533	2.24e-08	2.51e-08	4.32789	0.00120383	0.00151405
CL14874.Contig1_All	-3.64712	2.85e-189	1.62e-190	-6.40712	1.64e-222	1.19e-223	-3.76605	2.2e-206	1.11e-207	-5.55343	1.31e-234	8.98e-236
CL14874.Contig2_All	-3.19599	7.04e-289	2.56e-290	-4.8177	0	0	-3.0025	2.89e-285	1.05e-286	-4.35674	0	0
CL14897.Contig2_All	-4.12816	1.48e-134	1.18e-135	-4.77942	8.15e-143	9.34e-144	-5.31684	8.51e-154	5.72e-155	-3.29271	4.76e-116	6.51e-117
CL149.Contig16_All	4.00832	1e-07	8.05e-08	7.82347	5.4e-90	9.51e-91	3.6374	2.4e-14	1.21e-14	7.47144	3.15e-201	2.52e-202
CL1490.Contig3_All	6.70981	1.13e-63	1.79e-64	6.05026	1.52e-41	5.31e-42	4.17908	9.89e-53	1.77e-53	2.93947	1.11e-17	7.4e-18
CL14908.Contig3_All	-2.45914	5.18e-60	8.68e-61	-4.80839	5.07e-100	8.09e-101	-2.69166	3.09e-66	4.54e-67	-4.88112	1.46e-98	2.33e-99
CL14919.Contig14_All	-10.8306	7.57e-134	6.06e-135	-6.12553	3.26e-216	2.44e-217	-7.05824	7.79e-275	2.97e-276	-4.65368	3.29e-267	1.97e-268
CL14920.Contig2_All	3.58548	7.13e-48	1.46e-48	2.95029	1.2e-26	5.99e-27	4.1154	1.52e-49	2.88e-50	3.5297	1.09e-29	4.94e-30
CL14936.Contig1_All	-4.40695	8.15e-51	1.58e-51	-5.77347	5.92e-54	1.66e-54	-4.43763	3.76e-50	7.03e-51	-5.70232	4.97e-52	1.42e-52
CL14936.Contig2_All	-3.22707	6.94e-107	6.92e-108	-4.99795	2.03e-137	2.42e-138	-3.34873	2.04e-107	1.92e-108	-5.39031	4.32e-133	5.18e-134
CL14984.Contig2_All	5.80618	3.39e-195	1.87e-196	6.56565	0	0	6.16466	3.11e-156	2.06e-157	6.96353	9.11e-255	5.7e-256
CL14989.Contig2_All	-2.61419	2.93e-53	5.45e-54	-4.11442	2.61e-77	5.29e-78	-2.46773	1.27e-76	1.64e-77	-4.78835	1.08e-124	1.39e-125
CL150.Contig1_All	5.48049	0	0	4.666	6.33e-184	5.62e-185	3.77597	1.81e-257	7.36e-259	3.51299	4.76e-198	3.87e-199
CL15039.Contig6_All	-3.03958	3.48e-27	1.13e-27	-4.83836	2.76e-36	1.08e-36	-2.1823	3.58e-24	1.22e-24	-4.19905	3.02e-42	1.02e-42
CL15064.Contig2_All	6.33484	4.8e-292	1.72e-293	5.58966	7.67e-175	7.18e-176	6.157	5.57e-122	4.68e-123	6.05741	4.38e-111	6.22e-112
CL15092.Contig2_All	-4.2287	1.3e-136	1.02e-137	-5.00041	4.5e-145	5.08e-146	-4.35654	3.33e-167	2.07e-168	-6.82942	1.53e-169	1.46e-170
CL15096.Contig1_All	-6.1195	7.56e-207	3.92e-208	-5.85766	5.6e-206	4.42e-207	-6.16613	6.46e-163	4.11e-164	-6.2355	3.44e-158	3.51e-159
CL15096.Contig2_All	-7.45259	0	0	-6.02267	0	0	-7.09178	0	0	-5.47142	0	0
CL15096.Contig3_All	-8.40578	0	0	-6.99528	0	0	-8.24295	0	0	-7.336	0	0
CL15103.Contig1_All	9.01786	8.1e-49	1.63e-49	11.4713	1.1e-179	1.01e-180	8.60885	1.96e-77	2.5e-78	11.0669	6.33e-288	3.5e-289
CL15103.Contig2_All	7.5679	1.2e-21	4.63e-22	10.9923	4.34e-140	5.06e-141	8.41578	2.15e-35	5.42e-36	11.838	1.55e-215	1.16e-216
CL15103.Contig4_All	6.14651	9.63e-18	4.33e-18	10.6283	6.32e-230	4.43e-231	8.09731	2.09e-41	4.6e-42	12.1168	0	0
CL15103.Contig5_All	7.99268	1.53e-27	4.92e-28	10.3111	8.37e-98	1.36e-98	5.93283	2.94e-44	6.13e-45	8.60062	3.09e-222	2.24e-223
CL15138.Contig2_All	-1.80732	1.39e-12	8.03e-13	-3.43764	2.86e-24	1.53e-24	-2.47434	9.14e-33	2.45e-33	-4.20475	7.35e-50	2.17e-50
CL15154.Contig2_All	3.63301	3.68e-56	6.54e-57	5.13692	1.78e-184	1.57e-185	1.71578	8.67e-18	3.72e-18	3.97204	1.17e-187	1.01e-188
CL15157.Contig1_All	5.06492	2.02e-39	4.86e-40	5.8373	5.35e-67	1.23e-67	5.43223	1.12e-41	2.45e-42	6.86656	2.42e-104	3.65e-105
CL15160.Contig13_All	2.15511	9.43e-22	3.63e-22	3.7291	1.31e-105	1.99e-106	2.30202	4.77e-31	1.33e-31	4.4501	3.67e-228	2.6e-229
CL15160.Contig7_All	2.75515	2.2e-15	1.1e-15	5.37764	4.32e-132	5.33e-133	4.24578	1.55e-59	2.51e-60	6.00647	9.46e-210	7.3e-211
CL15160.Contig9_All	2.20651	1.39e-18	6.07e-19	4.67372	8.18e-181	7.4e-182	3.22723	3.86e-54	6.76e-55	5.66085	0	0
CL15171.Contig2_All	4.00283	1.6e-190	9.05e-192	2.42676	1.69e-41	5.93e-42	3.98858	9.83e-158	6.44e-159	2.992	4.77e-62	1.16e-62
CL15188.Contig2_All	-3.15066	2.25e-261	9.13e-263	-3.82851	1.4e-302	7.51e-304	-4.22382	0	0	-3.5292	2.6e-279	1.48e-280
CL1519.Contig24_All	-1.9973	2.45e-250	1.03e-251	-2.61086	0	0	-1.41108	3.14e-166	1.96e-167	-4.72859	0	0
CL1519.Contig33_All	-1.86377	8.39e-81	1.07e-81	-4.19595	1.69e-179	1.54e-180	-1.60018	1.34e-62	2.07e-63	-10.5548	1.02e-117	1.38e-118
CL15200.Contig1_All	4.98674	3.09e-17	1.42e-17	6.96245	4.64e-62	1.14e-62	3.49311	3.29e-14	1.66e-14	5.85288	2.18e-80	4.19e-81
CL15210.Contig1_All				4.22395	0.00140479	0.00264255	7.78049	5.24e-48	1.01e-48	2.09177	0.0567323	0.146983
CL15260.Contig1_All	-5.23528	1.49e-188	8.51e-190	-5.48651	2.07e-188	1.8e-189	-4.87331	1.79e-97	1.85e-98	-5.6687	2.01e-97	3.23e-98
CL15260.Contig4_All	-3.31613	0	0	-4.06298	0	0	-1.69344	0	0	-2.63345	0	0
CL15262.Contig4_All	-2.21774	3.86e-27	1.25e-27	-3.65453	1.17e-43	3.92e-44	-2.71804	1.13e-49	2.12e-50	-4.2637	4.11e-69	9.06e-70
CL15296.Contig1_All	9.34314	0	0	0.65673	0.157373	0.476122	5.32789	3.8e-06	3.42e-06
CL15296.Contig2_All	12.4481	3.29e-298	1.15e-299
CL1532.Contig12_All	2.48463	3.44e-17	1.59e-17	4.72236	5.8e-124	7.58e-125	7.24985	6.51e-53	1.16e-53	9.13162	4.97e-154	5.19e-155
CL15350.Contig1_All	7.8601	6.84e-97	7.44e-98	5.38401	1.83e-20	1.12e-20	4.5581	0.000434269	0.000507714	4.29341	0.0011367	0.00205228
CL15350.Contig2_All	4.49828	6.93e-110	6.71e-111	2.35693	1.07e-15	7.89e-16	3.40377	0.0203073	0.0335429
CL15365.Contig1_All	-5.04217	1.72e-190	9.73e-192	-4.37431	1.87e-179	1.71e-180	-5.27499	4.83e-78	6.11e-79	-5.84734	1.34e-76	2.7e-77
CL15365.Contig2_All	-6.22637	6.86e-135	5.45e-136	-4.42472	2.16e-126	2.77e-127	-4.32579	4.69e-56	7.98e-57	-2.19513	3.25e-30	1.45e-30
CL15404.Contig1_All	-3.42641	1.99e-58	3.41e-59	-3.96108	2.27e-64	5.42e-65	-3.87939	1.39e-55	2.39e-56	-4.37855	5.59e-58	1.45e-58
CL15408.Contig1_All	7.38287	6.34e-175	3.94e-176	2.57127	1.4e-05	2.02e-05	1.76262	0.0483314	0.0888626	0.599492	0.202151	0.641086
CL15408.Contig2_All	4.79241	1.23e-274	4.74e-276	1.3454	4.13e-08	4.73e-08	5.6374	1.95e-23	6.82e-24	2.96103	0.000598806	0.00103383
CL15432.Contig3_All	4.7122	0	0	4.7781	0	0	4.67165	0	0	3.50257	1.93e-187	1.66e-188
CL15465.Contig2_All	-4.77318	1.19e-26	3.93e-27	-4.74841	1.43e-26	7.14e-27	-1.99404	0.0841158	0.166922	2.17923	0.00119027	0.00215516
CL15502.Contig3_All	3.66728	5.61e-139	4.33e-140	1.56248	1.4e-13	1.14e-13	4.1128	2.29e-207	1.15e-208	0.979173	1.85e-05	2.64e-05
CL15509.Contig15_All	5.10783	0	0	3.74746	4.61e-201	3.73e-202	5.53773	0	0	3.92475	1.78e-186	1.54e-187
CL15509.Contig23_All	4.76489	0	0	3.91913	0	0	4.71495	0	0	3.70443	0	0
CL15509.Contig26_All	4.37779	0	0	3.0488	0	0	4.77251	0	0	3.29605	0	0
CL15509.Contig3_All	4.25965	0	0	3.19813	1.4e-139	1.64e-140	3.54984	6.69e-282	2.47e-283	2.32106	1.36e-77	2.7e-78
CL15509.Contig6_All	4.90256	0	0	3.66331	0	0	4.95239	0	0	3.58201	0	0
CL1553.Contig42_All	4.03856	0	0	4.06024	0	0	3.76236	1.56e-268	6.09e-270	3.43358	2.43e-194	2.02e-195
CL15577.Contig39_All	3.14297	2e-39	4.8e-40	3.53457	3.51e-56	9.49e-57	5.79099	1.64e-75	2.14e-76	5.74272	3.37e-71	7.23e-72
CL15602.Contig9_All	-3.5023	2.98e-168	1.92e-169	-4.60776	7.73e-197	6.41e-198	-3.92247	2.06e-190	1.13e-191	-4.08013	1.21e-189	1.03e-190
CL15608.Contig2_All	6.50759	0	0	6.76648	0	0	2.98004	1.19e-193	6.45e-195	2.99722	1.39e-191	1.17e-192
CL15609.Contig2_All	5.71943	2.15e-220	1.05e-221	3.38566	1.78e-35	7.09e-36	6.17589	6.92e-10	4.52e-10	4.4137	0.000694028	0.00121353
CL15614.Contig11_All	5.39693	0	0	4.86134	4.8e-214	3.64e-215	5.54693	0	0	4.30929	1.17e-162	1.16e-163
CL15614.Contig3_All	5.37447	0	0	5.67144	0	0	5.98882	0	0	5.9129	0	0
CL15614.Contig6_All	4.46375	6.21e-304	2.13e-305	4.74402	0	0	4.55843	0	0	4.55097	0	0
CL15620.Contig4_All	-2.72272	8.02e-92	9.16e-93	-4.05044	7.53e-127	9.63e-128	-2.85492	6.58e-90	7.29e-91	-3.74089	3.58e-110	5.12e-111
CL15628.Contig2_All	-4.34821	0	0	-5.27706	0	0	-5.12176	2.66e-300	9.04e-302	-5.3043	7.49e-294	4.07e-295
CL15628.Contig3_All	-2.44374	2.86e-108	2.82e-109	-4.56458	6.4e-179	5.87e-180	-2.51911	1.22e-99	1.23e-100	-3.74943	1.3e-139	1.48e-140
CL15653.Contig11_All	1.87819	5.94e-131	4.86e-132	2.84394	0	0	2.53902	1.52e-235	6.79e-237	4.03179	0	0
CL15653.Contig13_All	4.77974	0	0	5.42566	0	0	4.90855	0	0	6.15146	0	0
CL15653.Contig4_All	4.94776	5.91e-175	3.67e-176	6.20625	0	0	4.44912	3.53e-173	2.13e-174	5.71647	0	0
CL15653.Contig5_All	4.23765	6.94e-225	3.31e-226	4.30301	2.53e-235	1.73e-236	3.37544	2.75e-165	1.72e-166	3.81046	1.68e-237	1.14e-238
CL15653.Contig7_All	4.34865	0	0	5.10852	0	0	4.35821	0	0	5.31343	0	0
CL15653.Contig9_All	4.30237	2.95e-180	1.77e-181	4.95506	1.18e-296	6.43e-298	4.85972	2.18e-196	1.16e-197	5.38881	2.23e-281	1.26e-282
CL15661.Contig1_All	4.53243	9.65e-27	3.18e-27	3.36455	7.14e-11	6.79e-11	3.52953	1.22e-14	6.03e-15	4.38945	2.67e-28	1.25e-28
CL15679.Contig1_All	-2.42484	1.21e-35	3.18e-36	-1.61252	1.64e-21	9.66e-22	-4.70698	1.26e-108	1.17e-109	-2.03145	1.29e-50	3.78e-51
CL15684.Contig1_All	-11.3002	4.32e-171	2.74e-172	-7.42941	7.14e-280	4.12e-281	-6.41923	3.33e-98	3.42e-99	-5.98275	1.36e-96	2.21e-97
CL15684.Contig2_All	-3.80133	2.79e-68	4.17e-69	-5.42188	1.6e-78	3.2e-79	-6.66477	1.29e-85	1.5e-86	-9.43097	2.23e-64	5.25e-65
CL15685.Contig1_All	-2.5001	1.06e-149	7.65e-151	-2.87472	2.36e-172	2.24e-173	-2.36371	3.26e-170	1.99e-171	-4.35819	6.52e-281	3.69e-282
CL15691.Contig3_All	-3.02785	1.37e-44	2.98e-45	-7.08547	4.88e-59	1.26e-59	-3.33188	5.46e-60	8.77e-61	-5.16946	4.81e-74	9.97e-75
CL15698.Contig6_All	-4.61656	7.06e-35	1.88e-35	-9.23325	2.1e-28	1e-28	-4.1756	1.48e-16	6.69e-17	-5.29142	1.23e-17	8.19e-18
CL15745.Contig1_All	-8.99184	0	0	-8.32698	0	0	-7.3799	4.73e-148	3.3e-149	-8.29409	1.26e-132	1.52e-133
CL15772.Contig3_All	-4.91729	3.16e-80	4.06e-81	-4.10721	8.63e-74	1.82e-74	-5.09245	3.02e-81	3.68e-82	-3.84866	9.46e-70	2.07e-70
CL15772.Contig4_All	-4.87599	0	0	-4.69294	0	0	-5.78025	0	0	-4.58496	0	0
CL158.Contig1_All	5.40485	0	0	6.215	0	0	4.50164	8.1e-205	4.11e-206	5.46805	0	0
CL158.Contig5_All	5.05121	0	0	6.13224	0	0	5.14804	5.49e-206	2.77e-207	6.16487	0	0
CL158.Contig9_All	3.4344	0	0	4.55511	0	0	3.15188	0	0	3.98125	0	0
CL15814.Contig10_All	4.54458	8.76e-193	4.89e-194	4.51246	1.3e-186	1.14e-187	5.61618	7.09e-275	2.7e-276	5.55674	2.86e-256	1.78e-257
CL15814.Contig6_All	3.79528	1.19e-76	1.6e-77	3.03636	2.57e-38	9.62e-39	7.66171	4.09e-108	3.83e-109	7.2992	1.53e-84	2.82e-85
CL15834.Contig1_All	-4.84556	6.05e-28	1.92e-28	-4.81356	7.59e-28	3.67e-28	-3.41161	3.3e-23	1.16e-23	-3.78524	1.72e-24	9.02e-25
CL15843.Contig10_All	2.82929	9.56e-97	1.04e-97	4.04379	5.16e-296	2.82e-297	2.47637	3.23e-71	4.44e-72	3.63462	5.63e-220	4.12e-221
CL15855.Contig10_All	5.98159	3.12e-111	2.99e-112	6.73289	1.15e-180	1.04e-181	5.88605	1.43e-92	1.54e-93	6.50682	8.28e-136	9.72e-137
CL15855.Contig5_All	6.99564	5.18e-107	5.15e-108	7.67866	1.7e-161	1.73e-162	6.88381	2.48e-115	2.2e-116	7.08123	5.6e-127	7.04e-128
CL15855.Contig7_All	7.02154	0	0	7.66144	0	0	6.17774	0	0	6.07375	0	0
CL15855.Contig8_All	7.70327	0	0	8.61496	0	0	7.01771	0	0	6.88593	0	0
CL15863.Contig6_All	-2.89837	5.74e-205	3.01e-206	-4.95557	6.38e-291	3.54e-292	-2.58683	2.27e-132	1.77e-133	-3.93001	5.91e-186	5.13e-187
CL15899.Contig39_All	3.93236	1.51e-168	9.7e-170	6.53847	0	0	4.49348	1.28e-185	7.2e-187	6.97342	0	0
CL1590.Contig8_All	-2.29368	0	0	-4.29781	0	0	-1.64603	0	0	-3.78315	0	0
CL15908.Contig7_All	6.66938	6.4e-300	2.23e-301	6.90287	0	0	5.95383	3.99e-304	1.34e-305	6.23963	0	0
CL1592.Contig12_All	3.29263	3.62e-54	6.63e-55	4.76197	9.14e-184	8.13e-185	4.00289	4.08e-103	3.99e-104	4.21571	1.46e-119	1.95e-120
CL15928.Contig12_All	2.82604	0	0	4.52641	0	0	2.85463	0	0	4.50915	0	0
CL15928.Contig13_All	2.93022	0	0	4.71055	0	0	2.99434	0	0	4.94368	0	0
CL15928.Contig14_All	0.907992	1.79e-85	2.18e-86	3.21258	0	0	2.10964	0	0	4.28274	0	0
CL15928.Contig18_All	2.23855	6.75e-33	1.89e-33	4.32867	1.68e-242	1.12e-243	2.89249	7.76e-65	1.16e-65	2.9616	9.56e-68	2.15e-68
CL15928.Contig27_All	2.38613	8.95e-58	1.55e-58	4.13939	0	0	2.0991	4.69e-43	1e-43	3.86253	3.66e-254	2.3e-255
CL15928.Contig29_All	2.11495	1.44e-100	1.52e-101	4.54268	0	0	2.75173	1.42e-153	9.58e-155	4.86198	0	0
CL15928.Contig5_All	0.784535	1.45e-23	5.27e-24	3.20792	0	0	1.90297	7.91e-97	8.2e-98	4.01607	0	0
CL15928.Contig7_All	2.63075	2.6e-102	2.69e-103	4.61773	0	0	3.30583	7.61e-160	4.93e-161	3.40718	6.64e-171	6.26e-172
CL15928.Contig9_All	1.50958	5.33e-162	3.57e-163	3.74785	0	0	2.08713	8.51e-263	3.4e-264	4.21629	0	0
CL15943.Contig5_All	5.02923	3.51e-107	3.48e-108	5.84427	1.57e-189	1.35e-190	3.26905	3.84e-66	5.64e-67	3.9666	1.62e-119	2.17e-120
CL15992.Contig2_All	-2.82251	8.83e-70	1.29e-70	-4.05323	7.33e-93	1.25e-93	-3.16462	1.83e-88	2.06e-89	-4.03945	2.45e-103	3.73e-104
CL15998.Contig8_All	3.22019	6.72e-125	5.75e-126	4.0691	3.76e-264	2.3e-265	3.52649	3.44e-204	1.75e-205	3.60663	2.12e-213	1.61e-214
CL16003.Contig3_All	-3.57086	1.46e-91	1.67e-92	-3.48489	2.62e-89	4.64e-90	-4.3943	3.24e-158	2.12e-159	-3.29265	7.84e-127	9.87e-128
CL16011.Contig6_All	-4.20569	0	0	-4.5481	0	0	-2.66237	0	0	-4.07395	0	0
CL16032.Contig10_All	4.04413	1.47e-114	1.37e-115	5.36729	0	0	6.90791	6.16e-137	4.64e-138	8.02752	9.3e-264	5.64e-265
CL16036.Contig10_All	-2.16518	3.84e-127	3.23e-128	-3.3844	2.66e-201	2.15e-202	-3.80793	1.07e-249	4.51e-251	-4.13694	1.58e-255	9.89e-257
CL16038.Contig12_All	3.00711	0	0	4.64127	0	0	2.489	1.18e-298	4.01e-300	4.2011	0	0
CL16038.Contig14_All	2.17149	1.81e-36	4.65e-37	3.80057	6.81e-189	5.89e-190	2.25559	3.17e-41	6.99e-42	4.41987	0	0
CL16038.Contig3_All	2.9741	1.09e-83	1.35e-84	4.24054	4.59e-259	2.88e-260	3.39144	7.45e-87	8.53e-88	4.61895	2.43e-237	1.65e-238
CL16040.Contig10_All	4.66361	0	0	4.34362	1.16e-281	6.63e-283	4.4751	0	0	4.11758	4.4e-285	2.45e-286
CL16040.Contig11_All	5.64666	6.77e-230	3.13e-231	5.40546	1.51e-192	1.28e-193	4.52825	3.57e-202	1.84e-203	4.15649	5.6e-146	6.15e-147
CL16040.Contig12_All	4.18651	1.76e-244	7.59e-246	3.74324	8.38e-167	8.24e-168	3.82516	3.1e-210	1.54e-211	3.21791	7.9e-118	1.06e-118
CL16040.Contig4_All	4.52224	3.53e-105	3.56e-106	4.90276	1.31e-139	1.53e-140	5.64503	4.17e-199	2.18e-200	4.89509	7.11e-113	9.95e-114
CL16040.Contig6_All	4.62151	1.2e-188	6.86e-190	4.41479	2.73e-159	2.82e-160	5.76261	7.86e-220	3.74e-221	5.51749	3.4e-180	3.05e-181
CL16040.Contig8_All	5.38591	2.88e-290	1.04e-291	5.27871	1.08e-266	6.52e-268	4.4282	2.3e-270	8.91e-272	4.1884	1.34e-216	9.96e-218
CL16040.Contig9_All	4.13247	2.08e-149	1.51e-150	3.77583	7.64e-110	1.12e-110	4.29098	8.92e-194	4.8e-195	3.65082	7.12e-110	1.02e-110
CL16042.Contig1_All	-6.18662	1.59e-70	2.3e-71	-4.3545	1.16e-65	2.73e-66	-3.17915	1.02e-34	2.6e-35	-2.90069	2.9e-31	1.26e-31
CL16052.Contig11_All	3.83516	0	0	4.67888	0	0	3.13852	0	0	3.64492	0	0
CL16052.Contig14_All	4.7786	0	0	5.53976	0	0	3.44154	0	0	4.27736	0	0
CL16052.Contig16_All	4.08594	0	0	4.7731	0	0	3.11074	0	0	3.95757	0	0
CL16052.Contig18_All	5.63225	0	0	6.06311	0	0	5.03499	0	0	3.85477	1.77e-281	9.99e-283
CL16052.Contig19_All	4.49171	1.08e-232	4.92e-234	5.49382	0	0	3.8438	5.09e-197	2.69e-198	4.49218	0	0
CL16052.Contig21_All	5.7148	0	0	6.29715	0	0	3.96815	0	0	4.25967	0	0
CL16052.Contig22_All	5.65604	1.17e-120	1.03e-121	6.5601	2.74e-219	2.02e-220	2.65987	1.49e-51	2.71e-52	3.3158	1.28e-96	2.08e-97
CL16052.Contig23_All	4.15627	0	0	5.14856	0	0	3.13073	0	0	3.91535	0	0
CL16052.Contig3_All	3.55497	0	0	4.41998	0	0	3.6636	0	0	4.35542	0	0
CL16052.Contig4_All	3.1515	0	0	4.1961	0	0	3.15718	0	0	4.02045	0	0
CL16052.Contig7_All	3.89944	0	0	4.73443	0	0	3.52359	0	0	4.16048	0	0
CL16052.Contig9_All	4.46013	1.64e-220	8e-222	5.19424	0	0	4.28396	5.76e-257	2.35e-258	4.09915	1.05e-214	7.88e-216
CL16062.Contig2_All	-8.20967	3.68e-143	2.76e-144	-7.07087	2.47e-156	2.6e-157	-6.31286	5.01e-79	6.28e-80	-6.53272	2.12e-76	4.27e-77
CL16062.Contig3_All	-11.029	1.56e-148	1.13e-149	-9.44846	8.58e-187	7.5e-188	-10.2234	1.28e-95	1.34e-96	-10.1376	2.78e-94	4.61e-95
CL16077.Contig15_All	5.04103	0	0	5.57194	0	0	6.2906	0	0	6.73331	0	0
CL1609.Contig3_All	-4.11646	1.58e-58	2.7e-59	-3.41186	2.88e-51	8.44e-52	-4.68344	1.32e-83	1.57e-84	-4.87621	1.52e-82	2.86e-83
CL1609.Contig5_All	-3.8368	1.49e-67	2.25e-68	-5.54068	2.27e-77	4.59e-78	-3.46453	6.88e-70	9.62e-71	-3.16726	3.23e-63	7.75e-64
CL1609.Contig6_All	-3.00334	2.52e-229	1.17e-230	-4.14427	1.94e-291	1.08e-292	-2.95242	8.57e-232	3.89e-233	-3.59536	3.74e-267	2.24e-268
CL16099.Contig18_All	-2.37054	8.74e-41	2.04e-41	-4.28442	2.85e-67	6.53e-68	-3.56015	1.08e-66	1.57e-67	-4.83027	9.27e-77	1.86e-77
CL16107.Contig1_All	3.10476	3.23e-49	6.45e-50	4.25825	1.28e-134	1.56e-135	4.70912	6.06e-70	8.45e-71	5.4453	1.68e-116	2.28e-117
CL16107.Contig2_All	3.19458	7.47e-155	5.23e-156	4.10199	0	0	3.67201	7.02e-237	3.12e-238	4.05477	0	0
CL16110.Contig13_All	8.39143	3.13e-136	2.46e-137	9.15158	1.36e-208	1.06e-209	6.85922	8.84e-123	7.38e-124	8.32693	1.03e-290	5.63e-292
CL16127.Contig2_All	10.1167	1.01e-88	1.19e-89	9.87941	1.23e-77	2.49e-78	11.0045	5.86e-144	4.2e-145	7.21465	1.26e-17	8.43e-18
CL16129.Contig16_All	-0.513115	6.69e-28	2.13e-28	-2.82512	0	0	-0.304176	1.97e-12	1.1e-12	-4.34075	0	0
CL16133.Contig20_All	3.9466	2.28e-294	8.09e-296	4.80725	0	0	4.18874	0	0	4.42002	0	0
CL16133.Contig5_All	3.68555	8.43e-210	4.31e-211	4.37403	0	0	4.47003	4.3e-281	1.6e-282	4.5705	1.21e-295	6.55e-297
CL16138.Contig1_All	9.92887	0	0	9.2014	0	0	9.95853	0	0	8.12756	1.16e-162	1.15e-163
CL16138.Contig6_All	5.73941	0	0	5.84283	0	0	5.36927	0	0	4.49216	0	0
CL16175.Contig2_All	-3.81085	1.11e-125	9.49e-127	-5.58578	1.01e-144	1.15e-145	-2.07544	3.7e-44	7.72e-45	-5.17835	8.68e-90	1.51e-90
CL16175.Contig7_All	-3.80396	3.43e-252	1.44e-253	-3.74245	1.75e-247	1.15e-248	-3.06429	1.17e-134	8.97e-136	-4.54063	5.59e-172	5.25e-173
CL16185.Contig24_All	-2.91052	2.68e-32	7.59e-33	-2.75516	1.47e-30	6.61e-31	-4.52417	1.66e-55	2.84e-56	-1.98253	5.76e-26	2.89e-26
CL16197.Contig17_All	-2.98037	2.01e-167	1.3e-168	-4.04301	3.1e-211	2.39e-212	-3.05074	6.25e-147	4.4e-148	-5.78174	1.18e-198	9.55e-200
CL16197.Contig26_All	-3.6094	0	0	-5.06908	0	0	-3.80832	0	0	-5.50155	0	0
CL16223.Contig26_All	3.76395	2.99e-73	4.18e-74	4.92111	1.52e-183	1.35e-184	5.8027	2.72e-100	2.73e-101	6.9838	3.31e-211	2.54e-212
CL16229.Contig1_All	2.23965	2.12e-05	2.17e-05	2.54982	3.06e-07	3.76e-07	8.45098	3.41e-140	2.51e-141	4.17923	3.84e-09	4.01e-09
CL1623.Contig2_All	-4.81459	1.54e-207	7.98e-209	-4.27247	8.14e-196	6.79e-197	-4.9484	3.48e-306	1.16e-307	-5.07477	1.46e-299	7.76e-301
CL16243.Contig1_All	4.98543	2.67e-148	1.94e-149	4.92955	2.87e-141	3.33e-142	4.69168	4.57e-90	5.06e-91	5.29251	1.4e-136	1.64e-137
CL16243.Contig2_All	6.42321	8.23e-266	3.28e-267	6.20498	2.05e-228	1.45e-229	5.91101	5.58e-209	2.77e-210	5.99275	9.2e-215	6.92e-216
CL16251.Contig1_All	1.768	3.58e-16	1.73e-16	3.20452	2.07e-80	4.04e-81	1.65618	5.7e-13	3.09e-13	4.03512	5.03e-153	5.31e-154
CL16257.Contig2_All	4.10701	0	0	5.25953	0	0	3.64679	0	0	4.85989	0	0
CL16259.Contig11_All	4.09427	0	0	3.58115	0	0	4.66332	0	0	3.97309	0	0
CL16259.Contig12_All	4.62785	7.1e-86	8.62e-87	3.48115	1.85e-33	7.72e-34	10.6869	8.12e-122	6.83e-123	8.77946	2.45e-42	8.29e-43
CL16259.Contig14_All	4.52547	0	0	3.91524	0	0	4.91232	0	0	4.04636	0	0
CL16260.Contig18_All	4.12617	0	0	4.12278	0	0	4.05183	0	0	3.79269	0	0
CL16260.Contig6_All	-4.89191	6.52e-90	7.58e-91	-9.5486	3.66e-68	8.31e-69	-3.80044	1.58e-98	1.61e-99	-3.55135	2.19e-91	3.75e-92
CL16261.Contig1_All	5.69162	3.13e-247	1.34e-248	5.32694	9.92e-190	8.52e-191	6.31614	2.03e-231	9.23e-233	5.72109	1.16e-150	1.24e-151
CL16261.Contig4_All	5.35083	0	0	5.00016	0	0	5.48129	0	0	4.24572	1.32e-240	8.77e-242
CL16261.Contig7_All	5.95178	4.8e-287	1.75e-288	5.52418	6.08e-212	4.66e-213	5.574	2.74e-291	9.68e-293	4.63524	3.98e-142	4.48e-143
CL16261.Contig8_All	5.7435	0	0	5.2559	2.3e-273	1.36e-274	5.98155	0	0	5.15006	1.31e-201	1.05e-202
CL16322.Contig10_All	3.53046	0	0	4.26427	0	0	3.79039	0	0	4.13037	0	0
CL16322.Contig14_All	11.2143	2.04e-158	1.4e-159	11.8668	3.32e-220	2.44e-221	8.27412	2.38e-222	1.12e-223	8.90679	0	0
CL16322.Contig15_All	6.18074	3.69e-254	1.54e-255	7.29616	0	0	5.93256	9.84e-279	3.67e-280	6.28242	0	0
CL16322.Contig16_All	8.25399	2.55e-170	1.62e-171	8.77475	2.26e-228	1.59e-229	6.85421	0	0	5.73901	1.29e-149	1.38e-150
CL16322.Contig19_All	4.41234	6.47e-258	2.66e-259	5.69635	0	0	5.93821	0	0	6.59761	0	0
CL16322.Contig20_All	4.26083	2.17e-254	9.03e-256	5.33496	0	0	4.63172	0	0	5.2032	0	0
CL16325.Contig12_All	2.44457	2.86e-30	8.53e-31	3.1642	4.58e-63	1.11e-63	4.42369	4.99e-70	6.96e-71	4.13292	3.39e-54	9.33e-55
CL16327.Contig2_All	-3.37023	3.17e-239	1.4e-240	-4.11806	2.5e-273	1.48e-274	-2.99927	2.61e-147	1.83e-148	-3.76369	8.03e-173	7.49e-174
CL16366.Contig12_All	2.7439	2.6e-59	4.41e-60	4.40076	4.64e-264	2.85e-265	3.45439	1.1e-121	9.29e-123	4.76697	0	0
CL16366.Contig16_All	3.26906	0	0	4.96412	0	0	3.32716	0	0	4.97683	0	0
CL16366.Contig18_All	5.77797	1.82e-210	9.26e-212	7.38151	0	0	5.33862	2.05e-227	9.45e-229	6.61952	0	0
CL16366.Contig2_All	2.90241	3.51e-110	3.38e-111	4.35713	0	0	2.61393	4.31e-101	4.28e-102	4.40289	0	0
CL16366.Contig4_All	3.42545	1.04e-95	1.15e-96	4.82239	1.39e-302	7.43e-304	3.78454	6.15e-111	5.63e-112	5.53657	0	0
CL16366.Contig5_All	4.59996	3.3e-277	1.26e-278	6.33498	0	0	4.50269	1.18e-245	5.04e-247	6.46235	0	0
CL16366.Contig6_All	3.28269	2.13e-134	1.7e-135	4.88735	0	0	3.89215	4.47e-193	2.42e-194	5.58403	0	0
CL16366.Contig8_All	4.22472	2.32e-87	2.77e-88	6.04285	0	0	3.45927	7.69e-75	1.01e-75	5.07723	5.05e-271	2.97e-272
CL16375.Contig20_All	3.66285	4.71e-161	3.18e-162	4.35715	1.16e-286	6.55e-288	4.02744	5.45e-242	2.37e-243	4.02569	6.82e-235	4.67e-236
CL16375.Contig32_All	3.80824	0	0	4.56102	0	0	3.37161	1.78e-252	7.42e-254	4.39295	0	0
CL16408.Contig1_All	-5.30738	0	0	-8.60615	0	0	-5.21583	0	0	-6.09786	1.09e-305	5.68e-307
CL16408.Contig4_All	-4.53977	1.62e-272	6.3e-274	-5.36664	1.11e-283	6.32e-285	-4.22759	2.14e-202	1.1e-203	-4.31715	6.3e-199	5.1e-200
CL16408.Contig5_All	-4.88826	0	0	-7.12356	0	0	-4.44177	1.28e-275	4.84e-277	-6.9261	2.53e-275	1.47e-276
CL16416.Contig10_All	12.7939	0	0	11.9749	1.03e-232	7.13e-234	8.91454	0	0	6.99255	3.07e-206	2.4e-207
CL16416.Contig11_All	6.3532	7.01e-216	3.48e-217	5.50192	2.74e-120	3.68e-121	6.51294	2.27e-226	1.05e-227	4.84791	1.63e-69	3.57e-70
CL16416.Contig12_All	5.06156	0	0	3.88628	1.16e-136	1.39e-137	5.23612	0	0	2.92946	1.57e-58	4.02e-59
CL16416.Contig1_All	5.78429	0	0	4.83827	1.57e-185	1.38e-186	5.55045	0	0	3.74358	3.22e-88	5.7e-89
CL16416.Contig2_All	4.7238	5.29e-141	4.03e-142	4.25726	3.26e-97	5.34e-98	4.83526	1.45e-138	1.08e-139	3.33271	3.49e-39	1.26e-39
CL16416.Contig9_All	6.01756	6.02e-270	2.37e-271	4.93113	3.13e-124	4.08e-125	6.7313	1.85e-300	6.25e-302	4.27594	1.37e-51	3.93e-52
CL16437.Contig10_All	-2.95433	0	0	-4.77959	0	0	-3.7567	0	0	-2.5038	4.78e-206	3.74e-207
CL16437.Contig11_All	-4.52082	0	0	-3.79229	0	0	-3.66413	0	0	-3.02061	0	0
CL16437.Contig14_All	-4.53031	0	0	-3.57369	0	0	-4.00311	0	0	-2.73385	0	0
CL16437.Contig17_All	-4.08287	0	0	-4.07664	0	0	-4.09779	0	0	-3.07623	0	0
CL16437.Contig18_All	-3.46937	3.47e-140	2.66e-141	-4.16739	1.69e-157	1.76e-158	-2.89326	2.48e-47	4.86e-48	-3.63276	5.09e-56	1.36e-56
CL16437.Contig1_All	-5.35608	1.3e-225	6.14e-227	-4.15301	2.16e-204	1.72e-205	-5.38317	1.03e-193	5.54e-195	-3.57706	8.82e-156	9.11e-157
CL16437.Contig4_All	-4.68885	1.36e-279	5.14e-281	-4.43759	3.78e-271	2.25e-272	-4.91133	1.02e-166	6.37e-168	-2.19228	1.22e-83	2.27e-84
CL16437.Contig8_All	-4.72039	0	0	-3.83207	0	0	-3.34197	0	0	-4.42438	0	0
CL16439.Contig2_All	2.81781	1.23e-61	2.01e-62	4.06521	3.16e-193	2.67e-194	2.3364	3.63e-40	8.19e-41	4.08385	1.75e-212	1.33e-213
CL16441.Contig10_All	1.18804	4.72e-18	2.1e-18	2.09995	4.22e-72	9.1e-73	9.70366	5.46e-72	7.43e-73	10.417	8.98e-103	1.37e-103
CL16445.Contig3_All	-4.82951	3.69e-155	2.58e-156	-5.03965	6.01e-156	6.33e-157	-6.0654	6.96e-143	5.04e-144	-5.12786	1.68e-137	1.94e-138
CL16461.Contig1_All	8.3674	2.03e-72	2.87e-73	7.52645	3.62e-44	1.2e-44	5.83284	8.16e-46	1.65e-46	6.0315	5.3e-51	1.54e-51
CL16461.Contig2_All	6.91641	4.68e-143	3.51e-144	6.1177	6.95e-85	1.29e-85	5.90735	1.04e-64	1.57e-65	6.01367	1.06e-67	2.39e-68
CL16461.Contig3_All	5.09532	0	0	4.06638	3.38e-138	3.99e-139	4.36619	1.64e-165	1.03e-166	4.23901	2.49e-145	2.75e-146
CL16487.Contig2_All	5.75424	9.41e-124	8.13e-125	6.61932	2.42e-218	1.8e-219	4.44293	2.54e-69	3.58e-70	5.29004	4.64e-127	5.82e-128
CL16487.Contig7_All	5.07522	0	0	6.23839	0	0	4.29024	0	0	5.50387	0	0
CL16489.Contig5_All	2.00495	7.54e-12	4.54e-12	4.08788	1.37e-89	2.42e-90	2.7603	2.8e-18	1.18e-18	5.44674	3.31e-163	3.25e-164
CL16494.Contig12_All	5.1227	2.98e-52	5.64e-53	7.40171	1.3e-233	8.99e-235	4.39917	1.59e-51	2.89e-52	6.14733	6.33e-176	5.82e-177
CL16494.Contig20_All	6.68897	0	0	6.75305	0	0	6.02152	0	0	6.22806	0	0
CL16494.Contig24_All	5.73006	0	0	4.70404	1.08e-207	8.4e-209	5.39142	0	0	5.08073	0	0
CL16494.Contig26_All	3.92374	1.1e-72	1.55e-73	5.51754	1.38e-244	9.14e-246	3.6004	4.85e-26	1.56e-26	6.41062	1.99e-202	1.58e-203
CL16494.Contig30_All	8.591	0	0	8.70427	0	0	8.51677	0	0	7.85986	0	0
CL16494.Contig33_All	6.53983	0	0	7.17404	0	0	7.12894	0	0	7.68236	0	0
CL16494.Contig39_All	3.1355	9.51e-53	1.79e-53	5.10918	1.14e-269	6.83e-271	3.25984	4.99e-39	1.15e-39	5.39705	8.52e-212	6.5e-213
CL16494.Contig3_All	5.10073	7.13e-189	4.06e-190	4.4346	4.26e-113	6.11e-114	5.44255	5.05e-148	3.53e-149	5.16142	9.51e-118	1.28e-118
CL16494.Contig43_All	3.64229	1.58e-63	2.51e-64	5.98555	0	0	3.692	8.17e-67	1.19e-67	5.43362	1.89e-253	1.19e-254
CL16494.Contig47_All	3.31334	1.63e-102	1.69e-103	5.45678	0	0	3.38673	7.29e-87	8.35e-88	5.42857	0	0
CL16494.Contig50_All	4.13836	0	0	4.13028	0	0	3.62462	0	0	3.69472	0	0
CL16494.Contig54_All	3.39578	2.07e-79	2.69e-80	5.58183	0	0	3.33335	6.94e-75	9.13e-76	5.00394	7.96e-289	4.39e-290
CL16494.Contig59_All	4.04701	0	0	4.15443	0	0	3.60223	0	0	3.6039	0	0
CL16494.Contig5_All	5.73344	0	0	6.54079	0	0	6.11631	3.72e-237	1.65e-238	7.43944	0	0
CL16494.Contig61_All	12.8614	0	0	13.1089	0	0	12.9701	0	0	12.2572	7.18e-267	4.31e-268
CL16494.Contig62_All	4.78637	0	0	5.19133	0	0	5.15525	0	0	5.34153	0	0
CL16505.Contig2_All	6.73171	1.6e-104	1.63e-105	8.17346	3.51e-250	2.27e-251	7.40986	9.07e-89	1.02e-89	9.09455	6.05e-231	4.23e-232
CL16505.Contig3_All	4.43035	3.72e-40	8.81e-41	4.63858	7.48e-47	2.36e-47	5.07441	3.54e-72	4.81e-73	4.77452	1.93e-56	5.13e-57
CL16512.Contig4_All	3.70907	0	0	3.77057	0	0	4.79188	0	0	3.07802	1.53e-205	1.2e-206
CL16512.Contig6_All	3.76705	0	0	4.137	0	0	4.08076	0	0	3.01961	1.34e-238	9.05e-240
CL16519.Contig11_All	4.65541	0	0	4.93102	0	0	4.69847	0	0	5.01769	0	0
CL16519.Contig12_All	4.00814	0	0	4.29815	0	0	4.25371	0	0	4.24507	0	0
CL16519.Contig13_All	3.90826	4.06e-155	2.84e-156	4.2416	3.85e-203	3.07e-204	4.50445	2.44e-199	1.28e-200	3.98246	6.09e-127	7.66e-128
CL16519.Contig15_All	4.2886	0	0	4.44693	0	0	4.45647	0	0	4.41666	0	0
CL16519.Contig17_All	4.79248	0	0	4.97954	0	0	4.90011	0	0	5.00917	0	0
CL16519.Contig18_All	5.34476	0	0	5.64698	0	0	6.27311	0	0	5.33032	5.93e-218	4.4e-219
CL16519.Contig20_All	4.89014	3.34e-272	1.3e-273	5.11564	0	0	5.66417	0	0	4.56842	1.39e-181	1.24e-182
CL16519.Contig22_All	4.30161	0	0	4.47732	0	0	4.52034	0	0	4.56593	0	0
CL16519.Contig24_All	3.83346	0	0	4.11227	0	0	4.25474	0	0	3.80561	0	0
CL16519.Contig27_All	5.13384	0	0	5.6127	0	0	5.58615	0	0	4.29297	4.98e-176	4.57e-177
CL16519.Contig5_All	4.49356	0	0	4.61068	0	0	4.42285	0	0	4.33907	0	0
CL16519.Contig7_All	5.4981	0	0	2.65743	4.95e-51	1.46e-51	4.69016	0	0	2.71585	1.37e-86	2.48e-87
CL16519.Contig8_All	4.45234	0	0	4.64373	0	0	4.61216	0	0	4.55964	0	0
CL16519.Contig9_All	3.31361	0	0	3.38095	0	0	4.23028	0	0	3.41981	0	0
CL16523.Contig1_All	4.55237	0	0	3.20811	1.25e-108	1.85e-109	4.72329	2.61e-290	9.25e-292	3.69024	3.11e-121	4.08e-122
CL1653.Contig4_All	-5.49386	0	0	-3.89016	0	0	-3.90831	5.2e-143	3.75e-144	-3.0134	4.65e-113	6.51e-114
CL16533.Contig11_All	6.36408	1.04e-235	4.68e-237	7.03298	0	0	6.3135	0	0	5.34373	6.42e-182	5.68e-183
CL16533.Contig1_All	3.36411	0	0	4.13422	0	0	3.71883	0	0	3.86773	0	0
CL16533.Contig2_All	3.26978	0	0	4.02835	0	0	3.69461	0	0	3.3758	0	0
CL16535.Contig19_All	-9.25774	1.7e-57	2.95e-58	-1.91357	6.68e-32	2.9e-32	-5.01617	4.21e-66	6.2e-67	-1.04583	1.87e-12	1.59e-12
CL16535.Contig26_All	-9.53886	4.79e-67	7.28e-68	-4.16219	1.82e-81	3.51e-82	-2.86049	2.48e-55	4.27e-56	-3.97318	2.62e-70	5.68e-71
CL16535.Contig35_All	-5.10609	5.47e-200	2.94e-201	-2.42006	9.22e-114	1.31e-114	-4.70302	9.83e-158	6.44e-159	-2.19932	1.25e-80	2.4e-81
CL16535.Contig4_All	-1.87166	2.55e-40	6e-41	-1.88365	1.65e-40	5.89e-41	-4.07483	7.95e-125	6.53e-126	-2.05785	4.45e-63	1.07e-63
CL16539.Contig2_All	-2.08115	6.92e-68	1.04e-68	-2.39788	5.27e-80	1.04e-80	-1.51048	1.07e-52	1.92e-53	-4.18946	4.17e-153	4.4e-154
CL16545.Contig7_All	4.34718	3.56e-120	3.17e-121	5.4038	3.37e-264	2.06e-265	3.94278	3.87e-107	3.66e-108	5.12755	1.2e-263	7.3e-265
CL16545.Contig8_All	10.9329	9.53e-137	7.47e-138	12.1672	1.13e-256	7.16e-258	11.3213	8.21e-170	5.02e-171	12.0728	5.47e-243	3.6e-244
CL16567.Contig31_All	4.00462	5.79e-156	4.02e-157	4.25724	1.14e-190	9.79e-192	3.99872	5.39e-134	4.16e-135	3.63405	2.68e-95	4.41e-96
CL16567.Contig33_All	4.22683	1.25e-166	8.1e-168	5.31444	0	0	4.65787	8.45e-155	5.65e-156	5.47669	2.89e-275	1.67e-276
CL16567.Contig3_All	5.23327	0	0	5.22401	0	0	4.43536	1.51e-231	6.84e-233	3.901	3.32e-145	3.67e-146
CL16578.Contig45_All	1.12202	4.24e-08	3.31e-08	2.43949	1.63e-50	4.84e-51	2.52094	1.32e-27	4.05e-28	4.46391	5.25e-158	5.35e-159
CL16583.Contig3_All	-0.508081	0.000160469	0.000184154	-0.530692	6.85e-05	0.000106777	-2.18644	3.11e-60	4.97e-61	-4.28867	1.05e-107	1.54e-108
CL16584.Contig1_All	-4.00731	4.09e-73	5.73e-74	-3.67785	9.97e-69	2.24e-69	-3.69337	2.3e-96	2.4e-97	-5.95379	4.31e-111	6.12e-112
CL16584.Contig2_All	-4.16869	1.85e-139	1.43e-140	-4.35462	1.2e-141	1.38e-142	-4.38542	3.36e-129	2.69e-130	-3.66096	9.24e-113	1.29e-113
CL16586.Contig17_All	-2.74838	0	0	-5.34072	0	0	-3.40066	0	0	-1.68259	6.01e-297	3.24e-298
CL16589.Contig9_All	-3.17282	0	0	-4.37773	0	0	-3.33505	0	0	-4.13486	0	0
CL16590.Contig7_All	-0.374835	0.00170984	0.00231358	-3.99138	3.84e-66	8.93e-67	-0.740806	1.01e-07	7.82e-08	-4.74931	9.2e-64	2.19e-64
CL16596.Contig8_All	-2.74493	1.45e-90	1.68e-91	-3.60792	7.36e-115	1.04e-115	-2.64841	5.35e-131	4.22e-132	-4.65134	1.44e-195	1.19e-196
CL16597.Contig6_All	-5.44649	0	0	-5.74391	0	0	-2.25971	2.26e-187	1.26e-188	-4.23072	0	0
CL16599.Contig1_All	3.49382	2.58e-78	3.39e-79	2.64732	2.92e-34	1.2e-34	3.87858	3.43e-61	5.4e-62	4.15583	5.53e-75	1.13e-75
CL16599.Contig9_All	3.39891	1.12e-262	4.52e-264	3.11918	1.4e-199	1.14e-200	4.70785	0	0	3.83599	3.12e-249	2e-250
CL16606.Contig14_All	3.53959	1.23e-229	5.68e-231	0.974094	1.09e-08	1.19e-08	4.10859	3.45e-238	1.52e-239	0.750513	0.000516495	0.000884531
CL16606.Contig5_All	3.21942	1.54e-162	1.03e-163	2.58599	2.52e-84	4.7e-85	4.65064	8.12e-257	3.32e-258	3.27595	5.86e-78	1.16e-78
CL16608.Contig2_All	3.72179	2.81e-101	2.95e-102	3.93272	1.47e-120	1.97e-121	4.38505	2.43e-133	1.88e-134	4.64319	9.99e-159	1.01e-159
CL16610.Contig2_All	4.39849	4.08e-187	2.34e-188	3.95384	4.17e-129	5.25e-130	4.93635	9.19e-210	4.56e-211	4.30419	4.07e-125	5.18e-126
CL16621.Contig1_All	4.08626	1.31e-103	1.34e-104	2.92803	1.96e-36	7.66e-37	3.63314	1.4e-66	2.05e-67	3.12394	7.87e-41	2.74e-41
CL16623.Contig1_All	-2.38871	4.34e-47	9.01e-48	-3.03696	4.59e-60	1.16e-60	-4.48792	2.49e-63	3.81e-64	-2.06635	4.01e-31	1.75e-31
CL16638.Contig2_All	-5.11416	2.4e-167	1.56e-168	-5.88195	2.13e-168	2.07e-169	-4.54301	3.38e-165	2.12e-166	-6.43314	2.83e-167	2.73e-168
CL16638.Contig3_All	-4.18055	1.03e-150	7.42e-152	-4.84755	1.42e-159	1.46e-160	-4.79812	1.9e-164	1.19e-165	-5.20291	2.06e-163	2.02e-164
CL16658.Contig5_All	3.48096	1.41e-181	8.41e-183	4.24659	0	0	3.51655	2.25e-226	1.04e-227	4.04476	0	0
CL16681.Contig5_All	4.32343	3.22e-136	2.54e-137	3.87545	1.56e-93	2.65e-94	3.59474	9.57e-145	6.82e-146	2.39079	3.74e-42	1.27e-42
CL16681.Contig9_All	4.07931	3.68e-289	1.33e-290	4.59246	0	0	4.11841	5.39e-214	2.63e-215	4.29837	5.44e-241	3.62e-242
CL16695.Contig13_All	-2.29581	4.07e-59	6.92e-60	-6.74601	2.81e-107	4.21e-108	-2.32974	4.82e-54	8.45e-55	-4.75947	1.58e-93	2.64e-94
CL16695.Contig15_All	-0.860554	6.94e-08	5.52e-08	-3.57864	2.35e-44	7.78e-45	-1.04401	2.05e-10	1.3e-10	-4.17194	1.56e-48	4.71e-49
CL16695.Contig22_All	-1.75884	1.65e-37	4.14e-38	-4.20232	3.58e-89	6.37e-90	-2.68456	4.59e-89	5.13e-90	-4.0594	1.67e-122	2.17e-123
CL16695.Contig7_All	-2.553	1.62e-77	2.16e-78	-5.77791	4.84e-128	6.14e-129	-2.3338	5.27e-63	8.1e-64	-5.94694	1.13e-112	1.59e-113
CL16705.Contig1_All	-6.98597	2.62e-159	1.79e-160	-5.59997	3.04e-164	3.04e-165	-5.85525	1.3e-96	1.35e-97	-7.57679	7.5e-87	1.35e-87
CL16713.Contig7_All	-2.25222	4.26e-50	8.38e-51	-4.41792	2.76e-89	4.91e-90	-3.60344	9.53e-79	1.2e-79	-3.8632	1.69e-80	3.25e-81
CL16714.Contig12_All	4.53872	0	0	3.40029	0	0	7.6029	2.98e-43	6.33e-44	6.77827	6.85e-26	3.45e-26
CL16714.Contig15_All	9.60417	0	0	4.1302	1.46e-140	1.7e-141	5.03897	1.08e-54	1.88e-55	3.26442	2.2e-13	1.79e-13
CL16720.Contig3_All	-3.56011	3.54e-128	2.95e-129	-5.38797	2e-154	2.12e-155	-2.14669	8.27e-43	1.77e-43	-3.59887	6.52e-70	1.42e-70
CL16720.Contig6_All	-3.20698	9.96e-97	1.09e-97	-5.49666	3.5e-127	4.46e-128	-3.92985	2.04e-93	2.19e-94	-4.89777	7.6e-101	1.18e-101
CL16721.Contig6_All	-3.18437	5.44e-231	2.5e-232	-5.17782	2.66e-303	1.42e-304	-2.399	8.75e-126	7.14e-127	-3.9152	6.75e-192	5.68e-193
CL16724.Contig16_All	5.00412	2.6e-171	1.65e-172	2.17605	1.36e-13	1.11e-13	5.97746	5.07e-231	2.31e-232	0.30966	0.173805	0.533757
CL16724.Contig20_All	3.68551	3.54e-199	1.92e-200	2.57186	1.8e-66	4.17e-67	4.02114	1.26e-165	7.85e-167	2.36532	1.11e-32	4.65e-33
CL16744.Contig11_All	7.44947	0	0	5.9069	0	0	8.4152	0	0	5.36881	1.24e-241	8.23e-243
CL16744.Contig12_All	6.50767	0	0	4.82608	0	0	9.03702	0	0	6.05195	2.26e-281	1.28e-282
CL16744.Contig13_All	8.72894	1.33e-41	3.06e-42	4.63615	0.000235707	0.000393743	9.44409	1.65e-62	2.54e-63	4.51535	0.000444311	0.000754347
CL16744.Contig1_All	6.91093	1.51e-196	8.26e-198	4.34444	5.18e-33	2.19e-33	7.62246	2.88e-272	1.11e-273	3.38197	1.54e-13	1.24e-13
CL16744.Contig2_All	7.25987	0	0	5.93486	0	0	7.93684	0	0	6.03191	6.08e-91	1.05e-91
CL16744.Contig3_All	7.27287	0	0	5.50916	5.02e-205	3.98e-206	7.9963	0	0	4.68696	9.24e-95	1.53e-95
CL16744.Contig6_All	7.91363	0	0	6.6236	0	0	7.87651	0	0	5.05985	0	0
CL16744.Contig7_All	6.72441	0	0	4.31129	1.96e-80	3.82e-81	6.9129	0	0	3.2202	5.21e-37	1.97e-37
CL16744.Contig9_All	6.80944	0	0	4.30594	0	0	7.74837	0	0	3.81535	2.32e-184	2.02e-185
CL1676.Contig20_All	3.94217	1.46e-219	7.16e-221	4.11822	1.51e-252	9.68e-254	4.05513	6.44e-286	2.34e-287	4.05184	3.89e-277	2.23e-278
CL1676.Contig21_All	4.09718	8.39e-273	3.26e-274	4.76572	0	0	6.24285	0	0	6.28902	0	0
CL1676.Contig29_All	3.11556	3.25e-87	3.88e-88	3.2031	2.69e-94	4.51e-95	3.9132	5.31e-112	4.83e-113	4.55327	3.31e-183	2.91e-184
CL16767.Contig14_All	-1.72171	4.1e-107	4.07e-108	-4.20766	2.93e-266	1.77e-267	-1.4994	1.17e-81	1.42e-82	-4.19563	1.64e-241	1.09e-242
CL16767.Contig39_All	-1.66809	1.93e-51	3.71e-52	-3.00846	5.29e-103	8.21e-104	-1.95706	4.04e-79	5.06e-80	-4.59545	1.83e-168	1.75e-169
CL16767.Contig73_All	-2.87455	3.63e-75	4.97e-76	-3.1763	5.04e-82	9.65e-83	-1.86703	1.21e-44	2.5e-45	-5.98929	3.65e-105	5.47e-106
CL16769.Contig6_All	5.7414	0	0	4.5661	9.68e-206	7.64e-207	5.34559	0	0	3.61147	2.1e-107	3.08e-108
CL16774.Contig9_All	-6.67546	2.82e-25	9.7e-26	-3.06574	4.74e-19	3.06e-19	-2.99151	1.23e-14	6.08e-15	-4.23052	2.68e-18	1.75e-18
CL16779.Contig3_All	5.12112	0	0	4.4838	2.3e-285	1.3e-286	7.71171	0	0	6.73781	4.72e-238	3.19e-239
CL1679.Contig1_All	-4.23033	0	0	-2.97959	0	0	-5.33389	4.62e-171	2.81e-172	-1.6171	1.76e-56	4.67e-57
CL1679.Contig4_All	-5.7926	0	0	-4.82189	0	0	-6.33898	0	0	-3.05737	0	0
CL1679.Contig5_All	-5.53986	0	0	-4.84476	0	0	-5.66356	0	0	-4.253	0	0
CL16811.Contig2_All	2.88691	6.83e-185	3.98e-186	2.79391	1.38e-166	1.36e-167	4.2114	0	0	3.14916	1.01e-157	1.03e-158
CL16814.Contig18_All	3.95186	0	0	-1.80939	7.81e-21	4.71e-21	6.32133	0	0	-0.899837	0.0171285	0.0390418
CL16830.Contig10_All	3.88222	2.04e-175	1.26e-176	5.23073	0	0	4.5198	3.58e-251	1.51e-252	4.99154	0	0
CL16830.Contig11_All	5.24253	0	0	5.04305	6.73e-277	3.93e-278	5.58844	0	0	5.39672	0	0
CL16830.Contig12_All	8.04752	0	0	9.02942	0	0	7.74258	0	0	8.18291	0	0
CL16830.Contig1_All	7.13824	7.26e-180	4.37e-181	7.14476	2.83e-179	2.58e-180	6.06097	1.96e-170	1.19e-171	5.63619	4.37e-124	5.61e-125
CL16830.Contig2_All	4.72101	3.04e-62	4.94e-63	5.46637	2.56e-106	3.86e-107	5.5136	1.26e-73	1.68e-74	6.30249	4.24e-122	5.53e-123
CL16830.Contig5_All	4.5317	3.6e-36	9.31e-37	5.70148	2.18e-83	4.12e-84	4.01035	8.47e-34	2.21e-34	5.0146	3.1e-71	6.65e-72
CL16830.Contig6_All	5.77357	1.84e-29	5.61e-30	7.30305	3.87e-77	7.87e-78	7.62288	1.3e-22	4.65e-23	9.25904	4.25e-55	1.15e-55
CL16830.Contig7_All	6.72739	9.4e-216	4.67e-217	7.79544	0	0	6.69505	2.28e-236	1.01e-237	7.28583	0	0
CL16830.Contig8_All	4.89068	1.99e-263	8e-265	6.5428	0	0	4.95513	1.78e-271	6.86e-273	6.0724	0	0
CL16830.Contig9_All	6.6934	0	0	7.86566	0	0	6.6363	0	0	6.91071	0	0
CL16834.Contig5_All	6.13204	0	0	4.79166	3.42e-128	4.34e-129	4.65121	4.91e-238	2.17e-239	3.01662	2.08e-56	5.52e-57
CL16842.Contig22_All	-0.991177	4.49e-26	1.51e-26	-10.3594	2.18e-105	3.32e-106	-0.92989	3.68e-22	1.34e-22	-4.31596	9.47e-136	1.11e-136
CL16842.Contig24_All	5.59179	1.04e-227	4.86e-229	6.17988	0	0	6.51889	0	0	5.3409	9.14e-196	7.53e-197
CL16842.Contig31_All	3.5341	0	0	4.24442	0	0	3.1857	0	0	3.36308	0	0
CL16842.Contig32_All	3.53527	0	0	4.80588	0	0	3.27575	0	0	4.17928	0	0
CL16842.Contig33_All	3.8333	0	0	4.71898	0	0	3.89936	0	0	3.97787	0	0
CL16842.Contig38_All	4.59228	0	0	5.1869	0	0	4.70436	0	0	4.20853	0	0
CL16842.Contig43_All	2.94197	0	0	4.0364	0	0	2.3275	6.99e-215	3.39e-216	3.0727	0	0
CL16842.Contig9_All	4.54148	0	0	4.59381	0	0	4.30784	3e-275	1.14e-276	4.57446	0	0
CL16883.Contig4_All	3.31379	0	0	4.28218	0	0	3.00631	0	0	3.84168	0	0
CL16883.Contig5_All	3.54214	0	0	4.71061	0	0	2.82793	0	0	4.17214	0	0
CL16883.Contig6_All	3.87482	3.45e-16	1.66e-16	5.08022	1.03e-39	3.75e-40	2.87934	5.72e-12	3.27e-12	3.91416	1.31e-28	6.07e-29
CL16884.Contig7_All	6.26037	3.92e-179	2.37e-180	4.18172	7.65e-40	2.77e-40	5.69145	7.02e-241	3.06e-242	3.16869	1.18e-31	5.05e-32
CL16901.Contig19_All	3.73827	0	0	3.76189	0	0	4.39647	0	0	3.82081	2.49e-203	1.97e-204
CL16901.Contig23_All	2.40799	5.53e-118	5.01e-119	3.84727	0	0	3.2577	2.28e-206	1.15e-207	4.41488	0	0
CL16901.Contig34_All	2.69746	2.24e-108	2.2e-109	4.81922	0	0	3.70284	6.85e-193	3.71e-194	5.47686	0	0
CL16904.Contig1_All	3.58008	1.77e-80	2.27e-81	4.84261	6.04e-224	4.36e-225	4.12709	1.78e-115	1.57e-116	4.63963	7.13e-169	6.8e-170
CL16904.Contig21_All	4.44098	4.09e-229	1.9e-230	5.69587	0	0	2.74538	9.07e-170	5.55e-171	4.42048	0	0
CL16904.Contig6_All	9.1561	1.12e-52	2.1e-53	12.1109	2.03e-249	1.32e-250	9.52127	3.38e-65	5.04e-66	11.6254	3.01e-193	2.52e-194
CL16904.Contig8_All	4.48151	3.77e-121	3.33e-122	6.10706	0	0	3.73204	1.15e-137	8.66e-139	5.10398	0	0
CL16918.Contig20_All	-3.16539	9.96e-85	1.22e-85	-0.546573	9.37e-08	1.1e-07	-4.34345	3.65e-76	4.72e-77	-0.182254	0.0451988	0.114084
CL16927.Contig24_All	-2.57615	7.88e-64	1.25e-64	-0.586996	4.71e-08	5.42e-08	-4.70261	3.19e-163	2.02e-164	0.510458	6.51e-13	5.42e-13
CL16933.Contig1_All	-3.13035	4.28e-101	4.49e-102	-4.91183	7.13e-133	8.75e-134	-3.61597	1.67e-160	1.08e-161	-6.42454	6.77e-186	5.87e-187
CL16941.Contig11_All	-4.73197	6.95e-303	2.39e-304	-11.3316	1.33e-175	1.24e-176	-3.70288	0	0	-11.7869	1.16e-223	8.33e-225
CL16946.Contig4_All	6.72888	0	0	6.46512	0	0	6.66379	0	0	6.09406	0	0
CL16946.Contig7_All	7.01261	2.19e-202	1.16e-203	7.2554	1.13e-233	7.79e-235	7.53902	9.16e-228	4.21e-229	8.01865	2.49e-295	1.35e-296
CL16946.Contig8_All	7.43121	0	0	7.61678	0	0	7.17912	0	0	7.09287	0	0
CL16948.Contig21_All	-2.31457	4.64e-72	6.58e-73	-5.03254	9.45e-131	1.18e-131	-2.1276	3.34e-56	5.67e-57	-4.87933	1.79e-109	2.57e-110
CL16954.Contig2_All	8.90964	9.04e-180	5.44e-181	-0.928232	0.187875	0.588426	3.59093	0.0130846	0.020541
CL16956.Contig13_All	-2.28473	7.42e-65	1.16e-65	-2.14224	1.06e-59	2.69e-60	-3.05805	3.86e-85	4.51e-86	-4.9159	5.38e-112	7.58e-113
CL16966.Contig17_All	4.84204	4.74e-67	7.2e-68	6.96998	8.25e-284	4.7e-285	9.64125	1.36e-69	1.91e-70	11.5235	2.32e-183	2.04e-184
CL16968.Contig1_All	4.60106	6.15e-29	1.9e-29	5.55651	5.62e-57	1.5e-57	7.9576	2.41e-27	7.46e-28	9.61066	1.05e-66	2.38e-67
CL16983.Contig11_All	3.0552	0	0	3.20604	0	0	4.03183	0	0	3.71827	0	0
CL16983.Contig15_All	3.56645	0	0	4.23902	0	0	4.04611	0	0	3.96452	0	0
CL16983.Contig16_All	3.10638	1.22e-142	9.18e-144	3.35183	3.75e-179	3.43e-180	4.19144	2.62e-291	9.27e-293	4.08271	8.04e-259	4.95e-260
CL16983.Contig19_All	2.83073	1.98e-206	1.03e-207	1.99528	3.68e-77	7.48e-78	4.1186	0	0	2.27411	3.17e-90	5.5e-91
CL16983.Contig3_All	3.54797	6.2e-130	5.11e-131	4.16724	1.39e-219	1.02e-220	4.07964	5.81e-274	2.22e-275	4.35106	0	0
CL16983.Contig5_All	2.95251	2.7e-203	1.43e-204	2.35456	4.96e-105	7.59e-106	4.01682	0	0	2.72961	3.18e-133	3.8e-134
CL16983.Contig6_All	3.33812	0	0	3.85995	0	0	4.13047	0	0	4.12255	0	0
CL16983.Contig8_All	3.37907	0	0	4.12301	0	0	4.12642	0	0	4.27484	0	0
CL16983.Contig9_All	2.845	0	0	4.09058	0	0	3.58031	0	0	4.03325	0	0
CL16988.Contig5_All	-3.10886	1.92e-98	2.06e-99	-1.42352	8.82e-38	3.34e-38	-4.08561	4.13e-130	3.28e-131	-0.986941	5.79e-23	3.19e-23
CL17011.Contig10_All	5.44972	1.37e-107	1.36e-108	3.57089	3.44e-25	1.79e-25	8.20689	9.28e-84	1.1e-84	5.58152	1.58e-16	1.11e-16
CL17011.Contig15_All	3.06086	1.4e-262	5.66e-264	0.752843	1.1e-08	1.21e-08	4.42006	0	0	1.44311	1.39e-16	9.73e-17
CL17011.Contig17_All	3.75965	2.1e-201	1.12e-202	2.42741	1.16e-53	3.25e-54	5.68625	8.76e-264	3.48e-265	3.10907	9.17e-33	3.83e-33
CL17011.Contig20_All	4.30238	0	0	2.97636	4.26e-177	3.94e-178	4.98005	0	0	2.41292	8.37e-67	1.91e-67
CL17025.Contig11_All	4.08538	3.86e-195	2.13e-196	5.23116	0	0	4.39871	1.87e-236	8.34e-238	5.66714	0	0
CL17025.Contig17_All	10.2991	8.21e-98	8.87e-99	11.3132	1.46e-165	1.44e-166	9.29474	1.31e-57	2.19e-58	9.18617	6.03e-53	1.69e-53
CL17025.Contig1_All	3.25686	4.64e-57	8.14e-58	4.58062	2.25e-174	2.11e-175	2.90119	6.02e-58	9.97e-59	4.64421	2.71e-259	1.67e-260
CL17025.Contig21_All	5.13054	5.25e-169	3.37e-170	6.46244	0	0	4.58999	2.56e-129	2.04e-130	6.26937	0	0
CL17025.Contig37_All	3.57994	8.47e-31	2.49e-31	5.15851	4.33e-106	6.56e-107	2.55474	1.63e-27	5.03e-28	4.07688	5.78e-111	8.21e-112
CL17025.Contig3_All	4.15072	3.85e-119	3.45e-120	5.70417	0	0	3.91941	2.34e-125	1.92e-126	5.60548	0	0
CL17025.Contig8_All	4.62158	4.32e-99	4.61e-100	5.91617	2.33e-250	1.51e-251	5.52669	2.05e-113	1.85e-114	6.33117	2.46e-190	2.09e-191
CL17041.Contig10_All	-3.79247	5.89e-225	2.81e-226	-1.51367	2.49e-79	4.93e-80	-4.32701	7.52e-168	4.65e-169	-0.900365	1.47e-24	7.71e-25
CL17041.Contig13_All	-4.68491	7.98e-243	3.47e-244	-3.0397	8.57e-180	7.8e-181	-4.60695	2.3e-197	1.22e-198	-1.89108	9.76e-84	1.81e-84
CL17041.Contig14_All	-3.98841	0	0	-2.46405	1.29e-263	7.94e-265	-4.52881	0	0	-1.86754	1.61e-162	1.59e-163
CL17041.Contig2_All	6.9935	1.33e-15	6.59e-16	9.18405	3.08e-53	8.73e-54	7.20642	7.91e-18	3.39e-18	10.3353	2.09e-98	3.34e-99
CL1713.Contig5_All	8.33949	0	0	5.45004	2e-59	5.14e-60	7.4243	0	0	3.67167	5.93e-23	3.27e-23
CL1713.Contig8_All	8.68206	1.86e-188	1.07e-189	4.61462	1.96e-14	1.54e-14	6.80369	4.18e-166	2.61e-167	2.61301	3.68e-07	4.47e-07
CL1717.Contig11_All	-3.48297	5.08e-45	1.09e-45	-2.59787	2.67e-34	1.1e-34	-5.68353	1.94e-114	1.73e-115	-5.13493	5.82e-110	8.34e-111
CL1717.Contig42_All	-5.2453	4.93e-79	6.43e-80	-3.47792	4.99e-64	1.19e-64	-4.8806	1.22e-83	1.45e-84	-0.920432	7.57e-13	6.33e-13
CL1752.Contig14_All	3.97411	0	0	4.59841	0	0	4.41685	0	0	3.97614	0	0
CL1752.Contig20_All	2.58394	2.24e-113	2.1e-114	4.10658	0	0	2.23987	6.88e-219	3.29e-220	3.91248	0	0
CL1752.Contig8_All	3.88427	0	0	4.52852	0	0	3.93877	0	0	3.47956	0	0
CL1765.Contig2_All	4.13976	3.34e-16	1.61e-16	5.10695	1.05e-32	4.45e-33	3.9478	4.97e-30	1.43e-30	4.12749	6.26e-34	2.54e-34
CL1810.Contig27_All	0.153213	0.291129	0.748693	4.11492	2.33e-64	5.57e-65	0.129573	0.289115	0.724986	4.59317	2.5e-155	2.59e-156
CL1810.Contig36_All	2.80831	1.18e-12	6.78e-13	6.15393	2.16e-171	2.07e-172	2.73719	8.14e-11	5e-11	6.65399	2.46e-210	1.89e-211
CL1810.Contig38_All	5.13063	5.83e-13	3.28e-13	8.31646	6.99e-92	1.2e-92	3.22586	0.000151038	0.000164997	8.47896	5.31e-129	6.56e-130
CL1851.Contig7_All	-4.36059	2.86e-77	3.81e-78	-5.87388	2.22e-82	4.23e-83	-5.16491	5.86e-75	7.69e-76	-4.46556	1.22e-69	2.67e-70
CL1852.Contig2_All	-3.37089	2.62e-73	3.66e-74	-4.67837	6.9e-89	1.23e-89	-3.40206	1.49e-86	1.71e-87	-3.60005	4.63e-88	8.22e-89
CL1852.Contig3_All	-2.49443	1.85e-26	6.13e-27	-4.66321	1.73e-42	5.93e-43	-4.15554	9.81e-51	1.82e-51	-3.41181	2.16e-43	7.16e-44
CL1853.Contig1_All	-0.956686	1.21e-14	6.27e-15	-1.44341	9.68e-27	4.83e-27	-2.10327	1.53e-80	1.88e-81	-4.22371	2.68e-150	2.87e-151
CL1870.Contig3_All	7.40697	1.33e-74	1.84e-75	7.45961	1.47e-76	3e-77	7.39394	5.01e-75	6.57e-76	6.30123	3.66e-37	1.38e-37
CL188.Contig58_All	-3.39456	8.15e-184	4.78e-185	-4.39138	6.78e-216	5.08e-217	-3.10432	7.67e-150	5.29e-151	-2.90571	6.9e-137	8.03e-138
CL1894.Contig14_All	4.0559	0	0	3.59355	1.32e-276	7.74e-278	3.46414	0	0	2.87447	4.95e-185	4.31e-186
CL1894.Contig1_All	4.35238	0	0	3.49323	0	0	3.93658	0	0	3.04571	0	0
CL1894.Contig29_All	5.17773	0	0	4.11194	1.18e-241	7.91e-243	4.23392	0	0	3.34432	2.35e-168	2.25e-169
CL1894.Contig40_All	2.06277	6.98e-97	7.6e-98	2.2879	1.58e-127	2.01e-128	11.0303	6.44e-146	4.56e-147	11.6939	3.51e-200	2.82e-201
CL1894.Contig7_All	5.1038	0	0	4.35541	4.86e-180	4.42e-181	2.13628	2.66e-97	2.75e-98	1.45752	7.22e-36	2.8e-36
CL1903.Contig16_All	4.20993	0	0	3.55051	0	0	1.61481	1.99e-198	1.05e-199	0.985805	6.74e-59	1.72e-59
CL1904.Contig12_All	-4.35478	5.72e-72	8.12e-73	-4.43088	3.85e-72	8.3e-73	-3.11292	8.59e-40	1.96e-40	-5.04907	9.96e-52	2.85e-52
CL1904.Contig4_All	-5.30502	0	0	-5.39623	0	0	-3.73046	6.62e-201	3.44e-202	-4.65617	1.3e-220	9.5e-222
CL1904.Contig7_All	-4.32385	1.82e-184	1.06e-185	-5.97702	3.49e-197	2.89e-198	-4.03668	2.3e-99	2.33e-100	-4.77364	1.17e-104	1.76e-105
CL1922.Contig31_All	3.79102	1.77e-251	7.42e-253	3.43668	8.75e-182	7.87e-183	4.36055	0	0	3.41346	9.47e-140	1.08e-140
CL1922.Contig3_All	5.52149	9.19e-294	3.27e-295	5.10302	9.71e-216	7.28e-217	10.5381	7.81e-184	4.43e-185	8.77938	2.12e-68	4.73e-69
CL1922.Contig59_All	-10.6897	2.87e-124	2.47e-125	-10.6649	6.69e-124	8.75e-125	-10.5231	3.66e-112	3.33e-113	-10.4373	1.32e-110	1.88e-111
CL1936.Contig4_All	-1.52833	5.12e-73	7.19e-74	-2.61365	3.31e-144	3.76e-145	-1.9008	1.96e-119	1.69e-120	-4.46011	1.03e-261	6.29e-263
CL196.Contig11_All	-3.12511	0	0	-5.15122	0	0	-2.10196	1.16e-125	9.46e-127	-3.65149	1.51e-214	1.13e-215
CL196.Contig12_All	-2.80869	2.67e-129	2.21e-130	-10.6388	3.33e-122	4.42e-123	-3.23828	6.01e-115	5.33e-116	-6.533	6.83e-145	7.56e-146
CL196.Contig1_All	-3.44891	1.37e-259	5.61e-261	-5.52317	0	0	-2.50096	1.22e-95	1.28e-96	-3.71001	4.36e-134	5.18e-135
CL196.Contig5_All	-3.30036	0	0	-4.69177	0	0	-2.1966	2.23e-205	1.13e-206	-3.54039	0	0
CL1963.Contig3_All	3.38906	7.92e-62	1.29e-62	4.39324	3.18e-144	3.62e-145	2.126	3.08e-28	9.27e-29	3.01901	3.71e-73	7.77e-74
CL1974.Contig1_All	2.50643	0.00522766	0.00779707	3.15923	0.000115198	0.000184291	5.12639	2.49e-114	2.22e-115	0.676735	0.0645124	0.169502
CL1983.Contig9_All	8.23013	0	0	9.07886	0	0	7.39753	0	0	8.74945	0	0
CL1987.Contig7_All	4.74451	0	0	5.2834	0	0	1.83578	4.52e-95	4.77e-96	2.76054	2.9e-285	1.62e-286
CL1994.Contig76_All	0.016255	0.353302	0.947243	3.07533	8.73e-99	1.41e-99	1.38628	2.02e-09	1.36e-09	4.27806	3.89e-202	3.11e-203
CL1998.Contig14_All	4.22279	0	0	2.93242	1.95e-119	2.63e-120	4.37885	0	0	2.58019	1.55e-75	3.15e-76
CL1998.Contig20_All	4.67937	0	0	3.2094	0	0	4.55591	0	0	2.79347	1.24e-299	6.62e-301
CL1998.Contig2_All	4.80724	2.94e-203	1.55e-204	3.94486	1.66e-101	2.61e-102	4.57644	1.45e-175	8.58e-177	3.44247	3.69e-66	8.47e-67
CL1998.Contig5_All	7.57957	0	0	6.56481	0	0	6.2268	0	0	5.14243	0	0
CL2008.Contig12_All	4.31934	1.14e-114	1.06e-115	3.64252	9.51e-65	2.26e-65	4.47065	2.46e-151	1.68e-152	3.38841	4.71e-59	1.2e-59
CL2008.Contig18_All	4.42483	7.23e-204	3.81e-205	3.95627	5.43e-138	6.44e-139	5.49883	1.85e-239	8.12e-241	4.34118	5.35e-98	8.58e-99
CL2008.Contig22_All	3.87729	4.32e-142	3.27e-143	4.06361	4.6e-165	4.57e-166	4.22684	1.79e-183	1.02e-184	3.8859	2.38e-134	2.82e-135
CL2008.Contig6_All	4.88488	3.76e-108	3.7e-109	4.82029	2.27e-102	3.55e-103	4.60565	1.94e-131	1.52e-132	4.34663	2.12e-104	3.19e-105
CL2008.Contig7_All	5.72675	0	0	5.10334	2.4e-209	1.86e-210	6.10273	0	0	4.78711	7.3e-146	8.02e-147
CL2009.Contig1_All	-4.81539	0	0	-9.90811	0	0	-5.10451	0	0	-7.81643	0	0
CL2013.Contig13_All	4.42096	0	0	5.35969	0	0	3.81852	0	0	4.96504	0	0
CL2013.Contig15_All	5.38249	1.97e-188	1.12e-189	5.81036	2.63e-252	1.69e-253	4.26331	3.93E+919:934-119	3.38e-120	5.18315	3.57e-234	2.46e-235
CL2013.Contig16_All	3.75682	0	0	4.3907	0	0	2.9476	0	0	4.18382	0	0
CL2013.Contig18_All	3.76176	0	0	4.29609	0	0	3.76036	0	0	4.51404	0	0
CL2013.Contig19_All	6.28273	2.12e-10	1.4e-10	7.56954	1.12e-21	6.55e-22	6.15734	8.78e-10	5.78e-10	7.60763	5.29e-22	3.01e-22
CL2013.Contig22_All	3.50905	0	0	4.15593	0	0	3.11131	0	0	4.35836	0	0
CL2013.Contig24_All	5.36944	9.27e-197	5.07e-198	6.45306	0	0	7.09747	1e-220	4.75e-222	7.47665	3.37e-271	1.98e-272
CL2013.Contig28_All	3.84536	9.85e-161	6.66e-162	4.79453	0	0	5.33217	6.81e-194	3.67e-195	6.38827	0	0
CL2013.Contig30_All	4.26566	6.48e-268	2.57e-269	5.07174	0	0	3.33471	3.08e-188	1.71e-189	4.35786	0	0
CL2013.Contig32_All	3.68567	7.78e-91	8.95e-92	4.61904	3.68e-194	3.09e-195	2.93112	3.19e-73	4.27e-74	4.00697	5.6e-191	4.74e-192
CL2013.Contig35_All	4.97923	1.49e-275	5.72e-277	5.81745	0	0	4.43812	4.83e-225	2.25e-226	5.5288	0	0
CL2013.Contig39_All	3.4109	0	0	4.12601	0	0	2.82275	0	0	3.97717	0	0
CL2013.Contig43_All	5.04611	0	0	5.81173	0	0	4.58859	0	0	5.33955	0	0
CL2013.Contig44_All	3.85797	0	0	4.67685	0	0	4.00165	0	0	5.008	0	0
CL2013.Contig45_All	4.86341	0	0	5.85181	0	0	3.61002	2.49e-257	1.01e-258	4.82816	0	0
CL2013.Contig4_All	3.54692	0	0	4.1369	0	0	3.23613	0	0	4.31335	0	0
CL2013.Contig7_All	9.90828	2.54e-79	3.31e-80	10.505	2.11e-108	3.13e-109	5.64945	1.67e-65	2.48e-66	7.51185	1.24e-211	9.44e-213
CL2020.Contig12_All	-3.4509	1.28e-240	5.64e-242	-4.10861	2.52e-269	1.52e-270	-3.25043	1.73e-250	7.29e-252	-4.46771	2.37e-301	1.26e-302
CL2020.Contig4_All	-3.6956	0	0	-4.43323	0	0	-2.93057	0	0	-4.43735	0	0
CL2023.Contig6_All	-4.66751	0	0	-3.93501	0	0	-4.16067	0	0	-3.91414	0	0
CL2035.Contig12_All	-3.55233	1.5e-267	5.94e-269	-7.59446	8.38e-299	4.53e-300	-3.82262	2.13e-301	7.18e-303	-5.35019	0	0
CL2035.Contig15_All	-2.66246	2.63e-164	1.74e-165	-3.60472	3.12e-215	2.35e-216	-2.59801	1.02e-155	6.76e-157	-4.04016	1.58e-221	1.15e-222
CL2035.Contig1_All	-9.90008	1.54e-81	1.95e-82	-6.04141	2.58e-114	3.66e-115	-2.13229	9.92e-48	1.93e-48	-5.46162	1.04e-94	1.71e-95
CL2040.Contig1_All	3.25532	1.61e-140	1.23e-141	4.43345	0	0	2.78624	1.14e-126	9.22e-128	3.64715	1.05e-282	5.91e-284
CL2045.Contig1_All	4.3408	1.27e-84	1.56e-85	3.01445	9.49e-27	4.73e-27	4.7843	4.93e-119	4.24e-120	3.50389	6.63e-41	2.3e-41
CL2045.Contig2_All	4.98972	0	0	3.98543	8.32e-273	4.94e-274	4.12569	0	0	3.3634	4.13e-235	2.83e-236
CL2045.Contig5_All	4.11427	0	0	3.24952	2.88e-153	3.07e-154	4.32837	0	0	3.34172	5.08e-139	5.82e-140
CL2045.Contig9_All	5.26302	1.01e-251	4.25e-253	4.23305	6.75e-114	9.61e-115	4.85167	9.52e-244	4.1e-245	3.87827	7.55e-109	1.09e-109
CL2050.Contig4_All	7.05298	3.97e-181	2.37e-182	9.24218	0	0	8.13381	6.73e-266	2.65e-267	8.9556	0	0
CL2050.Contig5_All	4.59953	2.16e-110	2.08e-111	6.23696	0	0	5.82281	1.01e-152	6.82e-154	6.73779	6.35e-272	3.72e-273
CL2050.Contig6_All	2.22713	4.4e-89	5.16e-90	5.52003	0	0	5.05953	0	0	6.3312	0	0
CL2050.Contig8_All	4.73286	3.15e-206	1.64e-207	7.71434	0	0	7.4894	0	0	8.88558	0	0
CL2051.Contig1_All	-0.71485	9.79e-13	5.59e-13	-2.60552	1.25e-78	2.49e-79	-3.27666	5.95e-135	4.56e-136	-4.43417	1.21e-160	1.21e-161
CL2051.Contig4_All	-2.50646	0	0	-3.5376	0	0	-2.83903	0	0	-4.03243	0	0
CL2093.Contig4_All	-5.37863	8.34e-160	5.66e-161	-10.3575	2.8e-105	4.27e-106	-4.16139	1.1e-157	7.24e-159	-5.90982	1.33e-168	1.27e-169
CL2107.Contig16_All	9.24775	2.14e-55	3.85e-56	10.0809	1.69e-86	3.09e-87	9.50114	1.74e-64	2.62e-65	10.3443	7.01e-99	1.11e-99
CL2107.Contig17_All	8.95564	3.6e-47	7.46e-48	10.1937	7.13e-92	1.23e-92	5.80924	1.36e-63	2.07e-64	7.31651	3.24e-163	3.19e-164
CL2107.Contig1_All	5.26993	1.04e-62	1.67e-63	6.57092	5.42e-150	5.92e-151	7.15466	1.37e-96	1.43e-97	8.24575	6.66e-181	5.94e-182
CL2107.Contig20_All	5.73281	2.02e-216	9.99e-218	7.43251	0	0	9.56043	1.87e-262	7.47e-264	10.6848	0	0
CL2107.Contig21_All	7.70396	5.49e-69	8.12e-70	9.02239	8.63e-147	9.63e-148	9.72932	5.36e-73	7.21e-74	10.7549	7.37e-123	9.58e-124
CL2107.Contig3_All	8.26953	7.74e-108	7.63e-109	9.80266	4.98e-254	3.18e-255	8.88472	3.71e-176	2.19e-177	9.18763	3.4e-203	2.7e-204
CL2107.Contig7_All	4.75741	1.16e-75	1.58e-76	6.18742	3.74e-206	2.94e-207	10.2537	8.83e-97	9.17e-98	11.5245	1.88e-183	1.66e-184
CL2112.Contig1_All	-4.6678	0	0	-4.61749	0	0	-5.04162	0	0	-5.07508	0	0
CL2112.Contig2_All	-2.76789	0	0	-3.09468	0	0	-4.01002	0	0	-4.35748	0	0
CL2112.Contig3_All	-3.85318	6.59e-86	8e-87	-4.13261	4.45e-89	7.92e-90	-3.54404	3.42e-86	3.95e-87	-3.28793	4.78e-79	9.36e-80
CL2112.Contig4_All	-6.48591	0	0	-5.54176	0	0	-6.74901	0	0	-7.47765	0	0
CL2129.Contig1_All	-1.90409	1.25e-62	2.01e-63	-4.20125	6.08e-135	7.36e-136	-1.84648	6.07e-50	1.14e-50	-3.57304	1.21e-98	1.93e-99
CL2132.Contig8_All	-2.31616	4.45e-118	4.02e-119	-6.54144	4.71e-215	3.55e-216	-1.90397	2.06e-75	2.69e-76	-5.19693	9.61e-173	8.98e-174
CL2136.Contig4_All	-4.5711	3.8e-208	1.96e-209	-5.0743	8.64e-214	6.56e-215	-4.36268	1.55e-188	8.57e-190	-5.27029	3.04e-195	2.51e-196
CL2139.Contig33_All	-1.83768	4.52e-71	6.51e-72	-4.03722	3.23e-157	3.37e-158	-2.82524	5.39e-111	4.93e-112	-3.46622	6.65e-130	8.16e-131
CL2141.Contig3_All	-1.69149	1.57e-141	1.19e-142	-4.05111	0	0	-1.68174	3.56e-152	2.41e-153	-2.44598	2.33e-239	1.57e-240
CL2168.Contig15_All	3.32658	2.27e-49	4.52e-50	5.13865	2.38e-214	1.8e-215	4.09901	1.8e-59	2.91e-60	4.75785	4.43e-97	7.17e-98
CL2168.Contig7_All	5.60356	9.09e-54	1.68e-54	6.3261	1.37e-86	2.5e-87	2.80636	6.74e-16	3.14e-16	4.99394	1.9e-96	3.09e-97
CL22.Contig135_All	-2.90259	1.77e-52	3.35e-53	-3.37188	1.15e-59	2.93e-60	-2.8159	2.26e-68	3.22e-69	-4.13219	2.32e-90	4.03e-91
CL22.Contig3_All	2.09414	2.08e-72	2.94e-73	4.33219	0	0	2.84383	7.88e-84	9.34e-85	6.21656	0	0
CL22.Contig4_All	2.63905	5.37e-34	1.46e-34	4.64407	4.6e-202	3.7e-203	2.26551	3.94e-35	9.96e-36	3.38575	1.91e-109	2.75e-110
CL22.Contig51_All	5.50638	2.79e-61	4.59e-62	7.1963	7.97e-184	7.08e-185	5.17296	9.83e-61	1.56e-61	6.95136	1.89e-194	1.57e-195
CL22.Contig66_All	-5.9924	4.95e-153	3.51e-154	-4.78494	2.88e-147	3.21e-148	-7.26882	2.26e-141	1.65e-142	-6.21691	8.9e-145	9.86e-146
CL22.Contig67_All	-7.01384	0	0	-5.30663	0	0	-5.84333	3.84e-269	1.49e-270	-6.87495	2.57e-253	1.62e-254
CL22.Contig71_All	-6.39186	5.26e-219	2.58e-220	-5.30914	3.08e-218	2.29e-219	-5.72896	3.88e-152	2.63e-153	-4.94833	9.82e-145	1.09e-145
CL2208.Contig10_All	4.09128	6.6e-28	2.1e-28	5.86872	1.37e-101	2.15e-102	4.75017	1.37e-28	4.08e-29	7.22078	3.44e-145	3.8e-146
CL2210.Contig2_All	5.69086	2.79e-25	9.6e-26	8.42747	1.88e-135	2.27e-136	5.75228	1.18e-26	3.74e-27	8.76769	1.58e-163	1.55e-164
CL2235.Contig4_All	-2.04293	1.74e-79	2.26e-80	-4.04263	3e-153	3.21e-154	-2.22617	3.37e-98	3.46e-99	-4.233	3.28e-171	3.08e-172
CL2235.Contig7_All	-3.77013	1.55e-84	1.91e-85	-5.47736	7.05e-98	1.15e-98	-2.30687	4.4e-53	7.83e-54	-4.51383	4.89e-91	8.4e-92
CL2235.Contig9_All	-5.63914	1.41e-202	7.5e-204	-7.32572	3.21e-189	2.77e-190	-3.72545	1.19e-120	1.01e-121	-7.81339	3.95e-125	5.04e-126
CL2258.Contig14_All	-7.57834	1.94e-127	1.62e-128	-6.55358	6.54e-135	7.92e-136	-3.70335	6.47e-25	2.16e-25	-6.80341	6.68e-28	3.17e-28
CL2280.Contig1_All	-4.02935	3.14e-81	3.99e-82	-3.44068	2.3e-72	4.93e-73	-4.73654	6.48e-80	8.05e-81	-3.22189	3.14e-61	7.74e-62
CL2288.Contig14_All	-3.26136	6.57e-141	5.01e-142	-3.98727	2.21e-162	2.24e-163	-3.35336	9.02e-135	6.93e-136	-4.24921	4.49e-154	4.69e-155
CL2322.Contig2_All	9.33877	4.61e-115	4.27e-116	7.22557	4.86e-34	2e-34	10.1361	7.01e-91	7.69e-92	6.45424	1.77e-11	1.6e-11
CL2322.Contig4_All	7.37073	2.37e-19	1e-19	4.87912	6.44e-05	0.000100081	6.81628	4.91e-27	1.53e-27	3.5512	0.000857931	0.00152115
CL2322.Contig6_All	8.42915	0	0	6.4024	2.63e-97	4.3e-98	8.75732	0	0	5.49052	2.28e-42	7.69e-43
CL2325.Contig18_All	4.95509	2.41e-232	1.1e-233	5.91876	0	0	3.58627	6.91e-156	4.58e-157	4.59495	0	0
CL2333.Contig2_All	-5.23043	4.28e-43	9.56e-44	-4.96324	2.01e-42	6.92e-43	-3.75462	1.6e-33	4.21e-34	-3.9433	8e-34	3.26e-34
CL2339.Contig2_All	7.51068	0	0	6.46292	0	0	7.98369	0	0	6.43536	0	0
CL2363.Contig2_All	4.63095	2.53e-134	2.02e-135	3.15892	2.05e-38	7.65e-39	4.50051	7.61e-136	5.79e-137	2.48792	1.76e-21	1.02e-21
CL2363.Contig4_All	4.49097	4.03e-242	1.76e-243	3.59147	2.66e-113	3.8e-114	4.14851	3.3e-175	1.96e-176	3.02587	2.05e-62	4.97e-63
CL2382.Contig1_All	-4.13948	3.5e-251	1.47e-252	-4.72419	5e-265	3.05e-266	-2.87129	1.6e-123	1.33e-124	-3.47315	1.8e-142	2.02e-143
CL2382.Contig2_All	-3.86544	9.59e-210	4.91e-211	-4.04231	4.35e-214	3.29e-215	-2.3922	1.37e-89	1.52e-90	-2.39876	1.61e-87	2.88e-88
CL2390.Contig15_All	4.53916	0	0	4.72424	0	0	3.53384	0	0	4.08266	0	0
CL2390.Contig19_All	4.17513	0	0	4.46483	0	0	3.07819	0	0	4.14983	0	0
CL2390.Contig3_All	4.15799	0	0	4.30298	0	0	4.62375	0	0	4.4333	7.19e-301	3.81e-302
CL2390.Contig9_All	5.41582	2.36e-137	1.84e-138	5.72406	3.49e-169	3.38e-170	8.01926	2.73e-148	1.9e-149	6.44997	3.83e-55	1.04e-55
CL2402.Contig3_All	-3.44891	0	0	-5.9324	0	0	-2.86551	0	0	-4.13882	0	0
CL2412.Contig20_All	5.56872	6.15e-186	3.55e-187	6.86143	0	0	4.73476	1.31e-134	1.01e-135	6.48198	0	0
CL2412.Contig3_All	2.37786	1.37e-34	3.67e-35	3.98888	2.18e-163	2.19e-164	2.64026	2.26e-33	5.96e-34	4.6466	2.15e-194	1.79e-195
CL2412.Contig7_All	2.38292	4e-198	2.17e-199	4.08502	0	0	1.71829	3.34e-103	3.26e-104	4.25551	0	0
CL2425.Contig10_All	5.95415	6.17e-214	3.09e-215	4.09631	5.91e-54	1.66e-54	7.95924	3.42e-290	1.21e-291	4.02828	5.26e-20	3.22e-20
CL2425.Contig11_All	6.54684	0	0	5.12629	1.24e-139	1.45e-140	7.30026	0	0	4.46439	7.14e-76	1.45e-76
CL2425.Contig12_All	6.12966	8.58e-241	3.77e-242	3.96533	1.74e-48	5.36e-49	7.69845	5.91e-294	2.06e-295	4.79851	5.79e-42	1.97e-42
CL2425.Contig13_All	5.46965	1.69e-128	1.41e-129	3.76471	1.15e-34	4.66e-35	6.06124	9.07e-149	6.29e-150	3.36747	5.46e-19	3.46e-19
CL2425.Contig1_All	7.19071	2.49e-206	1.3e-207	5.66912	4.35e-76	8.95e-77	7.91283	1.63e-304	5.44e-306	4.79295	3.38e-38	1.25e-38
CL2425.Contig2_All	6.3693	0	0	5.13761	0	0	8.57156	0	0	5.73481	1.25e-198	1.01e-199
CL2425.Contig3_All	6.25272	7.95e-264	3.2e-265	5.21962	2.78e-128	3.51e-129	7.98017	0	0	5.54809	2.7e-65	6.27e-66
CL2425.Contig4_All	7.21575	0	0	5.22515	2.63e-234	1.81e-235	8.35741	0	0	5.13469	1.44e-146	1.57e-147
CL2425.Contig5_All	6.3871	0	0	5.33265	0	0	8.61248	0	0	5.75878	6.51e-248	4.2e-249
CL2446.Contig13_All	3.43757	0	0	4.365	0	0	2.88759	0	0	3.58589	0	0
CL2482.Contig1_All	2.95034	4.58e-128	3.82e-129	4.47462	0	0	3.62729	3.32e-255	1.37e-256	4.4727	0	0
CL2482.Contig4_All	2.74761	1.8e-189	1.02e-190	4.39624	0	0	3.97587	0	0	4.79446	0	0
CL2482.Contig5_All	3.23955	3.34e-48	6.8e-49	4.45723	1.44e-135	1.74e-136	2.75152	7.84e-57	1.32e-57	4.14167	3.35e-199	2.71e-200
CL2482.Contig9_All	2.65999	0	0	3.87769	0	0	3.04165	0	0	4.20184	0	0
CL2484.Contig2_All	-3.82402	1.35e-116	1.24e-117	-3.27411	6.81e-103	1.06e-103	-4.40292	8.66e-118	7.52e-119	-3.71477	1.02e-103	1.55e-104
CL2484.Contig5_All	-4.29303	2.65e-157	1.83e-158	-4.53675	3.02e-160	3.1e-161	-5.87964	5.24e-177	3.07e-178	-4.44689	7.22e-162	7.16e-163
CL2486.Contig1_All	-1.54111	1.2e-70	1.74e-71	-4.0249	1.03e-199	8.41e-201	-1.65742	4.54e-77	5.82e-78	-4.30822	7.36e-200	5.92e-201
CL2486.Contig3_All	-2.90339	9.91e-156	6.9e-157	-4.08491	9.27e-203	7.42e-204	-2.61653	1.86e-136	1.41e-137	-4.65093	2.04e-206	1.59e-207
CL2487.Contig14_All	13.3146	0	0	12.8541	0	0	4.1971	0	0	3.7947	0	0
CL2541.Contig31_All	4.838	2.48e-190	1.4e-191	6.35065	0	0	4.57792	2.8e-201	1.45e-202	5.8699	0	0
CL2549.Contig8_All	6.14345	0	0	5.59385	2.66e-277	1.55e-278	6.02712	0	0	5.06606	6.66e-201	5.34e-202
CL256.Contig32_All	5.00868	6e-282	2.24e-283	5.56593	0	0	4.29939	1.47e-261	5.9e-263	4.46885	4.31e-291	2.36e-292
CL2593.Contig5_All	4.42947	1.02e-06	9.09e-07	8.44296	3.28e-77	6.65e-78	5.93622	1.26e-29	3.65e-30	8.58283	6.04e-145	6.68e-146
CL2593.Contig8_All	-2.18591	6.32e-163	4.22e-164	-11.3872	9.68e-181	8.76e-182	-3.37937	5.75e-278	2.15e-279	-3.51361	9.54e-279	5.45e-280
CL2603.Contig3_All	3.55023	9.17e-274	3.55e-275	2.58359	7.87e-104	1.21e-104	4.19133	0	0	2.52321	1.34e-90	2.32e-91
CL2618.Contig14_All	-3.10641	2.07e-75	2.81e-76	-1.74553	9.74e-39	3.61e-39	-9.83962	8.45e-78	1.07e-78	-3.66762	3.9e-89	6.85e-90
CL2624.Contig11_All	-3.85893	4.8e-253	2e-254	-4.40159	1.36e-270	8.1e-272	-4.24861	0	0	-4.77241	0	0
CL2624.Contig21_All	-6.61364	3.18e-303	1.09e-304	-8.04502	3.1e-271	1.85e-272	-6.32138	0	0	-8.2541	1.53e-286	8.5e-288
CL2624.Contig2_All	-7.92414	1.09e-111	1.03e-112	-5.88589	7.06e-124	9.23e-125	-7.36868	1.4e-145	9.93e-147	-10.2684	4.23e-101	6.56e-102
CL2624.Contig6_All	-4.24993	0	0	-4.9434	0	0	-4.03149	0	0	-4.1579	0	0
CL2651.Contig11_All	4.01002	2.34e-244	1.01e-245	3.97837	3.98e-236	2.72e-237	4.21123	5.88e-222	2.77e-223	4.4333	5.38e-258	3.33e-259
CL2651.Contig12_All	6.78555	0	0	5.79825	0	0	7.65466	0	0	5.6566	0	0
CL2651.Contig13_All	6.86561	3.33e-88	3.94e-89	5.74105	2.35e-42	8.08e-43	6.93617	3.66e-142	2.66e-143	3.84949	4.48e-16	3.2e-16
CL2651.Contig14_All	7.02141	0	0	6.13094	4.67e-246	3.07e-247	12.0514	2.88e-247	1.23e-248	10.2597	1.57e-94	2.61e-95
CL2651.Contig1_All	7.00203	1.24e-96	1.36e-97	5.86552	2.79e-46	8.89e-47	8.61601	5.01e-93	5.39e-94	7.02713	9.9e-36	3.86e-36
CL2651.Contig2_All	5.8589	0	0	5.68306	0	0	5.54289	2.61e-291	9.21e-293	5.70704	0	0
CL2651.Contig4_All	7.45836	0	0	6.54727	4.22e-288	2.37e-289	7.7518	0	0	6.31326	8.88e-235	6.09e-236
CL2651.Contig5_All	8.37046	4.61e-34	1.25e-34	5.9801	7.29e-09	7.9e-09	8.27988	1.58e-63	2.42e-64	4.2617	1.32e-05	1.85e-05
CL2651.Contig8_All	5.38238	0	0	5.17902	0	0	4.85929	1.48e-262	5.92e-264	4.91524	3.58e-266	2.15e-267
CL2652.Contig14_All	5.01789	0	0	6.14816	0	0	5.50867	0	0	5.82821	0	0
CL2652.Contig15_All	3.65715	8.73e-139	6.75e-140	4.58788	9.26e-298	5.03e-299	4.79461	2.15e-195	1.14e-196	5.16438	4.16e-250	2.65e-251
CL2652.Contig16_All	3.9437	2.96e-76	3.99e-77	5.03249	6.1e-178	5.62e-179	3.78956	1.97e-98	2.01e-99	4.13438	5.09e-128	6.33e-129
CL2652.Contig2_All	4.4808	0	0	5.64165	0	0	5.4245	0	0	5.62232	0	0
CL2682.Contig5_All	4.07591	2.27e-65	3.52e-66	3.15305	3.5e-29	1.63e-29	4.01867	1.55e-166	9.64e-168	2.09435	5.75e-24	3.07e-24
CL2682.Contig8_All	3.65115	9.08e-193	5.07e-194	2.52049	1.14e-62	2.8e-63	4.30939	3.39e-303	1.14e-304	2.3854	1.19e-47	3.64e-48
CL2702.Contig12_All	0.953795	0.046299	0.0875986	3.93377	1.47e-31	6.42e-32	1.62514	0.00286691	0.00387771	5.18612	5.74e-63	1.38e-63
CL2702.Contig15_All	2.31717	5.08e-182	3.02e-183	4.70037	0	0	1.8947	1.06e-151	7.19e-153	5.06075	0	0
CL2702.Contig6_All	8.85365	1.39e-44	3.03e-45	10.6967	5.93e-120	7.99e-121	7.13254	1.17e-58	1.91e-59	8.32285	5.29e-116	7.23e-117
CL2702.Contig7_All	6.06825	1.13e-13	6.14e-14	7.64891	7.44e-35	3.01e-35	6.77531	4.04e-27	1.26e-27	8.14811	1.13e-59	2.86e-60
CL2702.Contig8_All	8.96312	2.3e-47	4.74e-48	11.0578	5.84e-145	6.61e-146	7.3484	2.85e-101	2.83e-102	8.26238	5.54e-170	5.25e-171
CL2709.Contig11_All	5.51157	0	0	5.90912	0	0	4.24197	3.35e-283	1.23e-284	4.81773	0	0
CL2709.Contig20_All	5.99761	4.74e-165	3.12e-166	6.18401	1.25e-185	1.1e-186	4.04817	1.78e-95	1.87e-96	4.65965	2.86e-151	3.05e-152
CL2709.Contig22_All	5.36414	2.76e-289	1e-290	5.30739	1.34e-275	7.87e-277	5.34852	7.88e-235	3.53e-236	4.76187	3.6e-148	3.9e-149
CL2709.Contig27_All	4.56763	3.51e-176	2.16e-177	5.00039	5.89e-243	3.91e-244	4.50188	1.68e-139	1.25e-140	4.48596	5.03e-134	5.97e-135
CL2709.Contig2_All	4.90489	1.5e-107	1.48e-108	4.97725	9.98e-113	1.43e-113	4.99338	1.22e-97	1.25e-98	4.95548	1.92e-92	3.25e-93
CL2709.Contig39_All	4.44219	3.23e-142	2.44e-143	4.64213	4.96e-165	4.93e-166	3.95541	2.52e-98	2.58e-99	4.57052	3.37e-157	3.45e-158
CL2709.Contig44_All	3.42839	0	0	4.02313	0	0	3.30345	0	0	3.30266	0	0
CL2727.Contig3_All	-3.82253	2.49e-44	5.42e-45	-5.24842	1.55e-50	4.6e-51	-3.73341	1.22e-23	4.22e-24	-3.12479	2.76e-20	1.67e-20
CL2727.Contig4_All	-3.63693	1.67e-88	1.96e-89	-5.75515	2.16e-105	3.3e-106	-3.05602	2.38e-39	5.46e-40	-3.89025	2.56e-46	8.05e-47
CL2727.Contig5_All	-3.79154	8.64e-182	5.14e-183	-6.58869	1.76e-206	1.38e-207	-3.40063	2.91e-103	2.83e-104	-4.7882	7.29e-123	9.48e-124
CL2768.Contig10_All	4.0744	0	0	3.31366	0	0	3.92817	0	0	2.90996	1.2e-277	6.91e-279
CL2768.Contig7_All	4.20119	5.33e-233	2.42e-234	3.58947	3.7e-137	4.42e-138	4.51348	9.72e-275	3.7e-276	3.10182	2.19e-78	4.31e-79
CL2786.Contig11_All	-4.24298	0	0	-6.37956	0	0	-3.16043	3.86e-281	1.43e-282	-6.4412	0	0
CL2786.Contig5_All	-3.03544	1.01e-128	8.37e-130	-4.67365	2.91e-171	2.79e-172	-2.56223	2.28e-113	2.06e-114	-4.70717	3.63e-176	3.33e-177
CL279.Contig4_All	-3.33758	0	0	-4.1504	0	0	-3.46674	0	0	-3.15986	0	0
CL279.Contig5_All	-4.04877	0	0	-4.8427	0	0	-4.1744	0	0	-3.99218	0	0
CL284.Contig1_All	-2.98433	3.45e-60	5.77e-61	-5.31606	5.06e-84	9.48e-85	-4.01964	1.41e-72	1.9e-73	-3.70477	4.39e-67	9.96e-68
CL2842.Contig1_All	4.74182	8.88e-209	4.57e-210	5.99126	0	0	4.15592	0	0	4.60385	0	0
CL2868.Contig12_All	-4.18875	2.74e-268	1.08e-269	-5.16828	1.59e-288	8.91e-290	-3.79121	3.36E-2+1072:108092	1.18e-293	-4.54925	0	0
CL2868.Contig14_All	-4.30419	8.71e-166	5.7e-167	-4.48988	6.65e-168	6.49e-169	-3.4811	3.15e-173	1.89e-174	-4.43886	2.66e-196	2.18e-197
CL2868.Contig15_All	-2.82086	8.18e-71	1.18e-71	-3.86444	1.47e-91	2.54e-92	-2.39273	2.23e-60	3.57e-61	-4.3744	6.17e-98	9.9e-99
CL2868.Contig1_All	-2.60755	3.16e-36	8.18e-37	-3.20844	5.08e-44	1.69e-44	-2.00101	2.39e-25	7.85e-26	-4.63389	1.28e-51	3.68e-52
CL2868.Contig2_All	-3.04262	7.66e-254	3.19e-255	-4.44301	0	0	-2.61796	1.7e-269	6.59e-271	-4.22122	0	0
CL2868.Contig5_All	-3.72376	2.39e-279	9.02e-281	-5.05683	0	0	-3.14623	3.78e-256	1.55e-257	-4.38292	0	0
CL2868.Contig8_All	-3.4702	2.94e-185	1.7e-186	-4.84167	3.01e-222	2.19e-223	-2.55927	3.13e-133	2.43e-134	-3.88286	6.39e-188	5.49e-189
CL2868.Contig9_All	-4.39831	7.03e-188	4.03e-189	-4.62874	1.15e-190	9.88e-192	-3.14591	1.37e-154	9.19e-156	-4.13522	4.64e-184	4.07e-185
CL2873.Contig8_All	-3.23676	1.93e-264	7.75e-266	-5.01614	0	0	-3.17304	5.43e-291	1.92e-292	-4.57133	0	0
CL2879.Contig8_All	4.66869	1.66e-118	1.5e-119	3.49176	8.73e-45	2.86e-45	3.36397	3.21e-62	4.98e-63	2.96762	1.14e-41	3.92e-42
CL2883.Contig1_All	3.10737	1.58e-61	2.6e-62	4.5049	4.47e-205	3.54e-206	3.25761	7.96e-101	7.95e-102	4.21107	2.79e-226	1.99e-227
CL2883.Contig2_All	4.06071	8.09e-33	2.27e-33	5.4651	2.59e-93	4.39e-94	7.45291	5.65e-48	1.09e-48	8.28075	5.5e-76	1.11e-76
CL2883.Contig3_All	3.70029	3.53e-33	9.79e-34	4.81061	9.01e-80	1.77e-80	3.88666	1.91e-45	3.89e-46	4.68609	1.27e-83	2.35e-84
CL2883.Contig4_All	4.47876	7.93e-64	1.26e-64	5.25141	7.83e-113	1.13e-113	3.73792	1.38e-62	2.14e-63	4.9617	1.1e-161	1.09e-162
CL2883.Contig6_All	3.11182	1.11e-84	1.36e-85	4.45801	5e-272	2.97e-273	3.25118	4.18e-146	2.96e-147	3.49772	8.65e-179	7.83e-180
CL29.Contig15_All	6.1699	2.76e-206	1.44e-207	6.87102	0	0	5.09144	2.97e-154	1.99e-155	5.85622	1.07e-257	6.62e-259
CL2917.Contig2_All	-3.05586	2.35e-119	2.11e-120	-2.94566	1.71e-114	2.42e-115	-4.36041	2.81e-202	1.45e-203	-2.74852	4.62e-137	5.38e-138
CL2917.Contig4_All	-3.45188	4.15e-101	4.35e-102	-3.15136	5.01e-93	8.53e-94	-4.5033	4e-121	3.39e-122	-2.879	5.13e-85	9.4e-86
CL2917.Contig7_All	-2.82854	5.33e-285	1.97e-286	-2.19079	5.66e-212	4.33e-213	-4.57816	0	0	-1.91863	2.4e-176	2.2e-177
CL2917.Contig9_All	-2.81171	1.34e-70	1.94e-71	-2.94838	1.52e-73	3.23e-74	-4.46401	2.35e-119	2.01e-120	-2.85527	2.02e-83	3.76e-84
CL2918.Contig12_All	3.70653	5.48e-122	4.8e-123	4.47381	5.96e-229	4.19e-230	3.7486	3.39e-103	3.31e-104	4.77441	1.38e-230	9.7e-232
CL2918.Contig19_All	3.78336	0	0	4.68593	0	0	3.49103	0	0	4.64957	0	0
CL2918.Contig20_All	3.11553	3.59e-120	3.2e-121	4.15205	2.3e-301	1.23e-302	4.13046	1.77e-124	1.45e-125	5.2989	9.75e-297	5.25e-298
CL2918.Contig4_All	4.217	8.25e-47	1.72e-47	4.73963	9.68e-70	2.15e-70	2.10802	5.89e-19	2.41e-19	2.45792	1.01e-27	4.82e-28
CL292.Contig11_All	-2.9766	8.34e-83	1.04e-83	-6.68958	3.46e-114	4.91e-115	-3.10541	2.46e-94	2.61e-95	-6.00593	3.64e-125	4.64e-126
CL292.Contig12_All	-5.2596	1.03e-229	4.76e-231	-4.33994	1.38e-213	1.05e-214	-10.8971	1.23e-136	9.28e-138	-3.92114	1.89e-192	1.59e-193
CL292.Contig18_All	-2.62524	2.92e-52	5.53e-53	-5.16376	1.6e-82	3.04e-83	-2.98536	9.57e-75	1.26e-75	-4.28699	3.7e-95	6.09e-96
CL293.Contig1_All	-3.96715	1.15e-116	1.05e-117	-4.67935	7.93e-126	1.02e-126	-4.30848	2.58e-139	1.91e-140	-3.83036	1.6e-126	2.01e-127
CL295.Contig2_All	5.13447	1.79e-153	1.26e-154	6.9499	0	0	4.14263	1.64e-147	1.15e-148	6.11982	0	0
CL2953.Contig1_All	-3.61423	6.23e-170	3.97e-171	-5.46607	8.51e-203	6.81e-204	-3.06387	1.43e-122	1.19e-123	-4.54793	1.19e-156	1.22e-157
CL296.Contig11_All	4.48068	0	0	5.07999	0	0	4.08512	0	0	4.43797	0	0
CL296.Contig13_All	3.32603	4.24e-222	2.05e-223	3.57609	1.59e-277	9.27e-279	3.26737	1.26e-173	7.57e-175	4.04434	0	0
CL296.Contig14_All	2.45985	5.66e-234	2.56e-235	2.83779	0	0	3.28292	0	0	4.37006	0	0
CL296.Contig15_All	4.98728	0	0	5.60183	0	0	4.76417	0	0	5.29459	0	0
CL296.Contig16_All	5.05716	0	0	5.60637	0	0	4.35398	0	0	4.72799	0	0
CL296.Contig1_All	3.92703	0	0	4.59122	0	0	3.26403	0	0	3.78965	0	0
CL296.Contig2_All	4.5075	0	0	5.02935	0	0	4.1271	0	0	4.64151	0	0
CL296.Contig3_All	4.80222	0	0	5.13788	0	0	4.39457	0	0	4.47138	0	0
CL296.Contig4_All	3.769	0	0	4.01769	0	0	3.34629	0	0	3.02696	0	0
CL296.Contig5_All	3.81678	0	0	4.33313	0	0	3.23465	0	0	3.99413	0	0
CL296.Contig6_All	3.97026	0	0	4.52525	0	0	3.63553	0	0	4.0841	0	0
CL296.Contig7_All	4.06518	0	0	3.71754	0	0	3.7298	0	0	2.97889	0	0
CL296.Contig8_All	3.89177	0	0	4.26287	0	0	3.67098	0	0	3.99155	0	0
CL2971.Contig4_All	3.45438	0	0	4.36452	0	0	4.09295	0	0	4.69577	0	0
CL2971.Contig6_All	2.97255	4.07e-114	3.8e-115	4.06739	0	0	2.47262	1.86e-100	1.87e-101	3.31404	4.43e-233	3.07e-234
CL3.Contig4_All	-3.51962	4.65e-165	3.05e-166	-4.03644	4.92e-180	4.48e-181	-4.27401	2.38e-181	1.37e-182	-3.49754	9.66e-155	1e-155
CL3029.Contig5_All	6.8173	4.17e-14	2.21e-14	8.66706	4.73e-40	1.71e-40	4.40448	3.04e-54	5.33e-55	6.29177	3.71e-203	2.95e-204
CL3033.Contig1_All	-9.14758	5.28e-32	1.51e-32	-8.33694	5.89e-35	2.38e-35	-9.25335	1.53e-56	2.58e-57	-9.16755	9.56e-56	2.56e-56
CL3033.Contig4_All	-4.10531	0	0	-4.29324	0	0	-5.25872	0	0	-4.99012	0	0
CL3033.Contig5_All	-7.08907	5.67e-17	2.64e-17	-7.0643	4.83e-17	3.37e-17	-8.12569	3.47e-30	9.92e-31	-8.03988	8.69e-30	3.92e-30
CL3067.Contig4_All	6.17558	0	0	4.7409	1.12e-169	1.09e-170	7.08254	0	0	6.59208	9.63e-272	5.65e-273
CL3067.Contig5_All	5.49413	6.77e-178	4.13e-179	4.78359	2.92e-105	4.46e-106	5.86087	9.82e-233	4.44e-234	5.97518	1.52e-244	9.9e-246
CL3069.Contig1_All	0.330031	0.0570217	0.110453	-4.09033	8.45e-20	5.3e-20	-7.39872	2.9e-46	5.82e-47	-4.48694	1.49e-45	4.74e-46
CL3069.Contig2_All	-7.75222	0	0	-5.21364	0	0	-7.71769	0	0	-5.84154	0	0
CL3072.Contig2_All	5.59123	6.97e-182	4.14e-183	3.89453	8.5e-50	2.55e-50	6.86539	2.09e-234	9.36e-236	4.39225	7.12e-41	2.48e-41
CL3083.Contig12_All	-1.87121	0	0	-3.46734	0	0	-3.14346	0	0	-4.47886	0	0
CL3083.Contig2_All	-2.31452	0	0	-4.07601	0	0	-3.22206	0	0	-4.31875	0	0
CL3089.Contig5_All	-1.66238	1.02e-66	1.56e-67	-4.12173	1.96e-171	1.88e-172	-1.56386	1.3e-54	2.27e-55	-4.19945	3.82e-151	4.07e-152
CL3090.Contig2_All	9.69737	8.87e-71	1.28e-71	11.2276	2.28e-158	2.36e-159	7.51483	2.83e-136	2.14e-137	8.82836	9.02e-287	5.01e-288
CL3090.Contig5_All	6.42984	0	0	7.41109	0	0	6.82829	0	0	7.88123	0	0
CL3101.Contig6_All	-8.74637	2.38e-43	5.28e-44	-4.96032	2.88e-51	8.46e-52	-8.06292	3.9e-29	1.15e-29	-9.92053	5.02e-23	2.76e-23
CL3114.Contig1_All	7.95565	1.96e-50	3.84e-51	8.12411	2.49e-55	6.84e-56				6.89575	2.16e-103	3.28e-104
CL3114.Contig2_All	7.61242	8.4e-154	5.92e-155	9.14424	0	0	6.16195	1.4e-271	5.41e-273	7.02409	0	0
CL3114.Contig3_All	6.3091	3.74e-215	1.87e-216	7.71052	0	0	6.64456	0	0	7.02729	0	0
CL3114.Contig4_All	4.86504	3.7e-162	2.48e-163	6.53781	0	0	5.26547	0	0	5.96158	0	0
CL3141.Contig4_All	3.85736	8.99e-98	9.71e-99	4.6836	2.95e-189	2.54e-190	3.52959	2.58e-124	2.13e-125	3.15825	1.32e-85	2.39e-86
CL3141.Contig5_All	2.8793	5.98e-36	1.56e-36	3.77217	1.19e-81	2.28e-82	3.18781	3.3e-46	6.63e-47	4.10682	6.52e-101	1.01e-101
CL3159.Contig1_All	-8.5631	7.62e-77	1.02e-77	-6.95337	9.23e-88	1.67e-88	-8.378	8.65e-35	2.21e-35	-7.29219	2.23e-37	8.36e-38
CL3167.Contig10_All	3.11917	2.63e-204	1.38e-205	4.34588	0	0	2.74788	9.26e-183	5.28e-184	3.80737	0	0
CL3167.Contig8_All	2.47784	1.62e-278	6.13e-280	3.74892	0	0	2.66447	0	0	4.10333	0	0
CL3181.Contig1_All	-3.92376	4.76e-156	3.31e-157	-5.11037	5.18e-174	4.87e-175	-3.51197	3.52e-135	2.69e-136	-4.49749	4.97e-153	5.24e-154
CL3181.Contig2_All	-4.04789	2.17e-136	1.71e-137	-4.6401	7.64e-145	8.65e-146	-3.24222	4.14e-115	3.67e-116	-4.86017	2.95e-143	3.3e-144
CL3236.Contig16_All	-2.1096	1.42e-108	1.4e-109	-3.0634	1.22e-162	1.23e-163	-2.33938	1.14e-122	9.51e-124	-4.1047	2.53e-198	2.05e-199
CL3239.Contig3_All	-1.63777	2.17e-49	4.31e-50	-4.03844	1.69e-127	2.15e-128	-1.79949	2.66e-65	3.96e-66	-4.07724	2.46e-146	2.69e-147
CL3239.Contig5_All	-1.21612	8.83e-22	3.4e-22	-3.68365	3.07e-80	6.01e-81	-2.39719	8.77e-71	1.21e-71	-4.71796	2.13e-118	2.86e-119
CL3240.Contig7_All	2.73314	6.52e-90	7.59e-91	3.31816	4.45e-160	4.57e-161	3.71322	6.42e-103	6.29e-104	4.08404	3.02e-137	3.51e-138
CL3261.Contig1_All	-1.77918	1.96e-15	9.78e-16	-2.7901	1.3e-25	6.68e-26	-2.94854	1.35e-47	2.64e-48	-4.29837	2.59e-61	6.39e-62
CL3300.Contig1_All	-6.39129	2.23e-11	1.38e-11	-6.36653	1.8e-11	1.65e-11	-2.48084	2.59e-30	7.39e-31	-4.6726	3.62e-48	1.1e-48
CL3318.Contig3_All	5.07462	2.63e-242	1.14e-243	4.84355	1.94e-202	1.56e-203	4.59396	3.07e-304	1.03e-305	3.6183	1.31e-131	1.59e-132
CL3318.Contig6_All	4.76375	0	0	4.47638	0	0	5.46907	0	0	4.99876	0	0
CL3336.Contig5_All	-4.3364	1.01e-184	5.89e-186	-2.68037	7.61e-125	9.86e-126	-3.54984	3.75e-64	5.67e-65	-1.68917	6.52e-28	3.09e-28
CL3353.Contig1_All	-2.71755	1.55e-257	6.39e-259	-5.60514	0	0	-2.95015	7.56e-263	3.02e-264	-6.17835	0	0
CL337.Contig10_All	3.48439	8.23e-148	6.01e-149	4.20273	1.26e-272	7.5e-274	3.12053	6.25e-129	5e-130	4.02069	1.16e-282	6.53e-284
CL3374.Contig1_All	1.3183	1.44e-05	1.44e-05	0.995146	0.00111067	0.00205016	-4.34276	7.59e-37	1.85e-37	-3.4496	3.35e-31	1.46e-31
CL3384.Contig4_All	-3.71541	9.67e-33	2.71e-33	-3.70166	1.41e-32	6.04e-33	-3.37072	5.26e-44	1.1e-44	-4.22798	5.87e-50	1.73e-50
CL3384.Contig5_All	-4.1079	0	0	-3.68092	0	0	-2.85457	0	0	-3.47684	0	0
CL3390.Contig5_All	4.45383	4.31e-175	2.67e-176	5.79602	0	0	5.14578	1.45e-171	8.77e-173	6.4292	0	0
CL3390.Contig6_All	2.05044	1.04e-26	3.43e-27	3.95783	1.72e-182	1.54e-183	2.53213	6.38e-52	1.16e-52	4.02424	1.34e-209	1.03e-210
CL3390.Contig7_All	4.87656	5.47e-290	1.97e-291	6.24236	0	0	5.03174	1.95e-292	6.82e-294	6.74623	0	0
CL3390.Contig8_All	4.42029	4.56e-34	1.24e-34	6.00525	4.59e-105	7.03e-106	3.33213	1.14e-25	3.71e-26	5.44037	6e-132	7.25e-133
CL3403.Contig13_All	5.85628	3.18e-62	5.16e-63	6.05968	7.15e-71	1.57e-71	3.65753	7.01e-31	1.97e-31	5.05885	1.46e-90	2.53e-91
CL3428.Contig8_All	-3.58033	5.69e-126	4.84e-127	-4.63085	3.49e-145	3.94e-146	-2.7583	2.22e-74	2.94e-75	-1.90937	3.55e-47	1.1e-47
CL344.Contig15_All	6.7377	2.16e-130	1.77e-131	6.96018	4.91e-149	5.4e-150	6.7814	3.2e-149	2.21e-150	6.82414	3.86e-149	4.17e-150
CL344.Contig5_All	5.88595	6.12e-245	2.63e-246	6.18306	4.94e-297	2.69e-298	4.95534	5.84e-216	2.82e-217	5.07086	1.01e-228	7.16e-230
CL3446.Contig1_All	5.04761	4.86e-258	1.99e-259	5.60696	0	0	5.07101	0	0	5.0473	0	0
CL3446.Contig2_All	5.25589	0	0	5.95486	0	0	5.30906	0	0	5.58773	0	0
CL3446.Contig3_All	4.87189	0	0	5.3968	0	0	5.41724	0	0	5.14323	0	0
CL3446.Contig4_All	5.62598	1.38e-112	1.31e-113	6.46377	3.23e-196	2.69e-197	7.34759	1.93e-128	1.55e-129	7.54931	2.82e-141	3.18e-142
CL3446.Contig5_All	4.61872	0	0	5.15715	0	0	4.47185	0	0	4.30686	0	0
CL3446.Contig6_All	8.3249	0	0	8.66179	0	0	7.72154	0	0	7.21121	0	0
CL3446.Contig7_All	5.69214	3e-152	2.14e-153	6.85371	0	0	4.01587	5.18e-134	4e-135	4.65408	1.79e-217	1.33e-218
CL3446.Contig8_All	4.1022	0	0	4.72755	0	0	4.60688	0	0	4.86961	0	0
CL3446.Contig9_All	4.85324	0	0	5.39007	0	0	4.91585	0	0	4.64465	0	0
CL3448.Contig6_All	9.33543	6.1e-166	3.98e-167	9.20435	3.85e-153	4.12e-154	4.50865	4.93e-127	3.99e-128	5.21728	1.53e-210	1.18e-211
CL3488.Contig12_All	2.90225	4.19e-94	4.69e-95	4.04074	3.76e-266	2.28e-267	3.75798	2.7e-148	1.88e-149	4.26008	7.74e-220	5.67e-221
CL3488.Contig5_All	3.71947	3.86e-129	3.19e-130	4.92175	0	0	4.13796	3.19e-153	2.15e-154	4.73778	1.24e-239	8.27e-241
CL3492.Contig11_All	6.6211	1.31e-12	7.51e-13	8.20753	5.12e-31	2.28e-31	5.93244	1.31e-08	9.37e-09	9.99276	5.85e-82	1.11e-82
CL3492.Contig13_All	12.2654	0	0	11.3883	0	0	10.1922	0	0	10.0016	0	0
CL3492.Contig15_All	6.26346	2.76e-10	1.83e-10	8.85175	2.36e-44	7.79e-45	6.70862	2.09e-13	1.1e-13	10.4962	3.56e-107	5.23e-108
CL3492.Contig21_All	8.38632	2.29e-34	6.18e-35	9.98034	5.84e-82	1.12e-82	8.16936	8.12e-31	2.28e-31	11.2519	2.63e-159	2.66e-160
CL3492.Contig22_All	9.43035	0	0	7.85123	0	0	8.9614	0	0	7.62045	0	0
CL3492.Contig25_All	9.01084	5.61e-284	2.08e-285	7.97017	2.3e-154	2.44e-155	11.2265	1.21e-161	7.74e-163	10.7524	1.07e-122	1.4e-123
CL3492.Contig26_All	9.26534	1.24e-219	6.07e-221	8.98614	2.41e-186	2.11e-187	11.0522	1.35e-147	9.42e-149	11.4984	5.28e-181	4.71e-182
CL3492.Contig28_All	10.0119	7.21e-84	8.9e-85	8.54474	2e-37	7.63e-38	7.26063	2.1e-101	2.08e-102	5.88755	2.83e-41	9.78e-42
CL3492.Contig3_All	9.29273	1.6e-248	6.82e-250	8.25134	3.35e-136	4.02e-137	8.66206	9.29e-230	4.24e-231	8.41164	2.58e-193	2.16e-194
CL3492.Contig5_All	11.901	8.6e-226	4.07e-227	11.2083	8.66e-157	9.06e-158	7.85892	0	0	7.85296	0	0
CL3493.Contig2_All	4.5539	3.89e-182	2.31e-183	4.19354	1.08e-135	1.3e-136	3.41073	2.74e-151	1.87e-152	3.03571	7.97e-103	1.22e-103
CL3510.Contig6_All	4.70469	8.71e-79	1.14e-79	6.43363	4.85e-263	3e-264	5.83592	3.19e-68	4.55e-69	8.13953	2.28e-282	1.28e-283
CL3511.Contig3_All	7.50581	0	0	4.54891	2.38e-194	2e-195	7.31358	5.9e-19	2.42e-19	6.7886	7.41e-14	5.89e-14
CL3531.Contig5_All	5.51348	6.14e-83	7.66e-84	6.57538	8.29e-168	8.1e-169	9.14898	1.33e-65	1.98e-66	10.3622	2.01e-123	2.6e-124
CL3532.Contig2_All	6.65741	0	0	5.79869	2.8e-231	1.95e-232	5.75498	0	0	3.64201	1.45e-85	2.64e-86
CL3532.Contig5_All	5.37268	0	0	4.36855	4.79e-152	5.17e-153	6.77807	0	0	4.21256	6.8e-63	1.64e-63
CL3540.Contig2_All	3.45542	2.41e-148	1.75e-149	4.7374	0	0	3.5066	4.69e-159	3.05e-160	4.05018	2.76e-248	1.78e-249
CL3540.Contig4_All	-6.44717	0	0	-5.44277	0	0	-6.83626	0	0	-5.85737	0	0
CL3540.Contig9_All	3.8142	6.19e-175	3.84e-176	4.66915	0	0	3.94751	2.84e-238	1.25e-239	4.40236	0	0
CL3553.Contig11_All	-1.96866	1.17e-37	2.93e-38	-4.80673	1.09e-81	2.09e-82	-2.60333	7.2e-57	1.21e-57	-4.8538	1.9e-87	3.39e-88
CL3553.Contig7_All	-2.9004	3.14e-45	6.75e-46	-7.88326	1.16e-58	3e-59	-4.01448	2e-56	3.38e-57	-4.75767	1.31e-59	3.32e-60
CL3553.Contig9_All	-3.55702	2.15e-136	1.69e-137	-4.55178	7e-157	7.32e-158	-4.01071	9.33e-150	6.44e-151	-4.92228	7.86e-160	7.91e-161
CL3560.Contig7_All	2.77259	8.62e-75	1.18e-75	4.00599	1.1e-234	7.54e-236	0.209695	0.0769111	0.149456	2.98118	1.31e-232	9.13e-234
CL3576.Contig22_All	3.93774	1.05e-45	2.22e-46	5.8528	4.16e-190	3.57e-191	5.81401	1.64e-70	2.27e-71	7.08857	7.37e-157	7.57e-158
CL3577.Contig3_All	2.75934	1.29e-42	2.9e-43	4.50465	4.69e-201	3.8e-202	4.46928	7.42e-69	1.05e-69	5.9839	3.03e-200	2.44e-201
CL3577.Contig5_All	3.76169	1.31e-61	2.15e-62	5.28951	3.9e-202	3.13e-203	4.44043	2.09e-58	3.43e-59	5.86437	7.58e-160	7.63e-161
CL3577.Contig7_All	2.38868	5.86e-58	1.01e-58	4.18039	0	0	2.75668	9.93e-51	1.84e-51	4.83286	2.84e-304	1.49e-305
CL3590.Contig2_All	5.08959	6.02e-239	2.66e-240	4.3235	7.06e-132	8.73e-133	5.08604	7.41e-271	2.87e-272	4.27679	2.69e-141	3.04e-142
CL3590.Contig3_All	3.98346	7.91e-105	8.01e-106	3.06068	1.46e-45	4.71e-46	4.63341	2.74e-140	2.02e-141	4.14666	7.89e-93	1.33e-93
CL3590.Contig4_All	4.90757	9.39e-112	8.94e-113	4.21124	7.12e-65	1.69e-65	5.66814	9.64e-116	8.5e-117	5.3488	4.17e-90	7.26e-91
CL360.Contig1_All	3.81211	1.2e-207	6.18e-209	2.82152	5.07e-81	9.81e-82	4.08971	1.13e-200	5.89e-202	3.21574	6.33e-90	1.1e-90
CL360.Contig4_All	6.27679	1.55e-304	5.28e-306	5.23819	1.41e-147	1.57e-148	5.3814	3.02e-292	1.06e-293	4.26215	1e-121	1.31e-122
CL360.Contig5_All	5.83111	0	0	4.35709	7.73e-151	8.4e-152	5.68583	0	0	4.12827	1.88e-127	2.36e-128
CL360.Contig6_All	10.4678	5.4e-107	5.37e-108	8.91989	4.73e-46	1.52e-46	10.2071	2.1e-94	2.23e-95	8.40756	1.9e-34	7.61e-35
CL360.Contig7_All	11.5984	2.73e-193	1.52e-194	9.98854	2.54e-82	4.85e-83	6.54787	0	0	5.00459	2.23e-109	3.21e-110
CL3608.Contig2_All	0.155256	0.209885	0.496236	2.14897	1.26e-39	4.58e-40	4.81903	4.67e-59	7.6e-60	3.1313	8.26e-15	6.26e-15
CL3638.Contig1_All	5.09613	0	0	4.64746	0	0	4.54585	0	0	3.2323	0	0
CL3638.Contig2_All	4.87259	7.58e-155	5.31e-156	5.20541	1.69e-196	1.4e-197	3.63981	6.45e-146	4.57e-147	2.23482	4.17e-34	1.68e-34
CL3638.Contig3_All	3.65997	0	0	3.44731	0	0	4.05783	0	0	3.25046	0	0
CL3638.Contig5_All	4.55684	0	0	4.14373	0	0	4.66243	0	0	3.40055	0	0
CL3638.Contig7_All	4.63371	0	0	4.13504	0	0	5.1698	0	0	3.93529	0	0
CL3685.Contig34_All	1.48575	6.55e-20	2.71e-20	2.95229	9.87e-122	1.31e-122	1.69638	1.67e-18	6.96e-19	4.01104	2.28e-208	1.77e-209
CL3700.Contig11_All	14.096	0	0	14.0437	0	0	9.66556	0	0	7.90652	0	0
CL3700.Contig2_All	5.97011	0	0	6.6081	0	0	4.10752	0	0	3.71119	0	0
CL3700.Contig8_All	4.17461	1.89e-212	9.51e-214	4.57628	1.04e-290	5.78e-292	4.20606	1.38e-267	5.4e-269	4.02963	9.16e-225	6.57e-226
CL3718.Contig11_All	2.78842	1.65e-28	5.16e-29	4.44884	4.13e-123	5.44e-124	6.32526	3.92e-74	5.19e-75	7.30871	3e-134	3.56e-135
CL3718.Contig8_All	2.23671	3.76e-42	8.55e-43	4.0103	7.67e-242	5.12e-243	1.13904	5.43e-12	3.09e-12	4.21727	0	0
CL3721.Contig3_All	3.3978	1.2e-146	8.86e-148	3.75139	4.49e-200	3.65e-201	4.88064	1.45e-214	7.05e-216	4.9612	1.45e-221	1.06e-222
CL3721.Contig5_All	-2.72393	1.07e-95	1.18e-96	-4.88703	7.86e-144	8.95e-145	-2.53258	2.29e-85	2.67e-86	-2.4833	2.4e-81	4.56e-82
CL3742.Contig2_All	-3.16545	2.36e-135	1.87e-136	-5.49356	3.77e-180	3.42e-181	-3.08808	9.71e-96	1.02e-96	-4.64054	2.03e-122	2.64e-123
CL3773.Contig41_All	-10.4262	4.47e-108	4.4e-109	-10.4014	9.1e-108	1.36e-108	-3.89112	5.44e-233	2.45e-234	-11.0551	3.87e-153	4.07e-154
CL3780.Contig6_All	-3.06989	2.26e-102	2.34e-103	-4.76662	1.13e-135	1.36e-136	-3.60922	3.68e-91	4.03e-92	-3.65092	1.63e-89	2.85e-90
CL3781.Contig7_All	-3.87853	1.45e-126	1.23e-127	-5.30443	3.19e-143	3.65e-144	-3.02903	6.17e-78	7.82e-79	-3.29115	1e-81	1.9e-82
CL3791.Contig9_All	-2.32994	5.7e-29	1.76e-29	-3.3201	6.14e-41	2.18e-41	-2.19194	1.39e-25	4.54e-26	-4.22438	1.12e-44	3.63e-45
CL380.Contig2_All	-2.64926	6.48e-161	4.38e-162	-4.32285	1.96e-237	1.33e-238	-2.64696	5.59e-164	3.53e-165	-3.86786	1.79e-222	1.3e-223
CL380.Contig6_All	-0.719405	0.0044086	0.00648721	-2.3847	1.81e-11	1.66e-11	-2.68565	1.99e-27	6.16e-28	-4.25087	2.22e-38	8.17e-39
CL3847.Contig1_All	3.89539	7.05e-58	1.22e-58	5.78463	2.06e-239	1.39e-240	4.30562	3e-77	3.83e-78	5.98507	1.47e-256	9.17e-258
CL3847.Contig4_All	6.16512	1.68e-84	2.06e-85	8.45337	0	0	4.41345	2.11e-173	1.27e-174	5.45041	0	0
CL385.Contig1_All	8.10022	8.93e-167	5.8e-168	10.9423	0	0	7.6515	1.08e-121	9.08e-123	11.4118	0	0
CL385.Contig5_All	9.82803	5.83e-76	7.88e-77	13.1326	0	0	8.10014	7.39e-115	6.57e-116	10.8728	0	0
CL385.Contig6_All	7.05088	3.46e-37	8.76e-38	9.75702	3.86e-175	3.61e-176	5.3505	6.35e-26	2.05e-26	8.5051	4.4e-181	3.92e-182
CL3859.Contig4_All	4.19859	6.21e-282	2.32e-283	4.11881	5.53e-262	3.42e-263	4.81026	0	0	4.40643	1.59e-248	1.02e-249
CL3879.Contig10_All	8.90679	6.5e-46	1.38e-46	9.1641	1.17e-52	3.33e-53	5.48658	3.29e-80	4.07e-81	4.91485	5.68e-52	1.62e-52
CL3879.Contig2_All	4.46274	5.65e-138	4.4e-139	3.70263	3.38e-73	7.19e-74	5.00028	1.28e-152	8.68e-154	4.55794	3.03e-106	4.49e-107
CL3879.Contig4_All	4.4607	3.48e-88	4.12e-89	3.792	6.48e-51	1.91e-51	5.41676	8.49e-98	8.74e-99	4.93482	2.47e-67	5.59e-68
CL3879.Contig8_All	5.45704	4.48e-163	2.98e-164	5.09226	1.4e-124	1.82e-125	5.34138	7.33e-199	3.85e-200	4.5528	1.52e-107	2.22e-108
CL3879.Contig9_All	5.22475	1.95e-156	1.35e-157	5.21097	8.89e-154	9.48e-155	4.78878	2.82e-192	1.54e-193	4.34919	7.61e-133	9.13e-134
CL3910.Contig7_All	3.50173	6.32e-11	4.02e-11	3.96373	1e-15	7.4e-16	4.29609	1.99e-10	1.25e-10	5.57738	1.72e-24	9.04e-25
CL3943.Contig7_All	-3.17511	1.77e-36	4.54e-37	-3.4297	9.81e-39	3.63e-39	-4.07716	3.04e-43	6.45e-44	-2.47598	1.03e-27	4.89e-28
CL3947.Contig24_All	-4.66109	0	0	-4.82095	0	0	-4.27923	0	0	-4.7289	0	0
CL3947.Contig32_All	-3.01698	3.23e-97	3.51e-98	-3.25612	1.88e-103	2.91e-104	-3.16766	2.41e-79	3.02e-80	-4.14657	5.41e-94	9.03e-95
CL3970.Contig6_All	-2.91215	1.52e-74	2.1e-75	-4.61837	1.42e-102	2.21e-103	-3.59846	1.01e-84	1.18e-85	-6.19611	4.05e-99	6.42e-100
CL3983.Contig1_All	7.3881	1.52e-19	6.39e-20	6.66512	5.24e-13	4.41e-13	7.06979	1.69e-31	4.67e-32	6.64636	6.47e-24	3.46e-24
CL3989.Contig1_All	5.80326	1.61e-46	3.38e-47	4.72319	5.28e-22	3.06e-22	5.63527	2.48e-37	5.98e-38	3.54269	2.55e-08	2.83e-08
CL3989.Contig2_All	6.11178	3.33e-121	2.94e-122	4.07941	8.85e-28	4.29e-28	6.24601	5.72e-125	4.7e-126	3.77947	2.6e-20	1.57e-20
CL3989.Contig5_All	4.40004	1.62e-50	3.16e-51	4.19054	1.14e-42	3.88e-43	4.10984	6.63e-59	1.08e-59	3.2515	1.41e-27	6.76e-28
CL3989.Contig6_All	5.33322	0	0	5.63083	0	0	5.27194	0	0	5.3489	0	0
CL3989.Contig8_All	4.95786	0	0	4.92262	0	0	5.04593	0	0	5.05181	0	0
CL3989.Contig9_All	10.0422	3.02e-85	3.68e-86	9.108	4.57e-51	1.34e-51	5.92673	1.39e-08	1e-08
CL4013.Contig10_All	-3.53455	1.59e-97	1.72e-98	-5.99494	1.79e-118	2.44e-119	-2.58075	6.18e-47	1.22e-47	-5.13671	7.77e-74	1.62e-74
CL4013.Contig3_All	-3.30721	2.7e-164	1.79e-165	-5.35319	7.21e-210	5.57e-211	-2.20907	2.31e-62	3.58e-63	-4.89911	3.01e-116	4.1e-117
CL4013.Contig4_All	-3.9347	2.6e-205	1.36e-206	-3.95484	1.95e-204	1.55e-205	-4.20076	2.7e-178	1.57e-179	-4.61794	2.93e-181	2.6e-182
CL4019.Contig4_All	-1.70169	2.66e-27	8.6e-28	-3.77332	4.33e-63	1.05e-63	-3.61044	3.09e-68	4.42e-69	-9.33918	3.1e-61	7.64e-62
CL4025.Contig14_All	-4.63715	0	0	-5.47276	0	0	-4.36255	0	0	-4.03556	0	0
CL4025.Contig8_All	-4.34724	0	0	-3.21108	0	0	-4.90231	0	0	-2.2766	1.83e-216	1.37e-217
CL4044.Contig1_All	-3.02277	4.34e-51	8.39e-52	-4.35743	4.85e-66	1.13e-66	-2.48196	9.86e-35	2.52e-35	-2.92645	3.66e-40	1.29e-40
CL4050.Contig9_All	3.40978	0	0	4.04021	0	0	3.35727	0	0	3.3265	4.97e-304	2.61e-305
CL4078.Contig1_All	3.41101	1.55e-123	1.34e-124	4.05008	9.79e-215	7.4e-216	2.94135	1.35e-98	1.38e-99	3.27036	2.09e-132	2.51e-133
CL4079.Contig1_All	2.43222	9.78e-64	1.55e-64	3.62328	5.79e-209	4.5e-210	3.9593	2.05e-228	9.38e-230	4.61621	0	0
CL411.Contig32_All	-5.39165	2.63e-195	1.45e-196	-3.88862	5.88e-170	5.67e-171	-3.13264	2.24e-155	1.49e-156	-3.39286	6.97e-162	6.91e-163
CL411.Contig65_All	-7.7901	1.28e-114	1.19e-115	-10.0102	1.87e-87	3.39e-88	-6.14891	2.36e-110	2.17e-111	-5.41644	2.01e-107	2.95e-108
CL411.Contig77_All	4.35885	0	0	3.09817	1.91e-280	1.1e-281	4.33568	0	0	2.44067	3.88e-85	7.11e-86
CL4110.Contig10_All	3.92548	0	0	3.6807	0	0	4.32148	0	0	3.73195	0	0
CL4110.Contig11_All	4.07387	3.55e-267	1.41e-268	3.82545	9.12e-215	6.89e-216	3.97627	8.59e-279	3.21e-280	3.37204	1.17e-158	1.19e-159
CL4110.Contig12_All	4.1023	0	0	3.83925	1.06e-244	6.99e-246	3.95463	7.68e-281	2.85e-282	3.48203	3.89e-180	3.49e-181
CL4110.Contig13_All	3.85486	5.47e-269	2.16e-270	3.82023	4.53e-259	2.84e-260	4.25081	0	0	3.59475	7.99e-186	6.94e-187
CL4110.Contig14_All	4.17788	0	0	3.98993	0	0	4.11626	0	0	3.45401	0	0
CL4110.Contig2_All	4.40018	0	0	4.09703	0	0	4.8392	0	0	4.12556	1.75e-251	1.11e-252
CL4110.Contig4_All	4.55441	0	0	4.35853	0	0	4.40553	0	0	3.6527	0	0
CL4110.Contig6_All	4.71391	0	0	4.4772	0	0	4.40894	0	0	3.84944	0	0
CL4110.Contig7_All	4.23182	0	0	4.15042	0	0	4.30903	0	0	3.76071	0	0
CL4110.Contig8_All	4.19004	0	0	3.93179	0	0	4.06995	0	0	3.46197	0	0
CL4110.Contig9_All	4.50711	0	0	4.37261	0	0	4.22834	0	0	3.64401	0	0
CL412.Contig37_All	-3.30612	0	0	-4.32142	0	0	-2.89478	3.17e-263	1.26e-264	-3.43909	8.24e-299	4.41e-300
CL412.Contig6_All	-3.35435	3.28e-98	3.53e-99	-7.00499	9.96e-120	1.34e-120	-5.0106	6.17e-94	6.59e-95	-4.90294	6.51e-91	1.12e-91
CL4148.Contig3_All	3.75492	2.55e-89	2.98e-90	4.02827	6.66e-112	9.64e-113	3.23696	5.19e-39	1.2e-39	4.58182	3.11e-118	4.19e-119
CL4148.Contig5_All	6.27604	2.39e-237	1.06e-238	6.64063	7.23e-299	3.91e-300	5.82465	1.78e-162	1.13e-163	6.27959	1.61e-214	1.21e-215
CL4159.Contig6_All	3.90129	0	0	4.39836	0	0	3.8313	0	0	4.72897	0	0
CL4159.Contig7_All	4.91995	6.47e-161	4.37e-162	5.57556	1.25e-256	7.93e-258	4.89005	1.66e-134	1.28e-135	5.4287	1.16e-193	9.66e-195
CL4182.Contig14_All	-1.0126	6.42e-68	9.66e-69	-4.04716	0	0	-1.38195	9.5e-41	2.12e-41	-2.91498	1.54e-101	2.38e-102
CL4185.Contig20_All	1.021	1.21e-05	1.2e-05	3.48148	7.18e-114	1.02e-114	4.31228	8.41e-32	2.31e-32	6.50886	1.39e-145	1.54e-146
CL4230.Contig4_All	-2.46828	3.77e-82	4.74e-83	-3.65059	7.16e-118	9.82e-119	-2.77413	1.01e-100	1.01e-101	-4.05327	8.45e-134	1.01e-134
CL4237.Contig4_All	-3.44361	1.69e-26	5.6e-27	-4.13726	8.13e-30	3.72e-30	-4.3567	5.77e-35	1.47e-35	-3.14023	2.03e-27	9.74e-28
CL4242.Contig2_All	-3.94986	1.42e-96	1.55e-97	-4.44466	2.98e-102	4.67e-103	-3.51253	2.76e-75	3.61e-76	-3.36241	7.4e-71	1.59e-71
CL4283.Contig5_All	3.93826	1.04e-78	1.37e-79	4.68271	6.64e-142	7.66e-143	3.3721	8.87e-57	1.49e-57	4.79183	2.44e-179	2.2e-180
CL4283.Contig7_All	3.63344	1.82e-65	2.82e-66	4.16675	4.26e-102	6.68e-103	2.89505	3.74e-45	7.66e-46	4.60754	1.5e-196	1.23e-197
CL4286.Contig2_All	-6.39251	7.53e-61	1.25e-61	-6.95271	5.18e-59	1.34e-59	-6.0615	1.11e-126	9.01e-128	-8.97569	9.61e-99	1.53e-99
CL4286.Contig3_All	-9.08226	5.65e-161	3.81e-162	-10.7083	9.17e-127	1.17e-127	-11.1108	8.25e-153	5.58e-154	-11.025	9.55e-151	1.02e-151
CL4286.Contig4_All	-9.36988	3.86e-61	6.37e-62	-7.34511	5.19e-75	1.08e-75	-10.7879	5.17e-129	4.13e-130	-10.7021	3.05e-127	3.83e-128
CL4297.Contig1_All	4.32273	0	0	3.52301	0	0	7.05581	4.95e-61	7.82e-62	6.59957	7.44e-45	2.4e-45
CL431.Contig18_All	-3.55095	0	0	-4.78822	0	0	-3.23609	9.94e-203	5.11e-204	-5.51292	2.08e-259	1.28e-260
CL431.Contig26_All	-2.49319	0	0	-4.66078	0	0	-3.08014	0	0	-4.58826	0	0
CL431.Contig29_All	-3.80193	5.35e-109	5.22e-110	-4.55242	1.59e-119	2.14e-120	-3.21764	5.1e-70	7.1e-71	-4.64127	2.94e-86	5.31e-87
CL4324.Contig3_All	-1.72732	1.67e-108	1.64e-109	-4.014	2.26e-261	1.4e-262	-1.88269	1.57e-143	1.13e-144	-3.38048	1.54e-266	9.24e-268
CL4328.Contig1_All	-3.89201	5.96e-166	3.89e-167	-3.67247	2.4e-158	2.49e-159	-3.05958	3.4e-83	4.05e-84	-4.0929	5.73e-101	8.91e-102
CL4332.Contig2_All	-4.32783	3.27e-50	6.42e-51	-3.59126	1.32e-44	4.33e-45	-4.36737	4.26e-51	7.82e-52	-2.15603	6.28e-27	3.06e-27
CL4332.Contig3_All	-3.47816	2.47e-43	5.49e-44	-2.84075	3.47e-36	1.36e-36	-4.20717	9.69e-65	1.46e-65	-2.70215	2.38e-44	7.76e-45
CL4339.Contig2_All	-6.96143	6.65e-116	6.12e-117	-9.93666	4.59e-84	8.6e-85	-6.20997	3.28e-105	3.14e-106	-6.3872	6.82e-102	1.05e-102
CL4344.Contig10_All	5.77954	0	0	5.14495	0	0	5.02321	0	0	3.91426	0	0
CL4344.Contig13_All	7.28665	0	0	6.02533	5.21e-172	4.97e-173	6.40065	0	0	3.88012	2.36e-75	4.81e-76
CL4344.Contig15_All	5.47664	0	0	4.9116	0	0	5.13153	0	0	4.04753	8.64e-264	5.24e-265
CL4344.Contig17_All	4.59153	0	0	3.9276	0	0	4.62481	0	0	3.52611	0	0
CL4344.Contig18_All	5.16708	0	0	4.3098	0	0	5.32793	0	0	3.71109	4.63e-235	3.16e-236
CL4344.Contig1_All	3.95702	2.76e-233	1.25e-234	3.20542	8.14e-118	1.12e-118	4.3578	2.97e-237	1.31e-238	3.4978	4.68e-111	6.65e-112
CL4344.Contig2_All	4.73196	0	0	4.52249	7.29e-304	3.88e-305	4.73042	0	0	3.89343	8.03e-169	7.67e-170
CL4344.Contig3_All	4.4964	0	0	3.70476	0	0	4.82173	0	0	3.48438	0	0
CL4344.Contig5_All	5.72636	3.52e-251	1.48e-252	5.12044	4.55e-162	4.61e-163	5.49331	8.35e-260	3.37e-261	3.89054	9.36e-74	1.95e-74
CL4344.Contig6_All	4.19303	0	0	3.89958	0	0	4.10285	0	0	3.14562	1.3e-306	6.76e-308
CL4344.Contig7_All	5.91535	0	0	5.36064	0	0	5.85417	0	0	4.68132	0	0
CL4388.Contig1_All	-1.90342	3.49e-15	1.76e-15	-2.44425	3.17e-20	1.95e-20	-1.92795	9.39e-27	2.96e-27	-4.10087	5.27e-54	1.46e-54
CL4413.Contig4_All	-1.57819	3.33e-72	4.71e-73	-2.76609	1.6e-144	1.82e-145	-2.15	2.82e-164	1.78e-165	-5.52944	0	0
CL442.Contig9_All	3.93281	3.84e-125	3.28e-126	4.07454	6.23e-140	7.27e-141	3.79419	1.12e-104	1.08e-105	3.4691	1.7e-76	3.42e-77
CL4443.Contig2_All	2.90519	2.16e-36	5.57e-37	5.07319	7.23e-226	5.17e-227	4.1793	4.35e-53	7.75e-54	6.56509	4.79e-285	2.67e-286
CL4443.Contig3_All	4.03195	2.65e-222	1.28e-223	4.1755	1.63e-248	1.06e-249	3.92906	5.24e-203	2.69e-204	4.11153	5.09e-230	3.58e-231
CL4443.Contig4_All	7.12741	1.56e-216	7.7e-218	7.74562	0	0	5.33186	2.99e-224	1.4e-225	5.5351	7.15e-252	4.53e-253
CL4443.Contig5_All	4.50149	0	0	4.45814	3.2e-297	1.74e-298	4.10011	2.56e-271	9.9e-273	4.08761	5.43e-261	3.32e-262
CL4448.Contig4_All	-5.50747	0	0	-4.72052	0	0	-6.73354	0	0	-5.12558	0	0
CL4455.Contig2_All	6.1205	3.85e-153	2.72e-154	7.18321	2.84e-301	1.53e-302	6.4211	2.77e-177	1.62e-178	7.05215	4.48e-258	2.77e-259
CL4455.Contig5_All	6.30561	0	0	7.19958	0	0	5.14263	0	0	6.19799	0	0
CL4471.Contig21_All	-9.30066	7.25e-59	1.24e-59	-5.06177	6.44e-75	1.34e-75	-9.60528	1.6e-68	2.27e-69	-6.00851	2.49e-90	4.33e-91
CL4471.Contig2_All	-2.26559	7.05e-30	2.12e-30	-4.09421	1.81e-50	5.39e-51	-1.73487	5.97e-21	2.27e-21	-8.73992	4.9e-44	1.61e-44
CL45.Contig10_All	5.96418	1.1e-215	5.47e-217	5.0869	1.38e-115	1.93e-116	4.23451	1.74e-79	2.18e-80	4.28134	2.21e-80	4.26e-81
CL45.Contig11_All	5.37266	0	0	4.84696	0	0	4.99883	0	0	4.67794	0	0
CL45.Contig2_All	5.57101	1.38e-133	1.11e-134	3.8839	4.27e-37	1.64e-37	4.98494	1.45e-94	1.54e-95	3.79524	2.51e-36	9.66e-37
CL45.Contig3_All	5.65396	0	0	4.79825	0	0	4.506	0	0	3.69691	4.44e-302	2.35e-303
CL45.Contig4_All	5.85847	0	0	5.02582	8.2e-187	7.17e-188	4.41789	1.87e-176	1.1e-177	3.9458	1.06e-116	1.44e-117
CL45.Contig5_All	5.62545	0	0	4.27848	0	0	4.11533	0	0	3.0514	2.1e-188	1.8e-189
CL45.Contig9_All	4.15033	0	0	2.82006	6.82e-158	7.09e-159	4.74499	0	0	3.22516	1.33e-135	1.57e-136
CL4519.Contig25_All	4.67211	0	0	4.21179	0	0	3.89961	0	0	3.14101	4.13e-204	3.27e-205
CL4524.Contig5_All	-5.18784	0	0	-4.89733	0	0	-4.23189	0	0	-3.3487	0	0
CL4534.Contig1_All	-0.841011	0.0138985	0.0229925	-1.45411	0.000257087	0.00043164	-0.897387	0.00615521	0.00891751	-4.89014	2.39e-12	2.05e-12
CL4553.Contig11_All	-2.08851	4e-30	1.2e-30	-4.22484	4.1e-57	1.09e-57	-2.2275	4.31e-40	9.75e-41	-4.36088	2.45e-70	5.32e-71
CL4553.Contig6_All	-5.73535	1.17e-155	8.19e-157	-6.71059	6.31e-151	6.86e-152	-3.16499	1.24e-86	1.42e-87	-8.77671	1.26e-92	2.13e-93
CL4557.Contig12_All	4.05967	2.52e-198	1.37e-199	3.50063	3.65e-121	4.87e-122	4.20116	2.32e-251	9.73e-253	3.19375	1.83e-100	2.86e-101
CL4564.Contig2_All	-2.47834	6.77e-38	1.68e-38	-4.01955	2.35e-57	6.23e-58	-2.42818	5e-21	1.9e-21	-3.48061	9.3e-29	4.3e-29
CL4600.Contig1_All	-5.06143	0	0	-5.70088	0	0	-4.28261	0	0	-4.81569	0	0
CL4600.Contig2_All	-3.66364	1.73e-39	4.15e-40	-5.27354	2.31e-46	7.36e-47	-2.60458	3.71e-19	1.51e-19	-3.24113	5.45e-23	3e-23
CL4600.Contig3_All	-3.37607	0	0	-4.04777	0	0	-2.52867	0	0	-3.15693	0	0
CL4618.Contig2_All	4.44541	8.92e-116	8.23e-117	3.50937	1.11e-52	3.18e-53	4.42666	1.87e-152	1.27e-153	3.71177	4.55e-82	8.6e-83
CL4618.Contig8_All	3.65502	2.37e-119	2.12e-120	2.6442	1.04e-44	3.41e-45	4.48296	3.43e-209	1.7e-210	3.57356	4.2e-95	6.93e-96
CL4618.Contig9_All	4.42314	9.8e-166	6.41e-167	3.52019	4.93e-77	1e-77	4.72518	1.32e-223	6.18e-225	3.9917	5.75e-121	7.57e-122
CL463.Contig5_All	4.65481	2.47e-158	1.7e-159	5.82497	0	0	5.38127	3.06e-214	1.49e-215	6.38215	0	0
CL463.Contig6_All	3.25748	2.35e-45	5.03e-46	4.44435	5.49e-124	7.16e-125	5.8143	8.3e-233	3.75e-234	5.07613	3.72e-134	4.41e-135
CL463.Contig7_All	5.60311	3.18e-266	1.26e-267	6.53943	0	0	5.4097	0	0	5.957	0	0
CL4631.Contig1_All	7.76346	1.82e-183	1.07e-184	2.15668	0.00129128	0.00240867	4.4654	0.000666982	0.000803248
CL4643.Contig8_All	3.90753	8.52e-226	4.03e-227	3.47391	7.14e-153	7.65e-154	4.75465	0	0	4.09053	1.45e-183	1.28e-184
CL4657.Contig3_All	-4.48848	0	0	-7.77793	0	0	-4.9097	0	0	-7.37255	0	0
CL4657.Contig4_All	-2.75359	3.58e-264	1.44e-265	-5.35354	0	0	-2.48515	2.92e-255	1.2e-256	-4.49335	0	0
CL4657.Contig5_All	-4.06129	0	0	-5.82862	0	0	-3.67769	0	0	-5.52229	0	0
CL468.Contig11_All	4.14489	2.18e-274	8.41e-276	4.29319	0	0	5.03088	0	0	4.921	5.11e-277	2.94e-278
CL468.Contig1_All	6.6219	1.55e-88	1.83e-89	6.87096	5.32e-103	8.26e-104	5.42054	2.93e-97	3.03e-98	5.45277	7.38e-97	1.2e-97
CL468.Contig2_All	4.83985	2.79e-149	2.02e-150	4.23283	1.94e-92	3.32e-93	5.25729	2.78e-147	1.95e-148	4.29526	2.55e-69	5.6e-70
CL468.Contig7_All	4.67214	0	0	4.67271	0	0	4.24729	0	0	4.34781	0	0
CL4680.Contig1_All	-0.445827	1.3e-05	1.29e-05	-4.03401	4.82e-98	7.83e-99	-1.3382	4.74e-30	1.36e-30	-3.51525	8.04e-92	1.37e-92
CL4685.Contig3_All	-4.4956	4.24e-193	2.36e-194	-6.01137	1.38e-202	1.11e-203	-4.38297	1.07e-131	8.39e-133	-4.60372	6.48e-131	7.88e-132
CL4685.Contig5_All	-4.29959	2.65e-165	1.73e-166	-7.17409	1.12e-168	1.09e-169	-4.72465	6.98e-121	5.91e-122	-5.6159	5.65e-122	7.4e-123
CL4700.Contig2_All	4.05587	1.88e-212	9.48e-214	4.36414	2.93e-271	1.74e-272	5.07065	1.23e-286	4.45e-288	5.20151	1.25e-306	6.5e-308
CL4708.Contig2_All	-1.85094	6.5e-32	1.86e-32	-4.55151	2.85e-73	6.06e-74	-3.95236	1.96e-68	2.78e-69	-3.05095	1.29e-54	3.52e-55
CL4711.Contig28_All	-2.83502	2.72e-67	4.12e-68	-5.47629	3.41e-99	5.48e-100	-1.64791	7.91e-16	3.7e-16	-3.83386	4.88e-37	1.85e-37
CL4711.Contig2_All	-2.42486	9.03e-89	1.06e-89	-4.55422	9.99e-148	1.11e-148	-1.74111	3.89e-52	7.03e-53	-4.78424	3.21e-131	3.9e-132
CL4731.Contig7_All	4.4552	0	0	2.26138	6.65e-98	1.08e-98	4.62053	0	0	2.17175	1.24e-64	2.92e-65
CL4731.Contig8_All	4.34936	0	0	2.49203	9.42e-232	6.55e-233	4.62979	0	0	2.53865	1.76e-195	1.46e-196
CL4735.Contig4_All	4.0319	0	0	3.5141	0	0	3.8797	0	0	2.88745	0	0
CL4746.Contig13_All	-5.68569	1.39e-154	9.78e-156	-5.49511	3.74e-153	4e-154	-6.03292	2.12e-172	1.28e-173	-5.09294	1.63e-165	1.59e-166
CL4746.Contig1_All	-6.09343	0	0	-5.93323	0	0	-5.82715	0	0	-6.37014	0	0
CL4746.Contig2_All	-5.48806	0	0	-5.20167	0	0	-5.13479	0	0	-5.32332	0	0
CL4746.Contig3_All	-5.27754	0	0	-4.99303	0	0	-4.92209	1.05e-269	4.1e-271	-5.93144	2.77e-268	1.65e-269
CL4764.Contig10_All	3.30755	0	0	4.88877	0	0	3.18762	0	0	4.77066	0	0
CL4764.Contig12_All	2.38549	2.45e-124	2.11e-125	4.25785	0	0	3.0313	2.13e-254	8.78e-256	4.61304	0	0
CL4764.Contig2_All	2.38082	5.42e-52	1.03e-52	4.00032	5.57e-250	3.62e-251	3.11651	7.03e-93	7.57e-94	4.64745	0	0
CL4764.Contig8_All	2.55389	1.46e-133	1.17e-134	4.46584	0	0	3.43347	0	0	4.886	0	0
CL4802.Contig5_All	-5.0815	4e-160	2.72e-161	-2.64052	1.38e-100	2.19e-101	-2.80432	2.18e-62	3.38e-63	-1.28922	8.71e-23	4.83e-23
CL4841.Contig2_All	-4.45948	6.21e-122	5.44e-123	-3.14529	2.51e-95	4.18e-96	-2.25909	2.13e-47	4.17e-48	-1.73835	2.74e-33	1.13e-33
CL4866.Contig3_All	4.12725	0	0	3.49155	0	0	3.89492	0	0	3.44549	0	0
CL4874.Contig2_All	2.56099	2.7e-135	2.14e-136	4.17441	0	0	3.63761	1.33e-244	5.72e-246	5.22525	0	0
CL4910.Contig2_All	-2.678	2.9e-25	9.97e-26	-4.79097	5.93e-38	2.24e-38	-2.97177	4.69e-28	1.42e-28	-5.07134	5.51e-38	2.04e-38
CL4915.Contig1_All	9.96187	1.21e-81	1.53e-82	7.96209	4.92e-27	2.44e-27	9.7055	4.63e-72	6.3e-73	7.32328	9.66e-19	6.18e-19
CL497.Contig2_All	-2.69127	7.77e-49	1.56e-49	-2.7866	2.27e-50	6.74e-51	-2.65439	4.21e-47	8.31e-48	-4.42522	2.28e-68	5.09e-69
CL4971.Contig4_All	5.22232	1.8e-68	2.68e-69	5.01914	7.68e-59	1.99e-59	4.90857	4.12e-56	7.01e-57	5.7053	3.23e-96	5.28e-97
CL4971.Contig5_All	4.42325	5.46e-81	6.96e-82	4.59621	4.6e-92	7.91e-93	4.04945	1.09e-77	1.38e-78	4.40838	4.79e-101	7.45e-102
CL4976.Contig1_All	0.047003	0.354278	0.951395	1.84938	0.000619278	0.0010991	4.4817	7.66e-41	1.7e-41	0.261697	0.219081	0.708609
CL4977.Contig1_All	-3.84501	1.72e-78	2.27e-79	-5.71333	6.47e-90	1.14e-90	-3.30308	8.02e-82	9.71e-83	-5.5392	8.43e-103	1.29e-103
CL4982.Contig1_All	4.00624	6.32e-211	3.21e-212	3.30866	8.08e-113	1.16e-113	3.21706	7.41e-161	4.76e-162	2.12411	8.47e-48	2.59e-48
CL4982.Contig5_All	4.07568	4.6e-204	2.42e-205	3.67799	3.87e-144	4.4e-145	3.10781	1.8e-116	1.58e-117	2.72032	1.94e-76	3.9e-77
CL4982.Contig6_All	5.01829	2.6e-190	1.47e-191	3.60941	5.01e-61	1.25e-61	4.93773	3.05e-211	1.5e-212	2.86624	4.47e-35	1.77e-35
CL4983.Contig10_All	3.67439	1.49e-106	1.49e-107	5.32278	0	0	4.87672	8.91e-269	3.47e-270	5.41616	0	0
CL5005.Contig1_All	4.08614	7.29e-266	2.9e-267	5.12777	0	0	3.38375	1.57e-220	7.46e-222	4.62302	0	0
CL5005.Contig3_All	3.60303	3.98e-54	7.31e-55	4.59773	9.05e-122	1.2e-122	4.18411	7.01e-75	9.22e-76	4.22553	1.99e-75	4.05e-76
CL5045.Contig3_All	6.35338	1.03e-128	8.57e-130	6.39946	9.91e-132	1.23e-132	5.40658	1.41e-89	1.57e-90	5.2831	6.18e-80	1.2e-80
CL5053.Contig13_All	4.43484	0	0	3.72607	1.01e-179	9.23e-181	5.16038	0	0	2.75967	4.02e-69	8.87e-70
CL5096.Contig1_All	-3.14442	6.54e-134	5.24e-135	-4.64003	5.31e-172	5.07e-173	-3.46823	6.2e-143	4.49e-144	-5.01827	8.76e-170	8.31e-171
CL5100.Contig2_All	-3.7366	2.53e-144	1.89e-145	-5.53232	2.47e-168	2.41e-169	-3.69998	3.33e-184	1.89e-185	-5.19711	4.27e-210	3.29e-211
CL512.Contig10_All	4.72308	1.32e-113	1.24e-114	4.57859	4.98e-101	7.88e-102	4.43363	2.21e-120	1.88e-121	4.04573	1.09e-85	1.98e-86
CL512.Contig2_All	5.07794	0	0	4.92853	0	0	4.91809	0	0	4.49306	0	0
CL516.Contig24_All	4.06764	7.16e-120	6.39e-121	5.78185	0	0	2.18076	9.83e-72	1.34e-72	4.17057	0	0
CL5165.Contig13_All	1.69454	0	0	3.23658	0	0	2.7158	0	0	4.05357	0	0
CL5169.Contig4_All	6.85726	2.47e-138	1.91e-139	5.65365	2.18e-62	5.35e-63	4.6638	2.57e-138	1.92e-139	3.51802	1.94e-52	5.47e-53
CL5170.Contig1_All	-3.29695	1.04e-71	1.48e-72	-2.85715	1.45e-62	3.55e-63	-3.03217	5.54e-59	9.03e-60	-4.09075	4.04e-72	8.57e-73
CL5170.Contig2_All	-3.02485	5.12e-228	2.4e-229	-2.82626	9.95e-212	7.63e-213	-3.3683	3.88e-300	1.32e-301	-4.10138	0	0
CL5205.Contig1_All	-3.07575	1.48e-136	1.16e-137	-4.06314	1.03e-167	1.01e-168	-3.41274	5.45e-173	3.28e-174	-4.06373	3.64e-190	3.09e-191
CL5205.Contig2_All	-3.00404	5.3e-34	1.44e-34	-3.8781	2.31e-41	8.11e-42	-3.10042	2.19e-47	4.29e-48	-5.1954	2.9e-62	7.05e-63
CL5205.Contig3_All	-2.905	1.66e-129	1.37e-130	-5.22603	1.53e-185	1.35e-186	-2.4171	3.83e-98	3.93e-99	-3.6439	3.32e-141	3.75e-142
CL5231.Contig1_All	7.03864	5.22e-16	2.53e-16	8.04354	2.69e-28	1.28e-28	4.13927	3.41e-15	1.64e-15	5.40702	6.07e-37	2.3e-37
CL5231.Contig4_All	1.726	3.25e-11	2.03e-11	4.11073	9.27e-127	1.19e-127	2.31899	1.4e-26	4.42e-27	4.38447	2.29e-180	2.05e-181
CL5231.Contig5_All	2.11819	2.44e-09	1.72e-09	3.96239	3.04e-53	8.61e-54	2.25196	1.29e-11	7.53e-12	4.66323	3.87e-99	6.13e-100
CL5232.Contig3_All	1.85097	1.27e-10	8.27e-11	4.89383	1.49e-183	1.33e-184	5.91149	6.11e-71	8.43e-72	7.15965	2.38e-154	2.48e-155
CL5237.Contig5_All	4.49362	4.14e-232	1.89e-233	4.53931	9.06e-239	6.12e-240	5.26667	1.48e-176	8.7e-178	6.47352	0	0
CL524.Contig2_All	-3.47132	2.31e-52	4.37e-53	-4.33108	5.69e-60	1.45e-60	-2.85715	1.22e-34	3.13e-35	-3.82197	6.3e-43	2.11e-43
CL5240.Contig12_All	-2.28711	0	0	-4.79029	0	0	-2.28058	0	0	-4.59175	0	0
CL5248.Contig1_All	4.66208	0	0	4.36614	0	0	4.25394	0	0	3.09883	7.19e-139	8.26e-140
CL5251.Contig13_All	4.3839	0	0	4.59539	0	0	3.17858	6.61e-290	2.35e-291	3.62245	0	0
CL5302.Contig1_All	-5.60368	6.44e-247	2.76e-248	-10.9835	1.75e-146	1.96e-147	-6.3231	4.23e-173	2.55e-174	-6.61314	1.53e-166	1.48e-167
CL5302.Contig2_All	-2.95267	2.97e-150	2.14e-151	-5.03038	3.81e-210	2.94e-211	-3.13975	3.6e-149	2.49e-150	-3.36714	3.86e-154	4.03e-155
CL5302.Contig3_All	-5.41016	0	0	-7.37533	0	0	-5.95157	0	0	-7.50518	0	0
CL5304.Contig24_All	-2.99113	5.52e-26	1.86e-26	-5.26417	6.81e-36	2.69e-36	-5.32547	1.9e-30	5.42e-31	-3.59544	5.06e-25	2.61e-25
CL5304.Contig26_All	-1.5892	4.79e-21	1.89e-21	-4.52654	1.52e-58	3.95e-59	-3.53304	5.86e-45	1.21e-45	-5.72724	1.48e-53	4.13e-54
CL533.Contig10_All	5.85552	0	0	6.54279	0	0	6.00586	0	0	5.72184	0	0
CL5330.Contig7_All	1.58652	0.000145037	0.000165453	3.97775	1.78e-45	5.76e-46	2.85521	2.41e-11	1.43e-11	5.66788	7.29e-102	1.12e-102
CL5330.Contig8_All	3.82216	1.44e-29	4.37e-30	4.86738	1.41e-66	3.25e-67	4.85004	9.49e-112	8.64e-113	5.41203	8.88e-164	8.7e-165
CL5360.Contig18_All	-1.93953	6.14e-47	1.28e-47	-3.97944	2.66e-95	4.43e-96	-3.01227	2.43e-103	2.36e-104	-4.09345	2.64e-127	3.3e-128
CL5360.Contig20_All	-2.06283	7.79e-60	1.31e-60	-3.36432	9.36e-100	1.5e-100	-2.21043	4.12e-70	5.74e-71	-4.03604	8.52e-120	1.13e-120
CL5360.Contig21_All	-2.27289	5.43e-56	9.68e-57	-5.46223	4.25e-105	6.5e-106	-2.49359	5.11e-46	1.03e-46	-3.45404	3.44e-61	8.5e-62
CL5361.Contig2_All	-5.29501	0	0	-4.80215	0	0	-5.61372	0	0	-5.50654	0	0
CL5363.Contig14_All	6.37228	2.78e-282	1.04e-283	6.34642	2.17e-275	1.28e-276	6.06771	1.99e-284	7.25e-286	6.76419	0	0
CL5401.Contig5_All	-4.69349	2.29e-223	1.1e-224	-3.10708	1.04e-168	1.02e-169	-3.72574	2.54e-230	1.16e-231	-4.22034	6.32e-242	4.18e-243
CL5410.Contig4_All	-4.67031	1.72e-159	1.17e-160	-5.94846	6.94e-165	6.9e-166	-4.48706	4.48e-190	2.47e-191	-6.58648	2.58e-192	2.17e-193
CL5436.Contig5_All	-4.51	4.81e-139	3.72e-140	-3.42305	3.62e-116	5.04e-117	-3.98331	5.76e-80	7.14e-81	-3.01613	9.29e-63	2.24e-63
CL544.Contig12_All	3.84229	0	0	3.41655	0	0	4.11253	0	0	3.52785	0	0
CL544.Contig1_All	4.06417	0	0	4.26012	0	0	3.92879	0	0	3.96281	0	0
CL544.Contig2_All	4.03871	0	0	3.95748	0	0	4.49202	0	0	4.22063	4.67e-286	2.6e-287
CL544.Contig6_All	4.05747	2.52e-238	1.12e-239	4.40679	0	0	4.23205	2e-283	7.34e-285	3.90935	1.57e-210	1.21e-211
CL5442.Contig15_All	7.15491	6.25e-65	9.76e-66	9.4813	1.72e-249	1.12e-250	4.49025	1.18e-150	8.08e-152	5.87019	0	0
CL5477.Contig10_All	-4.81212	6.44e-185	3.74e-186	-3.85773	2.25e-164	2.24e-165	-3.86792	6.19e-175	3.68e-176	-4.83489	5.95e-190	5.05e-191
CL5477.Contig11_All	-3.95177	2.93e-142	2.21e-143	-3.25724	2.72e-122	3.6e-123	-4.72244	5.55e-164	3.5e-165	-3.58377	1.68e-136	1.96e-137
CL5477.Contig2_All	-4.01935	0	0	-3.93451	0	0	-3.94975	0	0	-3.79028	0	0
CL5477.Contig5_All	-4.13594	0	0	-4.36949	0	0	-3.4286	0	0	-3.86798	0	0
CL5491.Contig2_All	-4.82305	2.85e-276	1.09e-277	-10.3733	1.01e-185	8.9e-187	-4.42216	7.27e-74	9.68e-75	-0.100892	0.131656	0.384507
CL5494.Contig1_All	-3.92532	1.01e-123	8.77e-125	-4.88453	2.73e-136	3.28e-137	-3.18938	3.61e-67	5.22e-68	-3.9746	3.69e-77	7.38e-78
CL5496.Contig1_All	8.24771	1.02e-93	1.14e-94	8.35528	4.25e-99	6.84e-100	6.13932	2.3e-85	2.68e-86	6.321	1.17e-93	1.95e-94
CL5496.Contig5_All	5.12734	2.62e-90	3.03e-91	4.91187	1.15e-76	2.35e-77	4.67566	4.76e-74	6.31e-75	4.94538	2.89e-88	5.12e-89
CL5500.Contig2_All	5.38399	8e-112	7.62e-113	5.19782	2.98e-97	4.87e-98	3.96342	2.48e-75	3.24e-76	3.90982	3.53e-70	7.69e-71
CL5508.Contig1_All	4.96984	6.75e-44	1.48e-44	6.30379	3.31e-109	4.88e-110	5.72934	6.94e-76	9.01e-77	5.70157	1.52e-72	3.21e-73
CL5545.Contig1_All	-3.08981	3.64e-159	2.49e-160	-3.63893	5.58e-181	5.04e-182	-3.92384	1.49e-236	6.61e-238	-4.29931	2.61e-242	1.73e-243
CL5598.Contig1_All	4.77536	5.5e-32	1.58e-32	3.73078	1.62e-14	1.26e-14	4.31031	1.65e-30	4.68e-31	3.42959	8.1e-15	6.14e-15
CL5607.Contig1_All	5.57908	5.93e-252	2.49e-253	7.79185	0	0	4.63522	4.07e-302	1.37e-303	7.15172	0	0
CL5607.Contig2_All	3.56864	0	0	5.79269	0	0	4.38623	0	0	6.54201	0	0
CL5607.Contig3_All	5.68751	3.91e-70	5.69e-71	7.29351	3.09e-197	2.55e-198	9.403	4.01e-61	6.33e-62	11.8659	1.24e-218	9.16e-220
CL5607.Contig4_All	5.14515	5.34e-191	3e-192	7.78544	0	0	4.49194	5.22e-250	2.2e-251	7.2971	0	0
CL5607.Contig5_All	4.32501	0	0	6.61467	0	0	4.78761	0	0	6.93547	0	0
CL5610.Contig5_All	-1.29403	0.0619592	0.121234	0.451447	0.154569	0.466317	-2.38584	5.48e-06	5.01e-06	-4.2343	6.44e-09	6.84e-09
CL5614.Contig1_All	-4.30389	9.09e-107	9.06e-108	-4.98599	2.74e-112	3.95e-113	-3.81502	8e-74	1.07e-74	-5.71791	2.66e-83	4.96e-84
CL5626.Contig1_All	3.91912	3.27e-102	3.39e-103	4.106	1.17e-118	1.59e-119	1.93609	2.39e-30	6.81e-31	2.66284	5.86e-70	1.28e-70
CL5626.Contig5_All	4.56861	0	0	4.20028	2e-277	1.16e-278	3.87392	6.12e-244	2.64e-245	3.88521	1.96e-239	1.31e-240
CL5626.Contig6_All	4.46802	2.54e-222	1.22e-223	4.3173	1.08e-195	8.98e-197	3.42998	1.76e-143	1.26e-144	3.25685	9.75e-119	1.31e-119
CL5626.Contig7_All	3.49778	1.42e-76	1.91e-77	4.2022	5.81e-139	6.83e-140	1.46133	9.54e-19	3.94e-19	3.04094	1.9e-127	2.38e-128
CL5643.Contig3_All	-3.56971	2.43e-110	2.34e-111	-4.05088	2.48e-119	3.36e-120	0.119077	0.212647	0.492606	-1.3653	1.99e-09	2.04e-09
CL5643.Contig4_All	-4.27371	3.49e-168	2.24e-169	-4.33924	2.99e-168	2.92e-169	-0.587137	0.000581913	0.000693842	-1.57512	5.25e-14	4.14e-14
CL5643.Contig6_All	-4.43184	0	0	-3.60513	6.27e-274	3.7e-275	-0.934683	1.84e-11	1.08e-11	-1.62069	1.22e-24	6.38e-25
CL5648.Contig1_All	9.52043	0	0
CL5650.Contig6_All	-4.12295	1.16e-186	6.67e-188	-1.46765	5.5e-60	1.4e-60	-3.75651	1.5e-148	1.04e-149	-1.8266	1.61e-67	3.63e-68
CL5659.Contig10_All	4.72268	0	0	3.95101	1.45e-267	8.78e-269	4.49191	0	0	3.30393	9.26e-125	1.18e-125
CL5702.Contig3_All	4.74744	2.12e-19	8.93e-20	5.20105	1.3e-26	6.53e-27	6.09343	1.96e-09	1.32e-09	7.5517	2.55e-21	1.48e-21
CL5706.Contig4_All	-2.6464	5.43e-53	1.02e-53	-4.7991	2.36e-81	4.55e-82	-3.14936	1.07e-67	1.54e-68	-4.77088	7.85e-86	1.42e-86
CL5715.Contig2_All	-3.56771	9.36e-11	6.02e-11	-3.22101	4.2e-10	4.19e-10	-4.5176	1.01e-16	4.52e-17	-3.2094	2.01e-13	1.63e-13
CL5715.Contig3_All	-5.74136	1.12e-77	1.49e-78	-6.71178	2e-75	4.14e-76	-6.46062	4.28e-83	5.12e-84	-8.34625	1.8e-70	3.89e-71
CL5715.Contig4_All	-2.20092	1.83e-12	1.06e-12	-5.49809	2.58e-23	1.43e-23	-3.63789	8.98e-26	2.92e-26	-5.28905	8.23e-30	3.7e-30
CL572.Contig29_All	-1.05908	2.37e-29	7.23e-30	-3.77841	6.27e-139	7.37e-140	-1.49957	2.51e-62	3.89e-63	-4.64234	1.56e-192	1.31e-193
CL5721.Contig2_All	-3.07217	5.51e-220	2.69e-221	-3.70147	1.34e-254	8.51e-256	-2.71871	2.34e-193	1.27e-194	-4.0114	6e-261	3.68e-262
CL5738.Contig3_All	6.30418	0	0	4.05669	2.99e-78	5.99e-79	6.91021	4.78e-15	2.32e-15	5.67914	1.83e-07	2.17e-07
CL574.Contig12_All	4.7513	2.88e-240	1.27e-241	4.74508	2.55e-237	1.74e-238	4.15448	3.51e-221	1.66e-222	4.81844	0	0
CL574.Contig1_All	9.51376	1.91e-184	1.11e-185	7.42304	4.19e-55	1.15e-55	5.27507	2.36e-292	8.26e-294	1.44207	3.14e-07	3.78e-07
CL574.Contig28_All	3.71986	0	0	3.68531	0	0	3.60882	0	0	4.32398	0	0
CL574.Contig7_All	10.7933	4.44e-127	3.74e-128	9.66978	2.46e-69	5.48e-70	5.34236	1.66e-266	6.5e-268	4.32982	1.4e-120	1.85e-121
CL5746.Contig5_All	-3.13131	5.67e-160	3.85e-161	-4.29547	2.88e-199	2.36e-200	-1.54002	4.65e-54	8.16e-55	-3.37361	1.25e-131	1.51e-132
CL5785.Contig7_All	4.95735	2.38e-78	3.13e-79	5.54064	2.85e-118	3.89e-119	5.57924	5.01e-107	4.74e-108	6.20925	1.05e-159	1.06e-160
CL579.Contig11_All	-2.81763	1.27e-289	4.58e-291	-5.05649	0	0	-2.4297	1.29e-241	5.59e-243	-5.07631	0	0
CL579.Contig12_All	-1.90317	8.96e-80	1.16e-80	-4.26186	9.72e-174	9.17e-175	-2.00313	2.04e-109	1.89e-110	-3.96644	5.42e-210	4.18e-211
CL579.Contig21_All	-2.34021	6.59e-120	5.88e-121	-3.40476	1.28e-173	1.2e-174	-2.46907	9.93e-91	1.09e-91	-4.02703	4e-136	4.69e-137
CL580.Contig3_All	-2.78938	1.82e-85	2.22e-86	-4.20848	1.23e-117	1.69e-118	-3.06226	7.9e-60	1.27e-60	-2.76824	6.1e-53	1.71e-53
CL5807.Contig2_All	6.44076	1.8e-114	1.67e-115	7.56438	5.64e-230	3.95e-231	4.79014	4.82e-115	4.28e-116	5.62674	3.4e-205	2.68e-206
CL581.Contig10_All	3.82823	0	0	4.31351	0	0	4.35687	0	0	4.64098	0	0
CL581.Contig12_All	3.88578	1.62e-297	5.7e-299	4.43572	0	0	4.15053	0	0	4.13135	0	0
CL581.Contig13_All	4.51319	0	0	4.98646	0	0	4.77461	0	0	4.57288	0	0
CL581.Contig14_All	3.96423	0	0	4.3285	0	0	4.03595	0	0	3.83975	0	0
CL581.Contig17_All	5.38964	0	0	5.60418	0	0	5.16157	0	0	4.7024	0	0
CL581.Contig18_All	4.97503	0	0	5.16964	0	0	4.89093	0	0	4.42208	0	0
CL581.Contig1_All	3.32793	2e-114	1.86e-115	3.76435	1.93e-168	1.88e-169	4.36329	9.3e-200	4.86e-201	3.60594	9.84e-103	1.51e-103
CL581.Contig20_All	5.43663	0	0	5.9199	0	0	5.47991	0	0	5.37664	0	0
CL581.Contig21_All	4.03664	0	0	4.3792	0	0	3.98561	0	0	3.93589	0	0
CL581.Contig27_All	4.43762	0	0	5.15331	0	0	5.56212	0	0	5.63638	0	0
CL581.Contig28_All	4.08692	0	0	4.53813	0	0	3.88428	0	0	3.95232	0	0
CL581.Contig2_All	5.10379	7.66e-293	2.73e-294	5.51464	0	0	4.68941	0	0	4.47453	4.8e-277	2.76e-278
CL581.Contig31_All	4.23218	3.09e-278	1.17e-279	4.35367	1.32e-304	6.99e-306	4.19837	0	0	4.0985	2.14e-280	1.21e-281
CL581.Contig32_All	3.4478	0	0	3.98402	0	0	3.90135	0	0	4.08558	0	0
CL581.Contig33_All	4.2388	0	0	4.41664	0	0	4.3497	0	0	3.85459	0	0
CL581.Contig34_All	3.71808	1.54e-100	1.63e-101	4.065	4.01e-134	4.88e-135	2.73113	1.26e-76	1.62e-77	2.94172	8.85e-93	1.49e-93
CL581.Contig35_All	4.27873	1.69e-228	7.9e-230	4.99623	0	0	4.76854	5.22e-216	2.52e-217	5.03536	1.54e-256	9.56e-258
CL583.Contig11_All	5.58852	3.09e-125	2.64e-126	4.93717	4.84e-78	9.73e-79	5.18083	6.58e-115	5.84e-116	4.51376	5.56e-68	1.25e-68
CL583.Contig1_All	5.11831	4.66e-88	5.53e-89	4.43892	1.16e-52	3.33e-53	6.85205	1.16e-61	1.81e-62	6.22705	1.6e-40	5.59e-41
CL583.Contig8_All	5.71943	1.81e-231	8.28e-233	5.47512	1.18e-193	9.91e-195	5.89144	5.95e-174	3.56e-175	6.04662	7.01e-188	6.03e-189
CL5848.Contig10_All	3.91978	2.3e-213	1.16e-214	4.95088	0	0	4.0722	4.57e-256	1.87e-257	4.98394	0	0
CL5848.Contig3_All	5.05642	0	0	5.93512	0	0	6.10406	0	0	6.87561	0	0
CL5848.Contig4_All	4.9442	0	0	5.93168	0	0	5.35559	0	0	6.32722	0	0
CL5848.Contig5_All	5.66907	0	0	6.7331	0	0	5.33132	0	0	6.29928	0	0
CL5848.Contig7_All	5.07052	0	0	6.12498	0	0	4.89725	0	0	5.69006	0	0
CL5848.Contig8_All	6.18131	0	0	7.33173	0	0	5.99118	0	0	6.8998	0	0
CL5848.Contig9_All	5.56893	0	0	6.83631	0	0	5.29464	0	0	6.68263	0	0
CL585.Contig1_All	-4.00207	8.07e-125	6.91e-126	-2.38667	9.35e-78	1.89e-78	-2.74657	8.45e-68	1.21e-68	-1.70653	2.65e-37	9.96e-38
CL585.Contig7_All	-4.0856	2.4e-16	1.15e-16	-2.89444	7.75e-13	6.59e-13	-2.13897	5.56e-07	4.6e-07	-1.51079	6e-05	9.1e-05
CL5854.Contig4_All	5.2728	2.28e-63	3.64e-64	6.01099	9.88e-105	1.52e-105	3.68446	5.25e-43	1.12e-43	3.5814	1.95e-38	7.16e-39
CL5854.Contig5_All	4.23713	1.19e-145	8.8e-147	4.7822	9.7e-222	7.05e-223	3.3308	8.24e-84	9.77e-85	3.87116	5.24e-132	6.32e-133
CL5873.Contig4_All	3.43033	4.16e-58	7.17e-59	4.90924	6.05e-194	5.09e-195	3.28222	2.05e-46	4.09e-47	4.75516	1.55e-154	1.61e-155
CL5873.Contig6_All	2.88009	1.74e-71	2.49e-72	4.46097	3.41e-290	1.9e-291	2.18986	9.95e-32	2.73e-32	4.3346	2.48e-244	1.62e-245
CL5874.Contig3_All	5.89794	1.64e-220	7.97e-222	6.39142	2.09e-304	1.11e-305	7.0664	0	0	6.21826	1.03e-196	8.41e-198
CL5875.Contig6_All	2.84753	2.47e-22	9.32e-23	2.9783	2.51e-25	1.3e-25	3.3896	1.26e-44	2.61e-45	4.04364	1.57e-76	3.17e-77
CL5881.Contig1_All	4.15043	5.6e-139	4.33e-140	3.7203	5.41e-96	8.96e-97	5.32789	3.8e-06	3.42e-06	5.99866	6.72e-09	7.14e-09
CL5895.Contig15_All	-2.44765	9.38e-78	1.24e-78	-4.2927	1.81e-124	2.35e-125	-2.93424	5.4e-75	7.08e-76	-3.73704	2.24e-89	3.92e-90
CL5895.Contig17_All	-4.66798	6.58e-107	6.55e-108	-9.82511	3.64e-79	7.23e-80	-4.80497	3.96e-143	2.86e-144	-10.1955	3.01e-97	4.86e-98
CL5895.Contig7_All	-7.24029	1.47e-196	8.05e-198	-10.7315	2.5e-128	3.16e-129	-10.6664	5.32e-121	4.5e-122	-10.5806	2.47e-119	3.3e-120
CL5915.Contig2_All	8.29872	1.02e-32	2.85e-33	9.34029	5.59e-58	1.47e-58	7.96121	2.12e-27	6.55e-28	8.70604	1.18e-40	4.14e-41
CL5931.Contig2_All	-4.13132	7.07e-158	4.87e-159	-6.49739	1.28e-170	1.23e-171	-4.09197	4.22e-91	4.62e-92	-6.32114	1.32e-97	2.13e-98
CL5931.Contig3_All	-4.30329	1.83e-111	1.75e-112	-5.00488	2.39e-117	3.29e-118	-4.09726	1.78e-56	3.01e-57	-5.61359	5.87e-61	1.45e-61
CL5947.Contig6_All	-3.82507	1.37e-48	2.76e-49	-8.81734	1.17e-45	3.79e-46	-2.24483	3.31e-26	1.06e-26	-4.46177	1.09e-45	3.46e-46
CL596.Contig2_All	5.01122	8.39e-101	8.82e-102	2.8697	5.05e-17	3.53e-17	3.85247	1.17e-72	1.58e-73	2.10446	6.58e-13	5.48e-13
CL596.Contig3_All	5.4149	0	0	3.35489	2.35e-252	1.51e-253	4.52305	0	0	2.50565	1.95e-169	1.85e-170
CL596.Contig5_All	6.95574	2.29e-96	2.51e-97	4.79	1.05e-22	5.93e-23	6.49823	5.3e-205	2.69e-206	2.08102	5.06e-06	6.82e-06
CL596.Contig9_All	4.78341	0	0	2.7922	4.62e-77	9.4e-78	3.87954	0	0	1.8135	7.48e-39	2.71e-39
CL5960.Contig2_All	4.39063	1.2e-150	8.59e-152	3.75529	2.01e-88	3.59e-89	5.00596	7.6e-09	5.36e-09	4.84666	5.36e-08	6.08e-08
CL597.Contig2_All	-2.13679	4.67e-85	5.71e-86	-5.35277	2.01e-172	1.91e-173	-1.5595	5.15e-40	1.17e-40	-4.72917	1.46e-116	1.99e-117
CL5977.Contig1_All	-3.35148	6.48e-171	4.12e-172	-5.57614	7.7e-217	5.74e-218	-2.33754	7.24e-68	1.04e-68	-6.71646	1.84e-118	2.47e-119
CL5977.Contig3_All	-2.75805	1.49e-296	5.27e-298	-3.83961	0	0	-2.75897	0	0	-4.41915	0	0
CL5977.Contig8_All	-4.20368	3.01e-301	1.04e-302	-5.23245	0	0	-2.97048	7.68e-176	4.54e-177	-10.9653	4.13e-146	4.53e-147
CL5977.Contig9_All	-5.16576	0	0	-6.52942	0	0	-4.30081	0	0	-8.1322	0	0
CL6015.Contig6_All	6.37993	1.92e-133	1.54e-134	7.05806	2.41e-204	1.91e-205	6.30039	1.03e-212	5.07e-214	5.89665	7.67e-158	7.83e-159
CL6015.Contig8_All	6.52463	1.97e-209	1.01e-210	7.06741	8.6e-294	4.73e-295	6.34948	1.91e-302	6.44e-304	6.14135	4.86e-256	3.02e-257
CL6050.Contig5_All	-3.38979	4.13e-53	7.72e-54	-6.47629	8.62e-66	2.02e-66	-2.91139	1.69e-32	4.57e-33	-2.50141	2.68e-27	1.29e-27
CL6051.Contig10_All	5.22626	0	0	4.902	0	0	5.1231	0	0	4.83139	0	0
CL6051.Contig11_All	7.05463	0	0	6.92869	0	0	6.41802	0	0	6.34894	0	0
CL6051.Contig1_All	5.83484	0	0	5.56095	0	0	4.33622	0	0	4.06146	0	0
CL6051.Contig2_All	8.27173	6.33e-203	3.36e-204	8.14538	4.78e-187	4.18e-188	5.91649	2.83e-201	1.47e-202	5.98212	1.32e-204	1.05e-205
CL6051.Contig4_All	8.51997	0	0	7.96995	0	0	8.14331	0	0	7.47078	0	0
CL6051.Contig5_All	5.59169	0	0	5.38721	0	0	5.1308	0	0	4.94612	0	0
CL6051.Contig6_All	6.70303	0	0	6.37273	0	0	6.66737	0	0	6.47612	1.29e-297	6.95e-299
CL6051.Contig7_All	4.63731	0	0	4.50382	0	0	4.72447	0	0	4.41881	0	0
CL6051.Contig8_All	9.37449	0	0	8.61154	0	0	9.22823	0	0	8.50216	0	0
CL6051.Contig9_All	4.82844	0	0	4.83135	0	0	4.60893	0	0	4.57483	0	0
CL6065.Contig13_All	4.87258	4.96e-291	1.78e-292	4.86247	1.33e-286	7.52e-288	5.36887	0	0	4.19501	2.36e-183	2.08e-184
CL6065.Contig14_All	3.94109	0	0	3.89437	0	0	4.3236	0	0	4.18644	0	0
CL6065.Contig15_All	4.34122	0	0	5.05513	0	0	4.97466	0	0	5.36692	0	0
CL6065.Contig16_All	4.46701	3.22e-284	1.19e-285	4.85764	0	0	5.24093	0	0	5.41733	0	0
CL6065.Contig17_All	4.33759	3.54e-88	4.19e-89	4.07514	6.28e-71	1.38e-71	5.04704	6.34e-134	4.9e-135	3.77607	5.89e-48	1.8e-48
CL6065.Contig2_All	4.46614	0	0	4.98215	0	0	4.87854	0	0	5.20028	0	0
CL6065.Contig3_All	4.5187	0	0	4.91567	0	0	5.29592	0	0	4.7732	0	0
CL6065.Contig4_All	4.64396	0	0	4.93693	0	0	4.74882	0	0	4.64476	0	0
CL6065.Contig6_All	5.65062	3.08e-205	1.61e-206	5.3638	1.85e-166	1.83e-167	4.90618	2.57e-291	9.09e-293	2.96742	3.78e-54	1.04e-54
CL6065.Contig7_All	4.95393	0	0	5.57205	0	0	5.66423	0	0	5.88053	0	0
CL6088.Contig4_All	3.59003	1.22e-184	7.12e-186	2.73878	2.8e-80	5.48e-81	4.18688	1.41e-173	8.42e-175	2.82652	3.95e-49	1.18e-49
CL6096.Contig2_All	-4.16599	5.48e-87	6.57e-88	-5.60066	7.07e-95	1.18e-95	-3.71741	4.09e-64	6.2e-65	-3.96864	3.2e-65	7.44e-66
CL6096.Contig3_All	-6.2463	2.56e-127	2.15e-128	-8.69547	4.06e-105	6.2e-106	-6.94045	6.64e-85	7.78e-86	-5.11768	1.58e-84	2.9e-85
CL6111.Contig1_All	-1.65062	9.18e-19	3.97e-19	-2.48982	8.37e-31	3.74e-31	-2.51341	2e-41	4.39e-42	-4.18889	5.37e-62	1.31e-62
CL6117.Contig10_All	-3.52124	1.43e-106	1.43e-107	-4.1551	3.68e-118	5.03e-119	-3.7902	2.21e-118	1.91e-119	-4.02049	1.27e-119	1.69e-120
CL6117.Contig3_All	-4.51491	0	0	-6.12672	0	0	-4.83366	0	0	-5.31019	0	0
CL6117.Contig4_All	-4.39415	2.35e-67	3.56e-68	-6.72029	6.84e-70	1.52e-70	-6.04603	4.82e-72	6.56e-73	-4.68852	1.23e-67	2.77e-68
CL6136.Contig4_All	8.52359	9.04e-73	1.27e-73	6.40179	9.15e-21	5.53e-21	6.65448	1.25e-70	1.73e-71	5.36715	1.31e-29	5.94e-30
CL6136.Contig5_All	7.98187	2.79e-53	5.2e-54	7.60424	1.48e-42	5.08e-43	9.25622	2.11e-56	3.56e-57	8.90543	2.2e-45	7.04e-46
CL6139.Contig1_All	4.53886	1.19e-11	7.26e-12	3.3937	1.96e-05	2.87e-05	6.23478	5.87e-19	2.41e-19	3.99866	7.45e-05	0.000114337
CL6139.Contig2_All	7.39856	5.42e-220	2.65e-221	6.50099	3.77e-124	4.92e-125	7.13678	9.27e-190	5.11e-191	5.4951	6e-63	1.44e-63
CL6139.Contig4_All	6.93565	0	0	6.01713	0	0	7.48549	0	0	5.73776	0	0
CL6181.Contig2_All	-11.9599	2.32e-240	1.02e-241	-11.9351	1.35e-239	9.08e-241	-11.0129	3.5e-145	2.49e-146	-10.9271	3.28e-143	3.66e-144
CL6183.Contig2_All	9.42974	5.29e-121	4.68e-122	6.22638	1.14e-18	7.49e-19	7.28432	1.22e-18	5.05e-19	5.17923	1.04e-05	1.45e-05
CL619.Contig23_All	10.4239	1.58e-104	1.6e-105	11.3332	2.69e-167	2.64e-168	10.3968	1.88e-104	1.81e-105	11.6152	3.12e-192	2.62e-193
CL619.Contig41_All	7.77914	2.09e-24	7.37e-25	11.249	3.87e-160	3.97e-161	5.48364	1.07e-06	9.1e-07	10.976	5.82e-138	6.72e-139
CL6204.Contig1_All	-5.18	2.76e-148	2.01e-149	-5.29442	7.94e-148	8.79e-149	-5.12661	1.69e-168	1.04e-169	-6.10665	1.55e-165	1.51e-166
CL6223.Contig2_All	-7.18828	0	0	-6.79179	0	0	-6.09187	0	0	-5.50083	0	0
CL6232.Contig1_All	-2.7254	7.52e-100	7.97e-101	-3.70227	5.22e-130	6.53e-131	-2.8224	3.84e-118	3.32e-119	-4.01627	2.06e-153	2.16e-154
CL629.Contig3_All	3.21124	6.1e-168	3.93e-169	4.02945	0	0	2.79121	4.16e-110	3.83e-111	4.77882	0	0
CL630.Contig11_All	-3.00784	1.6e-265	6.41e-267	-4.78115	0	0	-2.13882	3.76e-115	3.33e-116	-4.33894	8.64e-214	6.52e-215
CL630.Contig1_All	-3.04857	1.14e-147	8.31e-149	-4.94018	2.36e-199	1.93e-200	-2.39512	2.39e-75	3.12e-76	-4.12089	1.61e-118	2.16e-119
CL630.Contig3_All	-2.80041	9e-134	7.23e-135	-4.1862	4.56e-183	4.07e-184	-2.31105	7.22e-95	7.64e-96	-4.26308	1.11e-158	1.12e-159
CL630.Contig5_All	-2.40264	2.23e-86	2.69e-87	-4.31854	9.22e-142	1.06e-142	-1.78612	8.69e-48	1.69e-48	-3.33831	1.69e-93	2.83e-94
CL630.Contig8_All	-2.64479	2.89e-170	1.84e-171	-4.53725	2.02e-257	1.27e-258	-2.50388	6.11e-134	4.72e-135	-3.88867	8.94e-194	7.46e-195
CL630.Contig9_All	-3.67799	1.46e-243	6.34e-245	-6.3558	4.22e-285	2.39e-286	-2.65933	1.47e-144	1.05e-145	-4.21246	2.68e-205	2.1e-206
CL6314.Contig26_All	6.54787	2.17e-195	1.19e-196	5.86893	1.11e-123	1.45e-124	7.05595	0	0	4.58628	7.03e-55	1.91e-55
CL6314.Contig5_All	-2.6923	6.09e-66	9.38e-67	-3.179	5.81e-77	1.18e-77	-2.38885	7.18e-62	1.12e-62	-4.32481	5.21e-100	8.17e-101
CL6339.Contig1_All	2.78989	6.63e-69	9.82e-70	3.68098	2.49e-160	2.56e-161	3.20695	1.54e-90	1.69e-91	4.13169	1.07e-199	8.59e-201
CL6357.Contig19_All	-1.92229	8.33e-153	5.91e-154	-4.55865	0	0	-1.19955	3.38e-77	4.32e-78	-2.98731	1.72e-247	1.11e-248
CL6357.Contig9_All	-2.56566	1.61e-87	1.92e-88	-10.2081	3.19e-97	5.23e-98	-1.93917	2.44e-70	3.39e-71	-5.10214	1.55e-156	1.59e-157
CL6366.Contig2_All	-8.63782	8.29e-41	1.94e-41	-8.61305	9.04e-41	3.22e-41	-5.9035	3.12e-47	6.14e-48	-8.52257	5.01e-39	1.81e-39
CL6377.Contig3_All	-2.46757	3.87e-49	7.73e-50	-4.17216	1.58e-76	3.24e-77	-2.62607	5.31e-55	9.18e-56	-4.44715	5.14e-81	9.83e-82
CL6385.Contig11_All	-3.1224	2.12e-71	3.03e-72	-2.22839	8.69e-50	2.61e-50	-4.09026	1.17e-95	1.23e-96	-1.99415	1.39e-46	4.35e-47
CL6385.Contig56_All	-2.98766	6.6e-37	1.68e-37	-2.10752	2.26e-25	1.17e-25	-5.11766	3.24e-74	4.29e-75	-1.39612	9.67e-21	5.75e-21
CL639.Contig1_All	6.35196	0	0	5.53004	5.25e-294	2.88e-295	6.60714	0	0	5.67194	5.32e-244	3.48e-245
CL639.Contig2_All	5.26009	4.53e-208	2.34e-209	3.65724	2.13e-58	5.54e-59	6.1223	1.81e-148	1.26e-149	4.64958	5.05e-51	1.46e-51
CL639.Contig5_All	4.52596	6.64e-185	3.87e-186	1.8837	2.99e-14	2.36e-14	5.05277	1.18e-132	9.19e-134	3.88163	1.04e-51	2.98e-52
CL639.Contig6_All	4.30862	0	0	2.86429	3.23e-102	5.06e-103	4.82544	1.42e-293	4.95e-295	3.0487	1.01e-62	2.45e-63
CL639.Contig8_All	5.64922	1.01e-47	2.07e-48	4.24929	1.25e-17	8.52e-18	8.37491	1.36e-34	3.5e-35	6.99143	1.55e-15	1.13e-15
CL6396.Contig2_All	-1.89786	7.65e-09	5.63e-09	-4.61006	1.89e-18	1.25e-18	-1.31757	0.000483288	0.000568788	-3.81672	1.85e-10	1.77e-10
CL64.Contig5_All	2.96645	0	0	4.09235	0	0	4.187	0	0	5.47954	0	0
CL6402.Contig2_All	4.48995	5.03e-21	1.99e-21	6.54344	1.41e-85	2.6e-86	6.97175	1.07e-29	3.11e-30	8.60352	3.3e-75	6.74e-76
CL6426.Contig1_All	7.99689	1.32e-27	4.23e-28	9.65006	1.34e-68	3.01e-69	4.13349	3.76e-31	1.05e-31	5.69094	1.65e-95	2.72e-96
CL6447.Contig1_All	-2.39235	4.17e-13	2.33e-13	-3.79385	1.75e-19	1.11e-19	-2.47701	3.69e-21	1.39e-21	-11.1577	8.21e-21	4.87e-21
CL6451.Contig6_All	-6.52642	9.3e-91	1.07e-91	-7.04699	7.78e-88	1.4e-88	-5.5402	2.08e-88	2.34e-89	-4.72106	4.25e-83	7.94e-84
CL6453.Contig1_All	-4.22705	9.36e-180	5.65e-181	-4.18288	1.96e-177	1.81e-178	-3.50829	1.35e-88	1.51e-89	-3.11148	5.06e-78	1e-78
CL6453.Contig2_All	-5.58239	0	0	-4.25661	0	0	-4.43678	3.16e-199	1.65e-200	-3.89158	3.98e-180	3.56e-181
CL6453.Contig3_All	-4.02947	7.95e-120	7.1e-121	-3.40028	1.43e-105	2.17e-106	-4.02545	5.64e-81	6.89e-82	-3.57172	8.56e-73	1.8e-73
CL6459.Contig4_All	-11.6746	0	0	-7.18657	0	0	-11.9318	0	0	-8.23308	0	0
CL6459.Contig5_All	-9.2721	0	0	-7.43998	0	0	-11.2637	0	0	-7.71851	0	0
CL6492.Contig1_All	4.96875	0	0	5.1511	0	0	4.4475	0	0	4.42044	0	0
CL6492.Contig2_All	4.58949	0	0	4.81312	0	0	4.63237	0	0	4.75784	0	0
CL6492.Contig5_All	4.87634	0	0	5.06739	0	0	5.5001	0	0	5.71175	0	0
CL65.Contig7_All	6.49551	2.08e-48	4.21e-49	7.52485	6.12e-91	1.07e-91	7.11284	1.65e-42	3.55e-43	7.29564	2.43e-46	7.62e-47
CL6523.Contig2_All	4.52524	1.88e-157	1.3e-158	4.55586	4.23e-160	4.34e-161	2.61528	4.88e-74	6.47e-75	2.83003	1.37e-90	2.36e-91
CL6523.Contig4_All	4.44439	7.86e-181	4.71e-182	4.39853	4.22e-173	3.99e-174	3.03695	1.06e-94	1.12e-95	3.57006	2.82e-152	2.99e-153
CL6527.Contig10_All	5.54377	3.12e-297	1.1e-298	6.34154	0	0	5.28772	0	0	5.71166	0	0
CL6527.Contig13_All	5.28203	2.43e-204	1.28e-205	5.97422	0	0	4.57593	3.72e-249	1.58e-250	4.87055	1.56e-303	8.21e-305
CL6527.Contig14_All	4.83439	1.9e-87	2.27e-88	5.39517	1.13e-130	1.41e-131	4.20671	8e-92	8.7e-93	4.90306	1.64e-153	1.72e-154
CL6527.Contig15_All	4.37969	0	0	4.99182	0	0	4.56571	0	0	4.87572	0	0
CL6527.Contig3_All	4.72709	0	0	5.1731	0	0	4.96779	0	0	5.4266	0	0
CL6527.Contig5_All	4.2847	0	0	4.43783	0	0	4.28507	0	0	4.7529	0	0
CL6527.Contig6_All	4.74586	0	0	5.50196	0	0	4.63989	0	0	5.01651	0	0
CL6527.Contig7_All	4.88796	0	0	5.1981	0	0	4.51174	0	0	4.92208	0	0
CL6527.Contig8_All	5.16316	0	0	5.86316	0	0	4.93949	0	0	5.30071	0	0
CL6527.Contig9_All	4.84459	0	0	5.50076	0	0	4.64598	0	0	4.90142	0	0
CL653.Contig1_All	3.51456	3.21e-151	2.29e-152	3.98195	7.01e-226	5.02e-227	3.50599	8.45e-147	5.96e-148	4.01143	6.47e-222	4.7e-223
CL653.Contig5_All	4.48379	3.17e-228	1.48e-229	4.70676	2.21e-269	1.33e-270	5.12294	9.97e-254	4.13e-255	5.48559	0	0
CL653.Contig6_All	3.58834	0	0	3.82972	0	0	4.44574	0	0	3.74566	0	0
CL654.Contig10_All	4.01696	0	0	5.35532	0	0	4.13644	0	0	5.50549	0	0
CL654.Contig12_All	3.01759	1.31e-82	1.64e-83	5.54689	0	0	4.8037	0	0	4.15042	2.99e-206	2.34e-207
CL654.Contig19_All	5.57504	1.24e-244	5.32e-246	7.07804	0	0	7.07729	0	0	7.47519	0	0
CL654.Contig25_All	2.22521	3.96e-45	8.5e-46	4.188	5.31e-305	2.81e-306	1.42396	2.1e-21	7.88e-22	5.629	0	0
CL6540.Contig3_All	3.65266	1.59e-213	7.98e-215	5.18256	0	0	3.3299	7.39e-279	2.76e-280	4.16497	0	0
CL6543.Contig3_All	-9.80827	1.34e-77	1.79e-78	-7.20819	4.48e-102	7.02e-103	-7.28147	6.81e-36	1.7e-36	-8.19566	1.64e-32	6.91e-33
CL6562.Contig12_All	-3.46049	3.43e-197	1.87e-198	-4.25233	2.08e-224	1.5e-225	-3.25444	2.11e-154	1.41e-155	-4.08713	3.18e-177	2.9e-178
CL6562.Contig13_All	-5.67455	8.51e-133	6.87e-134	-5.66321	7.22e-132	8.92e-133	-3.68753	8.86e-53	1.59e-53	-5.23685	2.04e-60	5.08e-61
CL6562.Contig14_All	-4.19465	2.4e-175	1.48e-176	-5.64051	1.48e-190	1.27e-191	-3.73198	2.39e-137	1.8e-138	-4.9222	1.2e-153	1.25e-154
CL6562.Contig15_All	-6.04467	3.04e-160	2.06e-161	-6.42405	1.46e-157	1.51e-158	-3.32462	1.08e-58	1.77e-59	-3.34061	1.84e-57	4.79e-58
CL6562.Contig2_All	-5.41594	0	0	-5.69587	0	0	-4.64899	0	0	-6.21021	0	0
CL6562.Contig5_All	-4.35917	0	0	-6.5418	0	0	-4.93467	0	0	-6.48936	1.07e-300	5.68e-302
CL6562.Contig7_All	-4.48117	0	0	-5.56273	0	0	-3.66325	0	0	-4.63668	0	0
CL6562.Contig9_All	-6.34762	3.09e-189	1.76e-190	-5.14899	2.94e-187	2.56e-188	-4.6502	1.37e-95	1.44e-96	-6.595	2.31e-95	3.79e-96
CL66.Contig12_All	-12.323	3.74e-289	1.36e-290	-12.2982	3.1e-288	1.74e-289	-11.8791	2.34e-227	1.08e-228	-11.7933	2.12e-224	1.52e-225
CL6618.Contig2_All	4.46607	0	0	3.92843	1.48e-199	1.21e-200	3.31146	1.65e-217	7.92e-219	2.73635	6.04e-119	8.07e-120
CL6618.Contig6_All	3.69483	1.08e-269	4.23e-271	4.32324	0	0	3.28634	2.31e-261	9.27e-263	3.72889	0	0
CL6650.Contig8_All	1.49596	3.57e-18	1.58e-18	3.85471	5.3e-251	3.42e-252	3.25737	1.93e-146	1.36e-147	4.05063	1.7e-288	9.37e-290
CL6654.Contig22_All	-4.93028	1.15e-15	5.65e-16	-5.90551	4.76e-16	3.47e-16	-3.69447	1.35e-06	1.16e-06	-4.60867	2.8e-07	3.36e-07
CL666.Contig10_All	10.54	4.85e-221	2.36e-222	7.61951	6.15e-43	2.09e-43	10.6315	2.43e-235	1.09e-236	7.34944	2.18e-36	8.38e-37
CL666.Contig11_All	7.82803	1.03e-48	2.08e-49	7.69191	8.53e-45	2.79e-45	7.84715	1.91e-98	1.95e-99	7.69829	9.8e-88	1.75e-88
CL666.Contig12_All	2.61834	1.8e-91	2.06e-92	3.89622	0	0	2.60725	6.48e-70	9.04e-71	4.16399	5.37e-293	2.93e-294
CL666.Contig8_All	3.46926	2e-58	3.43e-59	4.70909	9.59e-162	9.74e-163	4.33724	6.57e-66	9.7e-67	5.20298	2.47e-123	3.2e-124
CL6679.Contig3_All	4.15947	5.98e-253	2.5e-254	4.82876	0	0	6.31019	8.87e-249	3.76e-250	7.09781	0	0
CL6685.Contig2_All	-4.20864	8.47e-104	8.65e-105	-3.98232	6.56e-100	1.05e-100	-4.27066	1.29e-67	1.86e-68	-4.15423	6.01e-65	1.4e-65
CL6685.Contig6_All	-4.23782	8.2e-80	1.06e-80	-4.22908	2.98e-79	5.9e-80	-4.46541	9.69e-73	1.31e-73	-4.00033	6.38e-67	1.45e-67
CL6696.Contig4_All	0.0899435	0.286134	0.731719	0.928964	3.04e-05	4.54e-05	4.42632	1.39e-160	8.93e-162	1.18112	3.31e-05	4.87e-05
CL6732.Contig2_All	-1.79935	1.3e-20	5.23e-21	-3.19509	1.56e-38	5.81e-39	-2.25411	2.62e-34	6.76e-35	-4.28259	1.11e-58	2.83e-59
CL6754.Contig5_All	-5.13542	1.26e-224	6.03e-226	-3.47386	1.03e-181	9.29e-183	-2.57963	1.13e-110	1.04e-111	-2.60861	5e-109	7.23e-110
CL6766.Contig10_All	5.01297	8.22e-241	3.61e-242	2.94487	1.4e-41	4.89e-42	6.14553	0	0	2.65338	2.8e-25	1.44e-25
CL6766.Contig11_All	3.37699	2.5e-108	2.45e-109	1.49983	1.48e-12	1.28e-12	4.58139	1.69e-127	1.37e-128	2.69412	1.24e-23	6.7e-24
CL6766.Contig12_All	6.14106	0	0	4.57596	3.43e-288	1.92e-289	6.36634	0	0	3.69164	1.37e-143	1.53e-144
CL6766.Contig14_All	6.18046	2.31e-121	2.03e-122	4.54795	3.55e-38	1.33e-38	5.41512	5.76e-196	3.06e-197	2.60642	3.7e-18	2.43e-18
CL6766.Contig16_All	6.24528	1.49e-131	1.21e-132	4.80644	5.21e-48	1.62e-48	6.44284	3.53e-204	1.8e-205	3.43473	2.41e-21	1.41e-21
CL6766.Contig5_All	5.2132	0	0	3.06277	4.62e-92	7.95e-93	6.19669	0	0	2.6079	2.45e-42	8.29e-43
CL6766.Contig6_All	5.06448	0	0	3.2807	1.06e-73	2.23e-74	5.21679	0	0	2.17977	2.29e-24	1.21e-24
CL6766.Contig7_All	3.7836	0	0	2.55846	3.98e-95	6.63e-96	4.80426	0	0	2.33492	1.17e-51	3.36e-52
CL6766.Contig8_All	5.18662	0	0	2.95885	1.69e-48	5.19e-49	5.99347	0	0	2.07259	2.86e-17	1.94e-17
CL6766.Contig9_All	5.51859	0	0	3.84246	3.93e-225	2.82e-226	6.3793	0	0	3.37128	5.06e-120	6.72e-121
CL6792.Contig6_All	-1.79915	2.22e-24	7.83e-25	-2.20749	2.47e-31	1.09e-31	-1.94711	2.42e-36	5.96e-37	-4.95793	4.57e-79	8.94e-80
CL681.Contig9_All	6.75138	0	0	5.78092	1.09e-224	7.83e-226	8.09842	0	0	6.79416	8.48e-176	7.8e-177
CL6824.Contig1_All	2.18503	1.23e-123	1.06e-124	3.70107	0	0	3.09343	2.79e-07	2.25e-07	6.52461	5.49e-84	1.02e-84
CL6825.Contig1_All	5.84663	2.1e-139	1.62e-140	6.54234	1.01e-219	7.41e-221	6.66281	3.59e-147	2.52e-148	6.60103	1.35e-137	1.57e-138
CL6831.Contig9_All	2.46	4.42e-52	8.4e-53	4.10186	1.52e-248	9.93e-250	2.89262	1.12e-94	1.18e-95	4.36077	0	0
CL6855.Contig3_All	2.20901	3.76e-63	6.03e-64	4.20006	0	0	1.84076	8.24e-72	1.13e-72	3.508	0	0
CL6860.Contig4_All	3.82412	1.69e-169	1.08e-170	4.3254	2.26e-255	1.44e-256	3.67874	6.03e-160	3.91e-161	4.70143	0	0
CL6879.Contig2_All	-7.03633	1.15e-128	9.53e-130	-5.50466	6.44e-133	7.91e-134	-7.69792	5.11e-176	3.02e-177	-6.4972	9.38e-185	8.18e-186
CL6879.Contig3_All	-8.20574	4.48e-76	6.06e-77	-7.46786	8.75e-81	1.7e-81	-9.31502	1.74e-58	2.85e-59	-9.22921	1.16e-57	3.02e-58
CL6879.Contig4_All	-8.25687	5.71e-33	1.59e-33	-3.96158	1.64e-33	6.87e-34	-9.93123	9.67e-82	1.17e-82	-5.21432	6.46e-112	9.11e-113
CL6879.Contig6_All	-8.81497	0	0	-5.85306	0	0	-7.91347	0	0	-10.1808	8.35e-262	5.1e-263
CL6879.Contig7_All	-5.8752	0	0	-5.40336	0	0	-8.59225	0	0	-6.07224	0	0
CL6898.Contig2_All	-4.40563	1.8e-265	7.18e-267	-6.76404	3.62e-274	2.14e-275	-4.43289	1.33e-251	5.57e-253	-7.29791	1.42e-245	9.22e-247
CL6909.Contig1_All	-2.86296	0	0	-3.35031	0	0	-4.60147	0	0	-4.85905	0	0
CL6928.Contig1_All	0.577518	0.156497	0.351852	4.4943	2.04e-45	6.6e-46	0.11288	0.325083	0.83897	3.54108	1.17e-29	5.3e-30
CL7031.Contig9_All	-4.03765	0	0	-4.83955	0	0	-3.80025	0	0	-4.96806	0	0
CL7077.Contig1_All	4.27796	1.44e-38	3.51e-39	4.57427	2.89e-48	8.92e-49	4.21542	4.03e-49	7.67e-50	4.58896	4.18e-64	9.88e-65
CL7077.Contig2_All	3.7299	3.9e-183	2.3e-184	4.48648	0	0	3.87285	4.22e-234	1.9e-235	4.49024	0	0
CL7081.Contig1_All	-0.815743	3.86e-05	4.08e-05	-1.24986	5.94e-09	6.4e-09	-5.34921	7.2e-113	6.51e-114	-1.42004	2.22e-31	9.61e-32
CL7081.Contig2_All	-2.2422	8.6e-74	1.19e-74	-3.11433	5.9e-104	9.1e-105	-4.7284	9.3e-202	4.81e-203	-2.10303	3.74e-97	6.05e-98
CL7081.Contig3_All	-4.78476	0	0	-3.97749	0	0	-5.41599	0	0	-2.85073	0	0
CL7097.Contig2_All	5.73823	0	0	5.8572	0	0	5.66293	0	0	6.01612	0	0
CL7097.Contig3_All	5.67181	0	0	6.05847	0	0	8.45496	0	0	9.12896	0	0
CL7097.Contig4_All	7.39058	7.05e-276	2.7e-277	7.92378	0	0	5.15479	3.04e-176	1.79e-177	5.73391	1.8e-258	1.11e-259
CL7098.Contig1_All	-10.4528	1.28e-109	1.25e-110	-9.42808	4.07e-126	5.23e-127	-8.66791	2.11e-80	2.6e-81	-6.5821	9.34e-93	1.58e-93
CL7121.Contig16_All	3.31666	2.71e-94	3.02e-95	3.70342	6.25e-133	7.67e-134	4.45592	7.25e-127	5.88e-128	4.60013	4.05e-138	4.68e-139
CL7121.Contig17_All	-3.35078	1.92e-35	5.05e-36	-1.25154	2.18e-11	2.01e-11	-4.41215	1.48e-43	3.14e-44	-2.03062	2.04e-21	1.18e-21
CL7121.Contig19_All	-4.94004	1.88e-120	1.67e-121	-2.5606	6.41e-74	1.35e-74	-4.53673	1.66e-107	1.57e-108	-3.11472	4.31e-81	8.24e-82
CL7121.Contig2_All	5.04842	0	0	5.58166	0	0	5.06613	0	0	5.69588	0	0
CL7121.Contig8_All	3.5457	1.85e-68	2.76e-69	4.3418	5.33e-133	6.54e-134	2.54345	2.76e-48	5.32e-49	2.78256	8.46e-61	2.1e-61
CL714.Contig1_All	4.4269	3.99e-77	5.32e-78	4.9364	5.29e-113	7.59e-114	2.7174	1.78e-47	3.47e-48	3.20437	2.96e-75	6.03e-76
CL714.Contig6_All	3.66929	6.61e-66	1.02e-66	4.37816	5.01e-118	6.87e-119	2.47819	2.31e-45	4.72e-46	3.14265	4.94e-88	8.78e-89
CL7140.Contig2_All	2.84953	7.97e-76	1.08e-76	4.34845	9.6e-291	5.34e-292	2.77284	7.75e-68	1.11e-68	4.66453	0	0
CL7200.Contig3_All	-6.85951	4.04e-216	2e-217	-4.88055	1.37e-215	1.03e-216	-5.05845	2.29e-132	1.78e-133	-3.38768	2.31e-103	3.51e-104
CL7223.Contig3_All	3.55424	5.67e-95	6.29e-96	4.20162	6.47e-164	6.48e-165	4.16418	6.77e-89	7.57e-90	5.09028	1.03e-176	9.42e-178
CL7246.Contig7_All	3.20872	7.28e-27	2.39e-27	5.93296	2.72e-223	1.97e-224	2.81966	2.9e-25	9.57e-26	5.50443	1.87e-225	1.34e-226
CL7246.Contig8_All	4.367	4.75e-18	2.11e-18	7.17132	7.34e-119	9.98e-120	4.64554	1.33e-19	5.31e-20	7.03113	5.64e-94	9.41e-95
CL7253.Contig1_All	5.27622	4.53e-101	4.75e-102	6.0669	1.65e-173	1.56e-174	5.50418	1.22e-125	9.95e-127	5.39611	2.75e-113	3.83e-114
CL7257.Contig1_All	3.82373	2.63e-49	5.25e-50	4.11873	1.28e-62	3.12e-63	4.10283	1.3e-66	1.9e-67	4.48027	1.12e-87	2e-88
CL7285.Contig3_All	0.895471	0.000370414	0.000449152	2.67514	2.4e-45	7.8e-46	3.17386	1.5e-22	5.38e-23	5.07633	4.75e-103	7.25e-104
CL7312.Contig10_All	3.80826	0	0	2.5051	3.86e-286	2.18e-287	4.02958	0	0	3.70597	0	0
CL7312.Contig2_All	-1.08512	4.19e-30	1.25e-30	-3.84371	9.42e-139	1.11e-139	-2.08174	8.8e-68	1.26e-68	-4.19958	1.44e-127	1.79e-128
CL7312.Contig7_All	3.06937	9.04e-14	4.88e-14	5.29208	6.43e-80	1.26e-80	3.4613	2.43e-17	1.06e-17	5.49369	2.96e-80	5.7e-81
CL7334.Contig5_All	2.85993	1.78e-11	1.09e-11	4.03695	2.57e-31	1.13e-31	2.78641	4.03e-15	1.95e-15	3.65241	2.1e-32	8.86e-33
CL7334.Contig6_All	2.24122	1.07e-63	1.7e-64	3.53265	7.55e-242	5.04e-243	2.93043	1.07e-85	1.24e-86	4.18363	1.98e-259	1.22e-260
CL7338.Contig2_All	-4.55172	2.46e-98	2.64e-99	-5.9478	9.41e-103	1.46e-103	-3.47127	7e-66	1.03e-66	-5.88236	1.43e-79	2.78e-80
CL7347.Contig1_All	3.40948	2.59e-31	7.52e-32	5.86546	4.09e-207	3.2e-208	3.59069	1.52e-36	3.72e-37	6.25087	8.35e-262	5.1e-263
CL7347.Contig9_All	2.36652	1.14e-25	3.89e-26	4.92871	5.28e-255	3.36e-256	1.59725	1.03e-17	4.43e-18	4.46494	0	0
CL7353.Contig1_All	-1.87901	1.02e-35	2.68e-36	-3.51661	4.23e-69	9.46e-70	-2.2423	2.33e-44	4.85e-45	-4.4628	3.87e-78	7.64e-79
CL7370.Contig7_All	4.02639	3.74e-167	2.43e-168	4.11005	6.84e-178	6.31e-179	4.41819	6.72e-185	3.79e-186	4.11545	8.84e-141	1e-141
CL740.Contig2_All	6.76477	2.11e-270	8.29e-272	7.15744	0	0	7.78806	1.35e-282	4.97e-284	7.40888	2.94e-218	2.18e-219
CL7401.Contig1_All	6.19961	0	0	5.06842	2.2e-262	1.36e-263	6.28828	0	0	4.00837	9.74e-101	1.52e-101
CL7401.Contig2_All	7.01766	7.45e-246	3.2e-247	6.41907	2.32e-166	2.29e-167	6.43605	7.76e-272	2.99e-273	4.39979	3.86e-62	9.41e-63
CL7401.Contig3_All	4.39608	0	0	3.83758	2.18e-304	1.16e-305	4.16762	0	0	3.32196	8.09e-199	6.56e-200
CL7433.Contig5_All	-2.20049	3.42e-07	2.9e-07	-2.85102	3.18e-09	3.36e-09	-7.14541	2.79e-17	1.22e-17	-2.58581	2.01e-11	1.81e-11
CL746.Contig14_All	4.66834	8.23e-41	1.92e-41	6.18202	2.36e-117	3.25e-118	7.56408	7.2e-22	2.65e-22	9.80158	5.93e-74	1.23e-74
CL746.Contig27_All	4.15244	0	0	4.82618	0	0	4.08692	0	0	5.09554	0	0
CL746.Contig34_All	3.56906	2.04e-292	7.29e-294	4.19496	0	0	4.20359	0	0	4.28479	0	0
CL746.Contig41_All	3.4732	0	0	4.2645	0	0	4.19953	0	0	4.94792	0	0
CL746.Contig42_All	-3.98638	6.57e-27	2.15e-27	-3.14642	1.12e-22	6.34e-23	-2.67198	1.07e-31	2.95e-32	-4.96845	1.81e-47	5.58e-48
CL746.Contig47_All	4.99176	1.44e-222	6.96e-224	4.40332	1.04e-140	1.21e-141	5.86901	0	0	3.85162	1.86e-65	4.3e-66
CL746.Contig69_All	4.68374	1.52e-86	1.83e-87	5.09815	4.43e-117	6.12e-118	4.62358	3.81e-81	4.64e-82	4.48992	2.56e-71	5.48e-72
CL7465.Contig8_All	2.63122	9.66e-159	6.61e-160	4.13769	0	0	3.16968	9.65e-301	3.26e-302	4.14209	0	0
CL7470.Contig4_All	4.33277	1.08e-154	7.54e-156	2.21338	1.18e-20	7.19e-21	6.42771	5.09e-251	2.14e-252	5.36493	2.29e-118	3.07e-119
CL7483.Contig1_All	5.54353	2.05e-96	2.25e-97	5.63062	9.22e-102	1.45e-102	4.46047	2.7e-100	2.71e-101	4.79574	2.55e-126	3.22e-127
CL7483.Contig3_All	7.02531	2.81e-30	8.37e-31	6.56121	7.22e-23	4.06e-23	9.13571	8.66e-53	1.55e-53	8.5284	7.66e-37	2.91e-37
CL7514.Contig3_All	1.25228	2.2e-15	1.1e-15	2.47743	3.59e-84	6.71e-85	4.40084	2.11e-78	2.66e-79	5.50793	1.3e-173	1.21e-174
CL7558.Contig2_All	4.10481	0	0	4.54681	0	0	4.93833	0	0	5.09202	0	0
CL7558.Contig6_All	5.20068	0	0	5.76954	0	0	5.67776	0	0	5.49135	0	0
CL7564.Contig3_All	3.25453	1.97e-69	2.9e-70	3.77627	2.01e-110	2.95e-111	4.81023	4.16e-275	1.58e-276	3.58532	4.2e-98	6.72e-99
CL7564.Contig5_All	3.14994	7.4e-86	8.99e-87	4.41619	4.68e-257	2.95e-258	4.09697	0	0	2.82233	4.06e-106	6.03e-107
CL7620.Contig3_All	6.47327	1.37e-11	8.35e-12	8.73923	1.1e-41	3.85e-42	4.63445	1.16e-23	4.01e-24	6.00334	8.14e-60	2.05e-60
CL7624.Contig1_All	-4.50863	5.57e-127	4.69e-128	-5.12227	1.59e-131	1.97e-132	-4.8398	4.35e-139	3.23e-140	-4.57693	1.4e-132	1.68e-133
CL7624.Contig2_All	-2.96575	3.98e-80	5.12e-81	-3.15238	2.93e-84	5.48e-85	-4.36042	1.78e-113	1.6e-114	-2.48555	2.61e-69	5.75e-70
CL7627.Contig1_All	-2.86522	1.28e-43	2.82e-44	-4.42542	1.01e-59	2.57e-60	-3.29123	5.17e-65	7.73e-66	-4.46845	2.54e-77	5.06e-78
CL7658.Contig3_All	-3.76116	3.68e-201	1.96e-202	-5.79181	5.53e-234	3.81e-235	-3.71643	5.98e-210	2.96e-211	-5.37823	4.5e-240	3.01e-241
CL7673.Contig1_All	-2.87846	2.05e-101	2.14e-102	-4.24599	6.05e-136	7.28e-137	-2.56312	1.07e-82	1.28e-83	-3.82541	3.62e-115	4.97e-116
CL7673.Contig5_All	-3.06658	6.51e-99	6.96e-100	-5.25225	1.36e-134	1.66e-135	-3.08084	3.61e-89	4.03e-90	-3.64411	1.04e-99	1.64e-100
CL7674.Contig1_All	5.90833	0	0	4.4609	1.2e-129	1.51e-130	4.0132	3.69e-08	2.75e-08	3.42093	1.77e-05	2.53e-05
CL7678.Contig4_All	-2.38192	2.77e-95	3.07e-96	-4.01413	8.61e-152	9.29e-153	-2.13595	8.93e-82	1.08e-82	-3.01364	2.98e-116	4.07e-117
CL7678.Contig6_All	-2.42695	0	0	-4.54041	0	0	-2.36609	0	0	-4.95641	0	0
CL769.Contig4_All	-2.51426	1.11e-74	1.53e-75	-3.42622	5.84e-100	9.33e-101	-4.04365	1.43e-122	1.19e-123	-3.45503	6.2e-107	9.12e-108
CL7717.Contig1_All	-4.96892	1.43e-126	1.21e-127	-4.79764	2.27e-124	2.96e-125	-4.06614	2.55e-54	4.45e-55	-3.64997	1.96e-49	5.83e-50
CL7717.Contig2_All	-9.97905	0	0	-7.46372	0	0	-9.52726	0	0	-8.14805	0	0
CL7717.Contig3_All	-11.2066	0	0	-7.16149	0	0	-9.96929	0	0	-9.08782	0	0
CL7739.Contig2_All	-4.34531	5.66e-87	6.79e-88	-4.76112	8.78e-90	1.55e-90	-5.16396	1.13e-59	1.83e-60	-4.42608	2.76e-55	7.45e-56
CL7747.Contig1_All	4.47671	3.86e-23	1.42e-23	3.80503	5.89e-14	4.73e-14	5.15578	4.56e-26	1.47e-26	4.29796	5.43e-14	4.28e-14
CL7747.Contig4_All	5.28161	1.96e-248	8.36e-250	4.90604	4.09e-187	3.57e-188	4.51704	2.01e-237	8.89e-239	3.57253	7.07e-105	1.06e-105
CL7747.Contig6_All	5.04404	0	0	4.75449	0	0	4.3047	0	0	3.32931	4.53e-215	3.4e-216
CL7756.Contig1_All	1.70997	0.00421073	0.00616719	4.38162	2.54e-28	1.21e-28	3.06486	1.04e-05	9.84e-06	3.4137	2.13e-07	2.54e-07
CL7791.Contig1_All	-4.74033	1.37e-199	7.38e-201	-4.33839	8.54e-191	7.3e-192	-5.34231	5.08e-153	3.43e-154	-3.98396	1.06e-132	1.28e-133
CL7800.Contig3_All	-3.79172	3.23e-38	7.96e-39	-4.00796	2e-39	7.3e-40	-2.87539	1.28e-23	4.45e-24	-3.23016	1.16e-25	5.85e-26
CL7816.Contig3_All	3.97734	6.98e-287	2.55e-288	4.23336	0	0	4.10965	9.2e-284	3.36e-285	4.05589	9.66e-264	5.86e-265
CL7818.Contig2_All	3.44543	1.19e-60	1.97e-61	3.58435	2.65e-68	5.99e-69	4.94396	1.21e-63	1.84e-64	5.50924	6.53e-93	1.1e-93
CL7818.Contig3_All	6.30609	3.97e-102	4.13e-103	6.46381	2e-112	2.89e-113	6.36491	6.41e-105	6.17e-106	6.2541	5.36e-95	8.85e-96
CL7819.Contig18_All	-3.15518	0	0	-4.03539	0	0	-3.05757	0	0	-4.19499	0	0
CL788.Contig2_All	-3.45793	4.93e-73	6.92e-74	-3.77145	2.22e-77	4.5e-78	-4.9168	2.95e-98	3.02e-99	-3.206	6.08e-74	1.26e-74
CL7887.Contig2_All	-4.43129	2.49e-158	1.71e-159	-3.74788	1.23e-142	1.41e-143	-3.69477	5.69e-89	6.36e-90	-2.5974	4.53e-63	1.09e-63
CL7917.Contig2_All	3.10189	2.52e-120	2.24e-121	3.96364	2.7e-261	1.68e-262	2.97793	9.32e-116	8.22e-117	4.03419	9.79e-296	5.29e-297
CL7917.Contig3_All	4.2415	0	0	4.78043	0	0	4.58566	0	0	4.80101	0	0
CL7917.Contig4_All	4.26807	0	0	4.81777	0	0	4.64222	0	0	4.90466	0	0
CL7917.Contig5_All	4.89541	2.77e-50	5.43e-51	6.22738	4.87e-126	6.26e-127	3.22558	1.97e-40	4.41e-41	4.39306	5.65e-107	8.32e-108
CL7952.Contig2_All	4.16972	2.65e-279	1e-280	3.68126	7.18e-183	6.42e-184	4.81555	1.32e-20	5.08e-21	3.66547	6.95e-09	7.39e-09
CL7954.Contig1_All	10.2583	1.05e-95	1.16e-96	11.3024	1.22e-164	1.21e-165	11.5131	1.47e-187	8.19e-189	9.69729	6.6e-70	1.44e-70
CL7954.Contig8_All	4.16499	2.55e-260	1.04e-261	4.68393	0	0	5.00651	0	0	3.97572	7.31e-236	4.99e-237
CL7973.Contig1_All	3.87105	1.02e-96	1.11e-97	2.44751	1.09e-24	5.79e-25	4.09521	5.33e-94	5.68e-95	2.35952	5.47e-18	3.61e-18
CL7974.Contig1_All	-4.62333	1.17e-89	1.36e-90	-4.04203	2.11e-83	3.97e-84	-4.4572	1.76e-75	2.3e-76	-2.96074	6.43e-55	1.75e-55
CL7974.Contig2_All	-3.66594	2.16e-143	1.62e-144	-3.06897	6.26e-123	8.24e-124	-4.25541	6.86e-130	5.46e-131	-2.26516	4.81e-72	1.02e-72
CL7974.Contig3_All	-4.45999	0	0	-3.78253	0	0	-4.05223	0	0	-3.08559	0	0
CL7974.Contig4_All	-4.06163	4.3e-49	8.6e-50	-2.88589	1.76e-37	6.72e-38	-3.48291	2.47e-38	5.81e-39	-1.73466	6.19e-18	4.09e-18
CL7974.Contig6_All	-3.86661	2.5e-64	3.95e-65	-1.83925	4.06e-30	1.84e-30	-4.3011	3.86e-84	4.56e-85	-2.20599	2.73e-45	8.77e-46
CL7974.Contig7_All	-4.052	0	0	-3.59876	0	0	-4.43043	0	0	-3.42312	0	0
CL8008.Contig4_All	-2.45905	1.55e-61	2.54e-62	-4.36678	1.16e-98	1.88e-99	-2.10716	2.11e-52	3.81e-53	-2.72881	1.47e-68	3.26e-69
CL8029.Contig12_All	4.32559	0	0	4.36523	0	0	4.28899	0	0	4.82868	0	0
CL8029.Contig1_All	4.85521	2.97e-173	1.87e-174	4.68613	2.79e-151	3.02e-152	5.22835	1.38e-142	1e-143	5.53741	8.15e-173	7.61e-174
CL8029.Contig2_All	3.98994	5.92e-231	2.72e-232	4.28622	9.66e-293	5.34e-294	3.7174	1.94e-194	1.04e-195	4.71592	0	0
CL8029.Contig4_All	4.08536	0	0	4.22824	0	0	3.78367	0	0	4.4847	0	0
CL8029.Contig5_All	3.938	0	0	3.93968	0	0	3.76717	0	0	4.22436	0	0
CL8029.Contig6_All	3.92515	0	0	4.02943	0	0	4.0517	0	0	4.01362	0	0
CL8029.Contig9_All	4.47064	0	0	4.35898	0	0	4.23782	0	0	4.89038	0	0
CL8059.Contig4_All	-4.0552	8.86e-165	5.84e-166	-4.02731	6.41e-163	6.45e-164	-2.65573	7.47e-53	1.33e-53	-3.43511	2.09e-65	4.85e-66
CL8062.Contig3_All	3.88221	3.92e-231	1.8e-232	3.62783	1.06e-183	9.44e-185	4.15109	1.18e-249	4.98e-251	3.33509	8.25e-119	1.1e-119
CL8062.Contig4_All	4.38059	0	0	4.01624	1.56e-228	1.1e-229	4.53664	0	0	3.62704	7.45e-159	7.55e-160
CL8075.Contig2_All	5.25397	1.97e-60	3.28e-61	3.32977	1.04e-13	8.41e-14	5.48245	1.56e-95	1.63e-96	1.20108	0.0143686	0.0320897
CL8075.Contig3_All	8.80818	0	0	5.11904	1.21e-39	4.39e-40	10.7541	0	0	6.13033	3.68e-30	1.64e-30
CL8075.Contig4_All	7.94336	0	0	5.90529	0	0	9.56689	0	0	6.65695	0	0
CL8075.Contig5_All	9.16757	0	0	7.07971	0	0	9.12735	0	0	6.27262	2.53e-252	1.6e-253
CL8094.Contig1_All	-6.62336	0	0	-6.1245	0	0	-5.96419	0	0	-5.38478	0	0
CL8094.Contig4_All	-4.93034	0	0	-4.36668	0	0	-4.10858	0	0	-3.52492	0	0
CL8099.Contig4_All	3.9347	5.91e-110	5.71e-111	3.76168	3.13e-94	5.25e-95	4.01788	8.56e-144	6.15e-145	3.38252	3.34e-80	6.44e-81
CL812.Contig10_All	7.06245	0	0	6.00751	0	0	7.32571	0	0	5.25844	2.83e-166	2.73e-167
CL812.Contig11_All	6.57857	0	0	4.90173	4.4e-208	3.43e-209	7.56247	0	0	3.91189	1.11e-89	1.94e-90
CL812.Contig12_All	2.13245	4.38e-17	2.03e-17	2.79346	4.92e-35	1.98e-35	8.58135	2.12e-135	1.62e-136	7.98825	2.19e-93	3.68e-94
CL812.Contig14_All	7.96615	0	0	7.03842	1.15e-211	8.79e-213	6.69901	0	0	5.0131	3.13e-120	4.14e-121
CL812.Contig15_All	7.72831	0	0	7.27889	0	0	6.85992	0	0	5.80376	0	0
CL812.Contig17_All	6.59185	0	0	5.72135	0	0	7.08651	0	0	5.69709	0	0
CL812.Contig18_All	11.6722	8.8e-201	4.71e-202	11.6594	5.53e-198	4.56e-199	6.8796	0	0	6.5006	1.15e-241	7.59e-243
CL812.Contig1_All	7.01949	0	0	6.27698	0	0	6.33774	0	0	5.19139	0	0
CL812.Contig25_All	8.644	0	0	8.44211	0	0	7.30515	0	0	6.66929	0	0
CL812.Contig26_All	6.54962	0	0	5.7282	0	0	6.41387	0	0	5.17343	0	0
CL812.Contig28_All	8.48296	2.82e-36	7.29e-37	6.36896	5.19e-11	4.89e-11	6.09616	1.98e-53	3.51e-54	2.80711	4.65e-05	6.96e-05
CL812.Contig29_All	11.6947	0	0	11.1524	8.9e-240	5.99e-241	8.41872	0	0	6.13459	9.37e-287	5.2e-288
CL812.Contig8_All	8.43623	0	0	8.74015	0	0	7.45171	0	0	7.5092	0	0
CL8124.Contig1_All	-8.90591	2.31e-47	4.77e-48	-1.61717	2.04e-20	1.25e-20	1.07401	1.8e-10	1.13e-10	1.5059	1.35e-21	7.77e-22
CL8168.Contig1_All	-4.11176	6.1e-247	2.61e-248	-3.40358	8.29e-215	6.26e-216	-2.87308	2.84e-89	3.17e-90	-2.38409	3.33e-71	7.15e-72
CL8168.Contig6_All	-4.61457	0	0	-4.99263	0	0	-3.78057	0	0	-4.02127	0	0
CL8168.Contig7_All	-4.60503	5.93e-91	6.82e-92	-5.2919	5.23e-94	8.81e-95	-5.01144	9.12e-101	9.12e-102	-4.14255	1.06e-90	1.83e-91
CL817.Contig7_All	4.14659	0	0	3.41261	2.63e-202	2.11e-203	4.38799	0	0	3.32654	4.63e-211	3.55e-212
CL8180.Contig1_All	-6.20849	1.15e-53	2.13e-54	-6.75903	2.45e-52	7.03e-53	-8.19773	1.95e-31	5.39e-32	-6.20119	6.26e-35	2.48e-35
CL8180.Contig3_All	-8.15499	1.94e-206	1.01e-207	-8.91682	3.02e-188	2.62e-189	-5.64377	6.22e-189	3.44e-190	-10.5544	1.09e-117	1.48e-118
CL8180.Contig4_All	-10.051	1.93e-88	2.28e-89	-8.05538	2.63e-112	3.79e-113	-9.81782	6.88e-77	8.83e-78	-9.73201	8.35e-76	1.7e-76
CL8209.Contig3_All	-4.38824	3.47e-149	2.51e-150	-4.71252	1.26e-152	1.36e-153	-5.25792	3.62e-161	2.32e-162	-4.62772	4.01e-151	4.28e-152
CL8210.Contig1_All	-3.27939	3.36e-91	3.86e-92	-5.47484	1.46e-117	2.01e-118	-3.16611	2.67e-71	3.68e-72	-5.03826	1.9e-91	3.26e-92
CL8210.Contig2_All	-2.94941	5.8e-100	6.15e-101	-4.3514	1.82e-132	2.25e-133	-2.61703	1.05e-55	1.8e-56	-3.53876	1.18e-71	2.52e-72
CL8210.Contig3_All	-3.14496	0	0	-4.30669	0	0	-2.71048	1.86e-227	8.55e-229	-4.17458	0	0
CL8210.Contig4_All	-2.98198	1.69e-202	8.98e-204	-4.18345	1.95e-260	1.21e-261	-2.90013	7.45e-173	4.49e-174	-4.12816	4.49e-222	3.26e-223
CL8210.Contig5_All	-3.18972	9.62e-160	6.54e-161	-4.48466	9.34e-200	7.62e-201	-2.9307	2.42e-126	1.97e-127	-4.13552	9.21e-161	9.2e-162
CL8210.Contig6_All	-4.15987	1.79e-151	1.28e-152	-4.49991	2.29e-156	2.41e-157	-4.30363	7.45e-143	5.39e-144	-7.0121	3.04e-144	3.38e-145
CL8210.Contig7_All	-2.54395	1.22e-74	1.68e-75	-4.89808	1.14e-120	1.52e-121	-2.77642	1.38e-77	1.76e-78	-4.1813	9.8e-105	1.47e-105
CL8210.Contig8_All	-3.04686	1.27e-132	1.03e-133	-3.88504	7.88e-160	8.1e-161	-2.88028	7.23e-103	7.08e-104	-4.0747	5.53e-132	6.67e-133
CL8210.Contig9_All	-2.579	3.56e-109	3.47e-110	-4.10472	3.65e-161	3.72e-162	-3.70978	1.07e-114	9.55e-116	-4.05675	2.91e-118	3.92e-119
CL8232.Contig2_All	-4.26914	0	0	-4.7395	0	0	-3.79311	3.97e-229	1.82e-230	-4.87838	9.48e-253	5.99e-254
CL825.Contig10_All	3.33596	5.08e-142	3.84e-143	4.6672	0	0	2.87244	1.02e-96	1.06e-97	4.48915	0	0
CL825.Contig11_All	2.25155	1.52e-57	2.64e-58	4.3768	0	0	2.5872	8.21e-82	9.94e-83	4.72213	0	0
CL825.Contig14_All	2.685	1.86e-51	3.57e-52	4.38	2.25e-239	1.52e-240	1.9403	6.79e-31	1.91e-31	4.12806	2e-278	1.15e-279
CL825.Contig4_All	5.4828	4.53e-27	1.48e-27	7.31702	4.57e-87	8.3e-88	7.19447	4.38e-16	2.02e-16	10.2809	3.38e-86	6.12e-87
CL829.Contig1_All	-3.29435	5.37e-68	8.07e-69	-3.69937	6.01e-74	1.27e-74	-4.42536	6.64e-83	7.96e-84	-5.57372	6.2e-86	1.12e-86
CL829.Contig20_All	10.9061	7.65e-135	6.09e-136	11.9834	9.91e-234	6.83e-235	11.7426	4.13e-211	2.04e-212	10.7149	2.67e-120	3.53e-121
CL8292.Contig10_All	6.65199	1.29e-288	4.71e-290	7.91477	0	0	6.32979	6.93e-214	3.38e-215	7.46257	0	0
CL8292.Contig1_All	10.724	1.6e-122	1.4e-123	11.8541	8.9e-219	6.58e-220	6.73421	3.94e-133	3.06e-134	6.81322	3.52e-136	4.12e-137
CL8292.Contig2_All	7.43943	0	0	8.44784	0	0	6.44331	0	0	7.05778	0	0
CL8292.Contig7_All	7.83467	0	0	8.17333	0	0	6.99996	0	0	6.96264	0	0
CL8292.Contig9_All	7.22682	0	0	7.36154	0	0	6.30236	0	0	6.13431	0	0
CL8297.Contig3_All	-3.37507	1.38e-235	6.19e-237	-4.27558	2.18e-274	1.29e-275	-2.99567	1.29e-155	8.59e-157	-3.60538	3.14e-177	2.86e-178
CL83.Contig17_All	3.87979	0	0	4.13637	0	0	5.15324	0	0	4.96521	0	0
CL83.Contig21_All	3.85562	7.64e-70	1.12e-70	4.28851	3.83e-99	6.16e-100	3.87466	2.93e-71	4.02e-72	4.21236	9.53e-92	1.63e-92
CL83.Contig8_All	4.4419	1.73e-16	8.21e-17	4.81421	1.53e-21	9.03e-22	4.0674	5.86e-23	2.08e-23	4.48319	6.06e-31	2.65e-31
CL83.Contig9_All	10.2508	2.55e-95	2.82e-96	10.7722	8.13e-125	1.05e-125	10.3301	8.22e-101	8.21e-102	10.4178	8.18e-103	1.25e-103
CL8305.Contig1_All	-3.5703	1.09e-46	2.27e-47	-3.19777	1.41e-42	4.83e-43	-4.13793	6.75e-59	1.1e-59	-4.283	1.75e-58	4.49e-59
CL8305.Contig2_All	-2.44695	8.1e-127	6.83e-128	-4.14914	7.2e-200	5.87e-201	-1.70002	1.82e-72	2.47e-73	-2.78873	5.54e-129	6.85e-130
CL8320.Contig1_All	-5.51583	0	0	-4.76925	0	0	-4.43597	3.93e-208	1.96e-209	-3.29843	3.28e-166	3.17e-167
CL8320.Contig2_All	-5.03971	0	0	-3.58947	0	0	-3.33701	3.07e-189	1.7e-190	-2.66989	1.03e-148	1.11e-149
CL8320.Contig3_All	-4.35325	0	0	-3.32904	0	0	-3.59198	2.69e-263	1.07e-264	-1.85792	1.25e-125	1.59e-126
CL8331.Contig1_All	-4.31246	0	0	-5.38229	0	0	-3.65588	2.91e-281	1.08e-282	-5.36579	0	0
CL8331.Contig2_All	-3.59229	3.32e-88	3.93e-89	-4.43042	1.65e-99	2.65e-100	-3.77169	9.16e-74	1.22e-74	-5.09947	1.1e-82	2.07e-83
CL8331.Contig8_All	-2.89696	1.79e-237	7.95e-239	-4.44476	0	0	-2.4314	7.91e-176	4.68e-177	-3.61143	6.07e-250	3.87e-251
CL8363.Contig2_All	7.32084	2.42e-134	1.93e-135	7.88866	5.49e-188	4.77e-189	6.69208	5.46e-96	5.71e-97	7.33011	4.05e-139	4.64e-140
CL837.Contig5_All	4.11697	0	0	3.43214	1.95e-209	1.51e-210	3.29524	9.43e-257	3.86e-258	2.90951	1.14e-170	1.07e-171
CL837.Contig9_All	4.43154	0	0	3.93409	0	0	3.99373	0	0	3.88269	0	0
CL8400.Contig2_All	-5.08322	2.91e-127	2.45e-128	-5.08423	2.15e-126	2.76e-127	-5.39341	4.52e-212	2.22e-213	-6.53089	7.58e-204	6e-205
CL8400.Contig3_All	-5.44742	6.54e-168	4.21e-169	-4.03313	2.48e-149	2.72e-150	-4.86723	6.42e-172	3.89e-173	-5.59514	1.23e-171	1.15e-172
CL845.Contig6_All	-4.89682	3.1e-81	3.94e-82	-8.19775	2.95e-72	6.36e-73	-3.38295	1.83e-68	2.6e-69	-4.55422	2.96e-80	5.71e-81
CL849.Contig3_All	1.4661	1.51e-41	3.48e-42	3.06545	1.13e-304	5.97e-306	2.9876	1.5e-181	8.6e-183	4.11018	0	0
CL8508.Contig25_All	10.5352	6.91e-111	6.63e-112	12.7949	0	0	9.47524	1.39e-63	2.13e-64	11.6846	3.18e-199	2.57e-200
CL851.Contig11_All	3.89346	1.04e-177	6.36e-179	3.82545	2.03e-166	2e-167	5.51168	2.35e-205	1.19e-206	5.99504	9.72e-279	5.55e-280
CL851.Contig12_All	4.93158	0	0	4.46568	0	0	5.88614	0	0	5.09812	0	0
CL851.Contig14_All	4.14897	7.32e-120	6.53e-121	4.40637	1.85e-146	2.07e-147	4.80753	2.86e-187	1.59e-188	4.35511	3.44e-128	4.27e-129
CL851.Contig15_All	3.29887	7.18e-166	4.69e-167	3.48576	6.98e-196	5.81e-197	4.24445	6.94e-236	3.1e-237	4.36202	4.08e-252	2.58e-253
CL851.Contig17_All	3.98315	1.02e-277	3.9e-279	3.09498	4.1e-123	5.39e-124	5.31332	0	0	4.89664	5.14e-232	3.58e-233
CL851.Contig19_All	4.40089	0	0	3.8273	0	0	4.69061	0	0	4.51223	0	0
CL851.Contig1_All	6.00677	0	0	5.24703	0	0	6.43743	0	0	5.59893	0	0
CL851.Contig20_All	4.30842	0	0	4.42699	0	0	4.90089	0	0	4.94336	0	0
CL851.Contig2_All	5.04038	0	0	4.45903	0	0	5.72984	0	0	5.06756	0	0
CL851.Contig3_All	6.81197	7.31e-96	8.04e-97	5.97616	1.51e-55	4.13e-56	4.67135	1.6e-96	1.66e-97	3.44697	1.65e-34	6.59e-35
CL851.Contig4_All	5.27458	0	0	4.80431	0	0	6.49586	0	0	6.12304	0	0
CL851.Contig5_All	6.805	1.61e-240	7.06e-242	6.45267	3.03e-190	2.59e-191	5.99138	5.58e-298	1.91e-299	5.15785	2.03e-161	2.02e-162
CL851.Contig6_All	2.25272	2.9e-10	1.93e-10	2.7903	9.86e-18	6.7e-18	3.16405	2.25e-18	9.42e-19	4.10711	5.1e-40	1.81e-40
CL851.Contig7_All	3.52702	4.38e-149	3.18e-150	4.15743	7.71e-255	4.91e-256	6.70708	3.93e-223	1.84e-224	7.18161	1.12e-292	6.12e-294
CL851.Contig8_All	4.09107	0	0	3.79294	0	0	5.06754	0	0	4.76049	0	0
CL8528.Contig2_All	9.01279	0	0	8.89752	0	0	9.36352	2.84e-235	1.27e-236	9.71562	6.82e-278	3.9e-279
CL8531.Contig2_All	-4.72749	2.95e-69	4.34e-70	-7.05737	1.85e-68	4.19e-69	-3.7212	2.55e-34	6.59e-35	-7.07088	9.68e-38	3.6e-38
CL8531.Contig3_All	-4.01787	8.48e-72	1.21e-72	-4.91362	4.01e-78	8.04e-79	-3.88284	1.05e-49	1.97e-50	-5.52202	2.35e-55	6.33e-56
CL8531.Contig6_All	-3.81661	1.8e-90	2.08e-91	-4.82358	4.21e-101	6.66e-102	-3.97871	9.88e-60	1.59e-60	-3.15674	5.18e-49	1.55e-49
CL8539.Contig3_All	3.81677	1.13e-12	6.45e-13	6.53284	5.36e-85	9.94e-86	6.44126	1.43e-41	3.15e-42	8.63124	2.85e-151	3.03e-152
CL8539.Contig6_All	3.80233	1.9e-38	4.66e-39	5.78206	2.83e-170	2.72e-171	5.64753	4.42e-99	4.49e-100	7.29954	8.84e-283	4.96e-284
CL8539.Contig7_All	6.28196	2.15e-10	1.41e-10	10.0269	4.95e-84	9.27e-85	6.60159	2.69e-29	7.9e-30	10.4336	5.42e-257	3.36e-258
CL8539.Contig8_All	6.65681	0	0	7.69789	0	0	8.57131	0	0	8.51843	0	0
CL8555.Contig4_All	-4.94306	4.09e-78	5.41e-79	-1.68966	4.62e-29	2.16e-29	-3.71522	5.46e-29	1.61e-29	0.256398	0.0497276	0.126746
CL8568.Contig1_All	4.95385	2.2e-147	1.61e-148	2.83233	2.68e-24	1.44e-24	4.89238	3.14e-96	3.27e-97	3.72254	3.8e-37	1.43e-37
CL8568.Contig3_All	6.09869	1.36e-198	7.38e-200	4.16418	3.38e-48	1.05e-48	5.08609	4.03e-87	4.6e-88	4.63874	6.78e-61	1.68e-61
CL8568.Contig6_All	6.20782	5.63e-216	2.79e-217	4.51424	4.15e-64	9.92e-65	8.0463	1.8e-113	1.62e-114	7.73175	1.07e-91	1.82e-92
CL8570.Contig1_All	-3.14134	3.37e-44	7.36e-45	-3.92445	4.57e-52	1.32e-52	-3.16968	2.38e-56	4.04e-57	-6.90741	5.6e-71	1.2e-71
CL8591.Contig2_All	6.71006	2.87e-13	1.6e-13	8.75406	5.02e-42	1.74e-42	6.35434	6.05e-11	3.68e-11	8.82892	1.65e-43	5.46e-44
CL8591.Contig3_All	4.76509	1.49e-07	1.22e-07	7.15264	1.35e-32	5.75e-33	5.08662	2.16e-05	2.12e-05	8.20874	7.83e-31	3.43e-31
CL8591.Contig5_All	7.58072	3.92e-42	8.92e-43	9.85547	9.44e-152	1.02e-152	8.02966	1.76e-28	5.27e-29	10.9965	1.89e-139	2.16e-140
CL8591.Contig6_All	5.59883	1.26e-79	1.64e-80	7.79327	0	0	5.47297	1.37e-63	2.09e-64	8.09595	0	0
CL861.Contig3_All	-3.24547	8.93e-163	5.96e-164	-4.04737	4.41e-190	3.79e-191	-3.01226	1.1e-80	1.35e-81	-3.59964	2.65e-91	4.54e-92
CL8623.Contig2_All	-4.36371	6.89e-267	2.73e-268	-2.991	1.41e-200	1.15e-201	-5.32227	1.96e-277	7.37e-279	-2.50368	4.36e-159	4.42e-160
CL8648.Contig1_All	-6.05324	7.77e-112	7.39e-113	-4.50321	2.73e-105	4.17e-106	-4.46204	9.84e-89	1.1e-89	-2.97535	1.01e-64	2.36e-65
CL8656.Contig1_All				5.62636	6.08e-13	5.14e-13	-7.78115	7.71e-25	2.58e-25	-0.862457	0.000106113	0.000165723
CL8656.Contig2_All				6.72998	2.58e-25	1.34e-25	-6.27536	1.5e-37	3.58e-38	-1.03981	1.48e-07	1.73e-07
CL8663.Contig9_All	3.82886	0	0	3.91754	0	0	4.11561	0	0	3.90155	0	0
CL8672.Contig2_All	4.08636	1.05e-43	2.31e-44	4.78752	5.58e-75	1.16e-75	4.20236	4.91e-25	1.63e-25	5.84354	6.96e-80	1.35e-80
CL868.Contig8_All	3.62493	1.44e-62	2.32e-63	4.17472	6.36e-99	1.03e-99	2.91412	1.31e-34	3.36e-35	4.84722	5.44e-176	5e-177
CL8680.Contig1_All	-2.25493	2.08e-60	3.46e-61	-3.8004	7.24e-99	1.17e-99	-1.61735	1.52e-32	4.1e-33	-4.00695	1.19e-82	2.22e-83
CL8680.Contig3_All	-2.57906	4.12e-71	5.92e-72	-5.69009	4.5e-116	6.27e-117	-3.34314	2.1e-104	2.03e-105	-5.76583	4.05e-130	4.96e-131
CL8693.Contig4_All	3.09171	1.01e-96	1.11e-97	3.59628	5.95e-154	6.34e-155	3.85244	1.35e-131	1.05e-132	4.19458	2.12e-170	2e-171
CL8721.Contig12_All	5.35812	0	0	5.60184	0	0	5.20477	0	0	4.55032	0	0
CL8721.Contig15_All	5.28435	0	0	5.45172	0	0	4.28485	0	0	4.30446	0	0
CL8721.Contig4_All	5.00478	0	0	5.46526	0	0	4.76619	0	0	5.1664	0	0
CL8721.Contig6_All	5.05323	0	0	5.27134	0	0	5.27946	0	0	4.89521	0	0
CL8721.Contig7_All	5.22798	0	0	5.42456	0	0	4.92584	6.29e-301	2.12e-302	4.30717	5.18e-181	4.62e-182
CL8721.Contig8_All	4.76235	1.08e-253	4.51e-255	4.99462	7.14e-300	3.85e-301	3.71158	2.01e-149	1.39e-150	3.72439	5.51e-147	6.02e-148
CL8721.Contig9_All	4.65321	0	0	4.95821	0	0	4.70974	0	0	4.38282	0	0
CL8739.Contig5_All	3.92147	1.12e-10	7.26e-11	4.13066	1.59e-12	1.38e-12	7.12033	1.81e-32	4.89e-33	6.66163	3.89e-24	2.07e-24
CL8747.Contig1_All	2.10789	3.63e-15	1.83e-15	3.52213	1.67e-63	4.05e-64	2.95592	3.18e-29	9.34e-30	4.02895	2.38e-74	4.91e-75
CL876.Contig35_All	4.72679	1.41e-66	2.16e-67	5.88681	1.77e-151	1.92e-152	4.1888	2.83e-61	4.45e-62	5.14475	8.37e-124	1.08e-124
CL876.Contig4_All	2.83574	6.1e-45	1.32e-45	4.36152	6.49e-175	6.08e-176	3.20149	1.74e-52	3.13e-53	4.09385	3.82e-112	5.37e-113
CL8778.Contig2_All	-6.61778	5.07e-244	2.19e-245	-7.0227	4.88e-237	3.32e-238	-5.72393	9.17e-195	4.9e-196	-6.07936	7.14e-189	6.1e-190
CL8787.Contig2_All	5.98923	0	0	4.39356	0	0	5.44692	0	0	3.68566	0	0
CL8787.Contig3_All	4.24855	0	0	2.36455	3.5e-105	5.34e-106	4.015	0	0	2.44006	1.08e-118	1.44e-119
CL8796.Contig32_All	-0.89649	1.81e-12	1.05e-12	-2.55146	2.34e-51	6.87e-52	-1.31345	4.63e-40	1.05e-40	-4.45976	4.19e-147	4.57e-148
CL8803.Contig1_All	-4.17924	1.32e-204	6.91e-206	-7.59696	2.91e-205	2.3e-206	-3.87524	1.16e-211	5.71e-213	-7.27128	3.52e-223	2.54e-224
CL8813.Contig2_All	-3.44639	0	0	-4.04705	0	0	-3.69276	0	0	-3.95979	0	0
CL8814.Contig2_All	4.05587	9.7e-87	1.17e-87	3.94679	9.68e-79	1.93e-79	4.29794	7.65e-88	8.68e-89	4.50049	2.4e-100	3.76e-101
CL8842.Contig2_All	-4.13853	2.46e-231	1.13e-232	-4.07723	1.23e-227	8.7e-229	-4.52151	6.64e-264	2.64e-265	-3.92809	6.48e-238	4.38e-239
CL8848.Contig2_All	-4.64524	0	0	-4.21501	0	0	-4.68226	0	0	-4.09011	0	0
CL8848.Contig3_All	-4.01888	0	0	-2.13366	1.28e-206	1.01e-207	-4.26441	0	0	-2.34667	2.42e-267	1.45e-268
CL8848.Contig4_All	-4.18996	4.88e-262	1.97e-263	-3.61284	2.86e-236	1.95e-237	-4.28448	2.2e-182	1.26e-183	-1.58993	3.86e-63	9.27e-64
CL8848.Contig6_All	-4.83248	0	0	-2.60074	0	0	-5.27037	0	0	-2.52243	0	0
CL8848.Contig8_All	-4.73202	0	0	-4.18468	0	0	-4.87189	0	0	-4.41051	0	0
CL885.Contig10_All	4.2516	0	0	3.2324	3.12e-225	2.24e-226	4.02275	0	0	2.93887	2.54e-178	2.3e-179
CL885.Contig11_All	4.59432	0	0	3.5702	0	0	4.49886	0	0	3.17616	0	0
CL885.Contig12_All	3.83149	0	0	3.08611	0	0	4.38038	0	0	3.17147	0	0
CL885.Contig2_All	11.9172	1.12e-227	5.27e-229	11.7038	1.5e-202	1.21e-203	11.941	1.05e-233	4.7e-235	10.9231	3.41e-134	4.04e-135
CL885.Contig6_All	7.05618	0	0	7.35586	0	0	8.43728	0	0	7.65339	0	0
CL885.Contig7_All	5.08437	0	0	4.44909	0	0	5.12518	0	0	3.90218	0	0
CL885.Contig8_All	4.59829	0	0	4.00979	0	0	4.83595	0	0	3.63568	0	0
CL885.Contig9_All	4.56615	0	0	3.82459	0	0	4.78916	0	0	3.62289	0	0
CL8853.Contig1_All	4.37946	0	0	3.1001	9.3e-285	5.28e-286	8.90448	1.83e-46	3.66e-47	7.59957	6.65e-22	3.8e-22
CL8857.Contig2_All	7.54604	0	0	6.35998	0	0	6.50546	0	0	4.78324	6.64e-254	4.17e-255
CL8857.Contig3_All	7.14904	1.37e-173	8.61e-175	5.81431	1.15e-72	2.47e-73	7.08792	2.29e-138	1.71e-139	5.37149	1e-43	3.31e-44
CL8865.Contig1_All	10.6094	5.59e-88	6.64e-89	10.5433	1.91e-84	3.57e-85	4.2962	2.6e-92	2.82e-93	4.17016	3.21e-81	6.12e-82
CL8865.Contig3_All	7.80545	0	0	7.48009	0	0	6.99338	0	0	6.15122	0	0
CL8865.Contig4_All	6.43236	0	0	5.66966	0	0	7.22853	0	0	6.61659	0	0
CL8865.Contig5_All	7.6907	0	0	7.93865	0	0	7.14262	0	0	7.11307	0	0
CL891.Contig1_All	-3.35432	2.16e-41	4.98e-42	-4.13691	1.45e-47	4.54e-48	-3.32442	2.02e-32	5.46e-33	-3.51873	3.83e-33	1.58e-33
CL8914.Contig3_All	-7.83356	5.89e-26	1.99e-26	-7.26283	4.38e-27	2.17e-27	-5.81651	1.08e-14	5.32e-15	-6.7307	3.5e-14	2.73e-14
CL8914.Contig4_All	-10.4395	7.62e-109	7.45e-110	-6.17596	4.82e-165	4.79e-166	-9.46461	1.8e-63	2.75e-64	-6.29474	1.37e-81	2.6e-82
CL8914.Contig5_All	-5.58206	2.38e-138	1.85e-139	-5.5525	2.47e-137	2.94e-138	-3.7437	3.53e-58	5.82e-59	-5.01108	2.86e-65	6.65e-66
CL892.Contig5_All	-1.04011	6.21e-90	7.23e-91	-3.43055	0	0	-1.63313	5.83e-160	3.77e-161	-5.26779	0	0
CL8922.Contig1_All	6.44174	6.73e-55	1.22e-55	7.83679	6.33e-129	7.97e-130	9.00422	4.26e-49	8.1e-50	10.1457	5.97e-89	1.05e-89
CL8922.Contig3_All	6.02323	0	0	7.41077	0	0	6.69998	0	0	8.14499	0	0
CL893.Contig1_All	4.28768	8.95e-89	1.05e-89	2.79839	1.2e-23	6.56e-24	3.28395	2.3e-36	5.67e-37	4.07818	1.58e-70	3.42e-71
CL8938.Contig3_All	4.93517	8.15e-132	6.63e-133	3.62027	1.05e-45	3.4e-46	4.99378	2e-96	2.08e-97	3.09966	4.56e-20	2.78e-20
CL8945.Contig2_All	-2.93651	6.06e-57	1.06e-57	-4.28371	4.66e-75	9.7e-76	-3.24936	1.07e-72	1.45e-73	-4.74851	1.49e-89	2.61e-90
CL8946.Contig6_All	-3.77058	2.41e-140	1.85e-141	-3.64765	3.9e-136	4.68e-137	-3.60259	6.28e-136	4.77e-137	-4.00428	4.99e-142	5.61e-143
CL8958.Contig2_All	-4.0986	9.24e-176	5.7e-177	-5.0617	1.87e-190	1.6e-191	-3.93612	2.83e-174	1.69e-175	-4.35246	2.66e-179	2.4e-180
CL8965.Contig9_All	3.19411	3.38e-30	1.01e-30	3.67309	3.99e-46	1.28e-46	3.0896	2.66e-22	9.65e-23	4.32648	1.33e-62	3.22e-63
CL8998.Contig2_All	2.7462	9.78e-76	1.33e-76	3.8723	3.12e-218	2.32e-219	3.43665	2.24e-125	1.84e-126	4.09192	6.67e-216	5e-217
CL8998.Contig3_All	3.31751	4.81e-50	9.47e-51	4.57646	1.34e-143	1.53e-144	4.35546	1.36e-73	1.81e-74	5.18702	2.7e-134	3.21e-135
CL9.Contig18_All	-5.64985	1.37e-75	1.86e-76	-5.2341	1.66e-74	3.47e-75	-4.36664	8.95e-75	1.18e-75	-9.30321	4.82e-60	1.21e-60
CL9024.Contig6_All	-4.26561	4.14e-121	3.66e-122	-3.9389	6.23e-115	8.77e-116	-3.60871	2.4e-87	2.73e-88	-4.68271	1.82e-98	2.91e-99
CL9025.Contig1_All	4.21374	6.63e-110	6.41e-111	3.59424	9.88e-65	2.34e-65	3.88643	1.03e-89	1.15e-90	2.81074	1.66e-32	6.98e-33
CL9025.Contig3_All	6.43845	0	0	6.91474	0	0	6.45988	0	0	6.44612	0	0
CL9025.Contig4_All	5.01848	0	0	5.84583	0	0	4.62119	0	0	4.87568	0	0
CL9025.Contig5_All	3.25216	5.22e-207	2.7e-208	3.95021	0	0	3.84067	5.65e-289	2.02e-290	4.05206	0	0
CL9069.Contig2_All	4.05599	1.74e-104	1.77e-105	0.558911	0.0401284	0.102504	5.01159	1.18e-60	1.88e-61	1.5512	0.00289605	0.00560699
CL9076.Contig5_All	3.11288	2.75e-175	1.7e-176	2.66342	1.42e-109	2.1e-110	4.1389	1.55e-306	5.16e-308	2.692	1.92e-77	3.83e-78
CL9081.Contig1_All	10.3244	5.9e-197	3.22e-198
CL9081.Contig2_All	10.9141	2.08e-135	1.64e-136
CL9086.Contig2_All	4.01012	0	0	2.75799	2.29e-158	2.37e-159	3.74096	3.81e-190	2.1e-191	3.34752	1.29e-129	1.59e-130
CL9129.Contig2_All	4.76507	5.92e-87	7.11e-88	4.23195	3.28e-57	8.71e-58	5.69301	8.46e-85	9.92e-86	4.63091	1.09e-38	3.97e-39
CL9151.Contig1_All	7.6172	0	0	3.50502	1.51e-20	9.21e-21	5.91286	1.53e-15	7.28e-16	4.73563	1.76e-07	2.09e-07
CL9151.Contig2_All	11.0926	0	0	4.27262	8.44e-10	8.58e-10
CL9191.Contig1_All	-3.36119	7.16e-82	9.05e-83	-3.33849	6.32e-81	1.23e-81	-3.7818	3.15e-52	5.68e-53	-4.14545	6.92e-54	1.92e-54
CL9191.Contig3_All	-4.79202	3.19e-149	2.31e-150	-4.1942	1.02e-139	1.19e-140	-4.01784	1.81e-216	8.73e-218	-2.30494	5.38e-126	6.81e-127
CL9194.Contig2_All	3.46676	2.27e-93	2.55e-94	3.95877	1.2e-142	1.37e-143	4.07863	2.89e-135	2.21e-136	4.56257	4.79e-194	4e-195
CL92.Contig17_All	4.37214	8.54e-268	3.38e-269	3.9043	1.17e-180	1.06e-181	4.01069	3.49e-248	1.48e-249	2.95145	1.97e-91	3.36e-92
CL92.Contig18_All	3.92719	0	0	4.03136	0	0	3.54533	0	0	3.17623	0	0
CL92.Contig22_All	4.27139	1.67e-158	1.14e-159	4.40801	1.51e-175	1.41e-176	4.52095	3.86e-155	2.58e-156	3.98124	1.36e-97	2.18e-98
CL9239.Contig3_All	-4.30597	2.47e-41	5.7e-42	-3.98955	1.62e-39	5.9e-40	-4.58629	1.15e-33	3.01e-34	-7.08545	4.77e-33	1.98e-33
CL9273.Contig4_All	6.53636	1.65e-143	1.24e-144	6.76561	4.66e-165	4.63e-166	3.36138	2.15e-94	2.29e-95	3.76468	6.68e-132	8.08e-133
CL9309.Contig1_All	-2.38877	0	0	-4.17162	0	0	-2.78427	0	0	-4.00193	0	0
CL9309.Contig2_All	-2.39773	0	0	-4.37863	0	0	-2.60945	0	0	-3.82083	0	0
CL939.Contig1_All	5.31326	0	0	5.5911	0	0	4.61292	2.18e-259	8.85e-261	5.08463	0	0
CL939.Contig2_All	6.87402	0	0	7.24506	0	0	6.66748	0	0	6.79698	0	0
CL939.Contig3_All	5.69433	0	0	6.01111	0	0	5.32834	0	0	5.57639	0	0
CL9414.Contig2_All	3.43449	0	0	4.34056	0	0	2.13805	3.99e-237	1.77e-238	3.23977	0	0
CL9416.Contig3_All	3.45315	0	0	3.95187	0	0	3.93269	0	0	4.01032	0	0
CL9417.Contig1_All	-5.61069	1.3e-59	2.19e-60	-5.90786	2.56e-59	6.57e-60	-8.7244	3.25e-42	7.05e-43	-3.39067	1.29e-39	4.61e-40
CL9417.Contig2_All	-4.79453	1.16e-52	2.19e-53	-7.76977	3.46e-49	1.05e-49	-5.27604	1.32e-55	2.27e-56	-8.7752	6.61e-45	2.13e-45
CL9417.Contig3_All	-4.53559	2.11e-237	9.41e-239	-5.24779	2.33e-246	1.53e-247	-5.29961	3.95e-222	1.86e-223	-4.51336	9.29e-206	7.29e-207
CL9468.Contig3_All	-3.65777	2.84e-223	1.37e-224	-11.0954	2.68e-155	2.83e-156	-8.68159	3.21e-41	7.1e-42	-3.58769	3.44e-40	1.21e-40
CL9486.Contig5_All	3.95677	1.72e-117	1.57e-118	3.30369	1.44e-65	3.38e-66	4.02775	1.95e-103	1.9e-104	3.14901	2.92e-46	9.19e-47
CL9486.Contig8_All	4.39959	0	0	3.9979	0	0	4.35537	0	0	3.7233	9.67e-273	5.65e-274
CL9486.Contig9_All	4.05743	4.48e-240	1.98e-241	3.54188	2.22e-152	2.39e-153	3.59699	3.13e-138	2.34e-139	3.18818	3.58e-92	6.08e-93
CL9506.Contig1_All	8.32639	7.53e-174	4.72e-175	3.58394	9.05e-08	1.06e-07	4.4106	0.000850093	0.00104083
[truncated: 1,248 more rows]
