# Supplementary material for: Comparative transcriptome analysis reveals ecological adaption of cold tolerance in northward invasion of Alternanthera philoxeroides
Source: BMC Genomics. 2020 Aug 2;21:532. doi: 10.1186/s12864-020-06941-z (PMC7430914; doi:10.1186/s12864-020-06941-z)
Supplement: Supplementary file 8 — Additional file 8: Table S6. Expression pattern of DEGs between the HK and JN populations under cold treatments. [file 12864_2020_6941_MOESM8_ESM.xlsx]

## Sheet: Table 6-1623
Gene ID	log2(HAINAN_12h/HAINAN_CK)	Qvalue(HAINAN_CK-vs-HAINAN_12h)	Pvalue(HAINAN_CK-vs-HAINAN_12h)	log2(HAINAN_24h/HAINAN_CK)	Qvalue(HAINAN_CK-vs-HAINAN_24h)	Pvalue(HAINAN_CK-vs-HAINAN_24h)	log2(JINAN_12h/JINAN_CK)	Qvalue(JINAN_CK-vs-JINAN_12h)	Pvalue(JINAN_CK-vs-JINAN_12h)	log2(JINAN_24h/JINAN_CK)	Qvalue(JINAN_CK-vs-JINAN_24h)	Pvalue(JINAN_CK-vs-JINAN_24h)
CL10046.Contig2_All	5.2426	1.46041e-102	1.50856e-103	7.80514	0	0	6.32704	5.76752e-116	5.0763e-117	8.72891	0	0
CL10046.Contig3_All	7.78577	1.68803e-24	5.94376e-25	10.7235	1.17324e-121	1.56192e-122	3.61288	2.26362e-33	5.97624e-34	6.01239	3.79886e-199	3.07307e-200
CL10046.Contig5_All	4.4316	3.08196e-140	2.36009e-141	5.66404	0	0	4.35236	3.62482e-103	3.53738e-104	6.09299	0	0
CL10046.Contig7_All	5.75021	1.25989e-129	1.03875e-130	8.22931	0	0	5.65879	6.2182e-196	3.30195e-197	7.89859	0	0
CL10046.Contig8_All	4.24042	9.29009e-167	6.03705e-168	5.18249	0	0	3.58572	9.12131e-106	8.72359e-107	4.96687	0	0
CL10075.Contig2_All	3.51659	1.1337e-159	7.7139e-161	4.5404	0	0	3.94126	1.2024e-242	5.20163e-244	4.6961	0	0
CL10123.Contig10_All	8.01176	0	0	8.73257	0	0	7.11783	0	0	7.70813	0	0
CL10123.Contig11_All	4.18308	5.5298e-117	5.05021e-118	6.04711	0	0	3.56117	4.00197e-117	3.49748e-118	4.5929	4.50518e-269	2.67779e-270
CL10140.Contig2_All	-4.69254	6.97638e-43	1.5654e-43	-3.56824	1.04453e-36	4.04925e-37	-3.8233	1.49928e-41	3.29282e-42	-4.08542	2.9997e-42	1.01606e-42
CL10142.Contig4_All	8.66031	4.80371e-40	1.13994e-40	10.8289	1.36275e-128	1.72241e-129	7.15803	6.33873e-39	1.46901e-39	9.75483	4.1371e-168	3.9677e-169
CL10176.Contig3_All	-4.17333	2.66829e-82	3.35273e-83	-4.74193	1.24954e-86	2.27927e-87	-2.63219	3.1742e-45	6.49484e-46	-4.16006	3.41932e-64	8.07477e-65
CL1019.Contig12_All	2.8523	2.59507e-111	2.48246e-112	5.14443	0	0	3.40621	1.1378e-132	8.84882e-134	6.0478	0	0
CL1019.Contig15_All	2.29249	4.14597e-63	6.64196e-64	4.31915	0	0	2.35816	3.53832e-69	4.99138e-70	4.45049	0	0
CL1019.Contig17_All	2.34245	1.99652e-49	3.96896e-50	4.7387	0	0	2.30307	3.23848e-59	5.26182e-60	4.97723	0	0
CL1019.Contig20_All	3.00639	3.70873e-68	5.55275e-69	5.02561	0	0	4.0649	4.64778e-84	5.49727e-85	6.48159	0	0
CL1019.Contig5_All	2.60514	2.25433e-93	2.53399e-94	4.69356	0	0	2.49969	2.73494e-67	3.95131e-68	5.46705	0	0
CL1029.Contig3_All	-5.42896	0	0	-4.22572	0	0	-4.87018	0	0	-4.59135	0	0
CL1029.Contig4_All	-5.48538	1.73981e-124	1.49504e-125	-2.76008	4.94803e-81	9.58016e-82	-9.63008	1.88044e-69	2.64225e-70	-3.48769	1.88032e-74	3.87021e-75
CL1029.Contig5_All	-6.21281	0	0	-4.90828	0	0	-5.86763	0	0	-6.04961	0	0
CL1029.Contig8_All	-6.40856	0	0	-4.91015	0	0	-6.57846	0	0	-5.97278	0	0
CL10398.Contig1_All	2.25136	1.70534e-14	8.88255e-15	4.75278	1.32191e-138	1.5594e-139	1.86395	9.96906e-10	6.59253e-10	4.73563	9.78523e-142	1.1027e-142
CL104.Contig3_All	4.11161	0	0	3.75139	0	0	4.12269	0	0	3.09086	5.19246e-227	3.69278e-228
CL104.Contig4_All	4.06726	0	0	3.69655	0	0	4.35534	0	0	3.35398	0	0
CL10406.Contig15_All	-6.51196	0	0	-7.9886	0	0	-5.0173	0	0	-12.0583	5.88196e-257	3.65133e-258
CL10406.Contig20_All	-4.87274	0	0	-5.34009	0	0	-7.58815	2.37905e-277	8.93344e-279	-5.62867	2.09477e-292	1.14314e-293
CL10430.Contig3_All	5.0237	1.81057e-234	8.17446e-236	5.78339	0	0	5.10709	1.16099e-208	5.78676e-210	6.26121	0	0
CL10440.Contig1_All	-5.54117	8.03722e-291	2.89007e-292	-6.45524	2.5279e-285	1.43166e-286	-6.05477	0	0	-6.09424	0	0
CL10440.Contig3_All	-5.51277	6.43944e-229	2.99682e-230	-6.36581	2.03981e-225	1.462e-226	-6.28375	1.316e-286	4.75379e-288	-6.05027	5.18898e-280	2.94506e-281
CL10462.Contig2_All	-4.04925	1.48647e-238	6.58721e-240	-3.52334	3.24968e-215	2.44699e-216	-4.57207	7.61253e-286	2.76266e-287	-3.66425	1.33846e-244	8.73428e-246
CL10470.Contig4_All	-3.1539	2.53143e-135	2.00681e-136	-4.96675	2.54344e-177	2.35273e-178	-3.35216	1.47309e-146	1.04001e-147	-5.30522	4.55261e-181	4.057e-182
CL10491.Contig1_All	7.16823	1.62583e-64	2.55331e-65	7.99889	1.60687e-105	2.44642e-106	5.49657	2.83687e-96	2.95995e-97	6.95097	1.06587e-245	6.93244e-247
CL10491.Contig3_All	7.39916	1.32358e-183	7.77218e-185	6.79824	2.13636e-125	2.75785e-126	7.69145	1.16192e-101	1.15009e-102	7.52007	2.6545e-89	4.65297e-90
CL10548.Contig3_All	-3.42353	3.93949e-40	9.32794e-41	-4.76958	2.52712e-48	7.78503e-49	-3.30323	7.07092e-28	2.15441e-28	-4.6067	2.06582e-33	8.48259e-34
CL10674.Contig2_All	3.17762	7.70466e-98	8.31524e-99	4.36905	5.6151e-275	3.30501e-276	2.81965	1.07685e-72	1.45325e-73	4.22042	7.03243e-254	4.41723e-255
CL1073.Contig3_All	3.40378	1.12919e-151	8.06358e-153	4.23829	0	0	3.77939	4.9356e-198	2.59932e-199	4.42636	0	0
CL10733.Contig3_All	4.99199	9.7507e-261	3.96542e-262	4.41695	1.74733e-166	1.72359e-167	4.64912	7.29964e-266	2.87222e-267	3.46869	1.74567e-96	2.84257e-97
CL10782.Contig7_All	3.97964	9.55774e-57	1.68184e-57	5.92559	1.49708e-240	1.00547e-241	3.05815	3.7124e-45	7.60603e-46	5.40593	1.80267e-301	9.5411e-303
CL10785.Contig1_All	6.76072	0	0	6.72675	0	0	6.87005	0	0	6.40452	0	0
CL10785.Contig2_All	6.7778	0	0	6.61281	0	0	6.13523	0	0	5.54296	0	0
CL10785.Contig3_All	6.6868	0	0	6.5527	0	0	6.54578	0	0	5.99592	0	0
CL10785.Contig4_All	5.43667	0	0	4.7887	0	0	5.4063	0	0	4.2787	0	0
CL10785.Contig5_All	6.42934	0	0	6.38957	0	0	6.61581	0	0	6.05751	0	0
CL10790.Contig1_All	-8.58962	1.0023e-39	2.39424e-40	-6.56486	2.36788e-46	7.54912e-47	-9.81102	1.31726e-76	1.69539e-77	-9.72521	1.58644e-75	3.22689e-76
CL108.Contig10_All	-4.07697	8.21906e-297	2.89498e-298	-6.7631	0	0	-2.42639	1.91123e-126	1.55314e-127	-5.96526	5.4637e-217	4.06412e-218
CL1082.Contig3_All	-5.82897	3.46765e-265	1.38698e-266	-6.64628	9.14251e-258	5.75416e-259	-5.48147	2.38641e-141	1.74372e-142	-4.42732	2.38175e-129	2.93385e-130
CL1082.Contig4_All	-4.30945	0	0	-4.94483	0	0	-4.32468	0	0	-4.6203	0	0
CL10856.Contig6_All	1.4213	9.09718e-11	5.84832e-11	4.48073	4.73954e-266	2.8795e-267	2.05737	1.44732e-20	5.58061e-21	4.64488	6.38407e-234	4.39938e-235
CL10856.Contig8_All	1.45459	3.48619e-11	2.17967e-11	5.22572	0	0	2.64029	9.602e-34	2.5136e-34	5.46542	0	0
CL10878.Contig1_All	6.7694	0	0	5.98306	1.30869e-254	8.34185e-256	7.87483	0	0	7.04879	5.99558e-229	4.2367e-230
CL10878.Contig2_All	6.66914	0	0	6.28877	0	0	6.49033	0	0	5.9692	0	0
CL10878.Contig3_All	9.29142	0	0	8.27197	9.8193e-217	7.32916e-218	9.18804	0	0	8.06417	9.13456e-165	8.90872e-166
CL10931.Contig1_All	4.06512	1.63138e-111	1.55712e-112	4.16843	1.39355e-120	1.86899e-121	4.62651	1.00636e-226	4.64593e-228	3.66753	3.7204e-100	5.83327e-101
CL10931.Contig2_All	3.98401	7.1978e-135	5.72611e-136	4.12931	4.06003e-151	4.40469e-152	4.56097	9.84036e-287	3.54968e-288	3.76967	2.1019e-145	2.31771e-146
CL10964.Contig2_All	-5.98527	1.69824e-105	1.71007e-106	-4.61288	3.11894e-100	4.96825e-101	-4.87054	6.46025e-92	7.02913e-93	-5.35537	1.95588e-91	3.34377e-92
CL1098.Contig13_All	5.7905	0	0	4.36269	3.69729e-179	3.3797e-180	4.97025	0	0	2.79925	5.23783e-77	1.0484e-77
CL110.Contig32_All	3.50824	6.08642e-71	8.76928e-72	4.47894	5.45114e-159	5.62864e-160	6.48387	1.11529e-73	1.48827e-74	7.46343	3.06341e-132	3.6907e-133
CL110.Contig42_All	3.8652	8.13753e-125	6.97537e-126	4.90169	1.25013e-283	7.12897e-285	3.08886	1.91441e-80	2.35851e-81	4.46857	5.51798e-261	3.38003e-262
CL1106.Contig28_All	-6.42639	2.80642e-143	2.10458e-144	-5.71969	5.81699e-144	6.62119e-145	-4.87563	2.97375e-73	3.98272e-74	-4.74993	9.00632e-71	1.94199e-71
CL11064.Contig2_All	5.10981	1.32746e-39	3.1779e-40	4.58093	5.93931e-27	2.94558e-27	5.57098	7.67837e-56	1.31101e-56	5.34024	1.90307e-46	5.96446e-47
CL11084.Contig5_All	-3.2961	0	0	-4.08345	0	0	-4.22474	0	0	-5.10769	0	0
CL111.Contig20_All	4.29234	0	0	4.56227	0	0	4.57268	0	0	4.16831	0	0
CL111.Contig28_All	3.99751	0	0	4.11614	0	0	4.00931	0	0	3.80916	0	0
CL111.Contig5_All	4.18521	0	0	4.26115	0	0	4.03248	0	0	3.75787	0	0
CL11101.Contig1_All	-3.5865	2.35003e-124	2.02171e-125	-4.66618	1.48049e-143	1.69066e-144	-4.35328	1.50156e-160	9.68065e-162	-4.60918	3.7247e-160	3.73977e-161
CL11101.Contig2_All	-4.01394	6.35265e-121	5.62407e-122	-5.04655	1.42091e-132	1.74849e-133	-4.31925	3.601e-129	2.87794e-130	-5.11974	1.06987e-133	1.27414e-134
CL11138.Contig1_All	3.83773	1.11826e-164	7.38023e-166	4.22567	3.60617e-226	2.57502e-227	4.56459	1.53945e-179	8.91669e-181	5.15464	2.28479e-272	1.3358e-273
CL11138.Contig2_All	4.44956	0	0	5.34684	0	0	2.41347	1.71536e-194	9.18656e-196	4.08377	0	0
CL11138.Contig4_All	4.48047	0	0	5.58282	0	0	2.79671	0	0	4.43202	0	0
CL1114.Contig18_All	2.85858	1.38301e-126	1.16899e-127	4.30625	0	0	3.61869	1.4962e-183	8.4978e-185	4.95639	0	0
CL1114.Contig29_All	3.79936	1.35363e-139	1.04056e-140	4.60858	1.31389e-268	7.91755e-270	3.51077	2.35987e-91	2.57719e-92	4.20223	1.02435e-160	1.02318e-161
CL1119.Contig10_All	6.57689	0	0	5.36176	0	0	6.58913	0	0	4.35762	0	0
CL1119.Contig11_All	5.31917	0	0	4.49287	0	0	5.86126	0	0	4.10133	0	0
CL1119.Contig12_All	6.22172	0	0	4.98492	0	0	6.84744	0	0	4.43807	2.07022e-243	1.35991e-244
CL1119.Contig13_All	7.35449	0	0	5.30847	2.43153e-108	3.61627e-109	4.77568	0	0	2.42402	3.63625e-37	1.36962e-37
CL1119.Contig14_All	7.45245	0	0	6.18127	8.02407e-204	6.3909e-205	7.80873	0	0	5.58171	7.54158e-102	1.16207e-102
CL1119.Contig15_All	5.36355	0	0	3.98543	0	0	5.78077	0	0	3.62903	0	0
CL1119.Contig2_All	4.96764	6.44394e-178	3.92936e-179	4.01368	1.21107e-83	2.2777e-84	5.95036	2.81778e-208	1.40826e-209	3.80119	1.67915e-40	5.88736e-41
CL1119.Contig3_All	5.91002	0	0	4.93361	0	0	5.86191	0	0	4.07308	3.12942e-247	2.02319e-248
CL1119.Contig4_All	5.9223	0	0	4.20006	0	0	6.7024	0	0	3.85602	2.30478e-176	2.11121e-177
CL1119.Contig5_All	5.82007	0	0	4.51587	0	0	6.14301	0	0	4.05636	0	0
CL1119.Contig6_All	5.84717	0	0	4.32653	0	0	6.07982	0	0	3.68515	0	0
CL1119.Contig7_All	5.444	0	0	4.40857	0	0	5.91456	0	0	3.97741	0	0
CL1119.Contig8_All	6.29421	0	0	5.1621	0	0	6.43042	0	0	4.48439	0	0
CL1119.Contig9_All	5.62437	0	0	4.32148	0	0	5.8088	0	0	3.48604	0	0
CL1127.Contig42_All	-1.77495	3.11318e-103	3.19393e-104	-4.10227	1.73968e-242	1.15837e-243	-1.85826	4.86449e-101	4.84436e-102	-4.32604	1.03067e-224	7.39456e-226
CL11289.Contig1_All	4.61724	0	0	4.01342	6.45006e-242	4.30274e-243	4.67886	0	0	3.69282	6.23144e-155	6.4669e-156
CL11289.Contig2_All	5.04365	1.98757e-149	1.43623e-150	4.76521	1.54238e-120	2.06956e-121	4.93862	4.79358e-131	3.77472e-132	4.11874	1.75485e-67	3.95964e-68
CL11289.Contig3_All	5.49339	0	0	5.39163	0	0	5.46631	0	0	4.85926	0	0
CL11289.Contig4_All	4.76621	0	0	3.97273	0	0	4.88607	0	0	3.59972	3.14229e-242	2.07637e-243
CL11289.Contig5_All	4.86393	3.50602e-104	3.57059e-105	5.09806	5.05717e-123	6.6565e-124	5.25246	4.71451e-126	3.83993e-127	4.45229	1.72403e-67	3.88972e-68
CL11289.Contig6_All	4.81912	1.23365e-259	5.03516e-261	4.69553	1.77743e-234	1.22195e-235	5.67295	1.46744e-281	5.42898e-283	4.78935	2.77051e-144	3.08014e-145
CL11320.Contig3_All	-1.77551	4.17632e-26	1.40197e-26	-4.05616	1.71082e-59	4.38107e-60	-2.26033	3.96399e-53	7.05306e-54	-4.12781	2.6119e-89	4.57774e-90
CL11368.Contig3_All	-3.98822	7.8367e-66	1.20959e-66	-4.60623	2.24175e-70	4.94585e-71	-4.73257	2.55489e-46	5.11136e-47	-3.02238	8.65496e-34	3.52316e-34
CL11393.Contig5_All	4.4588	1.33952e-254	5.55928e-256	4.01479	4.5562e-176	4.23335e-177	4.14229	1.30462e-237	5.76435e-239	3.63207	2.55917e-149	2.75883e-150
CL1143.Contig11_All	12.7654	0	0	14.6557	0	0	7.5085	0	0	9.3716	0	0
CL1143.Contig16_All	5.96988	0	0	6.19009	0	0	6.32816	0	0	6.24741	0	0
CL1143.Contig19_All	11.9203	4.85535e-228	2.27152e-229	12.6068	0	0	11.1057	8.79821e-152	5.98993e-153	10.2947	2.63454e-96	4.30114e-97
CL1143.Contig20_All	6.68783	0	0	6.11301	0	0	6.06307	0	0	5.62062	0	0
CL1143.Contig21_All	11.6553	4.88134e-199	2.63888e-200	12.3234	7.82015e-278	4.54167e-279	11.3988	8.79127e-177	5.16435e-178	10.774	4.2237e-124	5.42385e-125
CL1143.Contig22_All	3.14338	0	0	4.62066	0	0	2.87646	0	0	5.02742	0	0
CL1143.Contig25_All	6.13647	0	0	6.6064	0	0	5.77139	0	0	5.75792	0	0
CL1143.Contig28_All	5.28361	0	0	4.61305	0	0	5.36176	0	0	4.73271	0	0
CL1143.Contig3_All	7.02206	0	0	7.30147	0	0	6.48588	0	0	6.24883	9.03834e-272	5.29792e-273
CL1143.Contig6_All	7.97632	2.74071e-27	8.88582e-28	12.3821	3.27392e-286	1.84944e-287	5.32082	6.86572e-49	1.30981e-49	8.37322	0	0
CL1143.Contig9_All	7.44368	0	0	7.35523	0	0	5.66549	0	0	5.83863	0	0
CL11452.Contig7_All	2.64523	1.64844e-207	8.52341e-209	4.1351	0	0	3.33314	0	0	4.49053	0	0
CL11466.Contig2_All	3.61469	7.4896e-18	3.35719e-18	6.15617	2.30843e-115	3.23773e-116	2.21242	1.39014e-08	1.00066e-08	5.48144	2.73608e-133	3.27266e-134
CL11483.Contig3_All	5.7094	0	0	6.25889	0	0	5.20048	0	0	5.87129	0	0
CL11483.Contig4_All	6.43976	6.17092e-101	6.48538e-102	7.24607	6.97794e-167	6.86157e-168	6.95696	9.50223e-77	1.22092e-77	7.91738	7.63393e-134	9.08151e-135
CL11517.Contig2_All	8.99811	2.73721e-48	5.55735e-49	9.74037	4.94817e-72	1.06916e-72	8.84495	1.65025e-88	1.85376e-89	8.29571	4.143e-63	9.94505e-64
CL11543.Contig1_All	2.5899	1.17352e-47	2.40983e-48	4.09409	1.11598e-194	9.3528e-196	3.1695	2.84158e-81	3.46021e-82	4.47208	2.45639e-244	1.60561e-245
CL11543.Contig3_All	2.6947	8.05372e-243	3.49917e-244	4.16978	0	0	3.25147	0	0	4.22079	0	0
CL11548.Contig1_All	5.96587	0	0	6.32155	0	0	5.49731	0	0	5.4527	0	0
CL11548.Contig2_All	5.37215	0	0	5.66277	0	0	5.02731	0	0	4.57934	0	0
CL11548.Contig4_All	4.41716	4.72404e-122	4.13589e-123	4.63778	5.72917e-144	6.52004e-145	4.78422	2.57465e-150	1.77102e-151	4.01689	1.04949e-79	2.03754e-80
CL11589.Contig1_All	5.2211	0	0	4.23045	3.75376e-174	3.53108e-175	5.06414	4.56991e-270	1.77282e-271	3.92148	8.30721e-107	1.22417e-107
CL11609.Contig2_All	4.42209	1.64552e-50	3.21334e-51	4.17636	1.76303e-41	6.17576e-42	4.00168	2.43858e-41	5.3738e-42	2.86735	4.46988e-15	3.34663e-15
CL11609.Contig3_All	4.87441	0	0	5.06779	0	0	4.46896	7.92397e-280	2.95021e-281	4.34709	7.77713e-247	5.03302e-248
CL11662.Contig2_All	-4.05581	1.76865e-79	2.29781e-80	-4.32055	9.68743e-82	1.86007e-82	-5.29569	3.23872e-102	3.19105e-103	-4.49939	9.86843e-95	1.63246e-95
CL11699.Contig1_All	-4.49239	0	0	-3.44625	2.08027e-286	1.17472e-287	-4.97132	2.37908e-131	1.86782e-132	-3.07815	7.9957e-95	1.32198e-95
CL11788.Contig3_All	4.86181	0	0	5.05843	0	0	4.48154	6.75319e-304	2.26254e-305	4.72707	0	0
CL11789.Contig27_All	5.68158	6.11828e-187	3.52267e-188	6.83906	0	0	2.96243	6.73307e-88	7.62449e-89	4.64374	0	0
CL11910.Contig2_All	-9.27899	0	0	-10.5761	0	0	-12.0229	1.0553e-244	4.53335e-246	-9.84625	0	0
CL11914.Contig2_All	-2.58527	1.08474e-83	1.34277e-84	-4.323	1.51514e-126	1.94061e-127	-3.66892	3.96448e-144	2.83755e-145	-4.83104	2.90835e-162	2.87734e-163
CL12.Contig57_All	1.84192	1.73336e-28	5.42539e-29	4.32447	0	0	2.60375	4.4462e-47	8.77047e-48	5.11459	0	0
CL12017.Contig1_All	4.48812	0	0	4.50898	0	0	4.59586	0	0	3.93831	0	0
CL12058.Contig1_All	-3.6867	5.12922e-75	7.02447e-76	-4.89108	3.18716e-86	5.83663e-87	-4.20956	1.9863e-96	2.06914e-97	-6.27301	7.7378e-102	1.19264e-102
CL12058.Contig4_All	-4.36984	9.26346e-75	1.27287e-75	-5.43933	2.20412e-79	4.35697e-80	-4.43581	5.03388e-87	5.75866e-88	-5.51511	4.98202e-90	8.67028e-91
CL12088.Contig2_All	5.32278	0	0	4.84445	0	0	4.70091	0	0	4.83228	0	0
CL12088.Contig3_All	5.08757	0	0	4.49886	0	0	4.07743	0	0	4.19274	0	0
CL1213.Contig3_All	-5.28704	0	0	-4.25376	0	0	-6.34916	0	0	-3.4667	0	0
CL12206.Contig1_All	9.68942	1.79022e-70	2.59281e-71	10.2659	1.78213e-95	2.96217e-96	7.80793	2.41633e-102	2.37833e-103	8.1015	1.86834e-118	2.50712e-119
CL12206.Contig2_All	6.77479	6.02731e-235	2.71631e-236	6.71221	4.9739e-224	3.58854e-225	6.92161	5.47589e-272	2.1068e-273	6.29856	7.12501e-177	6.50656e-178
CL12206.Contig3_All	6.74154	6.61063e-86	8.02632e-87	7.44886	2.47543e-132	3.04919e-133	7.20256	1.74651e-99	1.76773e-100	7.4898	2.15398e-115	2.95658e-116
CL12253.Contig1_All	8.59003	4.64662e-224	2.22553e-225	10.0769	0	0	9.04214	6.96805e-99	7.09602e-100	10.7111	1.18784e-238	7.9955e-240
CL12253.Contig2_All	8.92045	7.09954e-181	4.2525e-182	8.79969	1.1671e-167	1.14186e-168	5.91466	5.34172e-152	3.63223e-153	5.49007	2.46855e-110	3.52879e-111
CL12280.Contig2_All	4.33476	0	0	4.66798	0	0	4.69239	0	0	3.83406	4.87016e-281	2.75462e-282
CL12315.Contig3_All	-4.54112	1.98164e-101	2.07257e-102	-7.17932	6.09663e-101	9.66002e-102	-3.88712	4.92161e-65	7.35517e-66	-5.8717	1.7717e-72	3.74358e-73
CL12329.Contig2_All	-3.63342	0	0	-4.92904	0	0	-4.28076	0	0	-5.4401	0	0
CL12368.Contig2_All	4.50951	0	0	3.87183	2.83477e-213	2.15618e-214	5.14762	0	0	4.56765	2.38048e-233	1.6461e-234
CL1248.Contig4_All	5.55146	0	0	6.44474	0	0	4.60522	0	0	5.03689	0	0
CL12616.Contig2_All	4.48622	0	0	3.53323	8.16317e-137	9.75757e-138	4.75629	0	0	3.76519	1.15941e-155	1.19845e-156
CL12616.Contig4_All	4.33057	8.49531e-247	3.64102e-248	3.90503	2.80586e-172	2.67121e-173	4.84062	1.71288e-306	5.69844e-308	4.42667	3.29963e-216	2.46439e-217
CL1266.Contig6_All	4.36794	0	0	4.14003	0	0	4.64916	0	0	4.54667	0	0
CL12661.Contig1_All	-3.7525	4.58747e-55	8.29206e-56	-6.48097	3.09851e-63	7.51719e-64	-4.91494	3.4257e-69	4.83079e-70	-7.33114	5.37148e-65	1.25408e-65
CL12713.Contig1_All	-5.44986	9.25797e-62	1.51313e-62	-5.64171	1.34953e-61	3.35024e-62	-5.14981	4.92552e-41	1.09088e-41	-5.73549	1.44009e-40	5.04513e-41
CL12713.Contig2_All	-5.21196	0	0	-5.50502	0	0	-5.15204	0	0	-5.25385	0	0
CL12713.Contig3_All	-5.55791	0	0	-6.66105	0	0	-5.20368	0	0	-5.47887	0	0
CL12777.Contig4_All	-3.29178	8.3538e-99	8.94206e-100	-4.42615	1.88139e-119	2.54344e-120	-3.4582	3.46713e-99	3.51741e-100	-4.55904	2.63535e-114	3.64981e-115
CL1278.Contig10_All	4.70244	0	0	5.0364	0	0	4.82933	0	0	5.27202	0	0
CL1278.Contig12_All	4.19809	3.00208e-128	2.50166e-129	4.706	4.05099e-190	3.47351e-191	5.94751	5.1749e-195	2.76272e-196	6.40637	2.03392e-257	1.26083e-258
CL1278.Contig1_All	3.68033	4.44164e-129	3.67512e-130	4.48671	1.54969e-250	1.00217e-251	3.56533	7.29315e-136	5.54337e-137	4.55133	2.80882e-301	1.48785e-302
CL1278.Contig2_All	3.622	2.32737e-282	8.67717e-284	4.34556	0	0	3.6968	0	0	4.23915	0	0
CL1278.Contig8_All	6.21636	0	0	7.10288	0	0	5.68832	0	0	6.14487	0	0
CL1281.Contig2_All	5.42851	0	0	3.09896	9.15146e-52	2.661e-52	4.51587	4.61163e-217	2.21495e-218	1.99429	1.15733e-18	7.42967e-19
CL12838.Contig2_All	-8.15781	6.65864e-61	1.10223e-61	-4.85506	3.14916e-67	7.22161e-68	-4.67364	1.37174e-30	3.88626e-31	-4.12246	2.71075e-28	1.27027e-28
CL12869.Contig1_All	4.14545	2.50801e-80	3.22186e-81	4.00707	2.76077e-71	6.02211e-72	4.28412	5.47824e-126	4.46381e-127	3.24323	6.33302e-50	1.86937e-50
CL12869.Contig4_All	5.32694	1.57818e-132	1.27718e-133	4.24377	2.87131e-58	7.49897e-59	5.874	3.03713e-145	2.15901e-146	4.01971	5.38872e-36	2.08693e-36
CL12869.Contig6_All	4.38641	1.05717e-75	1.43448e-76	3.79604	1.45587e-46	4.62232e-47	5.07047	1.03087e-67	1.48035e-68	4.96304	4.83764e-61	1.19578e-61
CL12873.Contig1_All	-10.0539	0	0	-5.30373	0	0	-13.4773	1.10299e-193	5.94407e-195	-5.89925	0	0
CL12975.Contig2_All	-4.87446	2.73973e-76	3.69113e-77	-4.9872	2.43549e-76	4.99648e-77	-4.73019	1.80234e-37	4.31982e-38	-3.35947	5.1047e-30	2.28664e-30
CL13161.Contig1_All	-7.82257	0	0	-6.60573	0	0	-5.39876	0	0	-6.38627	0	0
CL13161.Contig2_All	-4.75657	2.84331e-240	1.25209e-241	-5.27033	5.81377e-245	3.83996e-246	-4.84223	7.637e-185	4.31442e-186	-4.37633	1.3241e-172	1.2381e-173
CL13170.Contig1_All	5.84559	0	0	4.38213	0	0	5.35741	0	0	2.89771	1.0505e-115	1.43943e-116
CL13170.Contig2_All	4.40648	0	0	3.04245	1.0971e-280	6.31958e-282	4.78656	0	0	2.77155	1.32489e-171	1.24571e-172
CL13207.Contig3_All	2.20543	8.31722e-55	1.50979e-55	4.10739	0	0	2.26691	2.54921e-57	4.2592e-58	4.35071	0	0
CL13286.Contig4_All	4.75003	0	0	3.3319	5.33927e-220	3.92145e-221	5.0124	0	0	3.83994	3.14687e-221	2.2938e-222
CL13301.Contig3_All	6.68905	1.35707e-202	7.1988e-204	5.22368	9.2076e-75	1.92159e-75	5.61306	7.43534e-108	6.98501e-109	4.72866	1.37229e-55	3.69066e-56
CL13301.Contig6_All	5.61345	0	0	3.20615	7.66275e-75	1.59714e-75	5.62391	0	0	2.98059	1.68782e-35	6.61139e-36
CL1335.Contig22_All	-2.14205	4.52807e-131	3.69702e-132	-5.37701	9.06978e-266	5.52153e-267	-2.24856	5.25611e-129	4.20602e-130	-4.02843	2.48679e-216	1.85569e-217
CL1335.Contig9_All	-2.26118	9.41802e-99	1.00858e-99	-6.05488	1.58882e-187	1.3827e-188	-4.36796	3.26528e-255	1.34512e-256	-11.0921	4.02558e-156	4.14983e-157
CL13362.Contig2_All	3.20527	0	0	4.03679	0	0	3.59828	0	0	4.53516	0	0
CL13384.Contig2_All	-4.3688	2.02425e-44	4.40905e-45	-7.57209	8.31224e-44	2.77728e-44	-4.13702	1.82485e-34	4.69616e-35	-4.38628	1.05867e-34	4.22087e-35
CL13430.Contig9_All	4.67155	0	0	4.24482	0	0	5.0439	0	0	3.71447	2.69794e-299	1.43846e-300
CL1344.Contig19_All	-1.15851	6.76882e-31	1.98747e-31	-5.56091	5.10331e-148	5.64798e-149	-1.70253	9.70915e-83	1.16533e-83	-4.56654	2.30956e-212	1.75891e-213
CL13441.Contig2_All	-4.25442	7.83362e-88	9.31267e-89	-4.77468	1.01182e-91	1.746e-92	-4.43481	3.96901e-101	3.94392e-102	-4.0627	4.62462e-94	7.7012e-95
CL13443.Contig1_All	7.54384	7.48172e-121	6.62976e-122	6.97062	1.76979e-84	3.29788e-85	6.65498	5.80318e-140	4.28126e-141	6.32622	4.45829e-110	6.38469e-111
CL13443.Contig2_All	4.48241	3.55114e-153	2.50974e-154	3.4824	8.5639e-66	2.0025e-66	4.43651	1.48694e-173	8.91968e-175	3.51869	4.57671e-78	9.04591e-79
CL13444.Contig2_All	-6.89667	2.85817e-221	1.38577e-222	-7.15821	4.23145e-216	3.16708e-217	-5.59995	4.20091e-195	2.24203e-196	-10.6016	1.14921e-120	1.51677e-121
CL13464.Contig12_All	3.2159	1.87678e-79	2.4392e-80	4.44479	4.4928e-228	3.17665e-229	4.32177	1.93525e-90	2.13264e-91	5.45271	1.96201e-205	1.54217e-206
CL13464.Contig5_All	4.03581	0	0	5.99208	0	0	5.0278	0	0	6.78897	0	0
CL1349.Contig1_All	-4.17364	0	0	-4.8975	0	0	-4.59831	0	0	-6.05989	0	0
CL13491.Contig1_All	4.00436	0	0	2.56208	0	0	4.2267	0	0	2.5971	1.98154e-236	1.34837e-237
CL13491.Contig3_All	4.75906	0	0	3.75544	8.35046e-197	6.92955e-198	5.33141	0	0	3.78326	1.75714e-123	2.27218e-124
CL13491.Contig5_All	4.63028	0	0	3.50731	0	0	4.9073	0	0	3.38796	2.98752e-271	1.7544e-272
CL13491.Contig7_All	4.94781	0	0	3.6629	6.39918e-222	4.64849e-223	4.8709	0	0	2.81062	4.88647e-70	1.06485e-70
CL13503.Contig3_All	5.86309	5.15832e-48	1.05202e-48	5.40498	4.11579e-35	1.65439e-35	4.63728	2.75467e-40	6.20172e-41	3.76395	5.24235e-20	3.20247e-20
CL13554.Contig3_All	-4.61833	1.19511e-135	9.44892e-137	-8.17853	3.95784e-123	5.2046e-124	-4.657	1.05478e-120	8.94712e-122	-7.96351	2.69612e-109	3.8885e-110
CL13583.Contig3_All	-4.44351	5.27278e-55	9.5413e-56	-5.14482	1.83829e-57	4.86314e-58	-4.65317	5.15167e-75	6.75683e-76	-4.56736	1.49376e-72	3.15339e-73
CL13640.Contig3_All	6.44337	6.66399e-136	5.26003e-137	7.36158	5.25845e-241	3.52409e-242	6.65191	1.32878e-155	8.8323e-157	6.99972	1.07372e-188	9.1758e-190
CL13684.Contig1_All	-5.94188	0	0	-7.55426	0	0	-7.06869	0	0	-6.44199	0	0
CL13684.Contig2_All	-4.79478	0	0	-4.48212	0	0	-6.14182	0	0	-5.17487	0	0
CL13684.Contig3_All	-5.43961	0	0	-6.14682	0	0	-6.97694	0	0	-6.33328	0	0
CL13684.Contig4_All	-4.86814	0	0	-4.32766	0	0	-5.35297	0	0	-4.53198	0	0
CL13684.Contig5_All	-6.30846	0	0	-5.82489	0	0	-7.61091	0	0	-7.01892	0	0
CL13684.Contig6_All	-5.76478	0	0	-5.53876	0	0	-7.79847	0	0	-6.69766	0	0
CL1377.Contig7_All	4.3786	1.13738e-73	1.58238e-74	6.1167	3.37968e-257	2.13269e-258	2.27087	2.52779e-32	6.8613e-33	4.32332	2.48349e-223	1.79253e-224
CL13834.Contig2_All	5.10733	2.84323e-277	1.08562e-278	5.59419	0	0	5.3836	1.06624e-173	6.38347e-175	6.31885	0	0
CL13842.Contig1_All	5.20029	0	0	4.2555	7.16671e-294	3.94366e-295	4.9157	0	0	4.086	1.14132e-196	9.34866e-198
CL1387.Contig18_All	-4.08114	9.3589e-95	1.03944e-95	-9.74288	9.96448e-76	2.0582e-76	-9.42336	4.67428e-62	7.27049e-63	-4.66852	1.00643e-76	2.0223e-77
CL13932.Contig1_All	-5.40275	0	0	-4.256	0	0	-5.00617	9.72949e-276	3.68289e-277	-4.40189	1.48639e-255	9.28168e-257
CL1394.Contig16_All	-10.4094	4.09811e-107	4.07306e-108	-3.39318	2.53126e-128	3.204e-129	-4.70621	1.17668e-185	6.62378e-187	-3.28166	4.08718e-144	4.5475e-145
CL1395.Contig28_All	-2.02045	2.05508e-144	1.53004e-145	-5.78083	0	0	-2.5339	8.38342e-197	4.43622e-198	-4.28479	1.78582e-297	9.59482e-299
CL13958.Contig16_All	4.62591	7.41105e-117	6.77558e-118	6.40063	0	0	5.32696	3.52914e-157	2.32267e-158	7.42824	0	0
CL13958.Contig21_All	4.41184	2.28994e-107	2.26734e-108	6.50306	0	0	3.95953	9.42846e-147	6.65019e-148	5.66489	0	0
CL13958.Contig3_All	2.79376	1.17555e-39	2.81153e-40	5.4364	0	0	2.54814	3.05925e-71	4.20717e-72	4.68516	0	0
CL13959.Contig1_All	10.0363	5.62729e-85	6.89037e-86	10.1748	5.96887e-91	1.03922e-91	7.6953	6.17942e-90	6.84084e-91	7.1605	1.92659e-63	4.6001e-64
CL13968.Contig1_All	-3.4378	8.62921e-86	1.04899e-86	-4.31115	8.11172e-99	1.31102e-99	-4.2353	6.95931e-103	6.81714e-104	-4.20838	8.17663e-100	1.2861e-100
CL13968.Contig2_All	-4.50963	1.99873e-78	2.62875e-79	-4.93233	1.68523e-80	3.283e-81	-5.38116	2.17474e-118	1.87904e-119	-5.71039	9.74595e-116	1.33458e-116
CL13990.Contig5_All	3.11566	0	0	4.04828	0	0	3.78835	0	0	4.07567	0	0
CL13992.Contig6_All	5.1808	0	0	4.14896	8.57179e-208	6.69646e-209	4.25212	0	0	3.43607	1.61712e-161	1.60582e-162
CL13992.Contig7_All	5.33237	0	0	4.39668	5.60194e-238	3.7993e-239	4.37338	2.10085e-279	7.82884e-281	4.12262	1.69989e-221	1.23761e-222
CL14016.Contig1_All	-4.36023	0	0	-3.98373	0	0	-4.12098	0	0	-3.84588	0	0
CL14119.Contig2_All	6.94745	3.30067e-52	6.26036e-53	8.23197	5.55776e-112	8.04018e-113	3.71304	2.55293e-21	9.58295e-22	5.57663	1.08736e-84	1.99888e-85
CL14119.Contig4_All	3.5247	3.07916e-60	5.14136e-61	5.40622	3.09424e-265	1.88818e-266	4.02232	1.39187e-97	1.4345e-98	5.42239	1.34938e-277	7.74027e-279
CL14189.Contig45_All	-4.45734	8.51587e-142	6.45301e-143	-5.69815	1.37945e-149	1.5119e-150	-3.53887	2.07634e-118	1.79332e-119	-5.14986	2.69036e-139	3.07716e-140
CL14218.Contig1_All	3.85624	7.04145e-197	3.8504e-198	4.40687	0	0	4.08666	3.07339e-244	1.3213e-245	4.95249	0	0
CL14218.Contig2_All	3.94189	0	0	4.58274	0	0	3.80894	0	0	4.39828	0	0
CL14218.Contig3_All	4.11214	0	0	4.35293	0	0	4.17681	0	0	4.18355	0	0
CL14218.Contig5_All	3.89535	0	0	4.62929	0	0	4.12854	0	0	4.87565	0	0
CL14393.Contig13_All	3.29998	1.09247e-27	3.49714e-28	5.18341	5.70414e-125	7.38585e-126	6.28209	7.02291e-110	6.48434e-111	7.54044	1.66736e-236	1.13422e-237
CL14393.Contig15_All	3.05027	6.14222e-140	4.71159e-141	4.30065	0	0	3.42116	1.68247e-288	6.0239e-290	4.52638	0	0
CL14393.Contig3_All	2.4201	4.05858e-42	9.23561e-43	4.67575	0	0	4.68232	7.12163e-244	3.06769e-245	5.90144	0	0
CL1449.Contig4_All	4.11187	1.79393e-199	9.6746e-201	4.19642	3.01858e-212	2.30656e-213	4.82993	4.36186e-304	1.46063e-305	4.39467	7.97946e-211	6.12185e-212
CL1450.Contig4_All	-4.55735	2.3857e-291	8.57083e-293	-4.95739	9.20216e-298	4.99356e-299	-2.89062	6.26419e-177	3.67773e-178	-4.36166	9.36986e-235	6.43262e-236
CL14514.Contig10_All	3.63593	1.64226e-210	8.34642e-212	4.65501	0	0	3.94854	5.4424e-247	2.32515e-248	5.13663	0	0
CL14550.Contig19_All	3.11332	4.68534e-72	6.64795e-73	4.1402	1.57944e-178	1.45028e-179	2.26826	7.29365e-42	1.59159e-42	4.06365	9.74422e-237	6.62218e-238
CL14552.Contig2_All	4.76447	0	0	5.33359	0	0	4.30102	0	0	4.42918	0	0
CL14574.Contig12_All	5.52868	0	0	5.32287	0	0	5.51113	0	0	4.35884	2.31887e-198	1.88286e-199
CL1466.Contig1_All	-5.40773	0	0	-6.89754	0	0	-4.43172	1.08568e-234	4.86623e-236	-4.43706	2.81685e-228	1.99536e-229
CL14679.Contig2_All	-3.62772	0	0	-4.96641	0	0	-3.45297	0	0	-4.25578	0	0
CL1473.Contig21_All	-4.90961	0	0	-4.42634	0	0	-5.22495	0	0	-3.75955	0	0
CL1473.Contig39_All	-5.93266	0	0	-5.0241	0	0	-4.52731	0	0	-2.96535	0	0
CL1473.Contig43_All	-4.96622	0	0	-5.99357	0	0	-4.6696	0	0	-4.63814	0	0
CL1473.Contig46_All	-4.9405	1.75646e-285	6.45958e-287	-5.21896	5.05331e-287	2.84733e-288	-4.28586	2.8849e-236	1.28532e-237	-5.2693	8.53069e-247	5.52253e-248
CL1473.Contig4_All	-4.84576	0	0	-3.34358	0	0	-4.47222	0	0	-2.98427	0	0
CL14751.Contig12_All	-4.59372	4.98593e-129	4.12711e-130	-5.15082	9.13991e-133	1.12301e-133	-4.71618	3.26385e-129	2.60685e-130	-5.19799	3.45936e-129	4.27097e-130
CL14751.Contig1_All	-4.40472	6.78743e-195	3.75256e-196	-6.32532	6.03301e-205	4.78022e-206	-5.17497	7.46394e-191	4.09006e-192	-4.94273	1.6783e-183	1.4749e-184
CL14794.Contig1_All	-6.94294	3.67833e-256	1.51876e-257	-7.76618	3.36986e-239	2.27298e-240	-7.78357	4.5408e-189	2.50579e-190	-5.99732	1.46387e-202	1.16646e-203
CL14794.Contig2_All	-7.22679	1.06649e-136	8.36048e-138	-10.202	6.57605e-97	1.07922e-97	-7.87973	8.92871e-101	8.92474e-102	-9.79392	2.20655e-78	4.34218e-79
CL14796.Contig6_All	-2.74156	3.0065e-225	1.43015e-226	-5.21708	0	0	-2.56664	9.72172e-199	5.10686e-200	-5.27662	0	0
CL14832.Contig1_All	3.24149	3.56249e-213	1.79192e-214	5.52823	0	0	5.29876	0	0	7.82098	0	0
CL14832.Contig2_All	3.10212	4.15327e-180	2.49657e-181	5.45131	0	0	4.65346	0	0	7.0829	0	0
CL14832.Contig3_All	3.10691	0	0	5.52115	0	0	4.37067	0	0	6.76645	0	0
CL14833.Contig2_All	3.81845	4.36115e-49	8.72748e-50	5.38819	7.78378e-164	7.7967e-165	2.58749	2.44359e-19	9.87669e-20	5.36665	1.25419e-197	1.02244e-198
CL14874.Contig1_All	-3.64712	2.85184e-189	1.62286e-190	-6.40712	1.64342e-222	1.19212e-223	-3.76605	2.19798e-206	1.10625e-207	-5.55343	1.30616e-234	8.97839e-236
CL14874.Contig2_All	-3.19599	7.04114e-289	2.55953e-290	-4.8177	0	0	-3.0025	2.89151e-285	1.0513e-286	-4.35674	0	0
CL14897.Contig2_All	-4.12816	1.48208e-134	1.18171e-135	-4.77942	8.14792e-143	9.33648e-144	-5.31684	8.51399e-154	5.72351e-155	-3.29271	4.76461e-116	6.51213e-117
CL14908.Contig3_All	-2.45914	5.18152e-60	8.67884e-61	-4.80839	5.06942e-100	8.09091e-101	-2.69166	3.09221e-66	4.5407e-67	-4.88112	1.46301e-98	2.32965e-99
CL14919.Contig14_All	-10.8306	7.56537e-134	6.06059e-135	-6.12553	3.26032e-216	2.43822e-217	-7.05824	7.79114e-275	2.96879e-276	-4.65368	3.2855e-267	1.96776e-268
CL14936.Contig1_All	-4.40695	8.15245e-51	1.58147e-51	-5.77347	5.91831e-54	1.66029e-54	-4.43763	3.76206e-50	7.02545e-51	-5.70232	4.97218e-52	1.41541e-52
CL14936.Contig2_All	-3.22707	6.94297e-107	6.9187e-108	-4.99795	2.03461e-137	2.42152e-138	-3.34873	2.03767e-107	1.92281e-108	-5.39031	4.32381e-133	5.17645e-134
CL14984.Contig2_All	5.80618	3.38574e-195	1.86744e-196	6.56565	0	0	6.16466	3.1099e-156	2.05877e-157	6.96353	9.11038e-255	5.70273e-256
CL15092.Contig2_All	-4.2287	1.30333e-136	1.02214e-137	-5.00041	4.49699e-145	5.08256e-146	-4.35654	3.3263e-167	2.06517e-168	-6.82942	1.53379e-169	1.45639e-170
CL15096.Contig1_All	-6.1195	7.55775e-207	3.91645e-208	-5.85766	5.60083e-206	4.41587e-207	-6.16613	6.46414e-163	4.1056e-164	-6.2355	3.44396e-158	3.50854e-159
CL15096.Contig2_All	-7.45259	0	0	-6.02267	0	0	-7.09178	0	0	-5.47142	0	0
CL15096.Contig3_All	-8.40578	0	0	-6.99528	0	0	-8.24295	0	0	-7.336	0	0
CL15103.Contig1_All	9.01786	8.10294e-49	1.62923e-49	11.4713	1.10304e-179	1.00534e-180	8.60885	1.95824e-77	2.4967e-78	11.0669	6.33312e-288	3.50264e-289
CL15103.Contig2_All	7.5679	1.19682e-21	4.63023e-22	10.9923	4.34113e-140	5.06292e-141	8.41578	2.154e-35	5.42095e-36	11.838	1.55422e-215	1.16416e-216
CL15103.Contig4_All	6.14651	9.63058e-18	4.33468e-18	10.6283	6.3155e-230	4.42637e-231	8.09731	2.09e-41	4.59967e-42	12.1168	0	0
CL15157.Contig1_All	5.06492	2.0227e-39	4.85883e-40	5.8373	5.35361e-67	1.23242e-67	5.43223	1.1166e-41	2.44691e-42	6.86656	2.41737e-104	3.64909e-105
CL15160.Contig7_All	2.75515	2.19903e-15	1.09891e-15	5.37764	4.32064e-132	5.3301e-133	4.24578	1.55301e-59	2.51052e-60	6.00647	9.4562e-210	7.30388e-211
CL15160.Contig9_All	2.20651	1.39433e-18	6.07221e-19	4.67372	8.18139e-181	7.3994e-182	3.22723	3.85755e-54	6.76196e-55	5.66085	0	0
CL1519.Contig33_All	-1.86377	8.39354e-81	1.07112e-81	-4.19595	1.68638e-179	1.53909e-180	-1.60018	1.33925e-62	2.06735e-63	-10.5548	1.02385e-117	1.38121e-118
CL15260.Contig1_All	-5.23528	1.48877e-188	8.50607e-190	-5.48651	2.07352e-188	1.79715e-189	-4.87331	1.79072e-97	1.84706e-98	-5.6687	2.00742e-97	3.23433e-98
CL15365.Contig1_All	-5.04217	1.72413e-190	9.72672e-192	-4.37431	1.87284e-179	1.71004e-180	-5.27499	4.82765e-78	6.1089e-79	-5.84734	1.34061e-76	2.69642e-77
CL15365.Contig2_All	-6.22637	6.85996e-135	5.45286e-136	-4.42472	2.15712e-126	2.76598e-127	-4.32579	4.69009e-56	7.97953e-57	-2.19513	3.24785e-30	1.4463e-30
CL15432.Contig3_All	4.7122	0	0	4.7781	0	0	4.67165	0	0	3.50257	1.92784e-187	1.66084e-188
CL15509.Contig15_All	5.10783	0	0	3.74746	4.60883e-201	3.73242e-202	5.53773	0	0	3.92475	1.77969e-186	1.54053e-187
CL15509.Contig23_All	4.76489	0	0	3.91913	0	0	4.71495	0	0	3.70443	0	0
CL15509.Contig26_All	4.37779	0	0	3.0488	0	0	4.77251	0	0	3.29605	0	0
CL15509.Contig6_All	4.90256	0	0	3.66331	0	0	4.95239	0	0	3.58201	0	0
CL15602.Contig9_All	-3.5023	2.98079e-168	1.91656e-169	-4.60776	7.73148e-197	6.4143e-198	-3.92247	2.05983e-190	1.13254e-191	-4.08013	1.20592e-189	1.02664e-190
CL15614.Contig11_All	5.39693	0	0	4.86134	4.80486e-214	3.64081e-215	5.54693	0	0	4.30929	1.17422e-162	1.15916e-163
CL15614.Contig3_All	5.37447	0	0	5.67144	0	0	5.98882	0	0	5.9129	0	0
CL15614.Contig6_All	4.46375	6.21032e-304	2.12651e-305	4.74402	0	0	4.55843	0	0	4.55097	0	0
CL15628.Contig2_All	-4.34821	0	0	-5.27706	0	0	-5.12176	2.66499e-300	9.03598e-302	-5.3043	7.48935e-294	4.07084e-295
CL15653.Contig13_All	4.77974	0	0	5.42566	0	0	4.90855	0	0	6.15146	0	0
CL15653.Contig4_All	4.94776	5.90945e-175	3.66818e-176	6.20625	0	0	4.44912	3.53434e-173	2.12548e-174	5.71647	0	0
CL15653.Contig7_All	4.34865	0	0	5.10852	0	0	4.35821	0	0	5.31343	0	0
CL15653.Contig9_All	4.30237	2.94722e-180	1.77063e-181	4.95506	1.17926e-296	6.42842e-298	4.85972	2.18143e-196	1.15654e-197	5.38881	2.23166e-281	1.25984e-282
CL15661.Contig1_All	4.53243	9.65277e-27	3.17867e-27	3.36455	7.13502e-11	6.78952e-11	3.52953	1.21756e-14	6.03151e-15	4.38945	2.66554e-28	1.24868e-28
CL15684.Contig1_All	-11.3002	4.31528e-171	2.74072e-172	-7.42941	7.14264e-280	4.12318e-281	-6.41923	3.33298e-98	3.41826e-99	-5.98275	1.36052e-96	2.21324e-97
CL15691.Contig3_All	-3.02785	1.36981e-44	2.97532e-45	-7.08547	4.87712e-59	1.25878e-59	-3.33188	5.4605e-60	8.76758e-61	-5.16946	4.81103e-74	9.96795e-75
CL15745.Contig1_All	-8.99184	0	0	-8.32698	0	0	-7.3799	4.73473e-148	3.30298e-149	-8.29409	1.26396e-132	1.5184e-133
CL15772.Contig4_All	-4.87599	0	0	-4.69294	0	0	-5.78025	0	0	-4.58496	0	0
CL158.Contig1_All	5.40485	0	0	6.215	0	0	4.50164	8.10258e-205	4.11481e-206	5.46805	0	0
CL158.Contig5_All	5.05121	0	0	6.13224	0	0	5.14804	5.4949e-206	2.77299e-207	6.16487	0	0
CL15814.Contig10_All	4.54458	8.76207e-193	4.8887e-194	4.51246	1.29668e-186	1.13561e-187	5.61618	7.09216e-275	2.70125e-276	5.55674	2.85981e-256	1.78023e-257
CL15855.Contig10_All	5.98159	3.11701e-111	2.98532e-112	6.73289	1.14891e-180	1.04052e-181	5.88605	1.42834e-92	1.54212e-93	6.50682	8.27723e-136	9.72148e-137
CL15855.Contig5_All	6.99564	5.17923e-107	5.15435e-108	7.67866	1.70055e-161	1.7307e-162	6.88381	2.48252e-115	2.19667e-116	7.08123	5.60251e-127	7.03691e-128
CL15855.Contig7_All	7.02154	0	0	7.66144	0	0	6.17774	0	0	6.07375	0	0
CL15855.Contig8_All	7.70327	0	0	8.61496	0	0	7.01771	0	0	6.88593	0	0
CL15899.Contig39_All	3.93236	1.51038e-168	9.7014e-170	6.53847	0	0	4.49348	1.27896e-185	7.20171e-187	6.97342	0	0
CL15908.Contig7_All	6.66938	6.4028e-300	2.23221e-301	6.90287	0	0	5.95383	3.98907e-304	1.33513e-305	6.23963	0	0
CL1592.Contig12_All	3.29263	3.6156e-54	6.62948e-55	4.76197	9.13986e-184	8.12504e-185	4.00289	4.08135e-103	3.98838e-104	4.21571	1.46065e-119	1.94551e-120
CL15928.Contig12_All	2.82604	0	0	4.52641	0	0	2.85463	0	0	4.50915	0	0
CL15928.Contig13_All	2.93022	0	0	4.71055	0	0	2.99434	0	0	4.94368	0	0
CL15928.Contig29_All	2.11495	1.44275e-100	1.5217e-101	4.54268	0	0	2.75173	1.42277e-153	9.58364e-155	4.86198	0	0
CL15992.Contig2_All	-2.82251	8.82961e-70	1.29267e-70	-4.05323	7.333e-93	1.25149e-93	-3.16462	1.83031e-88	2.05788e-89	-4.03945	2.44919e-103	3.73261e-104
CL16011.Contig6_All	-4.20569	0	0	-4.5481	0	0	-2.66237	0	0	-4.07395	0	0
CL16032.Contig10_All	4.04413	1.47356e-114	1.37106e-115	5.36729	0	0	6.90791	6.15769e-137	4.64207e-138	8.02752	9.29901e-264	5.6438e-265
CL16038.Contig12_All	3.00711	0	0	4.64127	0	0	2.489	1.17732e-298	4.0136e-300	4.2011	0	0
CL16038.Contig3_All	2.9741	1.08752e-83	1.34638e-84	4.24054	4.59275e-259	2.87925e-260	3.39144	7.44829e-87	8.53446e-88	4.61895	2.42659e-237	1.64596e-238
CL16040.Contig10_All	4.66361	0	0	4.34362	1.15557e-281	6.63256e-283	4.4751	0	0	4.11758	4.39846e-285	2.45453e-286
CL16040.Contig11_All	5.64666	6.76678e-230	3.12592e-231	5.40546	1.5142e-192	1.28213e-193	4.52825	3.56714e-202	1.83909e-203	4.15649	5.60059e-146	6.14898e-147
CL16040.Contig4_All	4.52224	3.52852e-105	3.56061e-106	4.90276	1.3063e-139	1.52914e-140	5.64503	4.16844e-199	2.1848e-200	4.89509	7.10875e-113	9.94975e-114
CL16040.Contig6_All	4.62151	1.20185e-188	6.86086e-190	4.41479	2.73187e-159	2.81576e-160	5.76261	7.86207e-220	3.74444e-221	5.51749	3.40472e-180	3.04954e-181
CL16040.Contig8_All	5.38591	2.87923e-290	1.03863e-291	5.27871	1.07746e-266	6.52386e-268	4.4282	2.29973e-270	8.90981e-272	4.1884	1.33838e-216	9.96411e-218
CL16040.Contig9_All	4.13247	2.08466e-149	1.50707e-150	3.77583	7.63544e-110	1.12409e-110	4.29098	8.91502e-194	4.80137e-195	3.65082	7.11654e-110	1.021e-110
CL16052.Contig14_All	4.7786	0	0	5.53976	0	0	3.44154	0	0	4.27736	0	0
CL16052.Contig18_All	5.63225	0	0	6.06311	0	0	5.03499	0	0	3.85477	1.77093e-281	9.99361e-283
CL16052.Contig19_All	4.49171	1.08192e-232	4.91832e-234	5.49382	0	0	3.8438	5.08938e-197	2.69142e-198	4.49218	0	0
CL16052.Contig21_All	5.7148	0	0	6.29715	0	0	3.96815	0	0	4.25967	0	0
CL16052.Contig3_All	3.55497	0	0	4.41998	0	0	3.6636	0	0	4.35542	0	0
CL16052.Contig4_All	3.1515	0	0	4.1961	0	0	3.15718	0	0	4.02045	0	0
CL16052.Contig7_All	3.89944	0	0	4.73443	0	0	3.52359	0	0	4.16048	0	0
CL16052.Contig9_All	4.46013	1.64203e-220	8.00154e-222	5.19424	0	0	4.28396	5.75881e-257	2.35105e-258	4.09915	1.04759e-214	7.88301e-216
CL16062.Contig3_All	-11.029	1.56108e-148	1.13366e-149	-9.44846	8.57791e-187	7.50002e-188	-10.2234	1.28035e-95	1.34408e-96	-10.1376	2.77706e-94	4.61372e-95
CL16077.Contig15_All	5.04103	0	0	5.57194	0	0	6.2906	0	0	6.73331	0	0
CL16099.Contig18_All	-2.37054	8.73853e-41	2.04325e-41	-4.28442	2.8471e-67	6.52659e-68	-3.56015	1.07691e-66	1.57016e-67	-4.83027	9.26697e-77	1.86069e-77
CL16107.Contig1_All	3.10476	3.23064e-49	6.44769e-50	4.25825	1.28349e-134	1.5577e-135	4.70912	6.05779e-70	8.45395e-71	5.4453	1.67862e-116	2.28376e-117
CL16107.Contig2_All	3.19458	7.47338e-155	5.23044e-156	4.10199	0	0	3.67201	7.0244e-237	3.119e-238	4.05477	0	0
CL16110.Contig13_All	8.39143	3.12942e-136	2.46296e-137	9.15158	1.36332e-208	1.05972e-209	6.85922	8.84122e-123	7.38074e-124	8.32693	1.02792e-290	5.63394e-292
CL16133.Contig20_All	3.9466	2.27826e-294	8.08799e-296	4.80725	0	0	4.18874	0	0	4.42002	0	0
CL16138.Contig1_All	9.92887	0	0	9.2014	0	0	9.95853	0	0	8.12756	1.1634e-162	1.14823e-163
CL16138.Contig6_All	5.73941	0	0	5.84283	0	0	5.36927	0	0	4.49216	0	0
CL16175.Contig2_All	-3.81085	1.11296e-125	9.48915e-127	-5.58578	1.01331e-144	1.14818e-145	-2.07544	3.69734e-44	7.718e-45	-5.17835	8.67975e-90	1.51412e-90
CL16197.Contig17_All	-2.98037	2.01362e-167	1.30194e-168	-4.04301	3.10378e-211	2.38573e-212	-3.05074	6.24993e-147	4.40408e-148	-5.78174	1.17731e-198	9.54929e-200
CL16197.Contig26_All	-3.6094	0	0	-5.06908	0	0	-3.80832	0	0	-5.50155	0	0
CL1623.Contig2_All	-4.81459	1.54301e-207	7.97571e-209	-4.27247	8.1444e-196	6.7854e-197	-4.9484	3.47893e-306	1.15854e-307	-5.07477	1.45572e-299	7.7583e-301
CL16243.Contig1_All	4.98543	2.6739e-148	1.94398e-149	4.92955	2.8723e-141	3.32621e-142	4.69168	4.57448e-90	5.05796e-91	5.29251	1.40446e-136	1.6398e-137
CL16243.Contig2_All	6.42321	8.22583e-266	3.28072e-267	6.20498	2.05391e-228	1.44926e-229	5.91101	5.5761e-209	2.7737e-210	5.99275	9.20029e-215	6.92116e-216
CL16257.Contig2_All	4.10701	0	0	5.25953	0	0	3.64679	0	0	4.85989	0	0
CL16259.Contig11_All	4.09427	0	0	3.58115	0	0	4.66332	0	0	3.97309	0	0
CL16259.Contig12_All	4.62785	7.09914e-86	8.62177e-87	3.48115	1.84551e-33	7.71825e-34	10.6869	8.11552e-122	6.82535e-123	8.77946	2.4517e-42	8.28792e-43
CL16259.Contig14_All	4.52547	0	0	3.91524	0	0	4.91232	0	0	4.04636	0	0
CL16260.Contig18_All	4.12617	0	0	4.12278	0	0	4.05183	0	0	3.79269	0	0
CL16261.Contig4_All	5.35083	0	0	5.00016	0	0	5.48129	0	0	4.24572	1.31577e-240	8.77405e-242
CL16261.Contig7_All	5.95178	4.80065e-287	1.75451e-288	5.52418	6.08179e-212	4.65724e-213	5.574	2.73834e-291	9.68018e-293	4.63524	3.97935e-142	4.47572e-143
CL16261.Contig8_All	5.7435	0	0	5.2559	2.30357e-273	1.36204e-274	5.98155	0	0	5.15006	1.30729e-201	1.04536e-202
CL16322.Contig10_All	3.53046	0	0	4.26427	0	0	3.79039	0	0	4.13037	0	0
CL16322.Contig14_All	11.2143	2.03873e-158	1.39719e-159	11.8668	3.32189e-220	2.43772e-221	8.27412	2.38226e-222	1.12019e-223	8.90679	0	0
CL16322.Contig15_All	6.18074	3.69179e-254	1.53519e-255	7.29616	0	0	5.93256	9.83756e-279	3.67258e-280	6.28242	0	0
CL16322.Contig16_All	8.25399	2.55084e-170	1.62384e-171	8.77475	2.25737e-228	1.59376e-229	6.85421	0	0	5.73901	1.28621e-149	1.38378e-150
CL16322.Contig19_All	4.41234	6.47427e-258	2.65837e-259	5.69635	0	0	5.93821	0	0	6.59761	0	0
CL16322.Contig20_All	4.26083	2.1749e-254	9.03336e-256	5.33496	0	0	4.63172	0	0	5.2032	0	0
CL16366.Contig16_All	3.26906	0	0	4.96412	0	0	3.32716	0	0	4.97683	0	0
CL16366.Contig18_All	5.77797	1.82099e-210	9.25776e-212	7.38151	0	0	5.33862	2.05411e-227	9.445e-229	6.61952	0	0
CL16366.Contig2_All	2.90241	3.50527e-110	3.38411e-111	4.35713	0	0	2.61393	4.30998e-101	4.2849e-102	4.40289	0	0
CL16366.Contig4_All	3.42545	1.04272e-95	1.1482e-96	4.82239	1.3885e-302	7.4289e-304	3.78454	6.14697e-111	5.62912e-112	5.53657	0	0
CL16366.Contig5_All	4.59996	3.29798e-277	1.26033e-278	6.33498	0	0	4.50269	1.17601e-245	5.04204e-247	6.46235	0	0
CL16366.Contig6_All	3.28269	2.12856e-134	1.69857e-135	4.88735	0	0	3.89215	4.46566e-193	2.41707e-194	5.58403	0	0
CL16366.Contig8_All	4.22472	2.32277e-87	2.77462e-88	6.04285	0	0	3.45927	7.68783e-75	1.01077e-75	5.07723	5.0519e-271	2.96997e-272
CL16375.Contig20_All	3.66285	4.71206e-161	3.17611e-162	4.35715	1.16018e-286	6.54668e-288	4.02744	5.45117e-242	2.36644e-243	4.02569	6.816e-235	4.67196e-236
CL16375.Contig32_All	3.80824	0	0	4.56102	0	0	3.37161	1.78478e-252	7.42428e-254	4.39295	0	0
CL16408.Contig1_All	-5.30738	0	0	-8.60615	0	0	-5.21583	0	0	-6.09786	1.0891e-305	5.68186e-307
CL16408.Contig4_All	-4.53977	1.6213e-272	6.30186e-274	-5.36664	1.10926e-283	6.32334e-285	-4.22759	2.1412e-202	1.10285e-203	-4.31715	6.29544e-199	5.09948e-200
CL16408.Contig5_All	-4.88826	0	0	-7.12356	0	0	-4.44177	1.27585e-275	4.83587e-277	-6.9261	2.53164e-275	1.46533e-276
CL16416.Contig10_All	12.7939	0	0	11.9749	1.02813e-232	7.12754e-234	8.91454	0	0	6.99255	3.07139e-206	2.40287e-207
CL16416.Contig11_All	6.3532	7.01335e-216	3.48066e-217	5.50192	2.74097e-120	3.68459e-121	6.51294	2.27083e-226	1.04987e-227	4.84791	1.62679e-69	3.56935e-70
CL16416.Contig12_All	5.06156	0	0	3.88628	1.16255e-136	1.39057e-137	5.23612	0	0	2.92946	1.56525e-58	4.02069e-59
CL16416.Contig1_All	5.78429	0	0	4.83827	1.56667e-185	1.38046e-186	5.55045	0	0	3.74358	3.22032e-88	5.70258e-89
CL16416.Contig2_All	4.7238	5.28726e-141	4.02638e-142	4.25726	3.26146e-97	5.33975e-98	4.83526	1.44506e-138	1.077e-139	3.33271	3.49213e-39	1.25929e-39
CL16437.Contig14_All	-4.53031	0	0	-3.57369	0	0	-4.00311	0	0	-2.73385	0	0
CL16437.Contig17_All	-4.08287	0	0	-4.07664	0	0	-4.09779	0	0	-3.07623	0	0
CL16437.Contig1_All	-5.35608	1.2956e-225	6.13545e-227	-4.15301	2.16097e-204	1.71624e-205	-5.38317	1.02773e-193	5.53681e-195	-3.57706	8.82104e-156	9.10856e-157
CL16437.Contig4_All	-4.68885	1.36445e-279	5.14066e-281	-4.43759	3.77544e-271	2.2502e-272	-4.91133	1.02304e-166	6.3688e-168	-2.19228	1.22331e-83	2.27051e-84
CL16437.Contig8_All	-4.72039	0	0	-3.83207	0	0	-3.34197	0	0	-4.42438	0	0
CL16445.Contig3_All	-4.82951	3.69208e-155	2.57856e-156	-5.03965	6.01485e-156	6.32595e-157	-6.0654	6.95984e-143	5.0364e-144	-5.12786	1.67612e-137	1.9432e-138
CL16461.Contig1_All	8.3674	2.03412e-72	2.87321e-73	7.52645	3.61629e-44	1.20083e-44	5.83284	8.16406e-46	1.65224e-46	6.0315	5.29923e-51	1.53602e-51
CL16461.Contig2_All	6.91641	4.6841e-143	3.51497e-144	6.1177	6.94735e-85	1.28987e-85	5.90735	1.04257e-64	1.56649e-65	6.01367	1.06049e-67	2.386e-68
CL16461.Contig3_All	5.09532	0	0	4.06638	3.37621e-138	3.99321e-139	4.36619	1.6403e-165	1.02694e-166	4.23901	2.48897e-145	2.74506e-146
CL16487.Contig2_All	5.75424	9.40543e-124	8.12986e-125	6.61932	2.42439e-218	1.79659e-219	4.44293	2.5402e-69	3.57612e-70	5.29004	4.63516e-127	5.81788e-128
CL16487.Contig7_All	5.07522	0	0	6.23839	0	0	4.29024	0	0	5.50387	0	0
CL16494.Contig12_All	5.1227	2.97724e-52	5.64303e-53	7.40171	1.30309e-233	8.99344e-235	4.39917	1.58683e-51	2.89458e-52	6.14733	6.33389e-176	5.82246e-177
CL16494.Contig20_All	6.68897	0	0	6.75305	0	0	6.02152	0	0	6.22806	0	0
CL16494.Contig24_All	5.73006	0	0	4.70404	1.07525e-207	8.40448e-209	5.39142	0	0	5.08073	0	0
CL16494.Contig26_All	3.92374	1.09704e-72	1.5467e-73	5.51754	1.38157e-244	9.13941e-246	3.6004	4.85275e-26	1.56291e-26	6.41062	1.98677e-202	1.58441e-203
CL16494.Contig30_All	8.591	0	0	8.70427	0	0	8.51677	0	0	7.85986	0	0
CL16494.Contig33_All	6.53983	0	0	7.17404	0	0	7.12894	0	0	7.68236	0	0
CL16494.Contig39_All	3.1355	9.51068e-53	1.7888e-53	5.10918	1.13971e-269	6.83038e-271	3.25984	4.99156e-39	1.15387e-39	5.39705	8.51509e-212	6.50332e-213
CL16494.Contig43_All	3.64229	1.57622e-63	2.51175e-64	5.98555	0	0	3.692	8.17482e-67	1.18889e-67	5.43362	1.89068e-253	1.19003e-254
CL16494.Contig47_All	3.31334	1.63092e-102	1.68576e-103	5.45678	0	0	3.38673	7.29078e-87	8.35153e-88	5.42857	0	0
CL16494.Contig54_All	3.39578	2.07215e-79	2.69381e-80	5.58183	0	0	3.33335	6.94483e-75	9.12621e-76	5.00394	7.96485e-289	4.39304e-290
CL16494.Contig5_All	5.73344	0	0	6.54079	0	0	6.11631	3.72348e-237	1.65081e-238	7.43944	0	0
CL16494.Contig61_All	12.8614	0	0	13.1089	0	0	12.9701	0	0	12.2572	7.17712e-267	4.30785e-268
CL16494.Contig62_All	4.78637	0	0	5.19133	0	0	5.15525	0	0	5.34153	0	0
CL16505.Contig2_All	6.73171	1.60388e-104	1.62948e-105	8.17346	3.50764e-250	2.27414e-251	7.40986	9.06575e-89	1.01579e-89	9.09455	6.05232e-231	4.2349e-232
CL16512.Contig6_All	3.76705	0	0	4.137	0	0	4.08076	0	0	3.01961	1.34361e-238	9.04984e-240
CL16519.Contig11_All	4.65541	0	0	4.93102	0	0	4.69847	0	0	5.01769	0	0
CL16519.Contig12_All	4.00814	0	0	4.29815	0	0	4.25371	0	0	4.24507	0	0
CL16519.Contig13_All	3.90826	4.06021e-155	2.83766e-156	4.2416	3.85107e-203	3.0728e-204	4.50445	2.43701e-199	1.27526e-200	3.98246	6.08925e-127	7.65618e-128
CL16519.Contig15_All	4.2886	0	0	4.44693	0	0	4.45647	0	0	4.41666	0	0
CL16519.Contig17_All	4.79248	0	0	4.97954	0	0	4.90011	0	0	5.00917	0	0
CL16519.Contig18_All	5.34476	0	0	5.64698	0	0	6.27311	0	0	5.33032	5.92877e-218	4.39852e-219
CL16519.Contig20_All	4.89014	3.33991e-272	1.30038e-273	5.11564	0	0	5.66417	0	0	4.56842	1.39051e-181	1.23553e-182
CL16519.Contig22_All	4.30161	0	0	4.47732	0	0	4.52034	0	0	4.56593	0	0
CL16519.Contig24_All	3.83346	0	0	4.11227	0	0	4.25474	0	0	3.80561	0	0
CL16519.Contig27_All	5.13384	0	0	5.6127	0	0	5.58615	0	0	4.29297	4.98241e-176	4.57365e-177
CL16519.Contig5_All	4.49356	0	0	4.61068	0	0	4.42285	0	0	4.33907	0	0
CL16519.Contig7_All	5.4981	0	0	2.65743	4.95009e-51	1.4569e-51	4.69016	0	0	2.71585	1.37353e-86	2.47622e-87
CL16519.Contig8_All	4.45234	0	0	4.64373	0	0	4.61216	0	0	4.55964	0	0
CL16523.Contig1_All	4.55237	0	0	3.20811	1.25004e-108	1.85345e-109	4.72329	2.60947e-290	9.24652e-292	3.69024	3.10767e-121	4.07876e-122
CL16535.Contig19_All	-9.25774	1.69555e-57	2.95476e-58	-1.91357	6.67736e-32	2.90112e-32	-5.01617	4.21358e-66	6.19868e-67	-1.04583	1.86642e-12	1.59215e-12
CL16535.Contig35_All	-5.10609	5.46774e-200	2.93979e-201	-2.42006	9.22103e-114	1.31497e-114	-4.70302	9.82506e-158	6.43823e-159	-2.19932	1.25009e-80	2.40024e-81
CL16545.Contig8_All	10.9329	9.53123e-137	7.46555e-138	12.1672	1.13163e-256	7.1573e-258	11.3213	8.20878e-170	5.0193e-171	12.0728	5.46942e-243	3.60109e-244
CL16567.Contig33_All	4.22683	1.24632e-166	8.10314e-168	5.31444	0	0	4.65787	8.45243e-155	5.64664e-156	5.47669	2.88729e-275	1.67243e-276
CL16567.Contig3_All	5.23327	0	0	5.22401	0	0	4.43536	1.50685e-231	6.84261e-233	3.901	3.32416e-145	3.66907e-146
CL16589.Contig9_All	-3.17282	0	0	-4.37773	0	0	-3.33505	0	0	-4.13486	0	0
CL16597.Contig6_All	-5.44649	0	0	-5.74391	0	0	-2.25971	2.26174e-187	1.25913e-188	-4.23072	0	0
CL16610.Contig2_All	4.39849	4.07565e-187	2.34327e-188	3.95384	4.17219e-129	5.25096e-130	4.93635	9.19329e-210	4.56373e-211	4.30419	4.06571e-125	5.18491e-126
CL16638.Contig2_All	-5.11416	2.40475e-167	1.55719e-168	-5.88195	2.12708e-168	2.07189e-169	-4.54301	3.3826e-165	2.12114e-166	-6.43314	2.83037e-167	2.72611e-168
CL16638.Contig3_All	-4.18055	1.03387e-150	7.42175e-152	-4.84755	1.41664e-159	1.45723e-160	-4.79812	1.89712e-164	1.19314e-165	-5.20291	2.05715e-163	2.0192e-164
CL16658.Contig5_All	3.48096	1.41088e-181	8.41402e-183	4.24659	0	0	3.51655	2.25227e-226	1.04091e-227	4.04476	0	0
CL16681.Contig9_All	4.07931	3.67599e-289	1.33265e-290	4.59246	0	0	4.11841	5.38924e-214	2.62554e-215	4.29837	5.44176e-241	3.61936e-242
CL16695.Contig13_All	-2.29581	4.07405e-59	6.9238e-60	-6.74601	2.80763e-107	4.2086e-108	-2.32974	4.81784e-54	8.45418e-55	-4.75947	1.57711e-93	2.64266e-94
CL16695.Contig7_All	-2.553	1.62187e-77	2.15723e-78	-5.77791	4.83844e-128	6.13534e-129	-2.3338	5.27183e-63	8.09988e-64	-5.94694	1.13269e-112	1.58757e-113
CL16705.Contig1_All	-6.98597	2.62118e-159	1.78735e-160	-5.59997	3.04109e-164	3.03862e-165	-5.85525	1.30315e-96	1.35466e-97	-7.57679	7.50412e-87	1.34913e-87
CL16720.Contig6_All	-3.20698	9.95601e-97	1.0859e-97	-5.49666	3.49615e-127	4.46063e-128	-3.92985	2.04229e-93	2.18989e-94	-4.89777	7.60228e-101	1.1836e-101
CL16744.Contig11_All	7.44947	0	0	5.9069	0	0	8.4152	0	0	5.36881	1.24179e-241	8.22704e-243
CL16744.Contig12_All	6.50767	0	0	4.82608	0	0	9.03702	0	0	6.05195	2.26148e-281	1.27717e-282
CL16744.Contig1_All	6.91093	1.50651e-196	8.25512e-198	4.34444	5.17809e-33	2.1869e-33	7.62246	2.8801e-272	1.10664e-273	3.38197	1.5382e-13	1.2413e-13
CL16744.Contig2_All	7.25987	0	0	5.93486	0	0	7.93684	0	0	6.03191	6.07588e-91	1.04583e-91
CL16744.Contig3_All	7.27287	0	0	5.50916	5.02104e-205	3.97632e-206	7.9963	0	0	4.68696	9.23966e-95	1.52805e-95
CL16744.Contig6_All	7.91363	0	0	6.6236	0	0	7.87651	0	0	5.05985	0	0
CL16744.Contig7_All	6.72441	0	0	4.31129	1.95825e-80	3.81971e-81	6.9129	0	0	3.2202	5.21372e-37	1.97281e-37
CL16744.Contig9_All	6.80944	0	0	4.30594	0	0	7.74837	0	0	3.81535	2.31643e-184	2.02317e-185
CL1676.Contig20_All	3.94217	1.46324e-219	7.15904e-221	4.11822	1.50804e-252	9.68091e-254	4.05513	6.44071e-286	2.33523e-287	4.05184	3.88873e-277	2.23484e-278
CL1676.Contig21_All	4.09718	8.39024e-273	3.25848e-274	4.76572	0	0	6.24285	0	0	6.28902	0	0
CL16767.Contig14_All	-1.72171	4.09607e-107	4.0697e-108	-4.20766	2.92682e-266	1.77456e-267	-1.4994	1.17331e-81	1.42382e-82	-4.19563	1.64201e-241	1.08856e-242
CL16769.Contig6_All	5.7414	0	0	4.5661	9.67508e-206	7.6381e-207	5.34559	0	0	3.61147	2.10234e-107	3.08123e-108
CL16774.Contig9_All	-6.67546	2.8208e-25	9.69854e-26	-3.06574	4.74204e-19	3.06038e-19	-2.99151	1.22759e-14	6.08245e-15	-4.23052	2.68044e-18	1.74585e-18
CL16779.Contig3_All	5.12112	0	0	4.4838	2.29643e-285	1.30009e-286	7.71171	0	0	6.73781	4.72233e-238	3.18989e-239
CL1679.Contig1_All	-4.23033	0	0	-2.97959	0	0	-5.33389	4.62217e-171	2.8084e-172	-1.6171	1.76146e-56	4.67253e-57
CL1679.Contig4_All	-5.7926	0	0	-4.82189	0	0	-6.33898	0	0	-3.05737	0	0
CL1679.Contig5_All	-5.53986	0	0	-4.84476	0	0	-5.66356	0	0	-4.253	0	0
CL16830.Contig10_All	3.88222	2.04479e-175	1.26425e-176	5.23073	0	0	4.5198	3.58446e-251	1.5055e-252	4.99154	0	0
CL16830.Contig11_All	5.24253	0	0	5.04305	6.72963e-277	3.9319e-278	5.58844	0	0	5.39672	0	0
CL16830.Contig12_All	8.04752	0	0	9.02942	0	0	7.74258	0	0	8.18291	0	0
CL16830.Contig1_All	7.13824	7.26474e-180	4.37165e-181	7.14476	2.82911e-179	2.58493e-180	6.06097	1.95718e-170	1.19311e-171	5.63619	4.36784e-124	5.61084e-125
CL16830.Contig2_All	4.72101	3.04077e-62	4.93504e-63	5.46637	2.55742e-106	3.86357e-107	5.5136	1.2606e-73	1.68344e-74	6.30249	4.23574e-122	5.53276e-123
CL16830.Contig7_All	6.72739	9.40306e-216	4.66973e-217	7.79544	0	0	6.69505	2.2769e-236	1.01406e-237	7.28583	0	0
CL16830.Contig8_All	4.89068	1.98819e-263	8.00106e-265	6.5428	0	0	4.95513	1.77807e-271	6.85889e-273	6.0724	0	0
CL16830.Contig9_All	6.6934	0	0	7.86566	0	0	6.6363	0	0	6.91071	0	0
CL16834.Contig5_All	6.13204	0	0	4.79166	3.42452e-128	4.3382e-129	4.65121	4.91144e-238	2.16595e-239	3.01662	2.07907e-56	5.52449e-57
CL16842.Contig22_All	-0.991177	4.49301e-26	1.50953e-26	-10.3594	2.17625e-105	3.31822e-106	-0.92989	3.67655e-22	1.33895e-22	-4.31596	9.47151e-136	1.11262e-136
CL16842.Contig32_All	3.53527	0	0	4.80588	0	0	3.27575	0	0	4.17928	0	0
CL16842.Contig38_All	4.59228	0	0	5.1869	0	0	4.70436	0	0	4.20853	0	0
CL16883.Contig5_All	3.54214	0	0	4.71061	0	0	2.82793	0	0	4.17214	0	0
CL16901.Contig34_All	2.69746	2.24061e-108	2.19981e-109	4.81922	0	0	3.70284	6.85426e-193	3.71338e-194	5.47686	0	0
CL16904.Contig1_All	3.58008	1.76831e-80	2.267e-81	4.84261	6.03599e-224	4.35606e-225	4.12709	1.78133e-115	1.57442e-116	4.63963	7.1305e-169	6.80306e-170
CL16904.Contig21_All	4.44098	4.08699e-229	1.89868e-230	5.69587	0	0	2.74538	9.07056e-170	5.54929e-171	4.42048	0	0
CL16904.Contig6_All	9.1561	1.11711e-52	2.10311e-53	12.1109	2.02567e-249	1.31875e-250	9.52127	3.3823e-65	5.03939e-66	11.6254	3.01178e-193	2.52105e-194
CL16904.Contig8_All	4.48151	3.77134e-121	3.33141e-122	6.10706	0	0	3.73204	1.15492e-137	8.66384e-139	5.10398	0	0
CL16933.Contig1_All	-3.13035	4.27823e-101	4.49065e-102	-4.91183	7.12858e-133	8.75148e-134	-3.61597	1.67105e-160	1.07762e-161	-6.42454	6.7708e-186	5.87115e-187
CL16941.Contig11_All	-4.73197	6.94651e-303	2.3945e-304	-11.3316	1.32651e-175	1.23634e-176	-3.70288	0	0	-11.7869	1.15632e-223	8.32854e-225
CL16946.Contig4_All	6.72888	0	0	6.46512	0	0	6.66379	0	0	6.09406	0	0
CL16946.Contig7_All	7.01261	2.18731e-202	1.16208e-203	7.2554	1.12946e-233	7.78579e-235	7.53902	9.16168e-228	4.20801e-229	8.01865	2.49407e-295	1.35242e-296
CL16946.Contig8_All	7.43121	0	0	7.61678	0	0	7.17912	0	0	7.09287	0	0
CL16983.Contig15_All	3.56645	0	0	4.23902	0	0	4.04611	0	0	3.96452	0	0
CL16983.Contig3_All	3.54797	6.20154e-130	5.10595e-131	4.16724	1.38806e-219	1.02204e-220	4.07964	5.8069e-274	2.22246e-275	4.35106	0	0
CL16983.Contig8_All	3.37907	0	0	4.12301	0	0	4.12642	0	0	4.27484	0	0
CL16983.Contig9_All	2.845	0	0	4.09058	0	0	3.58031	0	0	4.03325	0	0
CL17011.Contig10_All	5.44972	1.37383e-107	1.3569e-108	3.57089	3.43786e-25	1.79211e-25	8.20689	9.28295e-84	1.10124e-84	5.58152	1.58433e-16	1.11037e-16
CL17011.Contig20_All	4.30238	0	0	2.97636	4.26044e-177	3.94451e-178	4.98005	0	0	2.41292	8.37449e-67	1.90646e-67
CL17025.Contig11_All	4.08538	3.85716e-195	2.12872e-196	5.23116	0	0	4.39871	1.87474e-236	8.34318e-238	5.66714	0	0
CL17025.Contig1_All	3.25686	4.64383e-57	8.14273e-58	4.58062	2.24539e-174	2.10988e-175	2.90119	6.02414e-58	9.969e-59	4.64421	2.71374e-259	1.66934e-260
CL17025.Contig21_All	5.13054	5.25056e-169	3.36737e-170	6.46244	0	0	4.58999	2.55739e-129	2.04045e-130	6.26937	0	0
CL17025.Contig3_All	4.15072	3.84998e-119	3.45438e-120	5.70417	0	0	3.91941	2.3415e-125	1.91696e-126	5.60548	0	0
CL17025.Contig8_All	4.62158	4.31837e-99	4.61046e-100	5.91617	2.3346e-250	1.51121e-251	5.52669	2.05491e-113	1.84936e-114	6.33117	2.45944e-190	2.08584e-191
CL17041.Contig13_All	-4.68491	7.9794e-243	3.46558e-244	-3.0397	8.57063e-180	7.80441e-181	-4.60695	2.30286e-197	1.21628e-198	-1.89108	9.76447e-84	1.81042e-84
CL1713.Contig5_All	8.33949	0	0	5.45004	2.00438e-59	5.1419e-60	7.4243	0	0	3.67167	5.93379e-23	3.26998e-23
CL1713.Contig8_All	8.68206	1.86335e-188	1.06523e-189	4.61462	1.96389e-14	1.54001e-14	6.80369	4.18333e-166	2.61272e-167	2.61301	3.68261e-07	4.47237e-07
CL1752.Contig14_All	3.97411	0	0	4.59841	0	0	4.41685	0	0	3.97614	0	0
CL1851.Contig7_All	-4.36059	2.85755e-77	3.80828e-78	-5.87388	2.22088e-82	4.23272e-83	-5.16491	5.85849e-75	7.6888e-76	-4.46556	1.21651e-69	2.666e-70
CL1870.Contig3_All	7.40697	1.33462e-74	1.83781e-75	7.45961	1.46565e-76	2.99777e-77	7.39394	5.01061e-75	6.5693e-76	6.30123	3.65674e-37	1.3775e-37
CL1894.Contig29_All	5.17773	0	0	4.11194	1.18287e-241	7.91028e-243	4.23392	0	0	3.34432	2.35416e-168	2.25471e-169
CL1904.Contig12_All	-4.35478	5.7184e-72	8.12216e-73	-4.43088	3.85012e-72	8.29999e-73	-3.11292	8.59287e-40	1.95649e-40	-5.04907	9.96236e-52	2.8506e-52
CL1904.Contig4_All	-5.30502	0	0	-5.39623	0	0	-3.73046	6.61838e-201	3.43887e-202	-4.65617	1.30081e-220	9.50433e-222
CL1904.Contig7_All	-4.32385	1.82275e-184	1.06437e-185	-5.97702	3.48513e-197	2.88564e-198	-4.03668	2.29953e-99	2.3294e-100	-4.77364	1.1715e-104	1.76208e-105
CL1922.Contig59_All	-10.6897	2.86859e-124	2.47017e-125	-10.6649	6.69315e-124	8.7478e-125	-10.5231	3.66354e-112	3.32783e-113	-10.4373	1.31692e-110	1.87854e-111
CL196.Contig12_All	-2.80869	2.67467e-129	2.21046e-130	-10.6388	3.33437e-122	4.4184e-123	-3.23828	6.00565e-115	5.32926e-116	-6.533	6.83244e-145	7.56203e-146
CL1983.Contig9_All	8.23013	0	0	9.07886	0	0	7.39753	0	0	8.74945	0	0
CL1998.Contig14_All	4.22279	0	0	2.93242	1.94852e-119	2.63458e-120	4.37885	0	0	2.58019	1.54973e-75	3.15188e-76
CL1998.Contig20_All	4.67937	0	0	3.2094	0	0	4.55591	0	0	2.79347	1.24269e-299	6.61754e-301
CL1998.Contig2_All	4.80724	2.93626e-203	1.55134e-204	3.94486	1.65848e-101	2.61383e-102	4.57644	1.44938e-175	8.58239e-177	3.44247	3.68942e-66	8.47002e-67
CL1998.Contig5_All	7.57957	0	0	6.56481	0	0	6.2268	0	0	5.14243	0	0
CL2008.Contig18_All	4.42483	7.23328e-204	3.80744e-205	3.95627	5.43277e-138	6.43903e-139	5.49883	1.85167e-239	8.11613e-241	4.34118	5.35395e-98	8.57526e-99
CL2008.Contig22_All	3.87729	4.32004e-142	3.26791e-143	4.06361	4.60246e-165	4.56933e-166	4.22684	1.79195e-183	1.01806e-184	3.8859	2.3782e-134	2.81785e-135
CL2008.Contig6_All	4.88488	3.76098e-108	3.69986e-109	4.82029	2.26892e-102	3.546e-103	4.60565	1.94135e-131	1.5222e-132	4.34663	2.11717e-104	3.1941e-105
CL2008.Contig7_All	5.72675	0	0	5.10334	2.40276e-209	1.86174e-210	6.10273	0	0	4.78711	7.29526e-146	8.01747e-147
CL2009.Contig1_All	-4.81539	0	0	-9.90811	0	0	-5.10451	0	0	-7.81643	0	0
CL2013.Contig13_All	4.42096	0	0	5.35969	0	0	3.81852	0	0	4.96504	0	0
CL2013.Contig15_All	5.38249	1.96656e-188	1.12455e-189	5.81036	2.62866e-252	1.69018e-253	4.26331	3.92775e-119	3.38051e-120	5.18315	3.57302e-234	2.45837e-235
CL2013.Contig16_All	3.75682	0	0	4.3907	0	0	2.9476	0	0	4.18382	0	0
CL2013.Contig18_All	3.76176	0	0	4.29609	0	0	3.76036	0	0	4.51404	0	0
CL2013.Contig22_All	3.50905	0	0	4.15593	0	0	3.11131	0	0	4.35836	0	0
CL2013.Contig24_All	5.36944	9.26732e-197	5.07209e-198	6.45306	0	0	7.09747	1.00129e-220	4.75031e-222	7.47665	3.36902e-271	1.97916e-272
CL2013.Contig28_All	3.84536	9.84979e-161	6.6617e-162	4.79453	0	0	5.33217	6.81343e-194	3.66608e-195	6.38827	0	0
CL2013.Contig30_All	4.26566	6.4824e-268	2.56524e-269	5.07174	0	0	3.33471	3.0769e-188	1.70518e-189	4.35786	0	0
CL2013.Contig32_All	3.68567	7.7785e-91	8.95332e-92	4.61904	3.67785e-194	3.09143e-195	2.93112	3.18708e-73	4.27056e-74	4.00697	5.59976e-191	4.73823e-192
CL2013.Contig35_All	4.97923	1.49087e-275	5.71688e-277	5.81745	0	0	4.43812	4.82753e-225	2.24893e-226	5.5288	0	0
CL2013.Contig43_All	5.04611	0	0	5.81173	0	0	4.58859	0	0	5.33955	0	0
CL2013.Contig44_All	3.85797	0	0	4.67685	0	0	4.00165	0	0	5.008	0	0
CL2013.Contig45_All	4.86341	0	0	5.85181	0	0	3.61002	2.48617e-257	1.0129e-258	4.82816	0	0
CL2013.Contig4_All	3.54692	0	0	4.1369	0	0	3.23613	0	0	4.31335	0	0
CL2020.Contig12_All	-3.4509	1.28349e-240	5.63945e-242	-4.10861	2.52381e-269	1.51669e-270	-3.25043	1.73192e-250	7.29458e-252	-4.46771	2.37305e-301	1.25651e-302
CL2020.Contig4_All	-3.6956	0	0	-4.43323	0	0	-2.93057	0	0	-4.43735	0	0
CL2023.Contig6_All	-4.66751	0	0	-3.93501	0	0	-4.16067	0	0	-3.91414	0	0
CL2035.Contig12_All	-3.55233	1.49984e-267	5.94258e-269	-7.59446	8.37629e-299	4.52815e-300	-3.82262	2.129e-301	7.18289e-303	-5.35019	0	0
CL2035.Contig1_All	-9.90008	1.53595e-81	1.9455e-82	-6.04141	2.57607e-114	3.65558e-115	-2.13229	9.91792e-48	1.93057e-48	-5.46162	1.03558e-94	1.7133e-95
CL2045.Contig2_All	4.98972	0	0	3.98543	8.3203e-273	4.9367e-274	4.12569	0	0	3.3634	4.13437e-235	2.82761e-236
CL2045.Contig5_All	4.11427	0	0	3.24952	2.87545e-153	3.07156e-154	4.32837	0	0	3.34172	5.07672e-139	5.81978e-140
CL2045.Contig9_All	5.26302	1.01172e-251	4.24849e-253	4.23305	6.75394e-114	9.61481e-115	4.85167	9.52412e-244	4.10417e-245	3.87827	7.54908e-109	1.09351e-109
CL2050.Contig4_All	7.05298	3.96792e-181	2.37282e-182	9.24218	0	0	8.13381	6.73469e-266	2.64766e-267	8.9556	0	0
CL2050.Contig5_All	4.59953	2.1569e-110	2.07706e-111	6.23696	0	0	5.82281	1.00693e-152	6.81642e-154	6.73779	6.35048e-272	3.72103e-273
CL2050.Contig6_All	2.22713	4.40118e-89	5.16379e-90	5.52003	0	0	5.05953	0	0	6.3312	0	0
CL2050.Contig8_All	4.73286	3.15147e-206	1.64031e-207	7.71434	0	0	7.4894	0	0	8.88558	0	0
CL2093.Contig4_All	-5.37863	8.33598e-160	5.6624e-161	-10.3575	2.79642e-105	4.26843e-106	-4.16139	1.10386e-157	7.23527e-159	-5.90982	1.32671e-168	1.26952e-169
CL2107.Contig20_All	5.73281	2.01794e-216	9.98514e-218	7.43251	0	0	9.56043	1.86919e-262	7.47091e-264	10.6848	0	0
CL2107.Contig21_All	7.70396	5.48963e-69	8.12398e-70	9.02239	8.62983e-147	9.63089e-148	9.72932	5.36453e-73	7.2108e-74	10.7549	7.37084e-123	9.58481e-124
CL2107.Contig3_All	8.26953	7.73831e-108	7.63281e-109	9.80266	4.98229e-254	3.18094e-255	8.88472	3.70797e-176	2.1888e-177	9.18763	3.39996e-203	2.70111e-204
CL2107.Contig7_All	4.75741	1.16479e-75	1.58204e-76	6.18742	3.73794e-206	2.94403e-207	10.2537	8.83093e-97	9.16514e-98	11.5245	1.88308e-183	1.65569e-184
CL2112.Contig1_All	-4.6678	0	0	-4.61749	0	0	-5.04162	0	0	-5.07508	0	0
CL2112.Contig4_All	-6.48591	0	0	-5.54176	0	0	-6.74901	0	0	-7.47765	0	0
CL2132.Contig8_All	-2.31616	4.44882e-118	4.02443e-119	-6.54144	4.70766e-215	3.55164e-216	-1.90397	2.05955e-75	2.68917e-76	-5.19693	9.61315e-173	8.97834e-174
CL2136.Contig4_All	-4.5711	3.80127e-208	1.9605e-209	-5.0743	8.64252e-214	6.55764e-215	-4.36268	1.54789e-188	8.56782e-190	-5.27029	3.04171e-195	2.51453e-196
CL2168.Contig7_All	5.60356	9.09109e-54	1.67837e-54	6.3261	1.36975e-86	2.49967e-87	2.80636	6.7355e-16	3.13889e-16	4.99394	1.89505e-96	3.08688e-97
CL22.Contig3_All	2.09414	2.08322e-72	2.94325e-73	4.33219	0	0	2.84383	7.87702e-84	9.33657e-85	6.21656	0	0
CL22.Contig67_All	-7.01384	0	0	-5.30663	0	0	-5.84333	3.83756e-269	1.49323e-270	-6.87495	2.56885e-253	1.61855e-254
CL22.Contig71_All	-6.39186	5.26168e-219	2.57863e-220	-5.30914	3.08366e-218	2.28768e-219	-5.72896	3.88074e-152	2.63424e-153	-4.94833	9.82392e-145	1.08878e-145
CL2210.Contig2_All	5.69086	2.79382e-25	9.60486e-26	8.42747	1.87776e-135	2.26502e-136	5.75228	1.18378e-26	3.73803e-27	8.76769	1.57663e-163	1.54652e-164
CL2235.Contig4_All	-2.04293	1.74368e-79	2.2645e-80	-4.04263	3.0019e-153	3.20726e-154	-2.22617	3.37393e-98	3.46082e-99	-4.233	3.27506e-171	3.08429e-172
CL2235.Contig7_All	-3.77013	1.55366e-84	1.91027e-85	-5.47736	7.05156e-98	1.14796e-98	-2.30687	4.39645e-53	7.83434e-54	-4.51383	4.88567e-91	8.4022e-92
CL2235.Contig9_All	-5.63914	1.41295e-202	7.49984e-204	-7.32572	3.21278e-189	2.77133e-190	-3.72545	1.18769e-120	1.00845e-121	-7.81339	3.95058e-125	5.03723e-126
CL2280.Contig1_All	-4.02935	3.13559e-81	3.98501e-82	-3.44068	2.29546e-72	4.93289e-73	-4.73654	6.48444e-80	8.04641e-81	-3.22189	3.13995e-61	7.74103e-62
CL2322.Contig2_All	9.33877	4.6114e-115	4.27405e-116	7.22557	4.85865e-34	2.00464e-34	10.1361	7.01208e-91	7.69431e-92	6.45424	1.77293e-11	1.59844e-11
CL2322.Contig6_All	8.42915	0	0	6.4024	2.63098e-97	4.30371e-98	8.75732	0	0	5.49052	2.2776e-42	7.68855e-43
CL2325.Contig18_All	4.95509	2.4082e-232	1.09672e-233	5.91876	0	0	3.58627	6.90981e-156	4.58013e-157	4.59495	0	0
CL2339.Contig2_All	7.51068	0	0	6.46292	0	0	7.98369	0	0	6.43536	0	0
CL2363.Contig2_All	4.63095	2.52676e-134	2.01798e-135	3.15892	2.05091e-38	7.65021e-39	4.50051	7.61126e-136	5.78771e-137	2.48792	1.75806e-21	1.01868e-21
CL2363.Contig4_All	4.49097	4.02739e-242	1.75838e-243	3.59147	2.65661e-113	3.80435e-114	4.14851	3.29941e-175	1.95649e-176	3.02587	2.05048e-62	4.96952e-63
CL2390.Contig15_All	4.53916	0	0	4.72424	0	0	3.53384	0	0	4.08266	0	0
CL2390.Contig19_All	4.17513	0	0	4.46483	0	0	3.07819	0	0	4.14983	0	0
CL2390.Contig3_All	4.15799	0	0	4.30298	0	0	4.62375	0	0	4.4333	7.18706e-301	3.81326e-302
CL2402.Contig3_All	-3.44891	0	0	-5.9324	0	0	-2.86551	0	0	-4.13882	0	0
CL2412.Contig20_All	5.56872	6.14502e-186	3.55113e-187	6.86143	0	0	4.73476	1.31206e-134	1.00806e-135	6.48198	0	0
CL2412.Contig7_All	2.38292	4.00007e-198	2.17293e-199	4.08502	0	0	1.71829	3.33758e-103	3.25539e-104	4.25551	0	0
CL2425.Contig10_All	5.95415	6.17104e-214	3.0929e-215	4.09631	5.90647e-54	1.65685e-54	7.95924	3.41736e-290	1.21207e-291	4.02828	5.26462e-20	3.21641e-20
CL2425.Contig11_All	6.54684	0	0	5.12629	1.24207e-139	1.45371e-140	7.30026	0	0	4.46439	7.14387e-76	1.44908e-76
CL2425.Contig12_All	6.12966	8.57967e-241	3.76557e-242	3.96533	1.74439e-48	5.36008e-49	7.69845	5.91443e-294	2.05602e-295	4.79851	5.78778e-42	1.9717e-42
CL2425.Contig13_All	5.46965	1.69293e-128	1.40797e-129	3.76471	1.14848e-34	4.66497e-35	6.06124	9.07341e-149	6.29158e-150	3.36747	5.46309e-19	3.4641e-19
CL2425.Contig1_All	7.19071	2.49441e-206	1.29669e-207	5.66912	4.34904e-76	8.95264e-77	7.91283	1.62698e-304	5.43724e-306	4.79295	3.37978e-38	1.24531e-38
CL2425.Contig2_All	6.3693	0	0	5.13761	0	0	8.57156	0	0	5.73481	1.24799e-198	1.01253e-199
CL2425.Contig3_All	6.25272	7.9491e-264	3.19635e-265	5.21962	2.7763e-128	3.51475e-129	7.98017	0	0	5.54809	2.69957e-65	6.26997e-66
CL2425.Contig4_All	7.21575	0	0	5.22515	2.6336e-234	1.8111e-235	8.35741	0	0	5.13469	1.43634e-146	1.57294e-147
CL2425.Contig5_All	6.3871	0	0	5.33265	0	0	8.61248	0	0	5.75878	6.51285e-248	4.20075e-249
CL2482.Contig1_All	2.95034	4.57525e-128	3.82008e-129	4.47462	0	0	3.62729	3.31761e-255	1.36724e-256	4.4727	0	0
CL2482.Contig4_All	2.74761	1.79884e-189	1.02247e-190	4.39624	0	0	3.97587	0	0	4.79446	0	0
CL2484.Contig5_All	-4.29303	2.6487e-157	1.82864e-158	-4.53675	3.02038e-160	3.09509e-161	-5.87964	5.23777e-177	3.07336e-178	-4.44689	7.22426e-162	7.15816e-163
CL2486.Contig1_All	-1.54111	1.20283e-70	1.73815e-71	-4.0249	1.03076e-199	8.41143e-201	-1.65742	4.53995e-77	5.81728e-78	-4.30822	7.359e-200	5.92437e-201
CL2486.Contig3_All	-2.90339	9.90622e-156	6.90072e-157	-4.08491	9.26893e-203	7.41675e-204	-2.61653	1.85687e-136	1.40544e-137	-4.65093	2.04191e-206	1.59482e-207
CL2487.Contig14_All	13.3146	0	0	12.8541	0	0	4.1971	0	0	3.7947	0	0
CL2541.Contig31_All	4.838	2.47908e-190	1.40142e-191	6.35065	0	0	4.57792	2.79795e-201	1.45192e-202	5.8699	0	0
CL2549.Contig8_All	6.14345	0	0	5.59385	2.66459e-277	1.55299e-278	6.02712	0	0	5.06606	6.65973e-201	5.34414e-202
CL256.Contig32_All	5.00868	6.00338e-282	2.24414e-283	5.56593	0	0	4.29939	1.46871e-261	5.89984e-263	4.46885	4.31194e-291	2.36055e-292
CL2624.Contig11_All	-3.85893	4.80174e-253	2.00381e-254	-4.40159	1.35593e-270	8.10105e-272	-4.24861	0	0	-4.77241	0	0
CL2624.Contig21_All	-6.61364	3.17545e-303	1.09148e-304	-8.04502	3.10368e-271	1.84918e-272	-6.32138	0	0	-8.2541	1.52984e-286	8.49744e-288
CL2624.Contig6_All	-4.24993	0	0	-4.9434	0	0	-4.03149	0	0	-4.1579	0	0
CL2651.Contig11_All	4.01002	2.34087e-244	1.01017e-245	3.97837	3.98132e-236	2.71904e-237	4.21123	5.88294e-222	2.77419e-223	4.4333	5.38183e-258	3.3269e-259
CL2651.Contig12_All	6.78555	0	0	5.79825	0	0	7.65466	0	0	5.6566	0	0
CL2651.Contig14_All	7.02141	0	0	6.13094	4.66765e-246	3.06853e-247	12.0514	2.88387e-247	1.23062e-248	10.2597	1.573e-94	2.60619e-95
CL2651.Contig1_All	7.00203	1.24181e-96	1.35647e-97	5.86552	2.78679e-46	8.89384e-47	8.61601	5.0081e-93	5.38603e-94	7.02713	9.89511e-36	3.85591e-36
CL2651.Contig2_All	5.8589	0	0	5.68306	0	0	5.54289	2.6082e-291	9.21137e-293	5.70704	0	0
CL2651.Contig4_All	7.45836	0	0	6.54727	4.22227e-288	2.36777e-289	7.7518	0	0	6.31326	8.87989e-235	6.0924e-236
CL2651.Contig8_All	5.38238	0	0	5.17902	0	0	4.85929	1.48177e-262	5.91998e-264	4.91524	3.57585e-266	2.15481e-267
CL2652.Contig14_All	5.01789	0	0	6.14816	0	0	5.50867	0	0	5.82821	0	0
CL2652.Contig15_All	3.65715	8.7307e-139	6.75428e-140	4.58788	9.26255e-298	5.02824e-299	4.79461	2.15045e-195	1.14481e-196	5.16438	4.16366e-250	2.65311e-251
CL2652.Contig2_All	4.4808	0	0	5.64165	0	0	5.4245	0	0	5.62232	0	0
CL2702.Contig15_All	2.31717	5.0766e-182	3.01506e-183	4.70037	0	0	1.8947	1.05624e-151	7.1928e-153	5.06075	0	0
CL2702.Contig6_All	8.85365	1.39261e-44	3.0253e-45	10.6967	5.92989e-120	7.99456e-121	7.13254	1.16652e-58	1.91043e-59	8.32285	5.28571e-116	7.22665e-117
CL2702.Contig7_All	6.06825	1.12967e-13	6.13549e-14	7.64891	7.43641e-35	3.00692e-35	6.77531	4.04372e-27	1.26038e-27	8.14811	1.13396e-59	2.8601e-60
CL2702.Contig8_All	8.96312	2.29668e-47	4.74106e-48	11.0578	5.84033e-145	6.60805e-146	7.3484	2.84583e-101	2.82545e-102	8.26238	5.53594e-170	5.24581e-171
CL2709.Contig11_All	5.51157	0	0	5.90912	0	0	4.24197	3.34867e-283	1.22876e-284	4.81773	0	0
CL2709.Contig20_All	5.99761	4.7433e-165	3.11728e-166	6.18401	1.24954e-185	1.1005e-186	4.04817	1.78021e-95	1.8721e-96	4.65965	2.85964e-151	3.04501e-152
CL2709.Contig22_All	5.36414	2.7626e-289	1.00107e-290	5.30739	1.33937e-275	7.8669e-277	5.34852	7.87812e-235	3.52982e-236	4.76187	3.59554e-148	3.90172e-149
CL2727.Contig5_All	-3.79154	8.63636e-182	5.14055e-183	-6.58869	1.75654e-206	1.38093e-207	-3.40063	2.90796e-103	2.83488e-104	-4.7882	7.29077e-123	9.47912e-124
CL2786.Contig11_All	-4.24298	0	0	-6.37956	0	0	-3.16043	3.85841e-281	1.43071e-282	-6.4412	0	0
CL2786.Contig5_All	-3.03544	1.00937e-128	8.37487e-130	-4.67365	2.91292e-171	2.79293e-172	-2.56223	2.28235e-113	2.0552e-114	-4.70717	3.62857e-176	3.32774e-177
CL279.Contig5_All	-4.04877	0	0	-4.8427	0	0	-4.1744	0	0	-3.99218	0	0
CL284.Contig1_All	-2.98433	3.452e-60	5.76673e-61	-5.31606	5.06104e-84	9.48408e-85	-4.01964	1.40966e-72	1.90499e-73	-3.70477	4.38909e-67	9.95954e-68
CL2842.Contig1_All	4.74182	8.88374e-209	4.56871e-210	5.99126	0	0	4.15592	0	0	4.60385	0	0
CL2868.Contig12_All	-4.18875	2.73569e-268	1.08169e-269	-5.16828	1.59121e-288	8.91012e-290	-3.79121	3.3561e-292	1.17682e-293	-4.54925	0	0
CL2868.Contig14_All	-4.30419	8.71117e-166	5.69504e-167	-4.48988	6.64817e-168	6.49348e-169	-3.4811	3.14843e-173	1.89287e-174	-4.43886	2.65694e-196	2.18323e-197
CL2868.Contig2_All	-3.04262	7.66187e-254	3.18985e-255	-4.44301	0	0	-2.61796	1.69522e-269	6.59339e-271	-4.22122	0	0
CL2868.Contig5_All	-3.72376	2.39007e-279	9.02428e-281	-5.05683	0	0	-3.14623	3.78173e-256	1.54835e-257	-4.38292	0	0
CL2868.Contig9_All	-4.39831	7.03061e-188	4.03187e-189	-4.62874	1.15438e-190	9.87915e-192	-3.14591	1.37399e-154	9.19275e-156	-4.13522	4.64319e-184	4.06542e-185
CL2873.Contig8_All	-3.23676	1.93423e-264	7.75227e-266	-5.01614	0	0	-3.17304	5.43418e-291	1.92193e-292	-4.57133	0	0
CL2883.Contig1_All	3.10737	1.5835e-61	2.59508e-62	4.5049	4.47393e-205	3.54121e-206	3.25761	7.96422e-101	7.94864e-102	4.21107	2.79244e-226	1.99076e-227
CL2883.Contig2_All	4.06071	8.094e-33	2.26645e-33	5.4651	2.58749e-93	4.39463e-94	7.45291	5.65003e-48	1.09449e-48	8.28075	5.49854e-76	1.11367e-76
CL2883.Contig4_All	4.47876	7.93229e-64	1.25806e-64	5.25141	7.83228e-113	1.12564e-113	3.73792	1.38494e-62	2.13881e-63	4.9617	1.1038e-161	1.0949e-162
CL29.Contig15_All	6.1699	2.76108e-206	1.43576e-207	6.87102	0	0	5.09144	2.97442e-154	1.99355e-155	5.85622	1.0692e-257	6.61642e-259
CL2918.Contig12_All	3.70653	5.48013e-122	4.80143e-123	4.47381	5.95678e-229	4.18967e-230	3.7486	3.39359e-103	3.31116e-104	4.77441	1.3835e-230	9.69851e-232
CL2918.Contig19_All	3.78336	0	0	4.68593	0	0	3.49103	0	0	4.64957	0	0
CL2918.Contig20_All	3.11553	3.592e-120	3.19589e-121	4.15205	2.29621e-301	1.23232e-302	4.13046	1.76523e-124	1.45406e-125	5.2989	9.74595e-297	5.25315e-298
CL292.Contig11_All	-2.9766	8.3408e-83	1.04216e-83	-6.68958	3.45576e-114	4.90746e-115	-3.10541	2.45591e-94	2.61237e-95	-6.00593	3.64266e-125	4.64225e-126
CL292.Contig12_All	-5.2596	1.0294e-229	4.76372e-231	-4.33994	1.38285e-213	1.05011e-214	-10.8971	1.2285e-136	9.28394e-138	-3.92114	1.89166e-192	1.58753e-193
CL293.Contig1_All	-3.96715	1.14514e-116	1.04807e-117	-4.67935	7.933e-126	1.02065e-126	-4.30848	2.5796e-139	1.91088e-140	-3.83036	1.59509e-126	2.0121e-127
CL295.Contig2_All	5.13447	1.79189e-153	1.26465e-154	6.9499	0	0	4.14263	1.63511e-147	1.14561e-148	6.11982	0	0
CL2953.Contig1_All	-3.61423	6.2271e-170	3.97024e-171	-5.46607	8.51424e-203	6.80937e-204	-3.06387	1.42837e-122	1.19434e-123	-4.54793	1.19003e-156	1.22187e-157
CL296.Contig11_All	4.48068	0	0	5.07999	0	0	4.08512	0	0	4.43797	0	0
CL296.Contig15_All	4.98728	0	0	5.60183	0	0	4.76417	0	0	5.29459	0	0
CL296.Contig16_All	5.05716	0	0	5.60637	0	0	4.35398	0	0	4.72799	0	0
CL296.Contig2_All	4.5075	0	0	5.02935	0	0	4.1271	0	0	4.64151	0	0
CL296.Contig3_All	4.80222	0	0	5.13788	0	0	4.39457	0	0	4.47138	0	0
CL296.Contig6_All	3.97026	0	0	4.52525	0	0	3.63553	0	0	4.0841	0	0
CL2971.Contig4_All	3.45438	0	0	4.36452	0	0	4.09295	0	0	4.69577	0	0
CL3.Contig4_All	-3.51962	4.64617e-165	3.05193e-166	-4.03644	4.91845e-180	4.4757e-181	-4.27401	2.3807e-181	1.36853e-182	-3.49754	9.65673e-155	1.00383e-155
CL3033.Contig4_All	-4.10531	0	0	-4.29324	0	0	-5.25872	0	0	-4.99012	0	0
CL3067.Contig4_All	6.17558	0	0	4.7409	1.12442e-169	1.08714e-170	7.08254	0	0	6.59208	9.63108e-272	5.64744e-273
CL3067.Contig5_All	5.49413	6.76949e-178	4.12897e-179	4.78359	2.9188e-105	4.45703e-106	5.86087	9.82148e-233	4.43849e-234	5.97518	1.51608e-244	9.8967e-246
CL3069.Contig2_All	-7.75222	0	0	-5.21364	0	0	-7.71769	0	0	-5.84154	0	0
CL3083.Contig2_All	-2.31452	0	0	-4.07601	0	0	-3.22206	0	0	-4.31875	0	0
CL3089.Contig5_All	-1.66238	1.01983e-66	1.55743e-67	-4.12173	1.9634e-171	1.8805e-172	-1.56386	1.3047e-54	2.26949e-55	-4.19945	3.81757e-151	4.06834e-152
CL3090.Contig2_All	9.69737	8.87302e-71	1.28103e-71	11.2276	2.28133e-158	2.36455e-159	7.51483	2.82641e-136	2.14212e-137	8.82836	9.02287e-287	5.00782e-288
CL3090.Contig5_All	6.42984	0	0	7.41109	0	0	6.82829	0	0	7.88123	0	0
CL3101.Contig6_All	-8.74637	2.37797e-43	5.28409e-44	-4.96032	2.88403e-51	8.4585e-52	-8.06292	3.89542e-29	1.14684e-29	-9.92053	5.02431e-23	2.76194e-23
CL3114.Contig1_All	7.95565	1.96192e-50	3.83635e-51	8.12411	2.49325e-55	6.83827e-56				6.89575	2.15664e-103	3.28349e-104
CL3114.Contig2_All	7.61242	8.40103e-154	5.91951e-155	9.14424	0	0	6.16195	1.40283e-271	5.40882e-273	7.02409	0	0
CL3114.Contig3_All	6.3091	3.74198e-215	1.86568e-216	7.71052	0	0	6.64456	0	0	7.02729	0	0
CL3114.Contig4_All	4.86504	3.6971e-162	2.47567e-163	6.53781	0	0	5.26547	0	0	5.96158	0	0
CL3159.Contig1_All	-8.5631	7.61738e-77	1.01953e-77	-6.95337	9.23268e-88	1.66529e-88	-8.378	8.6546e-35	2.20934e-35	-7.29219	2.22974e-37	8.36133e-38
CL3181.Contig1_All	-3.92376	4.76445e-156	3.31037e-157	-5.11037	5.17858e-174	4.87458e-175	-3.51197	3.51969e-135	2.69002e-136	-4.49749	4.96956e-153	5.23581e-154
CL3181.Contig2_All	-4.04789	2.1733e-136	1.70832e-137	-4.6401	7.63996e-145	8.64897e-146	-3.24222	4.13502e-115	3.66515e-116	-4.86017	2.95433e-143	3.29984e-144
CL3318.Contig3_All	5.07462	2.62597e-242	1.14436e-243	4.84355	1.94227e-202	1.55855e-203	4.59396	3.06897e-304	1.02666e-305	3.6183	1.31001e-131	1.58676e-132
CL3318.Contig6_All	4.76375	0	0	4.47638	0	0	5.46907	0	0	4.99876	0	0
CL3353.Contig1_All	-2.71755	1.55237e-257	6.38933e-259	-5.60514	0	0	-2.95015	7.55915e-263	3.01622e-264	-6.17835	0	0
CL337.Contig10_All	3.48439	8.23489e-148	6.00982e-149	4.20273	1.26382e-272	7.50127e-274	3.12053	6.24847e-129	5.00432e-130	4.02069	1.16081e-282	6.528e-284
CL3390.Contig5_All	4.45383	4.30559e-175	2.66909e-176	5.79602	0	0	5.14578	1.44501e-171	8.76766e-173	6.4292	0	0
CL3390.Contig7_All	4.87656	5.46853e-290	1.97445e-291	6.24236	0	0	5.03174	1.94892e-292	6.82081e-294	6.74623	0	0
CL3390.Contig8_All	4.42029	4.56357e-34	1.23996e-34	6.00525	4.59326e-105	7.02718e-106	3.33213	1.14057e-25	3.71381e-26	5.44037	6.00097e-132	7.24923e-133
CL344.Contig15_All	6.7377	2.16372e-130	1.77439e-131	6.96018	4.90627e-149	5.39857e-150	6.7814	3.19503e-149	2.21063e-150	6.82414	3.85896e-149	4.16754e-150
CL344.Contig5_All	5.88595	6.12006e-245	2.63102e-246	6.18306	4.93599e-297	2.68767e-298	4.95534	5.84208e-216	2.82163e-217	5.07086	1.01108e-228	7.15777e-230
CL3446.Contig1_All	5.04761	4.85549e-258	1.9913e-259	5.60696	0	0	5.07101	0	0	5.0473	0	0
CL3446.Contig2_All	5.25589	0	0	5.95486	0	0	5.30906	0	0	5.58773	0	0
CL3446.Contig3_All	4.87189	0	0	5.3968	0	0	5.41724	0	0	5.14323	0	0
CL3446.Contig4_All	5.62598	1.38282e-112	1.30856e-113	6.46377	3.23353e-196	2.68997e-197	7.34759	1.92766e-128	1.54901e-129	7.54931	2.81697e-141	3.18176e-142
CL3446.Contig5_All	4.61872	0	0	5.15715	0	0	4.47185	0	0	4.30686	0	0
CL3446.Contig6_All	8.3249	0	0	8.66179	0	0	7.72154	0	0	7.21121	0	0
CL3446.Contig8_All	4.1022	0	0	4.72755	0	0	4.60688	0	0	4.86961	0	0
CL3446.Contig9_All	4.85324	0	0	5.39007	0	0	4.91585	0	0	4.64465	0	0
CL3448.Contig6_All	9.33543	6.10218e-166	3.98339e-167	9.20435	3.85156e-153	4.1198e-154	4.50865	4.92831e-127	3.99171e-128	5.21728	1.53357e-210	1.17987e-211
CL3488.Contig12_All	2.90225	4.19462e-94	4.68686e-95	4.04074	3.76455e-266	2.28326e-267	3.75798	2.70319e-148	1.88168e-149	4.26008	7.73523e-220	5.67179e-221
CL3488.Contig5_All	3.71947	3.85766e-129	3.19003e-130	4.92175	0	0	4.13796	3.19212e-153	2.15394e-154	4.73778	1.23519e-239	8.27146e-241
CL3492.Contig13_All	12.2654	0	0	11.3883	0	0	10.1922	0	0	10.0016	0	0
CL3492.Contig22_All	9.43035	0	0	7.85123	0	0	8.9614	0	0	7.62045	0	0
CL3492.Contig25_All	9.01084	5.60952e-284	2.0804e-285	7.97017	2.30299e-154	2.4444e-155	11.2265	1.21069e-161	7.74438e-163	10.7524	1.07427e-122	1.39787e-123
CL3492.Contig26_All	9.26534	1.24199e-219	6.07451e-221	8.98614	2.41032e-186	2.1134e-187	11.0522	1.34545e-147	9.42437e-149	11.4984	5.27816e-181	4.70813e-182
CL3492.Contig28_All	10.0119	7.20734e-84	8.90286e-85	8.54474	2.00026e-37	7.62862e-38	7.26063	2.10074e-101	2.08429e-102	5.88755	2.83247e-41	9.78465e-42
CL3492.Contig3_All	9.29273	1.60297e-248	6.81777e-250	8.25134	3.35081e-136	4.02185e-137	8.66206	9.28578e-230	4.24161e-231	8.41164	2.57808e-193	2.15746e-194
CL3492.Contig5_All	11.901	8.60037e-226	4.06577e-227	11.2083	8.65882e-157	9.06208e-158	7.85892	0	0	7.85296	0	0
CL3510.Contig6_All	4.70469	8.70738e-79	1.14008e-79	6.43363	4.85488e-263	2.99558e-264	5.83592	3.18914e-68	4.55237e-69	8.13953	2.28111e-282	1.2843e-283
CL3532.Contig2_All	6.65741	0	0	5.79869	2.80272e-231	1.95338e-232	5.75498	0	0	3.64201	1.44843e-85	2.63726e-86
CL3532.Contig5_All	5.37268	0	0	4.36855	4.79206e-152	5.16629e-153	6.77807	0	0	4.21256	6.79655e-63	1.63603e-63
CL3540.Contig2_All	3.45542	2.40705e-148	1.74958e-149	4.7374	0	0	3.5066	4.6884e-159	3.05177e-160	4.05018	2.75916e-248	1.77606e-249
CL3540.Contig4_All	-6.44717	0	0	-5.44277	0	0	-6.83626	0	0	-5.85737	0	0
CL3540.Contig9_All	3.8142	6.18973e-175	3.84317e-176	4.66915	0	0	3.94751	2.84455e-238	1.25254e-239	4.40236	0	0
CL3553.Contig11_All	-1.96866	1.17106e-37	2.92777e-38	-4.80673	1.08954e-81	2.0929e-82	-2.60333	7.19555e-57	1.20972e-57	-4.8538	1.8996e-87	3.39466e-88
CL3553.Contig7_All	-2.9004	3.14189e-45	6.74683e-46	-7.88326	1.15687e-58	3.0028e-59	-4.01448	1.99839e-56	3.38019e-57	-4.75767	1.31291e-59	3.31769e-60
CL3553.Contig9_All	-3.55702	2.14769e-136	1.68784e-137	-4.55178	6.99849e-157	7.3201e-158	-4.01071	9.33499e-150	6.44474e-151	-4.92228	7.86073e-160	7.91292e-161
CL3577.Contig3_All	2.75934	1.2871e-42	2.90218e-43	4.50465	4.69024e-201	3.79939e-202	4.46928	7.41947e-69	1.05e-69	5.9839	3.02886e-200	2.43512e-201
CL3577.Contig5_All	3.76169	1.31059e-61	2.14653e-62	5.28951	3.89505e-202	3.12956e-203	4.44043	2.08998e-58	3.43437e-59	5.86437	7.57826e-160	7.6253e-161
CL3577.Contig7_All	2.38868	5.85879e-58	1.01323e-58	4.18039	0	0	2.75668	9.92836e-51	1.83756e-51	4.83286	2.84281e-304	1.49233e-305
CL3590.Contig2_All	5.08959	6.01803e-239	2.66293e-240	4.3235	7.0625e-132	8.72856e-133	5.08604	7.41038e-271	2.86726e-272	4.27679	2.68971e-141	3.03627e-142
CL360.Contig4_All	6.27679	1.5454e-304	5.28159e-306	5.23819	1.41187e-147	1.5675e-148	5.3814	3.01957e-292	1.05831e-293	4.26215	1.00293e-121	1.31351e-122
CL360.Contig5_All	5.83111	0	0	4.35709	7.7278e-151	8.39974e-152	5.68583	0	0	4.12827	1.88313e-127	2.35712e-128
CL360.Contig6_All	10.4678	5.39717e-107	5.37214e-108	8.91989	4.73372e-46	1.51639e-46	10.2071	2.10045e-94	2.23215e-95	8.40756	1.89785e-34	7.61267e-35
CL360.Contig7_All	11.5984	2.73078e-193	1.51825e-194	9.98854	2.54231e-82	4.84741e-83	6.54787	0	0	5.00459	2.22603e-109	3.2081e-110
CL3638.Contig1_All	5.09613	0	0	4.64746	0	0	4.54585	0	0	3.2323	0	0
CL3638.Contig5_All	4.55684	0	0	4.14373	0	0	4.66243	0	0	3.40055	0	0
CL3638.Contig7_All	4.63371	0	0	4.13504	0	0	5.1698	0	0	3.93529	0	0
CL3700.Contig11_All	14.096	0	0	14.0437	0	0	9.66556	0	0	7.90652	0	0
CL3700.Contig2_All	5.97011	0	0	6.6081	0	0	4.10752	0	0	3.71119	0	0
CL3700.Contig8_All	4.17461	1.88668e-212	9.51461e-214	4.57628	1.0384e-290	5.77608e-292	4.20606	1.379e-267	5.39823e-269	4.02963	9.1625e-225	6.56969e-226
CL3718.Contig8_All	2.23671	3.76023e-42	8.55116e-43	4.0103	7.67015e-242	5.1214e-243	1.13904	5.42992e-12	3.09492e-12	4.21727	0	0
CL3742.Contig2_All	-3.16545	2.35806e-135	1.86899e-136	-5.49356	3.76807e-180	3.42421e-181	-3.08808	9.71111e-96	1.01797e-96	-4.64054	2.02817e-122	2.64438e-123
CL3847.Contig4_All	6.16512	1.67761e-84	2.06349e-85	8.45337	0	0	4.41345	2.10824e-173	1.26608e-174	5.45041	0	0
CL385.Contig1_All	8.10022	8.93066e-167	5.80202e-168	10.9423	0	0	7.6515	1.07806e-121	9.08303e-123	11.4118	0	0
CL385.Contig5_All	9.82803	5.82534e-76	7.88064e-77	13.1326	0	0	8.10014	7.39068e-115	6.56823e-116	10.8728	0	0
CL385.Contig6_All	7.05088	3.46135e-37	8.75559e-38	9.75702	3.86421e-175	3.6111e-176	5.3505	6.34942e-26	2.05134e-26	8.5051	4.40449e-181	3.92405e-182
CL3859.Contig4_All	4.19859	6.20955e-282	2.32222e-283	4.11881	5.52862e-262	3.42154e-263	4.81026	0	0	4.40643	1.58601e-248	1.01953e-249
CL3879.Contig2_All	4.46274	5.65399e-138	4.39996e-139	3.70263	3.3808e-73	7.19351e-74	5.00028	1.28074e-152	8.67641e-154	4.55794	3.02643e-106	4.48731e-107
CL3879.Contig4_All	4.4607	3.47969e-88	4.11848e-89	3.792	6.4816e-51	1.91299e-51	5.41676	8.48544e-98	8.73674e-99	4.93482	2.47105e-67	5.58743e-68
CL3879.Contig8_All	5.45704	4.47991e-163	2.98447e-164	5.09226	1.398e-124	1.8165e-125	5.34138	7.33361e-199	3.84868e-200	4.5528	1.51567e-107	2.21845e-108
CL3879.Contig9_All	5.22475	1.94846e-156	1.35157e-157	5.21097	8.89338e-154	9.47612e-155	4.78878	2.81786e-192	1.53607e-193	4.34919	7.6114e-133	9.1288e-134
CL3947.Contig24_All	-4.66109	0	0	-4.82095	0	0	-4.27923	0	0	-4.7289	0	0
CL3970.Contig6_All	-2.91215	1.52135e-74	2.09742e-75	-4.61837	1.41557e-102	2.20766e-103	-3.59846	1.0075e-84	1.18284e-85	-6.19611	4.05032e-99	6.41544e-100
CL3989.Contig1_All	5.80326	1.61296e-46	3.38134e-47	4.72319	5.27975e-22	3.06183e-22	5.63527	2.4836e-37	5.97601e-38	3.54269	2.54763e-08	2.82613e-08
CL3989.Contig2_All	6.11178	3.33446e-121	2.94222e-122	4.07941	8.84759e-28	4.29297e-28	6.24601	5.72489e-125	4.70036e-126	3.77947	2.59821e-20	1.5704e-20
CL3989.Contig6_All	5.33322	0	0	5.63083	0	0	5.27194	0	0	5.3489	0	0
CL3989.Contig8_All	4.95786	0	0	4.92262	0	0	5.04593	0	0	5.05181	0	0
CL4013.Contig10_All	-3.53455	1.59226e-97	1.72365e-98	-5.99494	1.78717e-118	2.43778e-119	-2.58075	6.18357e-47	1.22277e-47	-5.13671	7.77228e-74	1.61504e-74
CL4013.Contig3_All	-3.30721	2.7038e-164	1.78798e-165	-5.35319	7.20521e-210	5.56651e-211	-2.20907	2.31352e-62	3.58374e-63	-4.89911	3.00774e-116	4.09983e-117
CL4025.Contig14_All	-4.63715	0	0	-5.47276	0	0	-4.36255	0	0	-4.03556	0	0
CL4025.Contig8_All	-4.34724	0	0	-3.21108	0	0	-4.90231	0	0	-2.2766	1.83137e-216	1.36502e-217
CL411.Contig65_All	-7.7901	1.27824e-114	1.18912e-115	-10.0102	1.87493e-87	3.39338e-88	-6.14891	2.35991e-110	2.16823e-111	-5.41644	2.01218e-107	2.94865e-108
CL4110.Contig14_All	4.17788	0	0	3.98993	0	0	4.11626	0	0	3.45401	0	0
CL4110.Contig2_All	4.40018	0	0	4.09703	0	0	4.8392	0	0	4.12556	1.74659e-251	1.10954e-252
CL4110.Contig4_All	4.55441	0	0	4.35853	0	0	4.40553	0	0	3.6527	0	0
CL4110.Contig6_All	4.71391	0	0	4.4772	0	0	4.40894	0	0	3.84944	0	0
CL4110.Contig7_All	4.23182	0	0	4.15042	0	0	4.30903	0	0	3.76071	0	0
CL4110.Contig8_All	4.19004	0	0	3.93179	0	0	4.06995	0	0	3.46197	0	0
CL4110.Contig9_All	4.50711	0	0	4.37261	0	0	4.22834	0	0	3.64401	0	0
CL412.Contig6_All	-3.35435	3.28457e-98	3.5309e-99	-7.00499	9.96068e-120	1.34452e-120	-5.0106	6.17167e-94	6.58765e-95	-4.90294	6.50749e-91	1.12111e-91
CL4148.Contig3_All	3.75492	2.54626e-89	2.98038e-90	4.02827	6.65951e-112	9.64364e-113	3.23696	5.1949e-39	1.20157e-39	4.58182	3.11283e-118	4.1872e-119
CL4148.Contig5_All	6.27604	2.38678e-237	1.06472e-238	6.64063	7.22969e-299	3.90682e-300	5.82465	1.77872e-162	1.13302e-163	6.27959	1.60581e-214	1.2094e-215
CL4159.Contig6_All	3.90129	0	0	4.39836	0	0	3.8313	0	0	4.72897	0	0
CL4159.Contig7_All	4.91995	6.47089e-161	4.3701e-162	5.57556	1.25367e-256	7.93433e-258	4.89005	1.66222e-134	1.27905e-135	5.4287	1.15525e-193	9.65521e-195
CL4286.Contig3_All	-9.08226	5.64575e-161	3.811e-162	-10.7083	9.1688e-127	1.17303e-127	-11.1108	8.24695e-153	5.58001e-154	-11.025	9.54954e-151	1.0214e-151
CL431.Contig18_All	-3.55095	0	0	-4.78822	0	0	-3.23609	9.94182e-203	5.10895e-204	-5.51292	2.07995e-259	1.27902e-260
CL431.Contig26_All	-2.49319	0	0	-4.66078	0	0	-3.08014	0	0	-4.58826	0	0
CL4332.Contig2_All	-4.32783	3.27125e-50	6.42442e-51	-3.59126	1.31719e-44	4.33478e-45	-4.36737	4.25619e-51	7.81956e-52	-2.15603	6.27606e-27	3.05828e-27
CL4344.Contig10_All	5.77954	0	0	5.14495	0	0	5.02321	0	0	3.91426	0	0
CL4344.Contig13_All	7.28665	0	0	6.02533	5.21402e-172	4.97024e-173	6.40065	0	0	3.88012	2.36104e-75	4.81062e-76
CL4344.Contig15_All	5.47664	0	0	4.9116	0	0	5.13153	0	0	4.04753	8.64317e-264	5.24202e-265
CL4344.Contig17_All	4.59153	0	0	3.9276	0	0	4.62481	0	0	3.52611	0	0
CL4344.Contig18_All	5.16708	0	0	4.3098	0	0	5.32793	0	0	3.71109	4.62588e-235	3.16476e-236
CL4344.Contig2_All	4.73196	0	0	4.52249	7.29125e-304	3.88e-305	4.73042	0	0	3.89343	8.0308e-169	7.66897e-170
CL4344.Contig3_All	4.4964	0	0	3.70476	0	0	4.82173	0	0	3.48438	0	0
CL4344.Contig6_All	4.19303	0	0	3.89958	0	0	4.10285	0	0	3.14562	1.29858e-306	6.76353e-308
CL4344.Contig7_All	5.91535	0	0	5.36064	0	0	5.85417	0	0	4.68132	0	0
CL4443.Contig2_All	2.90519	2.1612e-36	5.56613e-37	5.07319	7.2272e-226	5.17255e-227	4.1793	4.35088e-53	7.75168e-54	6.56509	4.78748e-285	2.67265e-286
CL4443.Contig3_All	4.03195	2.64631e-222	1.27656e-223	4.1755	1.62718e-248	1.06267e-249	3.92906	5.24137e-203	2.6873e-204	4.11153	5.09375e-230	3.58181e-231
CL4443.Contig4_All	7.12741	1.55673e-216	7.70044e-218	7.74562	0	0	5.33186	2.98795e-224	1.39697e-225	5.5351	7.15479e-252	4.53277e-253
CL4443.Contig5_All	4.50149	0	0	4.45814	3.2029e-297	1.74334e-298	4.10011	2.56451e-271	9.90117e-273	4.08761	5.42539e-261	3.32214e-262
CL4448.Contig4_All	-5.50747	0	0	-4.72052	0	0	-6.73354	0	0	-5.12558	0	0
CL4455.Contig2_All	6.1205	3.85158e-153	2.72334e-154	7.18321	2.84257e-301	1.52613e-302	6.4211	2.77289e-177	1.62472e-178	7.05215	4.48006e-258	2.76848e-259
CL4455.Contig5_All	6.30561	0	0	7.19958	0	0	5.14263	0	0	6.19799	0	0
CL4471.Contig21_All	-9.30066	7.25194e-59	1.23649e-59	-5.06177	6.43646e-75	1.34048e-75	-9.60528	1.60031e-68	2.27389e-69	-6.00851	2.49487e-90	4.32513e-91
CL4471.Contig2_All	-2.26559	7.05372e-30	2.12418e-30	-4.09421	1.81379e-50	5.38836e-51	-1.73487	5.96582e-21	2.26835e-21	-8.73992	4.8966e-44	1.60519e-44
CL45.Contig11_All	5.37266	0	0	4.84696	0	0	4.99883	0	0	4.67794	0	0
CL45.Contig2_All	5.57101	1.38442e-133	1.11132e-134	3.8839	4.26746e-37	1.63887e-37	4.98494	1.44998e-94	1.53821e-95	3.79524	2.51452e-36	9.66039e-37
CL45.Contig3_All	5.65396	0	0	4.79825	0	0	4.506	0	0	3.69691	4.44095e-302	2.34568e-303
CL45.Contig4_All	5.85847	0	0	5.02582	8.19991e-187	7.16782e-188	4.41789	1.87309e-176	1.10284e-177	3.9458	1.05965e-116	1.43982e-117
CL45.Contig5_All	5.62545	0	0	4.27848	0	0	4.11533	0	0	3.0514	2.1e-188	1.79735e-189
CL45.Contig9_All	4.15033	0	0	2.82006	6.82219e-158	7.09072e-159	4.74499	0	0	3.22516	1.33323e-135	1.56701e-136
CL4524.Contig5_All	-5.18784	0	0	-4.89733	0	0	-4.23189	0	0	-3.3487	0	0
CL4553.Contig6_All	-5.73535	1.17448e-155	8.18532e-157	-6.71059	6.31282e-151	6.85522e-152	-3.16499	1.23852e-86	1.42163e-87	-8.77671	1.25738e-92	2.12596e-93
CL4600.Contig1_All	-5.06143	0	0	-5.70088	0	0	-4.28261	0	0	-4.81569	0	0
CL463.Contig5_All	4.65481	2.4735e-158	1.69636e-159	5.82497	0	0	5.38127	3.06446e-214	1.49141e-215	6.38215	0	0
CL463.Contig7_All	5.60311	3.17524e-266	1.26275e-267	6.53943	0	0	5.4097	0	0	5.957	0	0
CL4657.Contig3_All	-4.48848	0	0	-7.77793	0	0	-4.9097	0	0	-7.37255	0	0
CL4657.Contig4_All	-2.75359	3.58227e-264	1.43751e-265	-5.35354	0	0	-2.48515	2.91886e-255	1.20192e-256	-4.49335	0	0
CL4657.Contig5_All	-4.06129	0	0	-5.82862	0	0	-3.67769	0	0	-5.52229	0	0
CL468.Contig11_All	4.14489	2.18418e-274	8.41116e-276	4.29319	0	0	5.03088	0	0	4.921	5.11387e-277	2.94225e-278
CL468.Contig1_All	6.6219	1.55238e-88	1.82899e-89	6.87096	5.32015e-103	8.2598e-104	5.42054	2.93311e-97	3.02786e-98	5.45277	7.37837e-97	1.19629e-97
CL468.Contig2_All	4.83985	2.78849e-149	2.0168e-150	4.23283	1.94023e-92	3.3221e-93	5.25729	2.7761e-147	1.94828e-148	4.29526	2.54596e-69	5.60373e-70
CL468.Contig7_All	4.67214	0	0	4.67271	0	0	4.24729	0	0	4.34781	0	0
CL4685.Contig3_All	-4.4956	4.23671e-193	2.35828e-194	-6.01137	1.38413e-202	1.10926e-203	-4.38297	1.07228e-131	8.39328e-133	-4.60372	6.47606e-131	7.88478e-132
CL4685.Contig5_All	-4.29959	2.64659e-165	1.73457e-166	-7.17409	1.12305e-168	1.09252e-169	-4.72465	6.98e-121	5.91372e-122	-5.6159	5.65371e-122	7.39593e-123
CL4711.Contig2_All	-2.42486	9.02654e-89	1.06201e-89	-4.55422	9.99197e-148	1.1081e-148	-1.74111	3.89311e-52	7.03482e-53	-4.78424	3.20977e-131	3.89896e-132
CL4731.Contig7_All	4.4552	0	0	2.26138	6.65068e-98	1.08256e-98	4.62053	0	0	2.17175	1.24345e-64	2.91759e-65
CL4731.Contig8_All	4.34936	0	0	2.49203	9.4188e-232	6.54705e-233	4.62979	0	0	2.53865	1.76214e-195	1.4552e-196
CL4746.Contig13_All	-5.68569	1.39416e-154	9.78016e-156	-5.49511	3.7444e-153	4.00364e-154	-6.03292	2.12334e-172	1.28371e-173	-5.09294	1.63122e-165	1.5856e-166
CL4746.Contig1_All	-6.09343	0	0	-5.93323	0	0	-5.82715	0	0	-6.37014	0	0
CL4746.Contig2_All	-5.48806	0	0	-5.20167	0	0	-5.13479	0	0	-5.32332	0	0
CL4746.Contig3_All	-5.27754	0	0	-4.99303	0	0	-4.92209	1.05469e-269	4.10035e-271	-5.93144	2.76599e-268	1.64884e-269
CL4764.Contig10_All	3.30755	0	0	4.88877	0	0	3.18762	0	0	4.77066	0	0
CL4764.Contig12_All	2.38549	2.45009e-124	2.1082e-125	4.25785	0	0	3.0313	2.12728e-254	8.78472e-256	4.61304	0	0
CL4764.Contig2_All	2.38082	5.42057e-52	1.03158e-52	4.00032	5.56969e-250	3.61563e-251	3.11651	7.03139e-93	7.57498e-94	4.64745	0	0
CL4764.Contig8_All	2.55389	1.45992e-133	1.17264e-134	4.46584	0	0	3.43347	0	0	4.886	0	0
CL4874.Contig2_All	2.56099	2.70004e-135	2.14092e-136	4.17441	0	0	3.63761	1.33131e-244	5.72129e-246	5.22525	0	0
CL4915.Contig1_All	9.96187	1.21239e-81	1.53487e-82	7.96209	4.92244e-27	2.4363e-27	9.7055	4.62715e-72	6.29501e-73	7.32328	9.66411e-19	6.185e-19
CL4977.Contig1_All	-3.84501	1.72448e-78	2.26608e-79	-5.71333	6.47458e-90	1.14087e-90	-3.30308	8.02017e-82	9.70963e-83	-5.5392	8.42637e-103	1.28839e-103
CL4982.Contig6_All	5.01829	2.59648e-190	1.46863e-191	3.60941	5.011e-61	1.25452e-61	4.93773	3.04726e-211	1.50248e-212	2.86624	4.47071e-35	1.76902e-35
CL4983.Contig10_All	3.67439	1.48938e-106	1.48783e-107	5.32278	0	0	4.87672	8.91213e-269	3.47227e-270	5.41616	0	0
CL5005.Contig1_All	4.08614	7.28637e-266	2.90484e-267	5.12777	0	0	3.38375	1.57213e-220	7.46377e-222	4.62302	0	0
CL5005.Contig3_All	3.60303	3.98253e-54	7.31139e-55	4.59773	9.04591e-122	1.20297e-122	4.18411	7.01497e-75	9.21955e-76	4.22553	1.99072e-75	4.05309e-76
CL5045.Contig3_All	6.35338	1.0327e-128	8.57009e-130	6.39946	9.90992e-132	1.22599e-132	5.40658	1.41017e-89	1.56537e-90	5.2831	6.17884e-80	1.1964e-80
CL5096.Contig1_All	-3.14442	6.54343e-134	5.23871e-135	-4.64003	5.31206e-172	5.06589e-173	-3.46823	6.20311e-143	4.48672e-144	-5.01827	8.76155e-170	8.30616e-171
CL5100.Contig2_All	-3.7366	2.5347e-144	1.8892e-145	-5.53232	2.46983e-168	2.40625e-169	-3.69998	3.3308e-184	1.88784e-185	-5.19711	4.26783e-210	3.28997e-211
CL512.Contig2_All	5.07794	0	0	4.92853	0	0	4.91809	0	0	4.49306	0	0
CL516.Contig24_All	4.06764	7.16246e-120	6.38902e-121	5.78185	0	0	2.18076	9.8322e-72	1.3434e-72	4.17057	0	0
CL5205.Contig1_All	-3.07575	1.47583e-136	1.15791e-137	-4.06314	1.02885e-167	1.0064e-168	-3.41274	5.45164e-173	3.28308e-174	-4.06373	3.63594e-190	3.08598e-191
CL5232.Contig3_All	1.85097	1.27419e-10	8.2741e-11	4.89383	1.48796e-183	1.3255e-184	5.91149	6.1085e-71	8.4252e-72	7.15965	2.37799e-154	2.47916e-155
CL5237.Contig5_All	4.49362	4.14115e-232	1.88727e-233	4.53931	9.05527e-239	6.12087e-240	5.26667	1.47867e-176	8.69873e-178	6.47352	0	0
CL5240.Contig12_All	-2.28711	0	0	-4.79029	0	0	-2.28058	0	0	-4.59175	0	0
CL5248.Contig1_All	4.66208	0	0	4.36614	0	0	4.25394	0	0	3.09883	7.19307e-139	8.25834e-140
CL5302.Contig1_All	-5.60368	6.44155e-247	2.75974e-248	-10.9835	1.75408e-146	1.96225e-147	-6.3231	4.23312e-173	2.54784e-174	-6.61314	1.53344e-166	1.48027e-167
CL5302.Contig3_All	-5.41016	0	0	-7.37533	0	0	-5.95157	0	0	-7.50518	0	0
CL5304.Contig24_All	-2.99113	5.51941e-26	1.85871e-26	-5.26417	6.81188e-36	2.68816e-36	-5.32547	1.9042e-30	5.41587e-31	-3.59544	5.06136e-25	2.61317e-25
CL5304.Contig26_All	-1.5892	4.78747e-21	1.89475e-21	-4.52654	1.51994e-58	3.95239e-59	-3.53304	5.86369e-45	1.2054e-45	-5.72724	1.48362e-53	4.12966e-54
CL533.Contig10_All	5.85552	0	0	6.54279	0	0	6.00586	0	0	5.72184	0	0
CL5361.Contig2_All	-5.29501	0	0	-4.80215	0	0	-5.61372	0	0	-5.50654	0	0
CL5363.Contig14_All	6.37228	2.78271e-282	1.03794e-283	6.34642	2.17456e-275	1.27814e-276	6.06771	1.98765e-284	7.25009e-286	6.76419	0	0
CL5410.Contig4_All	-4.67031	1.71734e-159	1.16907e-160	-5.94846	6.93944e-165	6.90235e-166	-4.48706	4.47921e-190	2.46578e-191	-6.58648	2.58167e-192	2.16996e-193
CL544.Contig2_All	4.03871	0	0	3.95748	0	0	4.49202	0	0	4.22063	4.67351e-286	2.60094e-287
CL544.Contig6_All	4.05747	2.5189e-238	1.1183e-239	4.40679	0	0	4.23205	2.00452e-283	7.34194e-285	3.90935	1.57147e-210	1.20937e-211
CL5442.Contig15_All	7.15491	6.25171e-65	9.76496e-66	9.4813	1.71878e-249	1.11789e-250	4.49025	1.1793e-150	8.08031e-152	5.87019	0	0
CL5477.Contig10_All	-4.81212	6.43611e-185	3.74461e-186	-3.85773	2.24743e-164	2.24283e-165	-3.86792	6.18583e-175	3.67536e-176	-4.83489	5.94669e-190	5.04979e-191
CL5496.Contig5_All	5.12734	2.61863e-90	3.03169e-91	4.91187	1.14969e-76	2.34843e-77	4.67566	4.75988e-74	6.31251e-75	4.94538	2.89463e-88	5.12334e-89
CL5508.Contig1_All	4.96984	6.74807e-44	1.48349e-44	6.30379	3.3064e-109	4.88472e-110	5.72934	6.94066e-76	9.00999e-77	5.70157	1.51946e-72	3.20897e-73
CL5598.Contig1_All	4.77536	5.5044e-32	1.57507e-32	3.73078	1.61633e-14	1.26241e-14	4.31031	1.6494e-30	4.68202e-31	3.42959	8.0975e-15	6.13884e-15
CL5607.Contig1_All	5.57908	5.92688e-252	2.48691e-253	7.79185	0	0	4.63522	4.07193e-302	1.37107e-303	7.15172	0	0
CL5607.Contig2_All	3.56864	0	0	5.79269	0	0	4.38623	0	0	6.54201	0	0
CL5607.Contig3_All	5.68751	3.90531e-70	5.68934e-71	7.29351	3.08579e-197	2.55372e-198	9.403	4.01138e-61	6.32832e-62	11.8659	1.24012e-218	9.15743e-220
CL5607.Contig4_All	5.14515	5.33556e-191	3.00309e-192	7.78544	0	0	4.49194	5.22436e-250	2.20217e-251	7.2971	0	0
CL5607.Contig5_All	4.32501	0	0	6.61467	0	0	4.78761	0	0	6.93547	0	0
CL5614.Contig1_All	-4.30389	9.08774e-107	9.06341e-108	-4.98599	2.73662e-112	3.94994e-113	-3.81502	8.00157e-74	1.0656e-74	-5.71791	2.66355e-83	4.96265e-84
CL5659.Contig10_All	4.72268	0	0	3.95101	1.45319e-267	8.78391e-269	4.49191	0	0	3.30393	9.25826e-125	1.18309e-125
CL5706.Contig4_All	-2.6464	5.42782e-53	1.01662e-53	-4.7991	2.35634e-81	4.5467e-82	-3.14936	1.0745e-67	1.54427e-68	-4.77088	7.84641e-86	1.42492e-86
CL5715.Contig3_All	-5.74136	1.12305e-77	1.49156e-78	-6.71178	2e-75	4.14426e-76	-6.46062	4.28162e-83	5.11524e-84	-8.34625	1.79554e-70	3.886e-71
CL5715.Contig4_All	-2.20092	1.82663e-12	1.0598e-12	-5.49809	2.57671e-23	1.4286e-23	-3.63789	8.98487e-26	2.91637e-26	-5.28905	8.23169e-30	3.70464e-30
CL5785.Contig7_All	4.95735	2.3805e-78	3.1328e-79	5.54064	2.84587e-118	3.88718e-119	5.57924	5.00821e-107	4.73769e-108	6.20925	1.05016e-159	1.05895e-160
CL579.Contig11_All	-2.81763	1.26555e-289	4.57971e-291	-5.05649	0	0	-2.4297	1.28548e-241	5.58911e-243	-5.07631	0	0
CL5807.Contig2_All	6.44076	1.7981e-114	1.6742e-115	7.56438	5.64243e-230	3.95347e-231	4.79014	4.82295e-115	4.27653e-116	5.62674	3.40126e-205	2.67713e-206
CL581.Contig10_All	3.82823	0	0	4.31351	0	0	4.35687	0	0	4.64098	0	0
CL581.Contig12_All	3.88578	1.62471e-297	5.69877e-299	4.43572	0	0	4.15053	0	0	4.13135	0	0
CL581.Contig13_All	4.51319	0	0	4.98646	0	0	4.77461	0	0	4.57288	0	0
CL581.Contig14_All	3.96423	0	0	4.3285	0	0	4.03595	0	0	3.83975	0	0
CL581.Contig17_All	5.38964	0	0	5.60418	0	0	5.16157	0	0	4.7024	0	0
CL581.Contig18_All	4.97503	0	0	5.16964	0	0	4.89093	0	0	4.42208	0	0
CL581.Contig20_All	5.43663	0	0	5.9199	0	0	5.47991	0	0	5.37664	0	0
CL581.Contig27_All	4.43762	0	0	5.15331	0	0	5.56212	0	0	5.63638	0	0
CL581.Contig31_All	4.23218	3.09096e-278	1.17212e-279	4.35367	1.31933e-304	6.99083e-306	4.19837	0	0	4.0985	2.141e-280	1.21376e-281
CL581.Contig33_All	4.2388	0	0	4.41664	0	0	4.3497	0	0	3.85459	0	0
CL581.Contig35_All	4.27873	1.69456e-228	7.89731e-230	4.99623	0	0	4.76854	5.22205e-216	2.52129e-217	5.03536	1.5379e-256	9.5634e-258
CL583.Contig11_All	5.58852	3.09141e-125	2.64334e-126	4.93717	4.84147e-78	9.73293e-79	5.18083	6.57699e-115	5.83846e-116	4.51376	5.5598e-68	1.24585e-68
CL583.Contig1_All	5.11831	4.66395e-88	5.53234e-89	4.43892	1.16446e-52	3.33052e-53	6.85205	1.15652e-61	1.80956e-62	6.22705	1.59595e-40	5.59393e-41
CL583.Contig8_All	5.71943	1.81026e-231	8.27665e-233	5.47512	1.17605e-193	9.9144e-195	5.89144	5.95495e-174	3.55918e-175	6.04662	7.01185e-188	6.02709e-189
CL5848.Contig10_All	3.91978	2.30273e-213	1.15676e-214	4.95088	0	0	4.0722	4.573e-256	1.87308e-257	4.98394	0	0
CL5848.Contig3_All	5.05642	0	0	5.93512	0	0	6.10406	0	0	6.87561	0	0
CL5848.Contig4_All	4.9442	0	0	5.93168	0	0	5.35559	0	0	6.32722	0	0
CL5848.Contig5_All	5.66907	0	0	6.7331	0	0	5.33132	0	0	6.29928	0	0
CL5848.Contig7_All	5.07052	0	0	6.12498	0	0	4.89725	0	0	5.69006	0	0
CL5848.Contig8_All	6.18131	0	0	7.33173	0	0	5.99118	0	0	6.8998	0	0
CL5848.Contig9_All	5.56893	0	0	6.83631	0	0	5.29464	0	0	6.68263	0	0
CL5873.Contig4_All	3.43033	4.15769e-58	7.17064e-59	4.90924	6.04776e-194	5.08845e-195	3.28222	2.04992e-46	4.09148e-47	4.75516	1.55002e-154	1.61395e-155
CL5873.Contig6_All	2.88009	1.74243e-71	2.49025e-72	4.46097	3.41433e-290	1.90344e-291	2.18986	9.94781e-32	2.73477e-32	4.3346	2.48469e-244	1.62465e-245
CL5874.Contig3_All	5.89794	1.63588e-220	7.96891e-222	6.39142	2.08989e-304	1.10825e-305	7.0664	0	0	6.21826	1.02724e-196	8.412e-198
CL5895.Contig7_All	-7.24029	1.46883e-196	8.04626e-198	-10.7315	2.49932e-128	3.16306e-129	-10.6664	5.31663e-121	4.50266e-122	-10.5806	2.47294e-119	3.29918e-120
CL5931.Contig2_All	-4.13132	7.07046e-158	4.86751e-159	-6.49739	1.28003e-170	1.23178e-171	-4.09197	4.2223e-91	4.6246e-92	-6.32114	1.32482e-97	2.13052e-98
CL5947.Contig6_All	-3.82507	1.36919e-48	2.76284e-49	-8.81734	1.17373e-45	3.78915e-46	-2.24483	3.30859e-26	1.06042e-26	-4.46177	1.08915e-45	3.46442e-46
CL596.Contig3_All	5.4149	0	0	3.35489	2.35287e-252	1.51189e-253	4.52305	0	0	2.50565	1.94656e-169	1.8496e-170
CL597.Contig2_All	-2.13679	4.66631e-85	5.70911e-86	-5.35277	2.00779e-172	1.90772e-173	-1.5595	5.15233e-40	1.16784e-40	-4.72917	1.46493e-116	1.99145e-117
CL5977.Contig1_All	-3.35148	6.47616e-171	4.11738e-172	-5.57614	7.70237e-217	5.74114e-218	-2.33754	7.23542e-68	1.03671e-68	-6.71646	1.8403e-118	2.46909e-119
CL5977.Contig8_All	-4.20368	3.00921e-301	1.04369e-302	-5.23245	0	0	-2.97048	7.67555e-176	4.53858e-177	-10.9653	4.12885e-146	4.53224e-147
CL5977.Contig9_All	-5.16576	0	0	-6.52942	0	0	-4.30081	0	0	-8.1322	0	0
CL6015.Contig6_All	6.37993	1.92036e-133	1.54405e-134	7.05806	2.40967e-204	1.91475e-205	6.30039	1.03496e-212	5.07343e-214	5.89665	7.67293e-158	7.8301e-159
CL6015.Contig8_All	6.52463	1.97096e-209	1.00943e-210	7.06741	8.60028e-294	4.73428e-295	6.34948	1.91333e-302	6.43598e-304	6.14135	4.85567e-256	3.02475e-257
CL6051.Contig10_All	5.22626	0	0	4.902	0	0	5.1231	0	0	4.83139	0	0
CL6051.Contig11_All	7.05463	0	0	6.92869	0	0	6.41802	0	0	6.34894	0	0
CL6051.Contig1_All	5.83484	0	0	5.56095	0	0	4.33622	0	0	4.06146	0	0
CL6051.Contig2_All	8.27173	6.3309e-203	3.35626e-204	8.14538	4.78499e-187	4.17681e-188	5.91649	2.82857e-201	1.46828e-202	5.98212	1.32492e-204	1.04629e-205
CL6051.Contig4_All	8.51997	0	0	7.96995	0	0	8.14331	0	0	7.47078	0	0
CL6051.Contig5_All	5.59169	0	0	5.38721	0	0	5.1308	0	0	4.94612	0	0
CL6051.Contig6_All	6.70303	0	0	6.37273	0	0	6.66737	0	0	6.47612	1.2933e-297	6.9458e-299
CL6051.Contig7_All	4.63731	0	0	4.50382	0	0	4.72447	0	0	4.41881	0	0
CL6051.Contig8_All	9.37449	0	0	8.61154	0	0	9.22823	0	0	8.50216	0	0
CL6051.Contig9_All	4.82844	0	0	4.83135	0	0	4.60893	0	0	4.57483	0	0
CL6065.Contig13_All	4.87258	4.96397e-291	1.78416e-292	4.86247	1.33284e-286	7.52376e-288	5.36887	0	0	4.19501	2.36197e-183	2.07879e-184
CL6065.Contig15_All	4.34122	0	0	5.05513	0	0	4.97466	0	0	5.36692	0	0
CL6065.Contig16_All	4.46701	3.22195e-284	1.19281e-285	4.85764	0	0	5.24093	0	0	5.41733	0	0
CL6065.Contig2_All	4.46614	0	0	4.98215	0	0	4.87854	0	0	5.20028	0	0
CL6065.Contig3_All	4.5187	0	0	4.91567	0	0	5.29592	0	0	4.7732	0	0
CL6065.Contig4_All	4.64396	0	0	4.93693	0	0	4.74882	0	0	4.64476	0	0
CL6065.Contig7_All	4.95393	0	0	5.57205	0	0	5.66423	0	0	5.88053	0	0
CL6096.Contig3_All	-6.2463	2.55737e-127	2.14781e-128	-8.69547	4.05508e-105	6.20049e-106	-6.94045	6.63887e-85	7.77647e-86	-5.11768	1.57717e-84	2.90409e-85
CL6117.Contig3_All	-4.51491	0	0	-6.12672	0	0	-4.83366	0	0	-5.31019	0	0
CL6136.Contig4_All	8.52359	9.04039e-73	1.27267e-73	6.40179	9.14995e-21	5.53244e-21	6.65448	1.24851e-70	1.72789e-71	5.36715	1.31381e-29	5.9409e-30
CL6139.Contig1_All	4.53886	1.19261e-11	7.2592e-12	3.3937	1.96261e-05	2.86741e-05	6.23478	5.87458e-19	2.40887e-19	3.99866	7.44987e-05	0.000114337
CL6139.Contig2_All	7.39856	5.42146e-220	2.64541e-221	6.50099	3.77097e-124	4.9177e-125	7.13678	9.27021e-190	5.10943e-191	5.4951	6.00178e-63	1.44433e-63
CL6139.Contig4_All	6.93565	0	0	6.01713	0	0	7.48549	0	0	5.73776	0	0
CL6181.Contig2_All	-11.9599	2.32057e-240	1.02114e-241	-11.9351	1.34876e-239	9.08076e-241	-11.0129	3.49618e-145	2.48593e-146	-10.9271	3.28007e-143	3.66439e-144
CL619.Contig23_All	10.4239	1.57528e-104	1.60017e-105	11.3332	2.69143e-167	2.63823e-168	10.3968	1.87819e-104	1.81269e-105	11.6152	3.1185e-192	2.62185e-193
CL619.Contig41_All	7.77914	2.08747e-24	7.36664e-25	11.249	3.86926e-160	3.96975e-161	5.48364	1.06959e-06	9.09722e-07	10.976	5.81627e-138	6.72293e-139
CL6204.Contig1_All	-5.18	2.75843e-148	2.00588e-149	-5.29442	7.9379e-148	8.79491e-149	-5.12661	1.69326e-168	1.04417e-169	-6.10665	1.55101e-165	1.5073e-166
CL6223.Contig2_All	-7.18828	0	0	-6.79179	0	0	-6.09187	0	0	-5.50083	0	0
CL629.Contig3_All	3.21124	6.10431e-168	3.93088e-169	4.02945	0	0	2.79121	4.15915e-110	3.83112e-111	4.77882	0	0
CL630.Contig11_All	-3.00784	1.60426e-265	6.40879e-267	-4.78115	0	0	-2.13882	3.75655e-115	3.32842e-116	-4.33894	8.6358e-214	6.52079e-215
CL630.Contig1_All	-3.04857	1.13665e-147	8.3064e-149	-4.94018	2.35996e-199	1.93116e-200	-2.39512	2.38846e-75	3.12102e-76	-4.12089	1.61361e-118	2.16425e-119
CL630.Contig3_All	-2.80041	9.0042e-134	7.22501e-135	-4.1862	4.55626e-183	4.06633e-184	-2.31105	7.22371e-95	7.6366e-96	-4.26308	1.10517e-158	1.12279e-159
CL630.Contig9_All	-3.67799	1.46231e-243	6.33671e-245	-6.3558	4.22405e-285	2.394e-286	-2.65933	1.46565e-144	1.04657e-145	-4.21246	2.67657e-205	2.10441e-206
CL6357.Contig9_All	-2.56566	1.61133e-87	1.92189e-88	-10.2081	3.19416e-97	5.22891e-98	-1.93917	2.44266e-70	3.39367e-71	-5.10214	1.54973e-156	1.59254e-157
CL639.Contig1_All	6.35196	0	0	5.53004	5.24759e-294	2.88329e-295	6.60714	0	0	5.67194	5.31808e-244	3.48074e-245
CL639.Contig2_All	5.26009	4.53089e-208	2.33829e-209	3.65724	2.12561e-58	5.53742e-59	6.1223	1.8109e-148	1.25874e-149	4.64958	5.05393e-51	1.46437e-51
CL639.Contig5_All	4.52596	6.64117e-185	3.865e-186	1.8837	2.98621e-14	2.36181e-14	5.05277	1.18085e-132	9.18759e-134	3.88163	1.04265e-51	2.98454e-52
CL639.Contig6_All	4.30862	0	0	2.86429	3.23284e-102	5.0631e-103	4.82544	1.42118e-293	4.95235e-295	3.0487	1.01354e-62	2.44501e-63
CL639.Contig8_All	5.64922	1.01152e-47	2.07418e-48	4.24929	1.24836e-17	8.51873e-18	8.37491	1.36383e-34	3.49808e-35	6.99143	1.54544e-15	1.13171e-15
CL64.Contig5_All	2.96645	0	0	4.09235	0	0	4.187	0	0	5.47954	0	0
CL6451.Contig6_All	-6.52642	9.29828e-91	1.07102e-91	-7.04699	7.78341e-88	1.4034e-88	-5.5402	2.07754e-88	2.3362e-89	-4.72106	4.25063e-83	7.93988e-84
CL6453.Contig2_All	-5.58239	0	0	-4.25661	0	0	-4.43678	3.15838e-199	1.65434e-200	-3.89158	3.97677e-180	3.56449e-181
CL6453.Contig3_All	-4.02947	7.94816e-120	7.09638e-121	-3.40028	1.42645e-105	2.16997e-106	-4.02545	5.63969e-81	6.8902e-82	-3.57172	8.55939e-73	1.80119e-73
CL6459.Contig4_All	-11.6746	0	0	-7.18657	0	0	-11.9318	0	0	-8.23308	0	0
CL6459.Contig5_All	-9.2721	0	0	-7.43998	0	0	-11.2637	0	0	-7.71851	0	0
CL6492.Contig2_All	4.58949	0	0	4.81312	0	0	4.63237	0	0	4.75784	0	0
CL6492.Contig5_All	4.87634	0	0	5.06739	0	0	5.5001	0	0	5.71175	0	0
CL6527.Contig10_All	5.54377	3.12132e-297	1.09737e-298	6.34154	0	0	5.28772	0	0	5.71166	0	0
CL6527.Contig13_All	5.28203	2.43185e-204	1.27729e-205	5.97422	0	0	4.57593	3.71952e-249	1.57659e-250	4.87055	1.55896e-303	8.21071e-305
CL6527.Contig15_All	4.37969	0	0	4.99182	0	0	4.56571	0	0	4.87572	0	0
CL6527.Contig3_All	4.72709	0	0	5.1731	0	0	4.96779	0	0	5.4266	0	0
CL6527.Contig5_All	4.2847	0	0	4.43783	0	0	4.28507	0	0	4.7529	0	0
CL6527.Contig6_All	4.74586	0	0	5.50196	0	0	4.63989	0	0	5.01651	0	0
CL6527.Contig7_All	4.88796	0	0	5.1981	0	0	4.51174	0	0	4.92208	0	0
CL6527.Contig8_All	5.16316	0	0	5.86316	0	0	4.93949	0	0	5.30071	0	0
CL6527.Contig9_All	4.84459	0	0	5.50076	0	0	4.64598	0	0	4.90142	0	0
CL653.Contig5_All	4.48379	3.1746e-228	1.48364e-229	4.70676	2.21476e-269	1.33006e-270	5.12294	9.97046e-254	4.12907e-255	5.48559	0	0
CL654.Contig10_All	4.01696	0	0	5.35532	0	0	4.13644	0	0	5.50549	0	0
CL654.Contig12_All	3.01759	1.30637e-82	1.63591e-83	5.54689	0	0	4.8037	0	0	4.15042	2.99368e-206	2.34143e-207
CL654.Contig19_All	5.57504	1.23529e-244	5.32266e-246	7.07804	0	0	7.07729	0	0	7.47519	0	0
CL654.Contig25_All	2.22521	3.95608e-45	8.5049e-46	4.188	5.30748e-305	2.81013e-306	1.42396	2.1049e-21	7.87645e-22	5.629	0	0
CL6540.Contig3_All	3.65266	1.58999e-213	7.98199e-215	5.18256	0	0	3.3299	7.39167e-279	2.75575e-280	4.16497	0	0
CL6562.Contig12_All	-3.46049	3.43443e-197	1.87408e-198	-4.25233	2.07812e-224	1.49717e-225	-3.25444	2.10827e-154	1.41161e-155	-4.08713	3.18192e-177	2.90022e-178
CL6562.Contig13_All	-5.67455	8.50959e-133	6.87127e-134	-5.66321	7.21539e-132	8.919e-133	-3.68753	8.8552e-53	1.58555e-53	-5.23685	2.03635e-60	5.07798e-61
CL6562.Contig14_All	-4.19465	2.39811e-175	1.48387e-176	-5.64051	1.48496e-190	1.27144e-191	-3.73198	2.38911e-137	1.79625e-138	-4.9222	1.19728e-153	1.25495e-154
CL6562.Contig2_All	-5.41594	0	0	-5.69587	0	0	-4.64899	0	0	-6.21021	0	0
CL6562.Contig5_All	-4.35917	0	0	-6.5418	0	0	-4.93467	0	0	-6.48936	1.07075e-300	5.68344e-302
CL6562.Contig7_All	-4.48117	0	0	-5.56273	0	0	-3.66325	0	0	-4.63668	0	0
CL66.Contig12_All	-12.323	3.74163e-289	1.35706e-290	-12.2982	3.10082e-288	1.7376e-289	-11.8791	2.34463e-227	1.07887e-228	-11.7933	2.116e-224	1.52042e-225
CL666.Contig10_All	10.54	4.84995e-221	2.35782e-222	7.61951	6.15101e-43	2.08964e-43	10.6315	2.43449e-235	1.08833e-236	7.34944	2.18414e-36	8.37885e-37
CL666.Contig8_All	3.46926	2.00116e-58	3.43204e-59	4.70909	9.59087e-162	9.74312e-163	4.33724	6.57301e-66	9.7006e-67	5.20298	2.46913e-123	3.19743e-124
CL6679.Contig3_All	4.15947	5.98121e-253	2.49797e-254	4.82876	0	0	6.31019	8.868e-249	3.76484e-250	7.09781	0	0
CL6685.Contig6_All	-4.23782	8.2033e-80	1.06026e-80	-4.22908	2.97905e-79	5.9017e-80	-4.46541	9.69366e-73	1.30689e-73	-4.00033	6.3832e-67	1.45107e-67
CL6766.Contig10_All	5.01297	8.22098e-241	3.6068e-242	2.94487	1.39791e-41	4.88527e-42	6.14553	0	0	2.65338	2.80383e-25	1.43597e-25
CL6766.Contig12_All	6.14106	0	0	4.57596	3.4274e-288	1.92132e-289	6.36634	0	0	3.69164	1.36678e-143	1.52544e-144
CL6766.Contig5_All	5.2132	0	0	3.06277	4.62374e-92	7.95017e-93	6.19669	0	0	2.6079	2.45278e-42	8.2921e-43
CL6766.Contig6_All	5.06448	0	0	3.2807	1.05616e-73	2.23224e-74	5.21679	0	0	2.17977	2.2928e-24	1.20921e-24
CL6766.Contig8_All	5.18662	0	0	2.95885	1.68884e-48	5.18836e-49	5.99347	0	0	2.07259	2.86333e-17	1.94221e-17
CL6766.Contig9_All	5.51859	0	0	3.84246	3.9262e-225	2.81971e-226	6.3793	0	0	3.37128	5.06101e-120	6.71582e-121
CL681.Contig9_All	6.75138	0	0	5.78092	1.08787e-224	7.82852e-226	8.09842	0	0	6.79416	8.47987e-176	7.80068e-177
CL6825.Contig1_All	5.84663	2.10347e-139	1.62007e-140	6.54234	1.00742e-219	7.41357e-221	6.66281	3.59033e-147	2.52394e-148	6.60103	1.35258e-137	1.56664e-138
CL6860.Contig4_All	3.82412	1.68806e-169	1.07792e-170	4.3254	2.26014e-255	1.43693e-256	3.67874	6.0295e-160	3.90548e-161	4.70143	0	0
CL6879.Contig2_All	-7.03633	1.14811e-128	9.53164e-130	-5.50466	6.44172e-133	7.90559e-134	-7.69792	5.10878e-176	3.01826e-177	-6.4972	9.38452e-185	8.18021e-186
CL6879.Contig3_All	-8.20574	4.48468e-76	6.05744e-77	-7.46786	8.75353e-81	1.70077e-81	-9.31502	1.73693e-58	2.85071e-59	-9.22921	1.15963e-57	3.02091e-58
CL6879.Contig6_All	-8.81497	0	0	-5.85306	0	0	-7.91347	0	0	-10.1808	8.34743e-262	5.09696e-263
CL6879.Contig7_All	-5.8752	0	0	-5.40336	0	0	-8.59225	0	0	-6.07224	0	0
CL6898.Contig2_All	-4.40563	1.79573e-265	7.17662e-267	-6.76404	3.61724e-274	2.13504e-275	-4.43289	1.32967e-251	5.56688e-253	-7.29791	1.41664e-245	9.22e-247
CL7031.Contig9_All	-4.03765	0	0	-4.83955	0	0	-3.80025	0	0	-4.96806	0	0
CL7077.Contig1_All	4.27796	1.43682e-38	3.51299e-39	4.57427	2.88991e-48	8.91513e-49	4.21542	4.03433e-49	7.66874e-50	4.58896	4.17706e-64	9.87683e-65
CL7077.Contig2_All	3.7299	3.90324e-183	2.29968e-184	4.48648	0	0	3.87285	4.22164e-234	1.89577e-235	4.49024	0	0
CL7081.Contig3_All	-4.78476	0	0	-3.97749	0	0	-5.41599	0	0	-2.85073	0	0
CL7097.Contig2_All	5.73823	0	0	5.8572	0	0	5.66293	0	0	6.01612	0	0
CL7097.Contig3_All	5.67181	0	0	6.05847	0	0	8.45496	0	0	9.12896	0	0
CL7097.Contig4_All	7.39058	7.05144e-276	2.70164e-277	7.92378	0	0	5.15479	3.03807e-176	1.79234e-177	5.73391	1.80291e-258	1.11256e-259
CL7098.Contig1_All	-10.4528	1.28309e-109	1.24504e-110	-9.42808	4.07133e-126	5.22804e-127	-8.66791	2.10736e-80	2.59799e-81	-6.5821	9.34151e-93	1.57763e-93
CL7121.Contig19_All	-4.94004	1.8776e-120	1.66778e-121	-2.5606	6.40504e-74	1.3503e-74	-4.53673	1.66134e-107	1.5663e-108	-3.11472	4.31285e-81	8.23521e-82
CL7121.Contig2_All	5.04842	0	0	5.58166	0	0	5.06613	0	0	5.69588	0	0
CL7140.Contig2_All	2.84953	7.97406e-76	1.08096e-76	4.34845	9.6036e-291	5.34001e-292	2.77284	7.74927e-68	1.11073e-68	4.66453	0	0
CL7200.Contig3_All	-6.85951	4.04463e-216	2.00334e-217	-4.88055	1.36912e-215	1.02869e-216	-5.05845	2.2871e-132	1.7814e-133	-3.38768	2.30801e-103	3.51495e-104
CL7246.Contig7_All	3.20872	7.28494e-27	2.39072e-27	5.93296	2.72035e-223	1.96715e-224	2.81966	2.90104e-25	9.5684e-26	5.50443	1.8708e-225	1.33816e-226
CL7246.Contig8_All	4.367	4.74957e-18	2.1098e-18	7.17132	7.33594e-119	9.97784e-120	4.64554	1.32647e-19	5.30553e-20	7.03113	5.64245e-94	9.41079e-95
CL7253.Contig1_All	5.27622	4.5269e-101	4.75388e-102	6.0669	1.65032e-173	1.55888e-174	5.50418	1.2184e-125	9.95444e-127	5.39611	2.74634e-113	3.83322e-114
CL7312.Contig7_All	3.06937	9.03732e-14	4.88163e-14	5.29208	6.42685e-80	1.26341e-80	3.4613	2.42761e-17	1.06083e-17	5.49369	2.95587e-80	5.6959e-81
CL7338.Contig2_All	-4.55172	2.45577e-98	2.63793e-99	-5.9478	9.40771e-103	1.4637e-103	-3.47127	6.99916e-66	1.03366e-66	-5.88236	1.43017e-79	2.78035e-80
CL7347.Contig1_All	3.40948	2.58697e-31	7.52355e-32	5.86546	4.08537e-207	3.20251e-208	3.59069	1.51634e-36	3.7176e-37	6.25087	8.34866e-262	5.09951e-263
CL7347.Contig9_All	2.36652	1.14422e-25	3.88863e-26	4.92871	5.28378e-255	3.36254e-256	1.59725	1.03085e-17	4.43354e-18	4.46494	0	0
CL7370.Contig7_All	4.02639	3.7443e-167	2.42645e-168	4.11005	6.83985e-178	6.30587e-179	4.41819	6.71699e-185	3.79355e-186	4.11545	8.8367e-141	1.00116e-141
CL740.Contig2_All	6.76477	2.11305e-270	8.28582e-272	7.15744	0	0	7.78806	1.3513e-282	4.96983e-284	7.40888	2.93971e-218	2.17714e-219
CL7401.Contig1_All	6.19961	0	0	5.06842	2.19819e-262	1.3595e-263	6.28828	0	0	4.00837	9.74153e-101	1.51855e-101
CL7401.Contig2_All	7.01766	7.44986e-246	3.19782e-247	6.41907	2.32276e-166	2.29312e-167	6.43605	7.75724e-272	2.98583e-273	4.39979	3.86389e-62	9.40544e-63
CL7401.Contig3_All	4.39608	0	0	3.83758	2.18344e-304	1.15831e-305	4.16762	0	0	3.32196	8.09214e-199	6.5601e-200
CL746.Contig14_All	4.66834	8.2348e-41	1.92412e-41	6.18202	2.35599e-117	3.24668e-118	7.56408	7.20445e-22	2.65207e-22	9.80158	5.93128e-74	1.23069e-74
CL746.Contig27_All	4.15244	0	0	4.82618	0	0	4.08692	0	0	5.09554	0	0
CL746.Contig34_All	3.56906	2.04099e-292	7.28906e-294	4.19496	0	0	4.20359	0	0	4.28479	0	0
CL746.Contig41_All	3.4732	0	0	4.2645	0	0	4.19953	0	0	4.94792	0	0
CL746.Contig69_All	4.68374	1.51765e-86	1.83026e-87	5.09815	4.42875e-117	6.12404e-118	4.62358	3.80614e-81	4.64434e-82	4.48992	2.55792e-71	5.47788e-72
CL7465.Contig8_All	2.63122	9.66267e-159	6.60624e-160	4.13769	0	0	3.16968	9.64793e-301	3.26154e-302	4.14209	0	0
CL7558.Contig2_All	4.10481	0	0	4.54681	0	0	4.93833	0	0	5.09202	0	0
CL7558.Contig6_All	5.20068	0	0	5.76954	0	0	5.67776	0	0	5.49135	0	0
CL7564.Contig5_All	3.14994	7.39961e-86	8.99032e-87	4.41619	4.67719e-257	2.95435e-258	4.09697	0	0	2.82233	4.0587e-106	6.02752e-107
CL7620.Contig3_All	6.47327	1.36741e-11	8.3513e-12	8.73923	1.10488e-41	3.85462e-42	4.63445	1.15649e-23	4.01114e-24	6.00334	8.1443e-60	2.04783e-60
CL7624.Contig1_All	-4.50863	5.57187e-127	4.69321e-128	-5.12227	1.58939e-131	1.97055e-132	-4.8398	4.35097e-139	3.22744e-140	-4.57693	1.40047e-132	1.68269e-133
CL7627.Contig1_All	-2.86522	1.2757e-43	2.82159e-44	-4.42542	1.00589e-59	2.56677e-60	-3.29123	5.17118e-65	7.73335e-66	-4.46845	2.53696e-77	5.05932e-78
CL7658.Contig3_All	-3.76116	3.67629e-201	1.96398e-202	-5.79181	5.53485e-234	3.80967e-235	-3.71643	5.97708e-210	2.96413e-211	-5.37823	4.50232e-240	3.00719e-241
CL7678.Contig6_All	-2.42695	0	0	-4.54041	0	0	-2.36609	0	0	-4.95641	0	0
CL7717.Contig1_All	-4.96892	1.42608e-126	1.20562e-127	-4.79764	2.27274e-124	2.95825e-125	-4.06614	2.54857e-54	4.45459e-55	-3.64997	1.95787e-49	5.82539e-50
CL7717.Contig2_All	-9.97905	0	0	-7.46372	0	0	-9.52726	0	0	-8.14805	0	0
CL7717.Contig3_All	-11.2066	0	0	-7.16149	0	0	-9.96929	0	0	-9.08782	0	0
CL7739.Contig2_All	-4.34531	5.6593e-87	6.7889e-88	-4.76112	8.78264e-90	1.55064e-90	-5.16396	1.13185e-59	1.82551e-60	-4.42608	2.75841e-55	7.45431e-56
CL7747.Contig4_All	5.28161	1.96483e-248	8.36006e-250	4.90604	4.09199e-187	3.56936e-188	4.51704	2.00859e-237	8.88826e-239	3.57253	7.06825e-105	1.06024e-105
CL7747.Contig6_All	5.04404	0	0	4.75449	0	0	4.3047	0	0	3.32931	4.52653e-215	3.39932e-216
CL7791.Contig1_All	-4.74033	1.37008e-199	7.38207e-201	-4.33839	8.53873e-191	7.30392e-192	-5.34231	5.07992e-153	3.43435e-154	-3.98396	1.06417e-132	1.2777e-133
CL7816.Contig3_All	3.97734	6.9785e-287	2.55159e-288	4.23336	0	0	4.10965	9.19709e-284	3.36088e-285	4.05589	9.6586e-264	5.86414e-265
CL7818.Contig3_All	6.30609	3.97264e-102	4.12701e-103	6.46381	2.00279e-112	2.88828e-113	6.36491	6.41322e-105	6.16589e-106	6.2541	5.35807e-95	8.84725e-96
CL7819.Contig18_All	-3.15518	0	0	-4.03539	0	0	-3.05757	0	0	-4.19499	0	0
CL7917.Contig3_All	4.2415	0	0	4.78043	0	0	4.58566	0	0	4.80101	0	0
CL7917.Contig4_All	4.26807	0	0	4.81777	0	0	4.64222	0	0	4.90466	0	0
CL7917.Contig5_All	4.89541	2.77054e-50	5.43293e-51	6.22738	4.86955e-126	6.25605e-127	3.22558	1.96792e-40	4.41461e-41	4.39306	5.65122e-107	8.31553e-108
CL7954.Contig1_All	10.2583	1.05109e-95	1.15759e-96	11.3024	1.21735e-164	1.21285e-165	11.5131	1.47313e-187	8.18621e-189	9.69729	6.60374e-70	1.4425e-70
CL7974.Contig1_All	-4.62333	1.17056e-89	1.36401e-90	-4.04203	2.10518e-83	3.97014e-84	-4.4572	1.76006e-75	2.29605e-76	-2.96074	6.42617e-55	1.74661e-55
CL7974.Contig3_All	-4.45999	0	0	-3.78253	0	0	-4.05223	0	0	-3.08559	0	0
CL7974.Contig7_All	-4.052	0	0	-3.59876	0	0	-4.43043	0	0	-3.42312	0	0
CL8029.Contig12_All	4.32559	0	0	4.36523	0	0	4.28899	0	0	4.82868	0	0
CL8029.Contig2_All	3.98994	5.92162e-231	2.71903e-232	4.28622	9.66297e-293	5.33918e-294	3.7174	1.94453e-194	1.04204e-195	4.71592	0	0
CL8029.Contig4_All	4.08536	0	0	4.22824	0	0	3.78367	0	0	4.4847	0	0
CL8029.Contig6_All	3.92515	0	0	4.02943	0	0	4.0517	0	0	4.01362	0	0
CL8029.Contig9_All	4.47064	0	0	4.35898	0	0	4.23782	0	0	4.89038	0	0
CL8062.Contig4_All	4.38059	0	0	4.01624	1.56404e-228	1.10296e-229	4.53664	0	0	3.62704	7.44566e-159	7.55468e-160
CL8075.Contig3_All	8.80818	0	0	5.11904	1.20743e-39	4.39097e-40	10.7541	0	0	6.13033	3.67521e-30	1.64026e-30
CL8075.Contig4_All	7.94336	0	0	5.90529	0	0	9.56689	0	0	6.65695	0	0
CL8075.Contig5_All	9.16757	0	0	7.07971	0	0	9.12735	0	0	6.27262	2.53427e-252	1.60224e-253
CL8094.Contig1_All	-6.62336	0	0	-6.1245	0	0	-5.96419	0	0	-5.38478	0	0
CL8094.Contig4_All	-4.93034	0	0	-4.36668	0	0	-4.10858	0	0	-3.52492	0	0
CL812.Contig10_All	7.06245	0	0	6.00751	0	0	7.32571	0	0	5.25844	2.82766e-166	2.73206e-167
CL812.Contig11_All	6.57857	0	0	4.90173	4.40409e-208	3.43421e-209	7.56247	0	0	3.91189	1.1141e-89	1.94491e-90
CL812.Contig14_All	7.96615	0	0	7.03842	1.14544e-211	8.78794e-213	6.69901	0	0	5.0131	3.12516e-120	4.14024e-121
CL812.Contig15_All	7.72831	0	0	7.27889	0	0	6.85992	0	0	5.80376	0	0
CL812.Contig17_All	6.59185	0	0	5.72135	0	0	7.08651	0	0	5.69709	0	0
CL812.Contig18_All	11.6722	8.79614e-201	4.71065e-202	11.6594	5.52922e-198	4.55875e-199	6.8796	0	0	6.5006	1.14661e-241	7.59395e-243
CL812.Contig1_All	7.01949	0	0	6.27698	0	0	6.33774	0	0	5.19139	0	0
CL812.Contig25_All	8.644	0	0	8.44211	0	0	7.30515	0	0	6.66929	0	0
CL812.Contig26_All	6.54962	0	0	5.7282	0	0	6.41387	0	0	5.17343	0	0
CL812.Contig29_All	11.6947	0	0	11.1524	8.90247e-240	5.9919e-241	8.41872	0	0	6.13459	9.36706e-287	5.20088e-288
CL812.Contig8_All	8.43623	0	0	8.74015	0	0	7.45171	0	0	7.5092	0	0
CL8168.Contig6_All	-4.61457	0	0	-4.99263	0	0	-3.78057	0	0	-4.02127	0	0
CL8168.Contig7_All	-4.60503	5.92559e-91	6.81668e-92	-5.2919	5.23249e-94	8.81471e-95	-5.01144	9.1213e-101	9.11878e-102	-4.14255	1.06146e-90	1.83395e-91
CL817.Contig7_All	4.14659	0	0	3.41261	2.62722e-202	2.10927e-203	4.38799	0	0	3.32654	4.63237e-211	3.55095e-212
CL8180.Contig3_All	-8.15499	1.94146e-206	1.00861e-207	-8.91682	3.02431e-188	2.62309e-189	-5.64377	6.22487e-189	3.43617e-190	-10.5544	1.09467e-117	1.47746e-118
CL8180.Contig4_All	-10.051	1.92926e-88	2.27712e-89	-8.05538	2.6292e-112	3.79435e-113	-9.81782	6.87772e-77	8.82779e-78	-9.73201	8.35488e-76	1.69526e-76
CL8209.Contig3_All	-4.38824	3.47134e-149	2.51295e-150	-4.71252	1.2635e-152	1.3567e-153	-5.25792	3.62176e-161	2.32463e-162	-4.62772	4.01017e-151	4.27619e-152
CL8210.Contig1_All	-3.27939	3.35948e-91	3.85534e-92	-5.47484	1.46387e-117	2.01368e-118	-3.16611	2.67479e-71	3.67531e-72	-5.03826	1.90495e-91	3.25629e-92
CL8210.Contig3_All	-3.14496	0	0	-4.30669	0	0	-2.71048	1.86104e-227	8.5541e-229	-4.17458	0	0
CL8210.Contig4_All	-2.98198	1.68995e-202	8.9757e-204	-4.18345	1.95088e-260	1.21499e-261	-2.90013	7.45209e-173	4.49154e-174	-4.12816	4.49203e-222	3.25877e-223
CL8210.Contig5_All	-3.18972	9.61978e-160	6.53602e-161	-4.48466	9.34196e-200	7.61761e-201	-2.9307	2.42156e-126	1.96949e-127	-4.13552	9.21343e-161	9.19888e-162
CL8210.Contig6_All	-4.15987	1.7862e-151	1.27641e-152	-4.49991	2.29488e-156	2.40696e-157	-4.30363	7.44515e-143	5.38884e-144	-7.0121	3.03753e-144	3.37831e-145
CL8210.Contig7_All	-2.54395	1.21911e-74	1.67834e-75	-4.89808	1.13791e-120	1.52497e-121	-2.77642	1.38138e-77	1.75727e-78	-4.1813	9.79629e-105	1.47242e-105
CL8210.Contig9_All	-2.579	3.56439e-109	3.47208e-110	-4.10472	3.64816e-161	3.71885e-162	-3.70978	1.07309e-114	9.54573e-116	-4.05675	2.9125e-118	3.9171e-119
CL8232.Contig2_All	-4.26914	0	0	-4.7395	0	0	-3.79311	3.9746e-229	1.82021e-230	-4.87838	9.48265e-253	5.98703e-254
CL825.Contig10_All	3.33596	5.07836e-142	3.84238e-143	4.6672	0	0	2.87244	1.0198e-96	1.05925e-97	4.48915	0	0
CL825.Contig11_All	2.25155	1.51845e-57	2.64415e-58	4.3768	0	0	2.5872	8.21138e-82	9.94388e-83	4.72213	0	0
CL825.Contig14_All	2.685	1.85763e-51	3.56801e-52	4.38	2.2479e-239	1.51575e-240	1.9403	6.79104e-31	1.90685e-31	4.12806	2.00221e-278	1.1459e-279
CL829.Contig20_All	10.9061	7.64846e-135	6.08713e-136	11.9834	9.91373e-234	6.82776e-235	11.7426	4.13229e-211	2.03816e-212	10.7149	2.67163e-120	3.53479e-121
CL8292.Contig10_All	6.65199	1.29274e-288	4.70768e-290	7.91477	0	0	6.32979	6.92659e-214	3.37684e-215	7.46257	0	0
CL8292.Contig1_All	10.724	1.60014e-122	1.39569e-123	11.8541	8.90299e-219	6.58286e-220	6.73421	3.93951e-133	3.05984e-134	6.81322	3.51635e-136	4.11849e-137
CL8292.Contig2_All	7.43943	0	0	8.44784	0	0	6.44331	0	0	7.05778	0	0
CL8292.Contig7_All	7.83467	0	0	8.17333	0	0	6.99996	0	0	6.96264	0	0
CL8292.Contig9_All	7.22682	0	0	7.36154	0	0	6.30236	0	0	6.13431	0	0
CL83.Contig17_All	3.87979	0	0	4.13637	0	0	5.15324	0	0	4.96521	0	0
CL83.Contig9_All	10.2508	2.55414e-95	2.82421e-96	10.7722	8.1323e-125	1.05416e-125	10.3301	8.21887e-101	8.20694e-102	10.4178	8.18333e-103	1.25105e-103
CL8320.Contig1_All	-5.51583	0	0	-4.76925	0	0	-4.43597	3.92915e-208	1.96436e-209	-3.29843	3.28258e-166	3.17302e-167
CL8331.Contig1_All	-4.31246	0	0	-5.38229	0	0	-3.65588	2.91388e-281	1.0795e-282	-5.36579	0	0
CL8331.Contig2_All	-3.59229	3.32149e-88	3.9296e-89	-4.43042	1.65302e-99	2.65223e-100	-3.77169	9.16358e-74	1.22158e-74	-5.09947	1.1044e-82	2.07226e-83
CL8363.Contig2_All	7.32084	2.41667e-134	1.92927e-135	7.88866	5.48686e-188	4.76573e-189	6.69208	5.46098e-96	5.70984e-97	7.33011	4.05425e-139	4.64415e-140
CL8400.Contig2_All	-5.08322	2.9147e-127	2.4502e-128	-5.08423	2.15307e-126	2.7599e-127	-5.39341	4.52149e-212	2.22178e-213	-6.53089	7.58244e-204	6.00422e-205
CL8400.Contig3_All	-5.44742	6.53697e-168	4.21163e-169	-4.03313	2.47607e-149	2.71789e-150	-4.86723	6.41807e-172	3.8888e-173	-5.59514	1.22743e-171	1.15301e-172
CL8508.Contig25_All	10.5352	6.90875e-111	6.63267e-112	12.7949	0	0	9.47524	1.39373e-63	2.12525e-64	11.6846	3.18218e-199	2.57145e-200
CL851.Contig12_All	4.93158	0	0	4.46568	0	0	5.88614	0	0	5.09812	0	0
CL851.Contig14_All	4.14897	7.32385e-120	6.53418e-121	4.40637	1.84834e-146	2.06808e-147	4.80753	2.86241e-187	1.59401e-188	4.35511	3.43889e-128	4.27175e-129
CL851.Contig19_All	4.40089	0	0	3.8273	0	0	4.69061	0	0	4.51223	0	0
CL851.Contig1_All	6.00677	0	0	5.24703	0	0	6.43743	0	0	5.59893	0	0
CL851.Contig20_All	4.30842	0	0	4.42699	0	0	4.90089	0	0	4.94336	0	0
CL851.Contig2_All	5.04038	0	0	4.45903	0	0	5.72984	0	0	5.06756	0	0
CL851.Contig4_All	5.27458	0	0	4.80431	0	0	6.49586	0	0	6.12304	0	0
CL851.Contig5_All	6.805	1.60579e-240	7.06086e-242	6.45267	3.02565e-190	2.59184e-191	5.99138	5.5842e-298	1.91028e-299	5.15785	2.02913e-161	2.01715e-162
CL851.Contig7_All	3.52702	4.38266e-149	3.17553e-150	4.15743	7.71124e-255	4.91212e-256	6.70708	3.92591e-223	1.84275e-224	7.18161	1.12256e-292	6.11869e-294
CL851.Contig8_All	4.09107	0	0	3.79294	0	0	5.06754	0	0	4.76049	0	0
CL8528.Contig2_All	9.01279	0	0	8.89752	0	0	9.36352	2.84341e-235	1.27161e-236	9.71562	6.81525e-278	3.90491e-279
CL8539.Contig8_All	6.65681	0	0	7.69789	0	0	8.57131	0	0	8.51843	0	0
CL8568.Contig1_All	4.95385	2.19791e-147	1.60835e-148	2.83233	2.67796e-24	1.43538e-24	4.89238	3.13511e-96	3.27271e-97	3.72254	3.79868e-37	1.43154e-37
CL8568.Contig3_All	6.09869	1.36187e-198	7.37791e-200	4.16418	3.38452e-48	1.04598e-48	5.08609	4.03494e-87	4.59963e-88	4.63874	6.78266e-61	1.68022e-61
CL8568.Contig6_All	6.20782	5.62947e-216	2.79201e-217	4.51424	4.14891e-64	9.92365e-65	8.0463	1.80124e-113	1.61985e-114	7.73175	1.06721e-91	1.82151e-92
CL8591.Contig2_All	6.71006	2.87368e-13	1.59511e-13	8.75406	5.0193e-42	1.73785e-42	6.35434	6.04561e-11	3.67774e-11	8.82892	1.64772e-43	5.45535e-44
CL8591.Contig5_All	7.58072	3.92015e-42	8.91804e-43	9.85547	9.43967e-152	1.01866e-152	8.02966	1.75858e-28	5.26691e-29	10.9965	1.89074e-139	2.15931e-140
CL8591.Contig6_All	5.59883	1.26365e-79	1.6382e-80	7.79327	0	0	5.47297	1.37284e-63	2.09292e-64	8.09595	0	0
CL8623.Contig2_All	-4.36371	6.88833e-267	2.73376e-268	-2.991	1.41473e-200	1.14835e-201	-5.32227	1.9649e-277	7.37498e-279	-2.50368	4.36447e-159	4.42365e-160
CL8648.Contig1_All	-6.05324	7.7653e-112	7.3877e-113	-4.50321	2.733e-105	4.17105e-106	-4.46204	9.83999e-89	1.10287e-89	-2.97535	1.00796e-64	2.36353e-65
CL8680.Contig3_All	-2.57906	4.1234e-71	5.92479e-72	-5.69009	4.49705e-116	6.26851e-117	-3.34314	2.09952e-104	2.02702e-105	-5.76583	4.05208e-130	4.96245e-131
CL8721.Contig12_All	5.35812	0	0	5.60184	0	0	5.20477	0	0	4.55032	0	0
CL8721.Contig15_All	5.28435	0	0	5.45172	0	0	4.28485	0	0	4.30446	0	0
CL8721.Contig4_All	5.00478	0	0	5.46526	0	0	4.76619	0	0	5.1664	0	0
CL8721.Contig6_All	5.05323	0	0	5.27134	0	0	5.27946	0	0	4.89521	0	0
CL8721.Contig7_All	5.22798	0	0	5.42456	0	0	4.92584	6.28558e-301	2.12276e-302	4.30717	5.17912e-181	4.61867e-182
CL8721.Contig9_All	4.65321	0	0	4.95821	0	0	4.70974	0	0	4.38282	0	0
CL876.Contig4_All	2.83574	6.10363e-45	1.31737e-45	4.36152	6.49006e-175	6.07698e-176	3.20149	1.7383e-52	3.12534e-53	4.09385	3.81721e-112	5.37247e-113
CL8778.Contig2_All	-6.61778	5.0691e-244	2.18833e-245	-7.0227	4.88055e-237	3.3211e-238	-5.72393	9.16923e-195	4.89825e-196	-6.07936	7.14257e-189	6.09929e-190
CL8787.Contig2_All	5.98923	0	0	4.39356	0	0	5.44692	0	0	3.68566	0	0
CL8787.Contig3_All	4.24855	0	0	2.36455	3.4969e-105	5.34266e-106	4.015	0	0	2.44006	1.07589e-118	1.44164e-119
CL8803.Contig1_All	-4.17924	1.31595e-204	6.90751e-206	-7.59696	2.91337e-205	2.3036e-206	-3.87524	1.16066e-211	5.71105e-213	-7.27128	3.52481e-223	2.54489e-224
CL8842.Contig2_All	-4.13853	2.45904e-231	1.1255e-232	-4.07723	1.22695e-227	8.69543e-229	-4.52151	6.6369e-264	2.63597e-265	-3.92809	6.48286e-238	4.38332e-239
CL8848.Contig2_All	-4.64524	0	0	-4.21501	0	0	-4.68226	0	0	-4.09011	0	0
CL8848.Contig3_All	-4.01888	0	0	-2.13366	1.28425e-206	1.00884e-207	-4.26441	0	0	-2.34667	2.41731e-267	1.44621e-268
CL8848.Contig4_All	-4.18996	4.88123e-262	1.97313e-263	-3.61284	2.85694e-236	1.94702e-237	-4.28448	2.19976e-182	1.25676e-183	-1.58993	3.86405e-63	9.2696e-64
CL8848.Contig6_All	-4.83248	0	0	-2.60074	0	0	-5.27037	0	0	-2.52243	0	0
CL8848.Contig8_All	-4.73202	0	0	-4.18468	0	0	-4.87189	0	0	-4.41051	0	0
CL885.Contig10_All	4.2516	0	0	3.2324	3.11523e-225	2.23537e-226	4.02275	0	0	2.93887	2.53943e-178	2.30418e-179
CL885.Contig11_All	4.59432	0	0	3.5702	0	0	4.49886	0	0	3.17616	0	0
CL885.Contig2_All	11.9172	1.12269e-227	5.26523e-229	11.7038	1.50396e-202	1.20591e-203	11.941	1.04693e-233	4.70486e-235	10.9231	3.40677e-134	4.04099e-135
CL885.Contig6_All	7.05618	0	0	7.35586	0	0	8.43728	0	0	7.65339	0	0
CL885.Contig7_All	5.08437	0	0	4.44909	0	0	5.12518	0	0	3.90218	0	0
CL885.Contig8_All	4.59829	0	0	4.00979	0	0	4.83595	0	0	3.63568	0	0
CL885.Contig9_All	4.56615	0	0	3.82459	0	0	4.78916	0	0	3.62289	0	0
CL8857.Contig2_All	7.54604	0	0	6.35998	0	0	6.50546	0	0	4.78324	6.63863e-254	4.16844e-255
CL8857.Contig3_All	7.14904	1.37423e-173	8.61342e-175	5.81431	1.15328e-72	2.47052e-73	7.08792	2.28987e-138	1.71049e-139	5.37149	1.00479e-43	3.31214e-44
CL8865.Contig1_All	10.6094	5.59446e-88	6.64251e-89	10.5433	1.91364e-84	3.56672e-85	4.2962	2.60474e-92	2.82142e-93	4.17016	3.20691e-81	6.11513e-82
CL8865.Contig3_All	7.80545	0	0	7.48009	0	0	6.99338	0	0	6.15122	0	0
CL8865.Contig4_All	6.43236	0	0	5.66966	0	0	7.22853	0	0	6.61659	0	0
CL8865.Contig5_All	7.6907	0	0	7.93865	0	0	7.14262	0	0	7.11307	0	0
CL8922.Contig1_All	6.44174	6.73418e-55	1.22045e-55	7.83679	6.32977e-129	7.97424e-130	9.00422	4.25997e-49	8.10051e-50	10.1457	5.97259e-89	1.05014e-89
CL8922.Contig3_All	6.02323	0	0	7.41077	0	0	6.69998	0	0	8.14499	0	0
CL893.Contig1_All	4.28768	8.95192e-89	1.05294e-89	2.79839	1.19681e-23	6.56108e-24	3.28395	2.30308e-36	5.67082e-37	4.07818	1.58113e-70	3.41958e-71
CL8945.Contig2_All	-2.93651	6.06087e-57	1.06403e-57	-4.28371	4.66455e-75	9.70016e-76	-3.24936	1.07137e-72	1.44567e-73	-4.74851	1.49137e-89	2.60513e-90
CL8958.Contig2_All	-4.0986	9.23637e-176	5.70309e-177	-5.0617	1.86713e-190	1.59904e-191	-3.93612	2.82948e-174	1.68781e-175	-4.35246	2.65924e-179	2.40024e-180
CL8998.Contig3_All	3.31751	4.80873e-50	9.4714e-51	4.57646	1.33882e-143	1.52832e-144	4.35546	1.35702e-73	1.81312e-74	5.18702	2.70425e-134	3.20535e-135
CL9.Contig18_All	-5.64985	1.36848e-75	1.86048e-76	-5.2341	1.65777e-74	3.47097e-75	-4.36664	8.95035e-75	1.17782e-75	-9.3032	4.82416e-60	1.20893e-60
CL9024.Contig6_All	-4.26561	4.13744e-121	3.65683e-122	-3.9389	6.22643e-115	8.77277e-116	-3.60871	2.40064e-87	2.72976e-88	-4.68271	1.82408e-98	2.90776e-99
CL9025.Contig3_All	6.43845	0	0	6.91474	0	0	6.45988	0	0	6.44612	0	0
CL9025.Contig4_All	5.01848	0	0	5.84583	0	0	4.62119	0	0	4.87568	0	0
CL9069.Contig2_All	4.05599	1.74049e-104	1.76856e-105	0.558911	0.0401284	0.102504	5.01159	1.18415e-60	1.88203e-61	1.5512	0.00289605	0.00560699
CL9191.Contig3_All	-4.79202	3.19235e-149	2.30994e-150	-4.1942	1.01939e-139	1.19203e-140	-4.01784	1.8126e-216	8.73024e-218	-2.30494	5.37643e-126	6.80528e-127
CL92.Contig22_All	4.27139	1.6723e-158	1.1447e-159	4.40801	1.5105e-175	1.40845e-176	4.52095	3.86161e-155	2.57521e-156	3.98124	1.35534e-97	2.18019e-98
CL9239.Contig3_All	-4.30597	2.46602e-41	5.69671e-42	-3.98955	1.6191e-39	5.90141e-40	-4.58629	1.14903e-33	3.01273e-34	-7.08545	4.76588e-33	1.9789e-33
CL9309.Contig1_All	-2.38877	0	0	-4.17162	0	0	-2.78427	0	0	-4.00193	0	0
CL939.Contig1_All	5.31326	0	0	5.5911	0	0	4.61292	2.18369e-259	8.84528e-261	5.08463	0	0
CL939.Contig2_All	6.87402	0	0	7.24506	0	0	6.66748	0	0	6.79698	0	0
CL939.Contig3_All	5.69433	0	0	6.01111	0	0	5.32834	0	0	5.57639	0	0
CL9417.Contig3_All	-4.53559	2.11133e-237	9.41151e-239	-5.24779	2.33267e-246	1.53302e-247	-5.29961	3.94502e-222	1.85702e-223	-4.51336	9.29186e-206	7.28549e-207
CL9486.Contig8_All	4.39959	0	0	3.9979	0	0	4.35537	0	0	3.7233	9.67015e-273	5.64944e-274
CL96.Contig1_All	-4.89556	3.5965e-94	4.01678e-95	-5.76004	5.8367e-96	9.66541e-97	-4.48051	7.95683e-58	1.3202e-58	-5.01163	1.25445e-58	3.21665e-59
CL96.Contig4_All	-6.30841	1.44871e-118	1.30578e-119	-4.65473	8.81167e-114	1.25623e-114	-4.58525	6.45312e-85	7.55456e-86	-4.25352	6.79032e-80	1.31582e-80
CL9618.Contig1_All	-12.3872	1.03258e-298	3.60496e-300	-9.7775	0	0	-12.1393	1.17295e-259	4.74527e-261	-12.0535	2.51729e-256	1.56646e-257
CL9618.Contig4_All	-6.28039	0	0	-11.6514	3.78457e-207	2.96594e-208	-5.22996	1.75254e-167	1.08631e-168	-6.54609	1.0078e-161	9.99235e-163
CL9648.Contig3_All	-2.84539	1.45018e-68	2.1577e-69	-4.00089	8.27271e-90	1.4601e-90	-2.7742	3.07362e-43	6.53421e-44	-5.14132	5.00814e-63	1.20369e-63
CL971.Contig6_All	6.02734	0	0	6.1876	0	0	6.79261	0	0	6.44718	0	0
CL971.Contig7_All	6.09745	0	0	6.12133	0	0	5.03341	0	0	4.92606	0	0
CL9724.Contig3_All	3.10782	1.66541e-74	2.29685e-75	4.30072	1.35745e-211	1.04173e-212	4.02301	3.04659e-117	2.66049e-118	4.08654	2.90699e-120	3.8487e-121
CL9750.Contig1_All	-5.39279	0	0	-5.77463	0	0	-5.88198	0	0	-6.48411	0	0
CL9816.Contig1_All	-7.94972	1.01008e-27	3.23025e-28	-8.52442	3.55382e-26	1.80073e-26	-4.67721	2.06941e-37	4.96654e-38	-8.23295	3.38224e-33	1.39758e-33
CL9846.Contig1_All	4.9406	0	0	3.5428	0	0	4.9646	0	0	3.10448	8.11464e-255	5.07768e-256
CL9846.Contig2_All	4.18038	0	0	2.79724	4.6806e-98	7.60727e-99	4.64603	0	0	3.22389	5.69543e-113	7.9679e-114
CL9846.Contig3_All	4.00105	0	0	2.45907	3.07283e-180	2.78989e-181	4.63013	0	0	2.75434	8.2112e-182	7.28179e-183
CL9846.Contig4_All	5.72737	0	0	4.34704	0	0	5.71515	0	0	3.86215	0	0
CL9850.Contig2_All	9.96893	5.92315e-82	7.47444e-83	11.908	6.73504e-225	4.83835e-226	10.2297	1.50562e-95	1.58207e-96	12.1548	2.40685e-253	1.51596e-254
CL9862.Contig1_All	-9.11536	0	0	-9.1634	0	0	-8.5689	0	0	-7.65093	0	0
CL9862.Contig2_All	-8.13405	0	0	-7.84014	0	0	-6.5626	0	0	-5.61061	0	0
CL993.Contig12_All	4.44673	4.97759e-253	2.07801e-254	3.45618	1.84516e-108	2.73887e-109	4.31545	2.7291e-211	1.34516e-212	4.79066	7.43213e-298	3.9883e-299
CL9993.Contig2_All	4.65509	0	0	3.77699	2.6243e-173	2.4816e-174	4.64175	5.8982e-242	2.56149e-243	4.69569	3.49715e-245	2.27757e-246
Unigene10059_All	4.01742	1.84434e-32	5.2112e-33	6.32043	7.61549e-171	7.31905e-172	5.22519	5.51479e-127	4.46859e-128	3.7412	5.65468e-39	2.04866e-39
Unigene10150_All	3.19072	2.32368e-141	1.7665e-142	4.54891	0	0	2.53419	6.4942e-109	6.04635e-110	4.01372	0	0
Unigene10263_All	2.28283	8.76286e-70	1.28275e-70	4.32019	0	0	2.39977	5.84524e-97	6.05369e-98	4.55299	0	0
Unigene10293_All	-5.43194	9.28876e-177	5.70659e-178	-5.57152	7.02961e-176	6.53585e-177	-5.53698	4.85439e-221	2.29894e-222	-7.52386	2.11778e-199	1.70813e-200
Unigene10363_All	4.77742	1.55808e-232	7.08548e-234	4.19077	1.86112e-145	2.09542e-146	5.13173	6.55102e-296	2.25972e-297	4.26399	1.07668e-147	1.17186e-148
Unigene10418_All	5.4244	1.03882e-136	8.14191e-138	6.46169	1.74521e-274	1.02866e-275	4.58656	3.5331e-143	2.55015e-144	5.25441	1.86245e-229	1.31366e-230
Unigene10455_All	10.698	0	0	9.76438	1.37905e-221	1.00461e-222	12.2605	5.00793e-275	1.90657e-276	10.1443	6.95085e-89	1.22275e-89
Unigene10570_All	-3.40371	0	0	-4.94887	0	0	-3.69884	0	0	-4.97128	0	0
Unigene105_All	7.94364	6.3e-278	2.39314e-279	7.31848	6.12058e-189	5.29221e-190	6.52647	2.26491e-218	1.08365e-219	5.81515	2.83281e-132	3.41226e-133
Unigene10701_All	3.20576	1.18644e-290	4.27014e-292	4.03569	0	0	4.11177	0	0	3.98844	0	0
Unigene10702_All	-3.00839	0	0	-4.57101	0	0	-2.68503	0	0	-4.53898	0	0
Unigene10704_All	3.77231	1.37211e-189	7.79239e-191	4.98376	0	0	2.81006	6.64117e-134	5.13258e-135	4.07189	0	0
Unigene10734_All	4.93615	3.64077e-154	2.56118e-155	5.29543	4.53619e-199	3.72413e-200	4.55862	6.36409e-118	5.51481e-119	4.51843	3.16538e-111	4.49272e-112
Unigene10736_All	-5.60489	0	0	-7.47995	2.90496e-290	1.61887e-291	-5.13701	1.04602e-246	4.4742e-248	-5.67709	7.10047e-243	4.67805e-244
Unigene1081_All	-4.10216	0	0	-4.86091	0	0	-3.51241	0	0	-4.0655	0	0
Unigene10905_All	7.39555	1.25737e-19	5.258e-20	9.22851	1.50648e-54	4.18182e-55	6.68983	8.08813e-33	2.16294e-33	8.07296	2.56063e-73	5.35243e-74
Unigene10913_All	6.51104	2.42306e-266	9.63224e-268	6.79681	0	0	5.33837	1.02071e-221	4.81672e-223	5.28498	1.91908e-207	1.49474e-208
Unigene10926_All	9.45875	3.46863e-242	1.51385e-243	8.20578	6.27009e-118	8.5966e-119	8.15024	4.97049e-244	2.13857e-245	6.15476	7.92767e-69	1.75639e-69
Unigene1102_All	-4.35632	0	0	-5.13689	0	0	-4.41359	0	0	-4.77706	0	0
Unigene11033_All	5.77174	0	0	5.21896	1.31609e-210	1.01432e-211	8.4711	0	0	6.90712	1.26191e-151	1.3418e-152
Unigene11129_All	4.67272	4.26346e-286	1.56306e-287	4.92949	0	0	4.02889	2.99083e-261	1.20394e-262	3.99161	4.19768e-246	2.72745e-247
Unigene11141_All	-6.03179	0	0	-5.1593	0	0	-5.62286	0	0	-4.39005	0	0
Unigene11192_All	9.40275	2.68017e-60	4.47121e-61	9.41655	1.94636e-60	4.91208e-61	7.80161	1.32252e-48	2.53481e-49	8.20265	7.92148e-60	1.99163e-60
Unigene11194_All	7.11004	0	0	5.65184	0	0	5.82592	0	0	4.731	0	0
Unigene11285_All	9.13459	0	0	8.74106	0	0	6.87836	0	0	5.95497	3.11042e-297	1.6725e-298
Unigene11287_All	9.74209	1.63486e-72	2.30765e-73	11.4941	8.09296e-182	7.27942e-183	5.02202	3.50333e-123	2.91579e-124	5.82733	3.37377e-212	2.57157e-213
Unigene11307_All	3.51977	1.05367e-232	4.78819e-234	4.05572	0	0	4.13338	0	0	4.76399	0	0
Unigene11464_All	4.58845	0	0	4.93133	0	0	5.43987	0	0	5.53979	0	0
Unigene11610_All	3.29236	7.11477e-90	8.2766e-91	4.59207	1.48603e-269	8.91201e-271	4.31008	3.41622e-142	2.48473e-143	5.0755	6.46288e-249	4.14755e-250
Unigene11726_All	2.67828	5.44004e-25	1.88464e-25	5.09166	1.77111e-196	1.4712e-197	4.51882	1.34341e-143	9.65596e-145	5.44697	1.56095e-278	8.93024e-280
Unigene11765_All	5.1869	0	0	5.63258	0	0	4.60645	0	0	4.94209	0	0
Unigene11794_All	4.79512	4.03028e-236	1.80775e-237	5.77099	0	0	3.21465	1.79179e-136	1.35589e-137	4.34523	0	0
Unigene11848_All	5.51392	1.16467e-240	5.11359e-242	6.98173	0	0	5.51763	1.66089e-201	8.60202e-203	7.19214	0	0
Unigene12167_All	6.66557	0	0	7.6262	0	0	4.86519	5.34141e-283	1.96177e-284	6.02246	0	0
Unigene12227_All	4.18225	1.78022e-249	7.53381e-251	4.66608	0	0	4.31516	3.52417e-297	1.20912e-298	4.28939	6.80378e-283	3.81446e-284
Unigene12440_All	-11.9636	7.99675e-241	3.50711e-242	-11.9389	4.65573e-240	3.12976e-241	-7.15307	1.75354e-192	9.53831e-194	-10.6522	6.18226e-124	7.95631e-125
Unigene12495_All	-5.30417	0	0	-6.73154	0	0	-4.44219	0	0	-5.66067	0	0
Unigene12508_All	4.22632	8.3724e-175	5.20385e-176	4.76394	6.9767e-265	4.26167e-266	3.93273	1.29712e-165	8.11862e-167	4.49013	7.12028e-254	4.47394e-255
Unigene12784_All	5.84402	1.12076e-67	1.68992e-68	8.45115	0	0	5.05036	9.1689e-55	1.59091e-55	7.76823	0	0
Unigene12942_All	2.62246	0	0	4.91212	0	0	2.98587	0	0	5.14166	0	0
Unigene12949_All	-6.93365	4.34398e-111	4.16258e-112	-7.15866	7.96505e-109	1.17968e-109	-5.82359	1.50818e-100	1.50979e-101	-5.38255	1.95564e-97	3.15005e-98
Unigene13074_All	4.57833	6.80653e-97	7.41049e-98	4.95452	6.19331e-128	7.8623e-129	4.37179	4.72827e-112	4.29739e-113	3.48089	1.29611e-51	3.71678e-52
Unigene13101_All	-5.3377	4.79539e-147	3.52085e-148	-6.64105	6.8641e-144	7.82013e-145	-6.32406	2.56896e-140	1.89048e-141	-5.04779	2.33931e-135	2.75609e-136
Unigene13250_All	-5.04531	0	0	-5.42712	0	0	-3.88368	0	0	-4.90343	0	0
Unigene13264_All	-3.59822	2.93126e-221	1.42168e-222	-5.25334	1.78239e-263	1.09867e-264	-4.77718	7.35138e-285	2.67777e-286	-4.38868	2.13146e-267	1.27474e-268
Unigene13335_All	4.29303	3.15515e-33	8.74205e-34	6.19064	3.53428e-128	4.47797e-129	2.81758	1.64386e-30	4.66576e-31	4.66258	2.69446e-148	2.92216e-149
Unigene13383_All	5.90458	0	0	7.29888	0	0	5.59491	0	0	6.59837	0	0
Unigene13404_All	12.3081	8.05926e-278	3.06536e-279	11.7806	1.08147e-210	8.33279e-212	12.3133	1.73641e-282	6.392e-284	10.8339	4.57573e-128	5.68786e-129
Unigene13465_All	3.31447	6.3544e-128	5.31285e-129	5.14974	0	0	1.65853	4.96542e-22	1.81718e-22	5.08982	0	0
Unigene13467_All	-4.77885	2.18678e-235	9.8408e-237	-3.41338	1.43242e-191	1.21937e-192	-5.29228	3.12058e-195	1.66388e-196	-2.33846	7.61087e-104	1.15349e-104
Unigene13513_All	-4.24039	3.07227e-108	3.02034e-109	-3.80899	7.60379e-101	1.20591e-101	-3.67051	5.27754e-88	5.96384e-89	-4.27712	3.7726e-94	6.27502e-95
Unigene13600_All	3.25212	1.35797e-176	8.3516e-178	5.93051	0	0	6.32223	0	0	8.10899	0	0
Unigene13673_All	7.69949	3.50413e-45	7.52985e-46	10.3019	3.73985e-193	3.15741e-194	8.21727	2.11589e-122	1.7724e-123	9.72529	2.25585e-279	1.28423e-280
Unigene13712_All	-4.09652	0	0	-4.89199	0	0	-5.09248	0	0	-5.21399	0	0
Unigene13867_All	6.01036	3.89279e-31	1.13804e-31	9.88541	0	0	5.45049	3.98961e-89	4.45282e-90	8.61865	0	0
Unigene13885_All	4.69324	0	0	5.18794	0	0	4.64612	0	0	4.94991	0	0
Unigene14007_All	3.46694	5.382e-48	1.09816e-48	4.68733	1.67166e-130	2.0846e-131	3.94961	1.49385e-65	2.21645e-66	4.44759	1.71583e-95	2.82093e-96
Unigene14018_All	6.53203	0	0	6.2974	0	0	7.97989	0	0	7.11814	0	0
Unigene14026_All	4.06031	1.43794e-167	9.28782e-169	4.79172	2.11311e-297	1.14929e-298	3.28438	1.75566e-117	1.52933e-118	4.07219	1.97998e-229	1.39699e-230
Unigene14030_All	4.69329	0	0	5.73049	0	0	5.02966	0	0	5.94312	0	0
Unigene14069_All	4.55689	5.34858e-58	9.23941e-59	6.02762	4.10542e-165	4.07417e-166	5.10464	3.82945e-53	6.80983e-54	6.25501	4.91768e-114	6.82772e-115
Unigene14119_All	-6.68058	8.10018e-187	4.66775e-188	-6.29242	3.43746e-188	2.98284e-189	-4.73773	1.19596e-208	5.96311e-210	-3.82889	1.0546e-181	9.36375e-183
Unigene14223_All	-4.34172	9.56593e-165	6.30703e-166	-6.17931	3.89605e-175	3.64165e-176	-4.7667	8.51945e-151	5.83163e-152	-6.69048	2.46242e-148	2.66997e-149
Unigene14226_All	-3.73347	6.21457e-289	2.25703e-290	-4.64027	0	0	-3.46609	1.11372e-172	6.7201e-174	-4.08646	4.33999e-188	3.7239e-189
Unigene14301_All	3.31289	0	0	4.559	0	0	3.57348	0	0	5.05595	0	0
Unigene14307_All	2.78955	1.60879e-111	1.53529e-112	4.46196	0	0	3.01102	2.2915e-204	1.16756e-205	4.26199	0	0
Unigene14341_All	-4.87768	3.06106e-222	1.47763e-223	-6.37888	3.47995e-224	2.50855e-225	-4.33448	1.57372e-173	9.4429e-175	-6.87328	5.74003e-176	5.27408e-177
Unigene14408_All	-3.01044	9.95499e-112	9.47905e-113	-5.59741	6.48663e-156	6.82347e-157	-3.49359	5.02808e-111	4.60027e-112	-6.48042	1.01983e-131	1.23461e-132
Unigene14510_All	2.47386	1.65861e-25	5.66443e-26	4.57755	4.80502e-171	4.61105e-172	0.892125	7.78169e-06	7.24936e-06	4.15943	1.99961e-287	1.10851e-288
Unigene14517_All	4.45365	0	0	5.34844	0	0	4.41259	0	0	5.47514	0	0
Unigene14633_All	4.9948	7.63348e-144	5.70698e-145	5.94531	6.37158e-280	3.67676e-281	4.9941	2.75725e-225	1.28309e-226	5.68094	0	0
Unigene14842_All	9.32879	6.55429e-58	1.13447e-58	12.1239	4.43447e-251	2.86134e-252	7.56545	9.47685e-72	1.29421e-72	9.54968	2.71086e-218	2.00706e-219
Unigene1486_All	9.93209	2.40957e-80	3.09422e-81	11.6586	6.75342e-198	5.57087e-199	6.81238	6.92357e-183	3.94278e-184	7.70027	0	0
Unigene14872_All	4.664	0	0	5.83641	0	0	4.55775	0	0	4.40575	0	0
Unigene1487_All	7.17365	1.72255e-249	7.28695e-251	8.98119	0	0	7.33367	0	0	8.25047	0	0
Unigene1488_All	6.24925	0	0	8.04889	0	0	7.82146	0	0	8.79293	0	0
Unigene14892_All	3.75263	3.43721e-206	1.79017e-207	5.361	0	0	4.27101	5.18083e-306	1.72705e-307	5.45371	0	0
Unigene14976_All	2.91526	2.34566e-107	2.32289e-108	4.28368	0	0	3.0811	8.98199e-114	8.05185e-115	4.26722	0	0
Unigene14985_All	-5.17184	0	0	-5.00206	0	0	-4.72583	0	0	-4.5007	0	0
Unigene15060_All	5.50806	2.99727e-126	2.54029e-127	6.59169	7.73767e-260	4.83012e-261	4.84908	1.54101e-178	8.95161e-180	4.54275	2.4429e-137	2.83639e-138
Unigene15100_All	-2.23364	9.36937e-155	6.56046e-156	-4.97675	1.79044e-293	9.86337e-295	-5.02507	7.94056e-278	2.97505e-279	-7.7945	6.33485e-249	4.06401e-250
Unigene15190_All	8.51078	0	0	8.47979	0	0	8.18132	0	0	7.86024	0	0
Unigene15235_All	5.47376	0	0	5.97651	0	0	5.27887	0	0	4.8768	0	0
Unigene15251_All	4.17737	3.55487e-208	1.83284e-209	3.78622	1.22603e-148	1.35133e-149	4.09947	5.43566e-203	2.78783e-204	3.6833	2.2959e-138	2.64386e-139
Unigene15377_All	-3.07539	8.12123e-154	5.71971e-155	-4.28296	1.69112e-194	1.41904e-195	-3.38421	8.52429e-224	3.99112e-225	-4.99709	6.80815e-271	4.0054e-272
Unigene15393_All	4.23524	2.15796e-52	4.08099e-53	5.8239	1.92444e-167	1.88522e-168	5.77443	4.74781e-49	9.03932e-50	7.7275	9.49295e-165	9.26236e-166
Unigene15411_All	3.58625	1.50458e-252	6.29352e-254	4.08055	0	0	3.98993	4.94981e-252	2.064e-253	4.49306	0	0
Unigene1546_All	4.40072	0	0	3.0983	1.05014e-145	1.18039e-146	5.81332	9.68284e-28	2.96243e-28	5.43162	3.57883e-21	2.09669e-21
Unigene15494_All	-4.7897	0	0	-4.92849	0	0	-4.15355	0	0	-2.89503	0	0
Unigene15505_All	5.38755	0	0	6.23726	0	0	4.20605	0	0	5.16162	0	0
Unigene15530_All	4.12754	0	0	4.32691	0	0	4.5861	0	0	4.058	0	0
Unigene15547_All	5.59877	0	0	5.67379	0	0	6.19445	0	0	5.28398	0	0
Unigene15574_All	-2.32341	2.17723e-75	2.96748e-76	-4.18421	1.84175e-126	2.36046e-127	-4.05631	4.82525e-157	3.17894e-158	-5.39444	9.808e-170	9.3067e-171
Unigene15577_All	-4.43221	3.12488e-144	2.3301e-145	-10.2935	9.36733e-102	1.47285e-102	-1.65163	5.66904e-51	1.0441e-51	-10.1852	1.02938e-96	1.671e-97
Unigene15736_All	5.7602	0	0	7.80552	0	0	4.89431	3.08073e-298	1.05232e-299	7.28766	0	0
Unigene15835_All	8.26428	7.52267e-255	3.11837e-256	8.66731	0	0	6.24553	0	0	6.36817	0	0
Unigene15837_All	-4.14519	5.28647e-97	5.75122e-98	-8.76428	4.56537e-87	8.29094e-88	-4.2132	3.57178e-65	5.3259e-66	-6.54243	3.25481e-68	7.27373e-69
Unigene15922_All	5.06235	1.4793e-200	7.93428e-202	2.97675	9.86266e-35	3.99936e-35	4.45686	5.75554e-219	2.74601e-220	2.34976	6.91972e-30	3.11e-30
Unigene15934_All	4.59846	8.02211e-169	5.15011e-170	6.52031	0	0	5.3292	4.64783e-179	2.69598e-180	7.37412	0	0
Unigene16114_All	4.64502	3.06168e-45	6.57258e-46	5.20557	7.24897e-68	1.64903e-68	4.8033	1.13185e-52	2.02909e-53	4.94107	7.28945e-57	1.92134e-57
Unigene1629_All	-5.04075	6.02827e-180	3.62562e-181	-4.85957	8.55808e-177	7.93051e-178	-5.18379	2.8073e-177	1.64535e-178	-4.4038	4.07352e-163	4.00893e-164
Unigene1630_All	-5.17211	7.44579e-127	6.27893e-128	-5.81374	1.99871e-127	2.54598e-128	-5.48028	4.72514e-135	3.61846e-136	-5.41266	3.32122e-131	4.03505e-132
Unigene16390_All	7.59852	4.98999e-22	1.904e-22	10.322	2.25881e-98	3.66374e-99	7.77494	1.17575e-24	3.95513e-25	10.2784	1.78541e-95	2.93572e-96
Unigene16426_All	-2.29321	0	0	-4.389	0	0	-2.74546	0	0	-4.89501	0	0
Unigene16477_All	3.38792	4.39193e-54	8.06802e-55	5.32287	6.84745e-254	4.37599e-255	4.68172	8.94896e-76	1.16276e-76	6.28582	8.3883e-229	5.93656e-230
Unigene16601_All	-10.9347	2.28504e-141	1.73675e-142	-10.9099	6.11531e-141	7.08926e-142	-11.0667	2.48522e-149	1.71868e-150	-10.9809	2.61502e-147	2.85072e-148
Unigene16636_All	4.66889	0	0	5.46653	0	0	4.25491	0	0	5.02155	0	0
Unigene16655_All	4.93409	4.06034e-82	5.11313e-83	6.02095	2.31164e-175	2.15641e-176	4.53095	1.64076e-73	2.19332e-74	5.69292	4.60808e-167	4.44133e-168
Unigene16697_All	6.88033	1.45504e-237	6.47414e-239	8.61363	0	0	10.8272	3.62368e-131	2.84983e-132	12.9481	0	0
Unigene16912_All	4.1444	8.8316e-126	7.52554e-127	3.57007	1.43394e-76	2.93202e-77	4.33903	2.21956e-112	2.01319e-113	3.00881	2.77753e-34	1.11875e-34
Unigene16946_All	9.7721	0	0	8.92897	1.05044e-271	6.24772e-273	8.06819	0	0	6.78369	5.2423e-240	3.50258e-241
Unigene16985_All	-4.73687	3.31192e-242	1.44492e-243	-3.33764	4.29968e-194	3.615e-195	-4.19017	4.10583e-147	2.88908e-148	-2.32258	1.28073e-84	2.35602e-85
Unigene17144_All	6.46907	0	0	5.48913	1.05897e-215	7.95215e-217	7.32242	0	0	6.00276	2.41802e-193	2.02299e-194
Unigene17158_All	7.24252	7.52705e-108	7.42198e-109	6.80866	7.7558e-82	1.48758e-82	4.66335	1.66927e-96	1.73721e-97	3.5668	1.5092e-38	5.51674e-39
Unigene17172_All	4.68889	2.98183e-28	9.39257e-29	7.45678	3.55255e-177	3.28765e-178	1.98284	5.67408e-11	3.44572e-11	4.7325	4.47894e-138	5.17325e-139
Unigene17188_All	4.56135	7.73643e-210	3.95337e-211	5.71969	0	0	5.00272	0	0	5.50233	0	0
Unigene17219_All	11.3397	4.41924e-169	2.83204e-170	12.5037	2.44291e-304	1.29696e-305	7.98057	0	0	8.14392	0	0
Unigene17411_All	-2.23594	7.45597e-30	2.24714e-30	-4.21438	5.00195e-52	1.4465e-52	-2.45901	2.37583e-29	6.95514e-30	-4.05694	4.93808e-44	1.61922e-44
Unigene17502_All	4.1525	1.06254e-208	5.46616e-210	3.46993	7.73287e-115	1.09064e-115	5.00824	2.26588e-297	7.76649e-299	3.35213	4.68062e-74	9.69167e-75
Unigene17544_All	4.62868	0	0	4.49792	0	0	4.85254	0	0	3.29794	1.09553e-160	1.09451e-161
Unigene17556_All	5.57431	0	0	6.13375	0	0	5.36294	0	0	5.7704	0	0
Unigene17649_All	2.5479	4.36056e-38	1.07906e-38	4.27174	2.04896e-187	1.78432e-188	1.09659	3.97792e-08	2.97476e-08	4.15745	3.56076e-270	2.10258e-271
Unigene17730_All	6.50717	4.7438e-224	2.27285e-225	6.55524	2.09393e-229	1.47146e-230	11.6181	5.2351e-198	2.75793e-199	10.087	3.33383e-86	6.03195e-87
Unigene17758_All	-4.62383	9.72538e-217	4.80435e-218	-5.58185	7.46972e-225	5.37075e-226	-5.21346	2.40095e-168	1.48218e-169	-3.6188	2.50386e-137	2.90825e-138
Unigene17850_All	3.62251	4.37337e-57	7.66563e-58	4.05591	5.14999e-82	9.85342e-83	3.5688	1.18542e-51	2.15876e-52	4.03721	4.66361e-75	9.52836e-76
Unigene18036_All	5.50648	1.70258e-241	7.43913e-243	6.21944	0	0	6.80115	6.34782e-250	2.67786e-251	7.18597	0	0
Unigene18068_All	3.26135	4.16041e-146	3.06892e-147	5.02445	0	0	2.67288	6.02627e-146	4.26975e-147	4.45746	0	0
Unigene18149_All	8.45767	0	0	7.92589	0	0	7.35549	0	0	6.62342	0	0
Unigene181_All	5.64708	0	0	5.48999	0	0	5.64375	0	0	5.54534	2.45001e-280	1.38947e-281
Unigene18215_All	5.82476	0	0	5.42662	0	0	5.60958	0	0	4.28856	4.95636e-229	3.5002e-230
Unigene18222_All	2.99928	3.57286e-85	4.36605e-86	4.53993	0	0	2.91097	5.86403e-76	7.60351e-77	4.19089	1.17647e-235	8.02837e-237
Unigene18254_All	4.68652	0	0	4.34266	0	0	5.02033	0	0	4.16396	1.73669e-209	1.34441e-210
Unigene18305_All	4.39319	0	0	5.45099	0	0	4.19867	0	0	4.91325	0	0
Unigene18394_All	5.21394	2.33662e-25	8.01624e-26	7.69127	2.18416e-123	2.86635e-124	7.17449	1.66459e-17	7.21982e-18	10.677	6.38947e-118	8.60995e-119
Unigene183_All	5.76917	0	0	5.84935	0	0	5.65572	0	0	5.14643	7.48859e-231	5.24151e-232
Unigene18444_All	-4.65065	4.38513e-136	3.45412e-137	-5.11919	3.74692e-139	4.40002e-140	-3.57276	2.25008e-80	2.77545e-81	-4.81835	3.4252e-92	5.81571e-93
Unigene18597_All	4.22021	0	0	5.0719	0	0	4.41554	0	0	5.36274	0	0
Unigene18609_All	3.25725	2.88445e-41	6.6751e-42	5.4518	1.42091e-238	9.61042e-240	3.14059	1.21283e-33	3.18247e-34	5.32584	1.14838e-193	9.59529e-195
Unigene18631_All	8.28193	0	0	6.70705	4.48306e-158	4.6549e-159	9.59955	0	0	7.38501	1.40791e-86	2.53883e-87
Unigene18663_All	4.20806	0	0	4.23764	0	0	4.15333	0	0	3.62469	0	0
Unigene18754_All	5.43796	0	0	5.43471	0	0	5.10569	0	0	4.35693	0	0
Unigene18780_All	4.50824	2.80697e-30	8.36947e-31	6.94001	4.27293e-159	4.40855e-160	2.772	7.77848e-51	1.436e-51	5.20872	0	0
Unigene18791_All	7.30724	0	0	7.52893	0	0	7.24459	0	0	6.95661	0	0
Unigene18850_All	6.05644	3.80557e-09	2.73126e-09	7.64784	1.17615e-22	6.66975e-23	4.72577	2.71043e-10	1.72153e-10	5.97706	8.77459e-23	4.8649e-23
Unigene19026_All	3.946	2.04336e-159	1.39167e-160	4.27737	3.91726e-208	3.05298e-209	2.94827	5.61477e-118	4.86453e-119	4.03253	0	0
Unigene190_All	4.70534	3.93112e-152	2.80143e-153	4.79684	6.23814e-162	6.32818e-163	5.16785	9.00783e-98	9.27612e-99	4.92005	1.94382e-79	3.78396e-80
Unigene19104_All	7.33155	0	0	9.46602	0	0	12.2991	1.97033e-146	1.39305e-147	15.3917	0	0
Unigene19209_All	-3.37429	0	0	-4.08556	0	0	-2.14648	0	0	-5.8407	0	0
Unigene19211_All	3.53639	2.15801e-36	5.5572e-37	6.55721	0	0	3.03304	7.77478e-29	2.30777e-29	6.86409	0	0
Unigene19447_All	3.65775	9.90458e-193	5.52938e-194	5.10584	0	0	3.60482	5.56449e-297	1.91288e-298	4.34308	0	0
Unigene19583_All	5.16072	0	0	6.06392	0	0	4.32187	0	0	5.35724	0	0
Unigene19658_All	5.80239	3.77899e-230	1.74262e-231	7.11193	0	0	6.97309	1.05814e-225	4.90806e-227	8.01105	0	0
Unigene19666_All	-2.90262	0	0	-4.12259	0	0	-2.76683	0	0	-4.11596	0	0
Unigene19672_All	3.7867	1.56423e-113	1.46745e-114	4.11859	3.53161e-149	3.88161e-150	3.84165	7.25577e-118	6.29237e-119	4.45539	7.34458e-190	6.24161e-191
Unigene19784_All	3.28561	1.05603e-135	8.34588e-137	4.53545	0	0	4.23221	7.82268e-268	3.057e-269	4.52044	0	0
Unigene19872_All	6.2556	0	0	5.23346	7.69029e-210	5.94285e-211	5.28721	0	0	3.27642	9.79826e-82	1.85758e-82
Unigene19908_All	4.62438	0	0	5.27208	0	0	4.60505	2.87686e-283	1.05515e-284	5.48152	0	0
Unigene19926_All	-6.35857	3.72733e-192	2.08693e-193	-7.31054	2.40948e-181	2.17223e-182	-7.3081	2.15266e-149	1.48834e-150	-8.29954	4.79961e-133	5.75127e-134
Unigene19943_All	4.61034	8.1816e-185	4.76685e-186	5.50883	0	0	3.99026	2.15258e-191	1.17667e-192	4.44509	9.7736e-270	5.79232e-271
Unigene20143_All	7.2685	0	0	6.7841	0	0	7.78951	0	0	6.58172	2.50089e-212	1.90516e-213
Unigene20442_All	4.60241	0	0	3.94341	0	0	5.02032	0	0	3.47833	0	0
Unigene20584_All	4.7353	0	0	5.66073	0	0	4.58296	0	0	5.42918	0	0
Unigene20585_All	3.7737	4.38605e-35	1.16541e-35	5.48113	7.47245e-129	9.41995e-130	5.39019	4.43794e-109	4.12518e-110	6.16505	1.29626e-180	1.15935e-181
Unigene20598_All	-3.7016	0	0	-6.76963	0	0	-3.16042	0	0	-6.85455	0	0
Unigene20620_All	6.26588	1.07093e-36	2.7389e-37	6.75125	1.2299e-49	3.70595e-50	6.83885	2.30681e-53	4.08859e-54	4.87313	1.32902e-14	1.01732e-14
Unigene20680_All	2.6788	3.89337e-292	1.39172e-293	4.03649	0	0	2.70336	0	0	4.13981	0	0
Unigene20730_All	9.549	2.66039e-65	4.13717e-66	9.74667	2.81649e-72	6.06011e-73	9.29548	1.24553e-57	2.07161e-58	8.71382	7.90482e-41	2.75411e-41
Unigene21054_All	9.96335	1.2052e-274	4.63525e-276	9.64501	6.04827e-229	4.25527e-230	7.86759	0	0	7.38433	8.35908e-275	4.85637e-276
Unigene211_All	7.12804	0	0	6.40278	0	0	7.49872	0	0	5.74868	0	0
Unigene212_All	9.0663	5.34148e-294	1.89889e-295	8.36922	1.03951e-195	8.66479e-197	9.21417	0	0	6.93504	4.44001e-82	8.39158e-83
Unigene21319_All	-3.01754	3.39635e-80	4.36806e-81	-4.49507	1.70624e-105	2.59806e-106	-3.01038	1.80213e-72	2.43778e-73	-4.56476	3.30991e-94	5.50327e-95
Unigene21354_All	5.75105	1.96448e-108	1.92806e-109	8.13831	0	0	4.65884	4.01804e-88	4.53515e-89	7.08719	0	0
Unigene21368_All	-5.01619	2.67733e-279	1.0122e-280	-7.30238	5.28078e-266	3.21159e-267	-4.79068	7.29099e-252	3.04636e-253	-6.4755	1.93479e-249	1.23788e-250
Unigene213_All	6.72881	0	0	5.74282	0	0	7.90958	0	0	5.86431	0	0
Unigene21418_All	5.68959	2.31455e-136	1.82011e-137	6.89705	1.30553e-300	7.02263e-302	7.8232	4.35571e-130	3.45551e-131	9.12589	7.39826e-269	4.40218e-270
Unigene215_All	10.5627	1.62659e-112	1.54005e-113	9.69937	1.86953e-70	4.12002e-71	6.6326	2.35104e-167	1.45888e-168	5.02662	1.26427e-54	3.45484e-55
Unigene217_All	4.24631	2.05096e-82	2.57335e-83	5.88058	3.04133e-273	1.80076e-274	4.21818	5.78834e-79	7.2604e-80	5.29876	1.49922e-174	1.39049e-175
Unigene21914_All	5.89242	0	0	6.64508	0	0	6.19553	0	0	6.89443	0	0
Unigene21920_All	8.54282	9.87927e-89	1.16282e-89	9.74314	2.10833e-172	2.00411e-173	7.20025	2.33493e-82	2.81385e-83	8.30189	8.83294e-155	9.17817e-156
Unigene21983_All	-4.28478	6.966e-40	1.65864e-40	-3.73025	1.22669e-36	4.76579e-37	-4.24088	5.81039e-30	1.67267e-30	-2.7145	6.69997e-21	3.96073e-21
Unigene219_All	6.76296	0	0	5.73326	0	0	7.64562	0	0	5.73486	1.31249e-207	1.02142e-208
Unigene22038_All	5.20293	1.20119e-270	4.70624e-272	5.12022	7.78395e-253	4.99372e-254	5.75015	2.1556e-225	1.00239e-226	4.67257	2.10453e-100	3.29064e-101
Unigene22160_All	3.6404	3.19432e-104	3.25159e-105	5.3509	0	0	2.71081	1.34394e-47	2.62214e-48	5.79123	0	0
Unigene22187_All	-5.25194	1.68014e-69	2.4669e-70	-5.09593	1.08632e-68	2.44278e-69	-5.43944	5.34247e-148	3.72874e-149	-4.65458	2.00967e-138	2.31294e-139
Unigene221_All	7.1685	1.44176e-111	1.37495e-112	7.30809	9.39208e-121	1.2579e-121	6.81977	1.78893e-155	1.19028e-156	6.72452	2.43279e-142	2.73309e-143
Unigene22284_All	4.82607	6.32554e-69	9.36724e-70	6.13268	1.05001e-171	1.00373e-172	8.73925	2.14509e-42	4.63986e-43	10.003	2.08117e-82	3.91583e-83
Unigene22301_All	-7.59509	1.19822e-154	8.39586e-156	-5.00549	1.60227e-163	1.60691e-164	-6.05783	6.17134e-176	3.64809e-177	-6.11444	6.39335e-171	6.02509e-172
Unigene22529_All	-3.97891	4.99318e-268	1.97511e-269	-4.13953	2.89778e-272	1.72114e-273	-4.69058	0	0	-4.98985	0	0
Unigene22568_All	9.34162	2.56373e-58	4.40818e-59	9.94521	1.9808e-80	3.86452e-81	7.05036	7.92965e-61	1.2563e-61	7.49691	8.93239e-78	1.77187e-78
Unigene22637_All	5.08661	0	0	5.3836	0	0	4.61158	0	0	2.82217	4.30972e-130	5.28169e-131
Unigene22760_All	4.07119	0	0	4.8368	0	0	4.51715	0	0	5.27235	0	0
Unigene22767_All	11.8066	3.89098e-215	1.9406e-216	11.0054	4.8012e-141	5.56388e-142	11.3088	1.0177e-168	6.26893e-170	9.67805	3.48931e-69	7.69665e-70
Unigene22802_All	3.71209	0	0	4.47106	0	0	4.3705	0	0	4.43464	0	0
Unigene22810_All	4.17687	3.17723e-266	1.26406e-267	3.78064	4.45674e-189	3.84897e-190	4.78874	0	0	3.84283	2.76586e-150	2.96609e-151
Unigene22878_All	7.66411	1.60824e-60	2.6756e-61	8.82924	4.16885e-118	5.70453e-119	5.43284	2.75421e-40	6.20022e-41	6.91664	5.84853e-104	8.85381e-105
Unigene22888_All	-2.69403	4.24725e-152	3.02741e-153	-4.71092	8.93846e-229	6.29787e-230	-2.71773	9.19932e-196	4.8896e-197	-4.07889	6.12259e-267	3.67225e-268
Unigene22950_All	6.07523	1.0874e-261	4.40624e-263	5.96971	7.69386e-242	5.13881e-243	5.35796	7.98078e-278	2.99146e-279	4.9282	3.18054e-197	2.59696e-198
Unigene23025_All	1.92499	5.47727e-18	2.44039e-18	4.55112	2.35061e-229	1.65232e-230	1.68301	7.27496e-18	3.11015e-18	5.08777	0	0
Unigene23045_All	-5.00441	2.04323e-184	1.19379e-185	-5.46069	4.61403e-186	4.0542e-187	-3.64491	7.48341e-101	7.46501e-102	-4.72105	3.38896e-113	4.73309e-114
Unigene23271_All	-2.3696	4.85714e-70	7.08711e-71	-4.77797	1.04582e-121	1.39185e-122	-3.26061	7.72454e-101	7.70814e-102	-4.73998	7.83444e-124	1.00894e-124
Unigene23367_All	4.89866	0	0	3.83428	4.33351e-149	4.76656e-150	4.02137	7.04047e-250	2.97242e-251	3.07108	9.14361e-103	1.39864e-103
Unigene23385_All	7.914	0	0	7.7779	0	0	6.78917	0	0	5.82097	0	0
Unigene23410_All	5.1455	4.40186e-107	4.37712e-108	7.21911	0	0	6.60526	3.34723e-147	2.35192e-148	8.30974	0	0
Unigene23554_All	6.05313	3.90881e-241	1.71172e-242	6.87914	0	0	5.2768	3.26431e-233	1.47026e-234	5.82419	0	0
Unigene23623_All	4.05417	6.53593e-144	4.88215e-145	5.33225	0	0	8.90621	2.18058e-271	8.41523e-273	7.80827	2.87483e-139	3.29001e-140
Unigene23750_All	4.70732	0	0	5.54395	0	0	4.4266	0	0	4.89257	0	0
Unigene23760_All	4.99472	0	0	5.26149	0	0	5.76205	0	0	5.74368	0	0
Unigene23958_All	5.27004	1.28037e-217	6.30619e-219	7.32759	0	0	5.81874	9.68853e-265	3.83334e-266	7.86564	0	0
Unigene23993_All	-4.82535	7.76238e-205	4.07326e-206	-4.36246	3.75833e-195	3.14204e-196	-5.08503	4.9813e-190	2.74302e-191	-4.09297	5.85504e-169	5.58237e-170
Unigene24013_All	-3.45048	4.8556e-97	5.2801e-98	-7.75142	2.16794e-109	3.20014e-110	-3.18569	2.52006e-85	2.93877e-86	-8.81632	2.76299e-90	4.79234e-91
Unigene24022_All	4.8811	0	0	4.88615	0	0	4.90215	0	0	4.60589	0	0
Unigene24132_All	-8.76732	0	0	-4.82779	0	0	-5.55005	8.69617e-219	4.1563e-220	0.110199	0.0396674	0.0984293
Unigene24170_All	3.93065	2.88709e-121	2.54653e-122	4.06239	1.74452e-134	2.11868e-135	4.86266	2.30873e-157	1.51753e-158	4.39318	1.25645e-106	1.85615e-107
Unigene24189_All	5.58049	3.84582e-134	3.07459e-135	4.64136	2.53427e-67	5.80319e-68	5.45694	1.31918e-108	1.23175e-109	4.43023	1.15455e-49	3.42171e-50
Unigene24213_All	-3.86686	0	0	-5.23549	0	0	-3.73163	0	0	-4.94058	0	0
Unigene24225_All	6.26515	7.07617e-138	5.51133e-139	6.7369	6.7907e-186	5.97096e-187	5.62248	3.29545e-129	2.63264e-130	5.19192	9.66631e-93	1.6329e-93
Unigene24267_All	2.27938	6.88254e-225	3.27956e-226	4.0903	0	0	2.262	4.44279e-262	1.77871e-263	4.15972	0	0
Unigene24334_All	2.87355	0	0	4.09582	0	0	3.07503	0	0	4.34884	0	0
Unigene24336_All	3.50599	5.20016e-172	3.28572e-173	5.55008	0	0	4.02997	4.74189e-205	2.40493e-206	6.31671	0	0
Unigene24469_All	6.54698	3.32247e-81	4.22414e-82	5.04453	1.59238e-29	7.33968e-30	5.26915	8.78867e-59	1.43682e-59	3.62382	1.54693e-16	1.08355e-16
Unigene24477_All	10.3277	2.60301e-99	2.77184e-100	8.62559	3.84552e-39	1.41242e-39	7.50133	1.57032e-87	1.78375e-88	5.31804	2.37192e-21	1.38022e-21
Unigene24593_All	-4.60644	1.1376e-34	3.05077e-35	-2.58167	1.63212e-22	9.3073e-23	-6.06728	1.50122e-48	2.87959e-49	-3.36246	1.63419e-37	6.10793e-38
Unigene24924_All	7.01464	0	0	6.15916	0	0	7.15734	0	0	6.14094	0	0
Unigene24928_All	7.55478	0	0	6.65295	0	0	6.55251	0	0	5.66906	2.16448e-284	1.21068e-285
Unigene24_All	5.19518	0	0	4.59896	0	0	6.35111	0	0	5.35296	0	0
Unigene25079_All	-7.15231	0	0	-5.9774	0	0	-7.12811	0	0	-5.42246	0	0
Unigene25081_All	-7.14117	0	0	-6.08662	0	0	-7.07271	0	0	-5.19882	0	0
Unigene25083_All	-4.39284	0	0	-3.17333	0	0	-4.24075	0	0	-2.47115	0	0
Unigene25125_All	-5.03471	0	0	-5.77163	0	0	-4.59853	0	0	-4.99275	0	0
Unigene25126_All	-6.16152	0	0	-5.23786	2.11987e-305	1.12065e-306	-5.35913	0	0	-5.58851	0	0
Unigene25127_All	-6.37582	0	0	-6.88486	0	0	-5.77682	0	0	-5.89629	0	0
Unigene25241_All	3.9542	4.98557e-209	2.56234e-210	5.1804	0	0	4.77392	4.34816e-224	2.03437e-225	6.03696	0	0
Unigene25244_All	4.61573	0	0	5.58346	0	0	5.10443	0	0	5.93485	0	0
Unigene25357_All	-3.38466	1.96798e-244	8.48934e-246	-4.29173	1.41124e-284	8.0157e-286	-3.01906	9.34941e-137	7.05604e-138	-4.29171	1.59889e-172	1.49573e-173
Unigene25407_All	3.91556	2.72697e-64	4.29957e-65	4.7369	6.30483e-123	8.30521e-124	3.6301	9.82344e-75	1.29337e-75	4.41268	1.13753e-139	1.29689e-140
Unigene25413_All	6.10532	0	0	5.30161	0	0	5.62083	0	0	4.20008	0	0
Unigene25498_All	-7.28743	0	0	-6.55695	0	0	-7.73889	1.71118e-275	6.49456e-277	-5.40668	3.63511e-293	1.97901e-294
Unigene25621_All	5.74744	8.07775e-138	6.29537e-139	5.57812	9.86031e-122	1.31188e-122	5.76085	4.92702e-141	3.6084e-142	4.83201	1.03887e-70	2.24118e-71
Unigene25801_All	-2.80996	1.30856e-55	2.34499e-56	-4.49302	2.85633e-78	5.72979e-79	-2.63789	1.81702e-48	3.49236e-49	-5.0826	2.54798e-74	5.25325e-75
Unigene25814_All	-5.76623	0	0	-5.37889	0	0	-6.96366	0	0	-6.21489	0	0
Unigene25925_All	-10.2908	0	0	-8.34008	0	0	-10.0771	0	0	-9.99126	0	0
Unigene26413_All	9.39573	0	0	7.24169	7.17646e-100	1.14774e-100	-9.55246	1.39321e-66	2.03601e-67	-0.0278568	0.241653	0.795073
Unigene28092_All	-4.4461	4.4323e-75	6.06713e-76	-5.6838	2.4617e-79	4.86869e-80	-8.78948	5.58729e-87	6.39457e-88	-7.6824	8.67817e-95	1.435e-95
Unigene28098_All	5.45978	4.82885e-52	9.18491e-53	6.23768	2.12007e-87	3.83835e-88	3.51498	1.28257e-29	3.72796e-30	4.63451	9.16063e-72	1.95109e-72
Unigene28116_All	3.69332	4.74778e-216	2.35317e-217	4.52172	0	0	3.99528	3.22247e-195	1.71875e-196	4.22826	3.51849e-230	2.4726e-231
Unigene28980_All	4.64458	4.30501e-193	2.397e-194	4.86663	5.36779e-227	3.81301e-228	5.30193	1.23855e-198	6.51238e-200	5.86324	3.11911e-286	1.73385e-287
Unigene29270_All	2.01246	7.32847e-07	6.40457e-07	5.12246	5.85537e-103	9.0956e-104	2.19656	1.02259e-17	4.39678e-18	4.61084	1.8756e-162	1.85397e-163
Unigene29310_All	-4.1191	0	0	-4.01092	0	0	-5.10405	0	0	-5.39934	0	0
Unigene29500_All	-4.304	3.54465e-70	5.15986e-71	-2.63257	3.94566e-47	1.24037e-47	-4.38296	3.5588e-43	7.57642e-44	-2.21575	1.35969e-23	7.34383e-24
Unigene29530_All	4.94009	7.03129e-50	1.38766e-50	5.49323	1.43713e-73	3.04364e-74	4.39828	4.26272e-29	1.25656e-29	6.39859	2.135e-115	2.93006e-116
Unigene29537_All	5.91522	0	0	5.33448	0	0	5.1522	0	0	4.31993	1.01516e-245	6.60039e-247
Unigene29546_All	2.0092	1.6943e-25	5.78769e-26	4.74029	0	0	2.83378	3.38535e-68	4.83358e-69	5.19681	0	0
Unigene29955_All	4.48882	3.6926e-209	1.89661e-210	4.2949	6.5946e-178	6.07841e-179	4.50763	5.39989e-162	3.44779e-163	4.85188	3.1543e-205	2.48138e-206
Unigene2_All	5.42414	0	0	4.71795	0	0	4.87578	0	0	3.91643	0	0
Unigene30070_All	-5.24051	0	0	-6.43814	0	0	-3.52478	1.66988e-135	1.27344e-136	-5.28224	1.11034e-160	1.10954e-161
Unigene30197_All	-2.73959	9.71976e-12	5.88665e-12	-4.45179	1.75712e-16	1.25664e-16	-4.0815	9.59555e-16	4.50865e-16	-3.99569	2.41838e-15	1.78754e-15
Unigene31048_All	-6.01055	9.28035e-110	8.99752e-111	-7.02305	7.29999e-105	1.11892e-105	-4.12469	4.04041e-58	6.672e-59	-5.86092	1.58549e-62	3.83606e-63
Unigene31694_All	3.50086	2.05895e-14	1.07642e-14	5.16744	2.03018e-51	5.9367e-52	3.85874	2.69728e-13	1.43574e-13	6.88292	6.11532e-106	9.09103e-107
Unigene31712_All	-2.82024	4.14556e-61	6.84196e-62	-5.38666	2.50137e-90	4.38441e-91	-2.55349	4.18768e-44	8.74929e-45	-4.21135	4.31967e-65	1.00711e-65
Unigene32341_All	5.36308	4.52369e-145	3.35687e-146	6.61048	0	0	7.58004	1.44485e-216	6.95654e-218	8.49177	0	0
Unigene32342_All	6.58058	1.44742e-161	9.71594e-163	7.88828	0	0	10.2508	5.63664e-192	3.07644e-193	10.6433	3.21767e-230	2.25911e-231
Unigene32346_All	7.20747	2.51136e-225	1.19339e-226	8.25808	0	0	7.81391	0	0	7.67586	0	0
Unigene32349_All	11.3613	5.49426e-171	3.49042e-172	12.8698	0	0	11.7842	1.14021e-215	5.5128e-217	12.6241	0	0
Unigene32844_All	5.09576	3.89623e-13	2.17539e-13	6.54977	3.09817e-33	1.30215e-33	7.39588	7.21705e-20	2.85512e-20	8.02841	7.13459e-28	3.38265e-28
Unigene32917_All	2.76025	4.17584e-164	2.76483e-165	4.13532	0	0	2.44121	1.29519e-135	9.86406e-137	4.31059	0	0
Unigene33245_All	-5.83566	0	0	-6.56772	0	0	-4.69446	0	0	-5.58272	0	0
Unigene33254_All	4.36064	1.24804e-89	1.4547e-90	5.67094	9.80161e-235	6.73035e-236	4.27029	1.64466e-80	2.02398e-81	5.45856	3.21236e-191	2.71605e-192
Unigene33255_All	3.62803	1.65476e-27	5.32982e-28	4.86878	3.73262e-73	7.95133e-74	3.32438	1.53535e-27	4.72415e-28	4.17433	2.77088e-55	7.48922e-56
Unigene33256_All	5.74362	7.86038e-113	7.42288e-114	6.44875	1.73092e-179	1.5801e-180	5.29549	6.41491e-111	5.87557e-112	6.02178	1.4398e-178	1.30486e-179
Unigene33332_All	-2.6956	0	0	-4.17551	0	0	-2.79238	0	0	-4.31265	0	0
Unigene33407_All	4.21901	1.58021e-304	5.40315e-306	4.74529	0	0	3.37161	5.01545e-199	2.62958e-200	4.12095	0	0
Unigene33414_All	5.26338	0	0	5.62062	0	0	5.32327	0	0	5.38439	0	0
Unigene33511_All	5.15183	3.33612e-139	2.57272e-140	4.045	5.69389e-59	1.47111e-59	4.46949	1.62986e-79	2.03286e-80	3.60747	2.9292e-38	1.07809e-38
Unigene33536_All	6.6265	0	0	8.29928	0	0	7.37397	0	0	8.32387	0	0
Unigene33538_All	5.52274	3.99127e-86	4.83427e-87	5.63019	3.28873e-92	5.64049e-93	5.47085	1.24885e-125	1.02054e-126	5.31416	2.12087e-109	3.05563e-110
Unigene33544_All	10.258	1.09394e-95	1.20514e-96	10.6136	8.20384e-115	1.15758e-115	9.85287	4.85e-78	6.138e-79	9.315	8.31088e-57	2.19272e-57
Unigene33886_All	-5.18295	4.63355e-147	3.40051e-148	-5.66068	1.38103e-147	1.53298e-148	-5.25037	3.30376e-81	4.02799e-82	-4.08657	7.12851e-72	1.51642e-72
Unigene33985_All	-4.87727	1.89769e-76	2.55203e-77	-5.99001	6.49176e-78	1.30733e-78	-5.03843	2.40292e-39	5.51918e-40	-8.27455	5.58586e-34	2.26271e-34
Unigene34033_All	-4.35909	2.13791e-32	6.04976e-33	-5.74372	1.33917e-34	5.44943e-35	-4.67862	3.05297e-27	9.48144e-28	-7.75309	2.43185e-25	1.24262e-25
Unigene34488_All	-4.5872	3.56163e-34	9.65864e-35	-4.56244	5.23719e-34	2.16233e-34	-4.63789	9.21462e-52	1.67482e-52	-5.13705	4.54827e-52	1.29386e-52
Unigene3506_All	-11.1027	2.27217e-154	1.59655e-155	-10.078	7.2122e-180	6.56594e-181	-8.88885	4.26236e-91	4.66919e-92	-3.84885	2.81717e-95	4.63891e-96
Unigene36086_All	4.75769	1.51388e-115	1.39719e-116	5.99736	3.88953e-278	2.2565e-279	5.35944	1.38179e-118	1.19252e-119	6.25284	7.89242e-213	5.99874e-214
Unigene36374_All	3.21733	2.34158e-229	1.08476e-230	4.7093	0	0	4.38125	0	0	5.23776	0	0
Unigene36376_All	3.04885	6.90162e-194	3.82472e-195	4.10344	0	0	3.96545	5.8302e-295	2.01793e-296	4.58289	0	0
Unigene36378_All	2.89466	0	0	4.26468	0	0	3.72648	0	0	4.74366	0	0
Unigene36380_All	3.75502	0	0	4.99366	0	0	4.29951	0	0	4.4105	0	0
Unigene36384_All	4.27168	1.09772e-84	1.3477e-85	5.54907	1.10811e-218	8.1979e-220	5.8248	7.68497e-143	5.56371e-144	6.33965	3.78879e-196	3.11574e-197
Unigene36386_All	3.52317	0	0	4.80287	0	0	4.29303	0	0	5.03854	0	0
Unigene36387_All	3.36748	0	0	4.52623	0	0	4.517	0	0	5.09851	0	0
Unigene36390_All	3.58497	0	0	4.7368	0	0	4.48699	0	0	4.86959	0	0
Unigene36395_All	3.3318	5.59222e-262	2.26144e-263	4.74705	0	0	4.85487	0	0	5.52814	0	0
Unigene36445_All	5.6408	4.48315e-104	4.56792e-105	6.78801	4.16414e-221	3.04036e-222	7.61403	6.96146e-125	5.72148e-126	7.03268	3.25243e-85	5.94587e-86
Unigene36448_All	6.85537	0	0	7.91531	0	0	7.00637	0	0	7.67734	0	0
Unigene36451_All	3.53838	0	0	4.58612	0	0	2.92621	1.69078e-280	6.28649e-282	4.66086	0	0
Unigene36513_All	5.36266	0	0	6.26232	0	0	5.70939	0	0	5.94327	0	0
Unigene36516_All	6.17632	3.47911e-286	1.27493e-287	7.24086	0	0	5.92735	0	0	6.30989	0	0
Unigene36517_All	5.43743	2.15756e-175	1.33468e-176	6.36242	0	0	5.87689	4.60131e-272	1.76954e-273	6.08196	7.01438e-304	3.6913e-305
Unigene36685_All	-2.28974	1.16742e-124	1.00184e-125	-4.9096	2.55068e-228	1.80189e-229	-2.4717	9.10141e-140	6.72367e-141	-5.51318	1.08449e-234	7.45227e-236
Unigene36688_All	-2.53071	0	0	-4.87503	0	0	-2.72911	0	0	-5.04994	0	0
Unigene36692_All	-3.74023	2.27239e-142	1.71376e-143	-4.47495	1.03201e-156	1.0807e-157	-3.75615	1.18346e-140	8.68321e-142	-4.64975	1.19174e-153	1.24889e-154
Unigene36949_All	-4.18737	1.2611e-191	7.0774e-193	-4.83026	1.86724e-202	1.49796e-203	-3.32191	1.45284e-96	1.51099e-97	-4.43832	1.18867e-113	1.6555e-114
Unigene36977_All	6.87334	0	0	7.62298	0	0	7.61323	0	0	7.99973	0	0
Unigene36979_All	5.8666	8.3007e-298	2.90609e-299	7.98487	0	0	5.82773	0	0	7.63061	0	0
Unigene36980_All	9.46338	2.51295e-62	4.07061e-63	11.6495	5.63151e-197	4.66977e-198	10.7797	6.24401e-128	5.03011e-129	12.238	2.76731e-264	1.67716e-265
Unigene37218_All	5.80408	0	0	5.74556	0	0	5.40455	0	0	4.90663	0	0
Unigene37220_All	6.14977	0	0	5.71267	0	0	5.29861	0	0	4.65739	1.17557e-293	6.39234e-295
Unigene37438_All	4.2579	0	0	5.07566	0	0	3.53486	3.5699e-209	1.77397e-210	4.25572	0	0
Unigene37457_All	2.37885	1.28527e-20	5.16579e-21	4.33273	1.06316e-125	1.36982e-126	2.59093	1.18073e-29	3.42937e-30	4.60962	2.1011e-176	1.92418e-177
Unigene37550_All	6.43686	1.1202e-139	8.6075e-141	6.09414	1.04065e-110	1.52175e-111	4.98706	1.13456e-88	1.27296e-89	4.50116	6.19536e-60	1.55577e-60
Unigene37593_All	-4.10538	1.06242e-100	1.11881e-101	-4.77904	3.1142e-107	4.67007e-108	-4.03819	1.7094e-70	2.36948e-71	-5.52945	1.24382e-76	2.50094e-77
Unigene37765_All	-5.45325	3.493e-190	1.97744e-191	-5.12257	7.98269e-187	6.97465e-188	-6.70612	3.28121e-151	2.24161e-152	-4.62726	5.76004e-144	6.41623e-145
Unigene37978_All	-6.06152	2.39989e-17	1.09831e-17	-7.03676	8.88366e-17	6.27317e-17	-4.54862	6.75366e-12	3.87097e-12	-6.46282	3.50685e-12	3.03611e-12
Unigene38030_All	-9.39179	2.27491e-122	1.98573e-123	-10.367	8.14143e-106	1.23616e-106	-7.67586	3.12892e-133	2.42762e-134	-9.17501	2.25068e-110	3.21637e-111
Unigene3879_All	-2.2193	1.64404e-305	5.59989e-307	-12.2724	1.73031e-284	9.83158e-286	-2.6279	0	0	-13.0016	0	0
Unigene40177_All	3.63566	1.70477e-199	9.191e-201	4.08103	1.74271e-290	9.70456e-292	4.36388	8.59929e-217	4.13744e-218	3.8888	1.93159e-142	2.16919e-143
Unigene4019_All	5.00424	6.86701e-135	5.45959e-136	5.19022	1.80988e-153	1.93071e-154	5.53347	9.53192e-148	6.66554e-149	5.10993	3.18848e-106	4.72895e-107
Unigene4081_All	4.36261	2.24802e-140	1.72001e-141	5.91236	0	0	4.47182	2.45935e-165	1.54013e-166	5.72893	0	0
Unigene41073_All	-3.28626	5.3696e-72	7.6241e-73	-6.05145	1.25938e-92	2.15425e-93	-3.98535	1.91068e-61	2.99951e-62	-5.83603	1.93948e-67	4.37875e-68
Unigene41074_All	-2.63157	5.11452e-52	9.73081e-53	-4.54996	9.55348e-79	1.90481e-79	-2.61419	3.98061e-32	1.08522e-32	-4.03475	5.09644e-45	1.64182e-45
Unigene41117_All	7.12094	4.18303e-222	2.02059e-223	4.67696	4.80315e-42	1.66222e-42	7.94989	6.71831e-237	2.98196e-238	5.14658	7.49912e-38	2.78291e-38
Unigene41422_All	-4.59514	0	0	-4.82511	0	0	-4.8931	0	0	-4.61874	0	0
Unigene41462_All	-4.79934	2.98872e-221	1.45004e-222	-4.6316	9.15489e-217	6.82758e-218	-3.81623	4.59913e-168	2.84228e-169	-5.82029	1.35689e-189	1.15576e-190
Unigene41548_All	4.95944	0	0	5.08824	0	0	4.99111	0	0	4.97748	0	0
Unigene41578_All	5.50643	2.20155e-22	8.29736e-23	7.35717	5.6953e-72	1.23141e-72	7.88861	2.68476e-26	8.58182e-27	9.31577	7.86564e-57	2.0744e-57
Unigene41790_All	8.08581	5.01178e-29	1.54401e-29	9.23083	1.28347e-54	3.56091e-55	7.56653	6.71648e-22	2.46951e-22	8.83438	1.21802e-43	4.0208e-44
Unigene41817_All	-3.63107	1.79801e-136	1.41215e-137	-5.68722	1.0016e-162	1.00966e-163	-4.09994	1.4513e-117	1.26299e-118	-4.76621	1.26966e-122	1.65268e-123
Unigene41936_All	-3.59685	5.30838e-30	1.59389e-30	-4.57209	2.97382e-34	1.22042e-34	-2.53246	2.47535e-18	1.03975e-18	-4.83897	1.53699e-28	7.15452e-29
Unigene42031_All	-4.21352	4.36033e-147	3.19857e-148	-5.77372	1.49129e-159	1.53431e-160	-4.3441	8.6678e-148	6.05836e-149	-4.09324	2.84533e-139	3.25564e-140
Unigene4236_All	3.08683	4.20003e-126	3.56655e-127	4.86472	0	0	2.86851	1.35435e-105	1.29598e-106	5.0082	0	0
Unigene4409_All	3.15185	0	0	4.4824	0	0	3.30227	0	0	4.7524	0	0
Unigene4422_All	-4.36696	0	0	-5.44164	0	0	-4.7172	0	0	-5.35548	0	0
Unigene44285_All	4.22012	5.72144e-179	3.47101e-180	5.16169	0	0	4.76754	1.4345e-184	8.11122e-186	5.90301	0	0
Unigene44287_All	11.3006	1.09224e-165	7.14426e-167	11.9833	1.02611e-233	7.07124e-235	6.38807	1.63384e-253	6.7717e-255	7.28822	0	0
Unigene44634_All	6.29981	0	0	6.52194	0	0	4.27813	0	0	4.70642	0	0
Unigene44635_All	8.65884	0	0	9.51732	0	0	12.37	1.03451e-290	3.66228e-292	12.6858	0	0
Unigene44637_All	5.41607	0	0	5.96101	0	0	4.77765	0	0	5.05861	0	0
Unigene44670_All	-4.45057	5.29728e-39	1.284e-39	-3.22098	1.67514e-31	7.35427e-32	-4.29784	1.12119e-30	3.16625e-31	-2.21573	3.58452e-17	2.44185e-17
Unigene44987_All	-4.01364	0	0	-7.65398	0	0	-5.46132	0	0	-7.00638	0	0
Unigene44988_All	-2.57587	0	0	-4.94414	0	0	-3.40846	0	0	-4.4454	0	0
Unigene44990_All	-2.43328	0	0	-4.56661	0	0	-2.79271	0	0	-4.13517	0	0
Unigene44991_All	-1.96016	0	0	-4.19724	0	0	-3.03194	0	0	-4.04583	0	0
Unigene45045_All	-6.3762	0	0	-6.05385	0	0	-6.28861	0	0	-4.95849	0	0
Unigene45060_All	4.20012	2.15016e-114	2.00447e-115	5.22947	7.25303e-250	4.71138e-251	5.05697	1.08232e-154	7.23768e-156	6.09814	0	0
Unigene45061_All	5.4754	0	0	5.49524	0	0	6.32762	0	0	5.94002	0	0
Unigene45090_All	-6.40187	0	0	-5.98716	0	0	-5.64577	0	0	-5.62248	0	0
Unigene45123_All	-2.2279	0	0	-4.18595	0	0	-2.82311	0	0	-4.14497	0	0
Unigene45153_All	3.36655	1.84538e-281	6.90731e-283	4.31084	0	0	3.89229	0	0	4.89301	0	0
Unigene45154_All	4.54825	0	0	5.57768	0	0	4.06655	0	0	4.78541	0	0
Unigene45209_All	5.28495	0	0	5.41217	0	0	6.43548	0	0	5.51782	0	0
Unigene45224_All	4.78462	0	0	5.70634	0	0	4.94757	0	0	5.72244	0	0
Unigene45332_All	4.02261	2.12294e-138	1.64618e-139	4.85632	4.89316e-266	2.97383e-267	4.47958	1.29019e-114	1.14857e-115	5.22821	8.14447e-196	6.70998e-197
Unigene45345_All	5.14599	0	0	5.83433	0	0	5.68707	0	0	6.58363	0	0
Unigene45509_All	7.72296	3.41108e-90	3.95527e-91	7.26159	6.41554e-68	1.45851e-68	8.96016	1.93505e-94	2.05572e-95	7.79913	2.2608e-47	6.96484e-48
Unigene45662_All	-4.04751	5.47435e-86	6.64044e-87	-4.43779	1.16702e-89	2.06286e-90	-4.5176	8.66773e-78	1.10016e-78	-4.43179	3.8403e-75	7.83793e-76
Unigene46114_All	3.48346	1.09104e-31	3.14411e-32	4.75268	2.69632e-88	4.83665e-89	8.27609	7.00002e-113	6.32802e-114	6.65273	1.89953e-41	6.53719e-42
Unigene46331_All	-8.40158	0	0	-7.37682	0	0	-8.60567	0	0	-7.10483	0	0
Unigene4639_All	6.75892	2.19544e-191	1.23389e-192	7.64585	0	0	6.36767	1.07076e-255	4.40199e-257	5.96123	1.50589e-189	1.283e-190
Unigene4648_All	4.71906	5.96715e-159	4.07479e-160	5.49886	1.21401e-279	7.01804e-281	4.41228	2.42393e-141	1.77155e-142	5.01779	1.75061e-218	1.29423e-219
Unigene46703_All	-8.3261	0	0	-8.14934	0	0	-9.10778	1.02639e-204	5.21928e-206	-5.62965	1.81036e-253	1.1387e-254
Unigene4715_All	-6.3094	0	0	-4.03712	8.24646e-285	4.67713e-286	-5.22668	1.52776e-184	8.6437e-186	-2.79848	7.62403e-120	1.01334e-120
Unigene47532_All	-8.40452	0	0	-7.62864	0	0	-6.87502	0	0	-5.35125	0	0
Unigene4776_All	-3.32002	1.16479e-114	1.08282e-115	-4.37018	7.92938e-137	9.47648e-138	-3.86959	1.07944e-123	8.94602e-125	-5.25533	4.05266e-137	4.71157e-138
Unigene4780_All	-5.58594	0	0	-4.82739	0	0	-6.06901	0	0	-4.86272	0	0
Unigene4811_All	4.12941	2.7151e-73	3.79691e-74	5.60172	3.13281e-220	2.29833e-221	3.17219	1.98279e-52	3.56857e-53	4.17136	8.73873e-123	1.13674e-123
Unigene4819_All	-2.30306	2.99145e-92	3.40559e-93	-4.55712	3.92498e-163	3.94685e-164	-1.92088	3.56827e-68	5.09594e-69	-4.17147	7.57928e-142	8.53453e-143
Unigene48345_All	5.62716	0	0	4.70689	0	0	5.63544	0	0	3.61051	0	0
Unigene48348_All	5.65681	0	0	4.57868	0	0	5.33741	0	0	3.09513	1.45502e-145	1.60189e-146
Unigene48492_All	6.69808	0	0	5.97436	0	0	6.42674	0	0	5.77637	0	0
Unigene48548_All	5.67708	0	0	5.54283	0	0	5.33304	0	0	5.64661	0	0
Unigene48552_All	7.21531	0	0	7.12231	0	0	5.27419	0	0	4.75516	3.5738e-274	2.08013e-275
Unigene48580_All	5.46166	0	0	6.24778	0	0	5.32544	0	0	5.96502	0	0
Unigene48581_All	4.84534	0	0	5.09518	0	0	4.44392	0	0	4.93926	0	0
Unigene48807_All	-4.46044	0	0	-7.10919	0	0	-3.89479	0	0	-6.19926	0	0
Unigene48809_All	-4.61376	0	0	-6.10047	0	0	-3.72649	0	0	-4.59394	0	0
Unigene48833_All	-5.50092	3.64512e-130	2.99519e-131	-5.30127	1.15834e-128	1.46238e-129	-5.00655	1.32094e-113	1.18504e-114	-4.30187	2.69055e-104	4.06379e-105
Unigene4900_All	8.42233	3.87698e-82	4.88032e-83	9.45252	9.66297e-146	1.08595e-146	6.64909	1.11399e-101	1.10227e-102	6.48971	2.2202e-89	3.88834e-90
Unigene4908_All	5.35434	8.1114e-200	4.36517e-201	7.34543	0	0	4.46493	5.57276e-180	3.22125e-181	6.69767	0	0
Unigene49091_All	5.02364	2.83288e-38	6.98009e-39	6.4833	1.55502e-102	2.42642e-103	5.2339	1.77656e-62	2.74749e-63	6.07101	2.76602e-108	4.02462e-109
Unigene49233_All	-4.60408	0	0	-5.49068	0	0	-4.73259	0	0	-5.32307	0	0
Unigene4927_All	-3.37762	6.94269e-128	5.80926e-129	-5.19709	1.14658e-159	1.17872e-160	-2.8675	6.66493e-96	6.97873e-97	-4.80074	2.94273e-133	3.52047e-134
Unigene49325_All	-4.50956	0	0	-5.65472	0	0	-3.93919	0	0	-5.40844	0	0
Unigene49399_All	3.81708	1.23895e-40	2.90522e-41	4.46898	2.13108e-68	4.81409e-69	3.30853	2.94269e-28	8.86368e-29	4.25097	3.09662e-61	7.63288e-62
Unigene49517_All	9.96929	5.7136e-82	7.20721e-83	10.9423	1.82249e-136	2.18259e-137	8.65159	2.38949e-157	1.57102e-158	8.35319	6.92311e-129	8.56535e-130
Unigene4958_All	3.43641	6.21596e-80	8.02079e-81	4.42028	7.18218e-183	6.4232e-184	4.09878	9.31059e-96	9.75833e-97	3.58376	3.43648e-60	8.59026e-61
Unigene4975_All	-6.56946	0	0	-3.9066	1.95171e-291	1.08242e-292	-4.75392	3.88085e-153	2.62193e-154	-1.32153	5.30712e-39	1.92136e-39
Unigene49870_All	-5.77346	1.48878e-291	5.3364e-293	-4.31624	4.8396e-268	2.92034e-269	-7.86762	0	0	-6.20699	0	0
Unigene5000_All	4.51778	0	0	5.60221	0	0	3.92795	0	0	4.69648	0	0
Unigene51372_All	8.30085	3.31782e-252	1.38944e-253	-0.34327	0.231379	0.754136	7.60959	1.93495e-85	2.25287e-86	-0.908228	0.190378	0.596453
Unigene5152_All	3.73867	6.09634e-33	1.70179e-33	5.1957	1.37285e-101	2.16169e-102	3.37312	7.09625e-28	2.16225e-28	4.59375	2.50532e-74	5.16475e-75
Unigene5170_All	-4.03691	9.43563e-159	6.44793e-160	-4.17763	9.94299e-161	1.01582e-161	-4.35437	3.74956e-163	2.38022e-164	-5.87685	2.01811e-170	1.90667e-171
Unigene51931_All	4.92511	0	0	5.56687	0	0	6.62476	0	0	6.9829	0	0
Unigene52040_All	-3.22127	0	0	-6.94655	0	0	-2.89232	0	0	-12.1064	2.50942e-263	1.52737e-264
Unigene52066_All	-4.83489	2.01308e-72	2.84316e-73	-3.49384	4.04172e-60	1.0251e-60	-4.77728	4.55354e-69	6.43116e-70	-2.75843	1.0466e-45	3.32792e-46
Unigene5231_All	-7.72782	0	0	-11.829	6.17561e-227	4.39194e-228	-12.1809	3.22839e-265	1.273e-266	-7.54055	0	0
Unigene52784_All	-3.58821	3.77115e-72	5.34528e-73	-4.32063	1.69075e-80	3.29446e-81	-4.07	4.03853e-80	4.99912e-81	-3.26118	1.48036e-66	3.38191e-67
Unigene52825_All	-4.76032	7.91544e-106	7.9538e-107	-4.29785	1.16583e-100	1.85108e-101	-5.29623	4.57113e-187	2.54785e-188	-5.72174	3.47777e-183	3.06382e-184
Unigene5292_All	6.64847	0	0	7.29536	0	0	7.33155	0	0	7.57216	0	0
Unigene52983_All	-4.8077	0	0	-5.15541	0	0	-4.92262	0	0	-4.77268	0	0
Unigene53111_All	3.91538	0	0	5.4688	0	0	3.52658	0	0	5.50229	0	0
Unigene53234_All	4.82545	1.51112e-58	2.58839e-59	6.32811	1.09459e-165	1.0831e-166	5.10966	5.72021e-105	5.49769e-106	5.8155	4.651e-168	4.46257e-169
Unigene53572_All	3.70997	2.16972e-24	7.66328e-25	4.70274	3.62606e-53	1.02874e-53	4.25389	5.90875e-22	2.16905e-22	3.87837	3.53412e-16	2.51568e-16
Unigene53849_All	6.13341	5.58132e-86	6.77111e-87	5.34754	3.82768e-50	1.14335e-50	5.97895	2.64867e-72	3.59004e-73	4.56315	3.58166e-26	1.78405e-26
Unigene5456_All	6.03087	1.54811e-291	5.55161e-293	8.47313	0	0	7.80721	0	0	7.99268	0	0
Unigene5532_All	-4.01147	8.443e-266	3.36871e-267	-2.7518	1.88571e-192	1.59786e-193	-4.79868	1.01265e-300	3.42502e-302	-2.97011	2.04533e-211	1.5652e-212
Unigene55917_All	-2.65825	5.41838e-165	3.5636e-166	-5.25198	2.15586e-259	1.34843e-260	-4.95634	0	0	-3.42215	2.56249e-248	1.64835e-249
Unigene5652_All	4.90831	0	0	5.5711	0	0	5.3575	0	0	5.5488	0	0
Unigene5666_All	6.63234	0	0	4.76479	0	0	6.04638	0	0	3.39983	1.75982e-154	1.83279e-155
Unigene5915_All	-4.41342	1.72047e-114	1.60164e-115	-3.48464	4.97896e-98	8.09526e-99	-5.52466	1.10102e-174	6.55104e-176	-5.54134	6.40677e-170	6.07238e-171
Unigene5932_All	-4.06885	0	0	-4.45636	0	0	-5.96384	0	0	-4.97507	0	0
Unigene5962_All	4.62562	0	0	3.47892	2.14806e-300	1.1568e-301	4.90969	0	0	3.05459	6.40779e-167	6.1773e-168
Unigene6019_All	3.73203	0	0	5.54688	0	0	4.45736	0	0	5.247	0	0
Unigene6029_All	3.76285	2.95692e-49	5.89849e-50	5.74609	1.07136e-221	7.79804e-223	3.67608	3.22355e-92	3.49604e-93	4.29117	2.16204e-150	2.31763e-151
Unigene6064_All	3.22487	5.24562e-65	8.18061e-66	4.90563	4.27369e-263	2.63609e-264	3.73699	1.368e-103	1.32903e-104	5.22958	0	0
Unigene60908_All	5.6597	2.42614e-209	1.24374e-210	5.38641	1.8904e-171	1.81019e-172	5.92646	5.14719e-223	2.41686e-224	5.29009	4.42106e-139	5.06529e-140
Unigene6090_All	3.03416	2.24821e-26	7.4872e-27	4.46457	1.79044e-89	3.17185e-90	2.93469	6.94012e-27	2.1761e-27	4.40393	2.97222e-94	4.93988e-95
Unigene6124_All	6.33581	6.75744e-134	5.41115e-135	7.0686	1.82212e-212	1.39119e-213	5.52205	1.5823e-92	1.70968e-93	6.82786	1.76178e-214	1.32725e-215
Unigene617_All	4.63811	0	0	4.53567	0	0	4.70949	0	0	5.21118	0	0
Unigene6239_All	6.7189	3.51895e-203	1.86036e-204	7.8484	0	0	5.32807	2.66023e-118	2.29942e-119	6.56546	1.8162e-266	1.09208e-267
Unigene6347_All	-4.68092	2.22974e-48	4.51863e-49	-4.8488	9.66845e-49	2.95773e-49	-3.64669	1.66442e-37	3.98366e-38	-5.43961	1.68661e-43	5.58517e-44
Unigene6350_All	-5.23405	5.43922e-143	4.08339e-144	-6.46653	2.15382e-141	2.49064e-142	-2.52836	8.19944e-92	8.92697e-93	-10.2618	9.49331e-101	1.47945e-101
Unigene6409_All	3.18897	3.68814e-87	4.41405e-88	4.44529	3.73462e-257	2.35744e-258	1.64993	1.05909e-25	3.4455e-26	4.08412	0	0
Unigene6429_All	3.94673	2.88839e-45	6.19632e-46	5.57275	6.01103e-154	6.39995e-155	5.04305	6.20554e-138	4.65001e-139	5.86878	9.00634e-241	5.99409e-242
Unigene64624_All	4.7629	1.52779e-07	1.25106e-07	6.60813	1.59225e-23	8.76369e-24	2.96724	5.30795e-06	4.85089e-06	4.39895	1.69528e-17	1.13928e-17
Unigene6468_All	7.86078	1.80677e-194	9.99793e-196	7.54953	4.27591e-160	4.38871e-161	8.00784	9.82183e-162	6.28107e-163	7.42269	8.65209e-111	1.23232e-111
Unigene6600_All	9.9348	1.83798e-80	2.35782e-81	9.77349	2.48903e-73	5.28733e-74	9.70203	6.32477e-72	8.61623e-73	8.19401	1.4011e-30	6.17923e-31
Unigene6608_All	-4.2678	4.62083e-88	5.48043e-89	-5.34287	2.27248e-94	3.81233e-95	-3.0158	3.4587e-52	6.2452e-53	-5.4914	6.1829e-71	1.33105e-71
Unigene6726_All	-6.05703	2.07822e-210	1.05723e-211	-5.12661	1.49857e-206	1.17782e-207	-5.29435	3.72764e-247	1.59193e-248	-6.00799	1.38946e-241	9.20836e-243
Unigene6753_All	9.42317	5.64658e-61	9.33591e-62	10.3012	2.73055e-97	4.46772e-98	4.97367	1.28533e-82	1.5468e-83	5.30633	2.35385e-102	3.61022e-103
Unigene6814_All	7.64294	0	0	7.21538	0	0	7.01628	0	0	5.80538	0	0
Unigene6826_All	-2.96809	5.61713e-146	4.14531e-147	-10.7359	1.26159e-128	1.59377e-129	-3.25936	5.3301e-100	5.36712e-101	-10.0195	1.67005e-88	2.9476e-89
Unigene6993_All	-4.7411	1.57915e-125	1.34768e-126	-2.9387	6.93754e-90	1.22273e-90	-4.61516	8.71138e-127	7.06461e-128	-2.30304	3.80733e-69	8.4006e-70
Unigene7135_All	-7.9472	0	0	-8.62736	0	0	-9.17372	0	0	-8.25678	0	0
Unigene7141_All	-4.06609	5.15491e-194	2.85505e-195	-4.62763	3.09839e-205	2.45053e-206	-4.39234	1.31112e-202	6.74203e-204	-5.14169	4.00235e-208	3.10956e-209
Unigene7202_All	-4.43308	0	0	-5.10327	0	0	-5.44108	0	0	-6.08504	0	0
Unigene7204_All	4.47806	0	0	4.6615	0	0	4.8313	0	0	4.26229	0	0
Unigene7273_All	4.39035	0	0	6.03887	0	0	3.92052	0	0	5.51754	0	0
Unigene7332_All	-7.80358	0	0	-5.03499	0	0	-5.95869	3.08777e-225	1.43742e-226	-3.9249	2.02862e-192	1.70335e-193
Unigene73876_All	-8.66724	1.75415e-41	4.04105e-42	-8.64248	1.92712e-41	6.75771e-42	-7.15391	2.93512e-33	7.76881e-34	-8.0681	2.90342e-30	1.29104e-30
Unigene7409_All	3.55847	8.9908e-217	4.43999e-218	4.3446	0	0	4.642	1.11167e-285	4.03621e-287	5.0264	0	0
Unigene7438_All	3.13391	1.34353e-108	1.3162e-109	4.15565	4.50114e-268	2.71518e-269	2.99629	4.04913e-123	3.37142e-124	4.24884	0	0
Unigene7469_All	4.35964	0	0	5.30077	0	0	4.50277	0	0	5.1005	0	0
Unigene74824_All	4.35802	1.20698e-120	1.07052e-121	4.23415	1.67121e-108	2.4793e-109	4.76137	2.91611e-122	2.44468e-123	4.77151	6.94396e-120	9.22647e-121
Unigene7502_All	-5.82328	0	0	-6.18617	0	0	-6.43113	0	0	-6.48895	0	0
Unigene7515_All	-4.02038	3.06187e-100	3.23993e-101	-9.8381	1.01285e-79	1.99525e-80	-5.96451	4.50962e-73	6.05181e-74	-7.07093	2.91504e-68	6.51001e-69
Unigene75729_All	3.88135	1.77452e-158	1.21525e-159	5.09895	0	0	4.7508	2.0353e-137	1.52921e-138	5.74933	3.34892e-275	1.94127e-276
Unigene7591_All	10.6204	5.27095e-116	4.85001e-117	10.8784	5.60241e-132	6.91941e-133	8.50709	3.00734e-37	7.24886e-38	9.21605	8.07376e-54	2.23668e-54
Unigene77852_All	6.61686	7.75181e-46	1.64584e-46	5.24169	8.4944e-19	5.5335e-19	4.57582	1.13832e-22	4.07757e-23	4.04597	4.67752e-15	3.50503e-15
Unigene78481_All	3.50633	1.23038e-128	1.02186e-129	6.50344	0	0	5.4008	4.38468e-145	3.11916e-146	8.66746	0	0
Unigene78674_All	5.04982	7.75748e-135	6.17644e-136	4.80234	2.10896e-111	3.06876e-112	5.31788	3.54403e-135	2.70922e-136	4.06508	9.33554e-51	2.71769e-51
Unigene7941_All	3.14106	0	0	4.15865	0	0	3.2738	0	0	4.44622	0	0
Unigene7962_All	4.29226	0	0	4.23208	0	0	5.46145	0	0	4.64048	1.4261e-196	1.16906e-197
Unigene7997_All	5.03481	0	0	3.04168	9.9156e-76	2.04769e-76	4.20361	0	0	2.83191	3.81229e-94	6.34185e-95
Unigene8000_All	2.89484	9.0254e-185	5.25995e-186	4.22099	0	0	3.26737	1.11144e-282	4.08579e-284	4.06393	0	0
Unigene8220_All	3.659	0	0	4.20362	0	0	3.89357	0	0	4.29249	0	0
Unigene82793_All	-2.43342	1.2118e-25	4.12244e-26	-8.10736	6.9747e-39	2.57567e-39	-4.21392	9.94646e-32	2.73423e-32	-2.80846	6.64812e-23	3.67025e-23
Unigene8345_All	6.28038	0	0	6.19774	0	0	6.39528	0	0	5.84206	0	0
Unigene83671_All	4.20495	2.13108e-99	2.26755e-100	5.86351	0	0	2.68848	9.93762e-50	1.86915e-50	4.43117	4.88426e-235	3.34365e-236
Unigene8412_All	2.75266	1.2272e-29	3.7187e-30	4.50019	1.34281e-138	1.58433e-139	3.67452	3.46857e-90	3.82992e-91	4.33	6.30475e-152	6.69162e-153
Unigene8537_All	3.93257	1.02411e-117	9.28924e-119	4.94708	3.71088e-261	2.30499e-262	4.73496	1.11296e-139	8.22758e-141	5.43964	5.88895e-228	4.17664e-229
Unigene85463_All	5.047	3.03944e-05	3.17554e-05	6.87912	1.12111e-14	8.68834e-15	4.7064	0.00020675	0.0002303	6.3397	9.19885e-11	8.64114e-11
Unigene8596_All	-5.77891	1.82798e-129	1.50892e-130	-6.3369	1.97883e-127	2.52024e-128	-5.53189	1.84419e-59	2.98495e-60	-4.96644	6.9782e-57	1.83854e-57
Unigene8610_All	2.58576	8.98459e-114	8.41841e-115	4.2545	0	0	3.04708	3.35019e-203	1.71542e-204	4.27631	0	0
Unigene8626_All	4.78952	1.15956e-34	3.10986e-35	5.77643	4.5371e-69	1.01586e-69	5.16196	8.49932e-43	1.82329e-43	5.64224	2.55706e-58	6.59715e-59
Unigene8657_All	4.18208	0	0	4.58756	0	0	4.74039	0	0	5.08852	0	0
Unigene8716_All	4.34387	0	0	4.87897	0	0	4.96868	0	0	5.36605	0	0
Unigene8791_All	-5.19771	5.59279e-153	3.9609e-154	-4.71727	8.1844e-148	9.06971e-149	-4.90416	6.77786e-130	5.38847e-131	-4.50013	1.86396e-122	2.42948e-123
Unigene8927_All	3.38383	0	0	4.24234	0	0	4.12586	0	0	4.96456	0	0
Unigene9009_All	5.2291	1.95581e-76	2.63114e-77	6.67323	1.42442e-201	1.14829e-202	6.25233	3.79536e-53	6.74857e-54	7.51381	5.32438e-114	7.39584e-115
Unigene9035_All	5.21018	0	0	4.95415	0	0	4.71645	0	0	4.14756	0	0
Unigene9131_All	4.41372	4.47387e-221	2.17279e-222	4.7426	1.65314e-283	9.43058e-285	4.53908	1.81617e-190	9.97657e-192	4.82225	3.07244e-230	2.15648e-231
Unigene9152_All	-3.40257	0	0	-5.05472	0	0	-3.15493	0	0	-4.07278	0	0
Unigene9198_All	7.80644	6.71964e-215	3.35577e-216	8.83466	0	0	7.59909	2.50746e-169	1.5391e-170	8.0923	4.63259e-221	3.37878e-222
Unigene9312_All	4.23205	3.03193e-123	2.63413e-124	4.67018	6.97537e-173	6.61332e-174	4.73066	4.33189e-113	3.90875e-114	4.96179	6.9331e-131	8.44274e-132
Unigene9327_All	4.12416	0	0	4.78291	0	0	4.30809	0	0	4.65247	0	0
Unigene9367_All	8.15029	4.22998e-30	1.2665e-30	9.55687	3.18266e-65	7.50104e-66	5.80136	3.98483e-36	9.86997e-37	7.13007	2.65634e-82	5.00207e-83
Unigene9383_All	10.508	2.66091e-109	2.59026e-110	12.3933	7.67778e-288	4.30872e-289	8.63116	2.44662e-203	1.25235e-204	9.45516	0	0
Unigene9403_All	3.98623	0	0	5.51018	0	0	4.77987	0	0	6.2485	0	0
Unigene9429_All	3.25393	1.93508e-95	2.13684e-96	4.72253	0	0	2.72444	4.36212e-77	5.58574e-78	4.44112	0	0
Unigene957_All	-5.79553	0	0	-4.11472	0	0	-7.22727	0	0	-5.9586	0	0
Unigene9680_All	8.2575	0	0	8.09405	0	0	11.196	0	0	10.4609	0	0
Unigene9694_All	5.02383	3.61284e-211	1.83024e-212	6.24205	0	0	5.24748	1.8529e-293	6.46299e-295	5.72343	0	0
Unigene9760_All	6.62276	1.61047e-128	1.33859e-129	6.55253	5.25624e-122	6.97591e-123	10.5486	3.15018e-113	2.84035e-114	7.14966	5.44686e-17	3.74187e-17
Unigene9772_All	5.10527	0	0	4.27324	0	0	6.16648	0	0	4.66939	0	0
Unigene9812_All	3.30536	0	0	5.20453	0	0	2.8098	3.97351e-264	1.57615e-265	4.92812	0	0
Unigene9875_All	3.05866	1.73366e-94	1.92859e-95	4.28865	1.03571e-279	5.98303e-281	3.68139	2.52524e-128	2.03049e-129	5.24605	0	0
Unigene9947_All	-4.10232	8.16762e-152	5.82985e-153	-4.67568	1.98439e-160	2.03183e-161	-4.72934	3.59592e-128	2.89381e-129	-4.6408	7.84499e-124	1.01047e-124

## Sheet: 1624
Gene ID	log2(HAINAN_12h/HAINAN_CK)	Qvalue(HAINAN_CK-vs-HAINAN_12h)	Pvalue(HAINAN_CK-vs-HAINAN_12h)	log2(HAINAN_24h/HAINAN_CK)	Qvalue(HAINAN_CK-vs-HAINAN_24h)	Pvalue(HAINAN_CK-vs-HAINAN_24h)	log2(JINAN_12h/JINAN_CK)	Qvalue(JINAN_CK-vs-JINAN_12h)	Pvalue(JINAN_CK-vs-JINAN_12h)	log2(JINAN_24h/JINAN_CK)	Qvalue(JINAN_CK-vs-JINAN_24h)	Pvalue(JINAN_CK-vs-JINAN_24h)
CL10032.Contig2_All	1.38299	2.18057e-21	8.52386e-22	3.29671	8.88214e-220	6.53268e-221	8.95585	8.40404e-48	1.63377e-48	11.4644	7.47368e-178	6.79264e-179
CL1004.Contig8_All	3.43594	2.04733e-286	7.49915e-288	2.71369	9.0067e-139	1.06026e-139	4.31232	2.78247e-231	1.26585e-232	3.08204	5.51198e-76	1.11651e-76
CL10055.Contig3_All	-5.39867	1.06156e-161	7.12232e-163	-5.38386	1.76424e-160	1.80534e-161	-2.92868	4.04683e-26	1.3003e-26	-4.35817	5.80802e-34	2.35358e-34
CL10075.Contig1_All	2.5128	1.38083e-09	9.60676e-10	4.03943	7.56469e-37	2.92165e-37	2.89064	8.33414e-17	3.7291e-17	3.83452	5.22098e-38	1.93129e-38
CL10103.Contig2_All	-6.63107	3.21537e-117	2.93125e-118	-7.34327	1.28603e-111	1.86787e-112	-8.84578	3.70215e-45	7.58442e-46	-5.75998	4.28867e-54	1.18346e-54
CL10118.Contig2_All	-0.653437	0.0410682	0.0764635	-1.7542	5.885e-05	9.09458e-05	-2.39258	5.42273e-09	3.77784e-09	-4.18125	1.20758e-13	9.69607e-14
CL10123.Contig2_All	3.36525	3.78298e-137	2.95691e-138	4.50088	0	0	2.64855	3.80517e-116	3.34594e-117	3.44508	3.10243e-250	1.9742e-251
CL10123.Contig5_All	2.41545	2.37598e-62	3.84757e-63	3.40476	7.56352e-171	7.26754e-172	3.1079	6.35417e-105	6.10805e-106	4.42879	0	0
CL10131.Contig1_All	8.18343	7.10635e-60	1.19284e-60	3.14216	0.00426334	0.00873494
CL10132.Contig3_All	4.36538	8.64804e-62	1.41288e-62	5.23027	1.32956e-117	1.82755e-118	2.82925	5.43181e-56	9.25425e-57	4.14825	9.93693e-182	8.81864e-183
CL10142.Contig2_All	5.24165	5.27405e-28	1.67371e-28	6.82391	7.53012e-79	1.49953e-79	5.31289	3.38702e-20	1.32395e-20	8.06936	7.42218e-111	1.0565e-111
CL1019.Contig19_All	2.81969	1.92051e-57	3.34931e-58	4.15536	2.1159e-193	1.78506e-194	3.07075	7.07804e-59	1.15561e-59	4.50556	2.58455e-199	2.08573e-200
CL1019.Contig25_All	0.385985	0.0062236	0.00940699	2.60711	2.40092e-144	2.72642e-145	1.96031	3.8622e-27	1.20277e-27	4.33098	4.51974e-279	2.57597e-280
CL1019.Contig27_All	2.98484	1.64688e-86	1.98745e-87	4.22265	3.75089e-261	2.33062e-262	3.44712	9.62535e-102	9.52247e-103	4.80933	5.22392e-306	2.72421e-307
CL1019.Contig28_All	3.86166	9.61534e-75	1.32201e-75	5.57792	7.5795e-277	4.43158e-278	3.69431	3.71748e-71	5.11862e-72	5.4799	1.25314e-278	7.16109e-280
CL10197.Contig2_All	7.28216	5.94631e-137	4.65563e-138	1.74984	0.00980494	0.0217602				3.4137	0.0156384	0.0353426
CL10208.Contig1_All	-2.39311	4.22663e-52	8.02769e-53	-4.65128	2.10254e-88	3.76677e-89	-2.24223	5.14577e-47	1.01582e-47	-3.81842	5.4399e-76	1.10167e-76
CL10253.Contig1_All	5.99816	4.6812e-94	5.23436e-95	4.31885	3.13432e-28	1.50041e-28	3.32789	0.0238719	0.0402671	4.09177	0.00238789	0.00455514
CL10257.Contig1_All	8.08206	4.87559e-305	1.6639e-306	9.46875	0	0				3.67673	0.00832571	0.0176795
CL10257.Contig2_All	7.68411	8.76747e-153	6.22073e-154	9.40316	0	0
CL1029.Contig1_All	-5.21976	7.75689e-90	9.02865e-91	-4.20943	1.59585e-82	3.03622e-83	-9.45252	4.71052e-63	7.23351e-64	-5.87872	1.63092e-81	3.10253e-82
CL103.Contig2_All	10.2031	6.4124e-93	7.24143e-94	10.3013	2.71523e-97	4.44209e-98	10.307	1.41794e-99	1.43422e-100	9.75248	5.07977e-72	1.07852e-72
CL10302.Contig2_All	4.18967	4.33058e-73	6.07449e-74	4.23683	1.77052e-75	3.66656e-76	2.96678	2.49492e-40	5.61108e-41	2.97665	8.76215e-40	3.12066e-40
CL10356.Contig3_All	-2.94714	1.22796e-37	3.07241e-38	-2.78987	1.37336e-35	5.46096e-36	-4.29595	2.43769e-80	3.00891e-81	-3.04638	4.88973e-61	1.20897e-61
CL1038.Contig3_All	2.62015	7.67696e-55	1.39231e-55	3.38205	1.45456e-116	2.02125e-117	1.80127	5.75563e-22	2.11226e-22	4.0817	1.92467e-227	1.36712e-228
CL104.Contig2_All	3.9148	0	0	3.76816	0	0	4.5996	0	0	3.77185	0	0
CL10406.Contig29_All	-3.75263	3.72261e-96	4.08458e-97	-3.61572	4.78953e-93	8.15828e-94	-4.02074	1.06581e-139	7.87724e-141	-4.19478	3.18233e-139	3.6433e-140
CL10446.Contig4_All	4.72683	7.77972e-190	4.41439e-191	4.57272	2.40604e-167	2.35798e-168	2.70999	7.9678e-80	9.89779e-81	3.39662	1.86338e-153	1.95596e-154
CL10451.Contig1_All	-2.89734	1.17209e-40	2.74692e-41	-3.42188	7.59144e-47	2.39914e-47	-3.14584	1.24018e-68	1.75969e-69	-4.40437	2.39999e-84	4.42591e-85
CL10470.Contig10_All	-2.42012	1.15921e-76	1.55493e-77	-3.34711	4.0203e-105	6.14647e-106	-2.16417	5.26951e-91	5.77866e-92	-4.03273	8.75586e-160	8.82157e-161
CL10510.Contig2_All	9.08598	1.10092e-50	2.14121e-51	8.45201	1.51545e-35	6.0297e-36	7.72021	2.42892e-46	4.85569e-47	8.02841	4.09701e-54	1.13013e-54
CL10521.Contig2_All	1.798	6.49036e-06	6.2637e-06	4.33944	3.41592e-63	8.29289e-64	2.66321	4.27571e-10	2.75406e-10	0.996492	0.0332654	0.0812226
CL10607.Contig2_All	1.58306	0.00104347	0.00136429	4.21745	1.48452e-40	5.30199e-41	2.27314	5.7426e-08	4.35355e-08	1.09046	0.015539	0.0349419
CL10649.Contig3_All	-3.58446	7.5046e-28	2.39237e-28	-5.04769	6.86861e-33	2.91007e-33	-4.41582	2.24459e-51	4.10346e-52	-5.42529	3.13457e-53	8.75764e-54
CL10663.Contig2_All	1.67503	0.000258141	0.000305474	2.82179	1.80543e-13	1.48453e-13	1.96016	0.000127287	0.00013754	4.32059	2.87136e-35	1.13126e-35
CL10669.Contig4_All	-2.66622	2.14845e-32	6.07995e-33	-4.24955	1.18435e-46	3.75365e-47	-2.70627	3.73485e-40	8.43041e-41	-4.00342	3.97762e-54	1.09685e-54
CL10712.Contig1_All	2.33651	3.80688e-07	3.23973e-07	4.09167	3.35862e-33	1.41252e-33	1.84247	3.78559e-06	3.40088e-06	4.89544	6.65622e-94	1.11088e-94
CL10725.Contig10_All	4.07024	0	0	4.53456	0	0	3.60634	0	0	3.62191	0	0
CL10725.Contig1_All	3.74753	8.01105e-134	6.42024e-135	3.95228	2.14276e-158	2.22048e-159	9.52578	8.78122e-250	3.70883e-251	8.72259	1.21394e-154	1.26269e-155
CL10790.Contig2_All	-2.91553	0	0	-3.72553	0	0	-3.3241	0	0	-4.40701	0	0
CL10790.Contig4_All	-2.94765	0	0	-3.64095	0	0	-3.21861	0	0	-4.17887	0	0
CL108.Contig29_All	-2.96431	1.43517e-105	1.44353e-106	-10.2651	3.17681e-100	5.0624e-101	-2.12833	3.36556e-37	8.1253e-38	-1.7123	1.33813e-27	6.39179e-28
CL10877.Contig1_All	5.55706	2.31784e-153	1.63698e-154	3.91546	6.2337e-44	2.07895e-44	6.17589	6.91509e-10	4.52103e-10	5.84666	3.49999e-08	3.92286e-08
CL10945.Contig1_All	-1.63863	3.76555e-30	1.12633e-30	-4.39477	2.16287e-80	4.2233e-81	-2.56108	1.88759e-52	3.39564e-53	-2.41144	6.83803e-48	2.08899e-48
CL10973.Contig1_All	-2.42348	1.03407e-300	3.59662e-302	-4.0252	0	0	-1.04625	9.14041e-43	1.96204e-43	-2.41191	1.29875e-134	1.53604e-135
CL110.Contig10_All	6.09321	4.14294e-113	3.89813e-114	6.79699	1.50805e-177	1.39312e-178	5.7763	3.03014e-117	2.64561e-118	6.14025	7.77094e-146	8.54193e-147
CL11030.Contig1_All	-3.42309	7.96227e-139	6.1585e-140	-0.116341	0.0500351	0.130618	-4.71117	1.22083e-148	8.47146e-150	0.638609	2.11287e-18	1.37005e-18
CL1106.Contig1_All	2.98411	3.69222e-118	3.33698e-119	3.30245	5.91357e-160	6.07446e-161	3.08777	1.26119e-113	1.13122e-114	4.03717	1.11897e-260	6.8591e-262
CL1106.Contig30_All	-4.39718	6.1598e-36	1.60457e-36	-3.77897	6.3528e-33	2.68878e-33	-4.47112	6.11348e-35	1.55592e-35	-3.3727	1.00889e-28	4.67273e-29
CL11084.Contig3_All	-2.92124	2.19257e-195	1.20683e-196	-3.27933	1.03202e-215	7.74766e-217	-3.55153	4.7535e-297	1.63329e-298	-4.43482	0	0
CL11084.Contig4_All	-3.15129	2.56872e-241	1.1232e-242	-3.46859	8.12584e-260	5.0741e-261	-3.70451	0	0	-4.18449	0	0
CL11138.Contig3_All	4.87964	1.53966e-53	2.85532e-54	5.94766	8.37774e-113	1.20455e-113	8.76048	8.74097e-68	1.2539e-68	9.1015	6.44613e-80	1.24857e-80
CL1114.Contig13_All	3.20363	1.31432e-143	9.8412e-145	4.5314	0	0	3.93245	7.21895e-219	3.44784e-220	5.11969	0	0
CL1114.Contig20_All	1.79921	3.74286e-64	5.90988e-65	3.59925	0	0	2.60547	1.22929e-187	6.82909e-189	4.21718	0	0
CL1117.Contig1_All	7.89953	9.7486e-224	4.67554e-225	7.99843	1.68905e-235	1.15667e-236	2.71181	1.45841e-159	9.46616e-161	2.67456	4.40125e-149	4.75604e-150
CL1117.Contig32_All	6.0199	0	0	5.90569	0	0	3.07536	1.46463e-233	6.58446e-235	2.80749	8.64926e-173	8.07436e-174
CL11182.Contig2_All	-4.97821	0	0	-4.27042	0	0	-2.24905	2.20573e-155	1.46872e-156	-2.24085	1.80629e-150	1.93549e-151
CL11182.Contig4_All	-5.12126	2.28317e-159	1.55612e-160	-3.63048	1.55508e-133	1.90111e-134	-1.15722	1.61379e-16	7.31439e-17	-1.11201	2.29864e-15	1.69669e-15
CL11184.Contig1_All	4.24013	0	0	3.46752	4.2467e-164	4.24762e-165	4.86395	2.53407e-21	9.51086e-22	3.96624	4.73493e-11	4.37248e-11
CL11197.Contig1_All	2.67647	2.80689e-06	2.59935e-06	4.31527	2.14988e-23	1.18853e-23	1.83091	0.000771502	0.000939086	4.04623	7.61174e-26	3.83048e-26
CL1125.Contig38_All	0.826407	5.09945e-10	3.44557e-10	1.94881	4.86857e-71	1.0644e-71	3.08879	1.66065e-52	2.98376e-53	4.39465	1.192e-159	1.20249e-160
CL11289.Contig7_All	5.60211	1.51541e-101	1.58297e-102	4.70838	4.78703e-53	1.36068e-53	4.11828	8.78734e-85	1.03049e-85	2.92136	1.59082e-28	7.40684e-29
CL1129.Contig1_All	-1.07826	1.24865e-08	9.32869e-09	-3.54329	3.66353e-34	1.50716e-34	-1.88458	8.4382e-31	2.37517e-31	-9.16632	1.04155e-55	2.79687e-56
CL1130.Contig8_All	3.35609	2.00144e-177	1.22337e-178	3.90158	1.12189e-286	6.32833e-288	3.34025	3.7412e-239	1.6417e-240	4.46438	0	0
CL1133.Contig1_All	3.5884	0	0	2.29064	1.44274e-154	1.52955e-155	4.22304	0	0	3.32277	4.88562e-301	2.59006e-302
CL11368.Contig4_All	-2.12852	3.13583e-27	1.01797e-27	-8.78913	5.98517e-45	1.95476e-45	-1.40425	3.59816e-10	2.30562e-10	-3.83412	9.22832e-29	4.26894e-29
CL11378.Contig1_All	11.6677	2.57411e-200	1.38232e-201				10.1301	1.37474e-90	1.51265e-91
CL114.Contig18_All	4.559	3.10298e-222	1.49837e-223	4.2098	5.48328e-167	5.38393e-168	3.78916	1.94215e-213	9.49119e-215	3.01555	2.77351e-101	4.29887e-102
CL1143.Contig13_All	7.50824	2.28007e-40	5.36744e-41	9.56576	1.59346e-129	1.99957e-130	5.65047	1.1635e-69	1.63056e-70	7.00803	6.40002e-165	6.23764e-166
CL1143.Contig1_All	10.5312	1.17768e-110	1.13236e-111	10.1401	2.77742e-89	4.93293e-90	5.71506	1.92463e-198	1.01231e-199	3.3576	9.09622e-31	3.99338e-31
CL1143.Contig4_All	3.75633	3.53813e-71	5.08036e-72	4.67533	5.04429e-149	5.55148e-150	5.1435	2.5076e-95	2.64082e-96	6.18848	2.2289e-191	1.8826e-192
CL11452.Contig6_All	6.89784	3.59186e-219	1.75911e-220	6.98884	2.26246e-230	1.58337e-231	10.5117	4.95991e-111	4.53707e-112	11.4436	5.95046e-176	5.46871e-177
CL11529.Contig1_All	-4.04409	2.26263e-179	1.36897e-180	-4.03509	7.99113e-178	7.36891e-179	-3.09346	1.798e-95	1.89111e-96	-3.77961	4.03207e-109	5.82663e-110
CL11534.Contig2_All	-2.6207	1.76273e-18	7.70942e-19	-5.83548	4.43226e-29	2.06996e-29	-3.78845	8.56625e-35	2.18636e-35	-4.70264	5.46744e-38	2.02363e-38
CL11543.Contig2_All	1.84325	9.34236e-35	2.50082e-35	3.85317	1.16737e-291	6.46944e-293	2.72049	6.40971e-108	6.0172e-109	4.06363	0	0
CL11548.Contig3_All	4.48387	0	0	4.37413	0	0	3.72302	0	0	3.19599	0	0
CL11582.Contig1_All	-6.31055	7.27204e-11	4.64776e-11	-5.28578	5.81388e-11	5.50241e-11	2.00596	0.00146905	0.0018766	-1.23016	0.101233	0.283514
CL11582.Contig4_All	-4.98163	5.395e-238	2.39695e-239	-4.62667	1.93666e-230	1.35496e-231	-0.264408	0.0259907	0.0443099	-2.16792	3.52254e-31	1.53007e-31
CL11654.Contig5_All	-3.10126	7.73897e-201	4.14323e-202	-4.87026	7.90076e-266	4.80822e-267	-2.88282	9.5818e-161	6.16619e-162	-3.92279	1.8451e-201	1.47622e-202
CL1168.Contig16_All	2.89473	1.84935e-294	6.5623e-296	3.06978	0	0	3.70826	5.98179e-281	2.22108e-282	4.38817	0	0
CL11770.Contig3_All	3.63197	0.0117749	0.0191324	3.65673	0.00838063	0.0183181	6.4654	1.1603e-11	6.74458e-12	4.67673	0.000204975	0.000332714
CL1181.Contig10_All	3.72357	0	0	3.64629	0	0	4.83036	0	0	4.03377	0	0
CL1181.Contig6_All	3.28858	1.61593e-219	7.90874e-221	3.19309	7.66002e-199	6.29663e-200	4.51028	0	0	3.47057	1.17805e-179	1.06025e-180
CL11856.Contig2_All	-2.59626	7.06059e-60	1.18505e-60	-4.6877	3.75866e-93	6.39796e-94	-2.35462	6.6811e-47	1.32227e-47	-4.38983	1.85865e-77	3.70058e-78
CL11886.Contig3_All	6.55546	3.97667e-108	3.9127e-109	4.63602	7.973e-29	3.75264e-29	6.82474	5.21467e-116	4.58796e-117	4.68226	1.52282e-26	7.50821e-27
CL11956.Contig17_All	-1.18875	1.24759e-10	8.0955e-11	-1.99997	5.13059e-21	3.07998e-21	-7.56161	6.36769e-22	2.33966e-22	-0.691038	0.00209928	0.00396535
CL11970.Contig1_All	0.53243	0.163442	0.369343	2.72712	2.29531e-11	2.11919e-11	0.853962	0.131712	0.278339	4.80327	2.40168e-32	1.0139e-32
CL12022.Contig2_All	-2.68618	1.22527e-80	1.56761e-81	-4.63313	1.1982e-120	1.60626e-121	-2.07337	3.08077e-42	6.68343e-43	-2.93117	1.8275e-60	4.55363e-61
CL12040.Contig1_All	-0.85515	0.000114857	0.000129334	-1.30169	6.76345e-08	7.87323e-08	0.0799655	0.332574	0.862616	4.27011	2.4875e-78	4.89827e-79
CL12075.Contig2_All	-6.3408	4.31381e-126	3.66387e-127	-4.4845	2.91212e-119	3.94587e-120	-4.51301	2.29187e-24	7.7832e-25	-3.35712	5.01934e-20	3.06417e-20
CL12087.Contig2_All	0.0408938	0.33117	0.875193	-1.21267	0.000118108	0.00018959	-0.415246	0.0432645	0.0782092	-4.52978	2.78609e-20	1.68552e-20
CL12088.Contig1_All	4.97402	2.28384e-58	3.9217e-59	4.11431	2.66363e-30	1.20485e-30	4.37239	9.29654e-54	1.63913e-54	4.47463	9.03349e-57	2.38474e-57
CL12112.Contig2_All	-9.21279	4.27727e-56	7.6077e-57	-9.18802	5.42079e-56	1.46913e-56	-7.63356	7.70443e-23	2.74517e-23	-7.54775	1.46363e-22	8.17497e-23
CL12112.Contig3_All	-8.77107	5.98734e-44	1.31488e-44	-8.7463	6.75454e-44	2.25418e-44	-4.61814	0.000316067	0.000361569	-4.53233	0.00028019	0.000463055
CL1213.Contig4_All	-1.48386	5.86176e-80	7.56184e-81	-4.01804	4.67128e-239	3.15368e-240	-1.73239	4.89979e-78	6.20183e-79	-1.79758	6.13126e-80	1.18705e-80
CL12168.Contig1_All	0.261447	0.263794	0.66029	-3.37713	0.00139215	0.00261755	-2.87249	9.55026e-09	6.78854e-09	-6.43053	5.83006e-12	5.11039e-12
CL12207.Contig3_All	0.347023	0.137104	0.301088	0.584347	0.0286869	0.0707925	6.4808	1.82668e-64	2.75231e-65	3.72313	2.03962e-09	2.08973e-09
CL12207.Contig5_All	1.73481	7.24367e-05	7.9332e-05	0.106218	0.25821	0.856013	8.19961	1.88221e-62	2.9131e-63	4.50416	1.30259e-06	1.66204e-06
CL12255.Contig1_All	-2.85036	1.09682e-40	2.56889e-41	-5.02638	1.51429e-58	3.93739e-59	-2.58651	5.27196e-26	1.69979e-26	-3.29482	6.55682e-32	2.79841e-32
CL12280.Contig1_All	3.76246	0	0	4.37125	0	0	3.59787	0	0	3.78781	0	0
CL12288.Contig2_All	-4.32571	0	0	-3.65686	0	0	-3.26986	0	0	-1.87146	1.53074e-223	1.10386e-224
CL1232.Contig22_All	2.62421	4.83016e-122	4.22959e-123	4.00903	0	0	2.74018	4.61454e-139	3.42372e-140	3.88308	0	0
CL12363.Contig4_All	4.52708	1.72332e-232	7.83972e-234	4.10706	1.32917e-164	1.32453e-165	4.02042	5.97149e-182	3.42366e-183	4.0099	2.21049e-175	2.03966e-176
CL12414.Contig2_All	-5.76035	4.17902e-53	7.81153e-54	-5.41366	1.19513e-52	3.419e-53	-7.2655	1.123e-69	1.57342e-70	-9.17969	4.05102e-56	1.08143e-56
CL12420.Contig1_All	-1.56443	1.68121e-05	1.6976e-05	-2.12463	1.09724e-07	1.29932e-07	-1.9811	7.65381e-13	4.16826e-13	-4.11768	2.12949e-24	1.12211e-24
CL12433.Contig3_All	-5.59315	5.12097e-92	5.83831e-93	-2.17224	6.01878e-46	1.93275e-46	-3.75572	2.08381e-44	4.32709e-45	-1.77743	3.39921e-20	2.06248e-20
CL12461.Contig1_All	9.55846	6.69515e-130	5.51345e-131	5.97746	4.85452e-16	3.53692e-16	5.34795	3.25248e-06	2.90485e-06
CL12461.Contig2_All	8.69758	0	0	1.53662	1.42793e-07	1.70825e-07	7.54077	1.39984e-21	5.20546e-22	3.67673	0.00832571	0.0176795
CL1248.Contig15_All	3.97569	8.90825e-140	6.8392e-141	4.38856	1.52696e-194	1.28066e-195	3.32591	2.08366e-99	2.11003e-100	3.45529	4.82447e-109	6.97796e-110
CL12490.Contig2_All	0.0283366	0.351174	0.939998	1.95583	5.92205e-13	5.00244e-13	7.29598	9.13053e-19	3.76973e-19	8.2646	8.2519e-32	3.52918e-32
CL12512.Contig3_All	9.12254	1.02711e-51	1.96373e-52				4.01674	0.00381671	0.00528051
CL12520.Contig1_All	12.2759	2.49884e-273	9.69239e-275	4.07177	0.00242263	0.00476106				3.67673	0.00832571	0.0176795
CL12567.Contig1_All	-1.04493	2.63608e-20	1.07239e-20	-2.78541	2.9854e-74	6.26978e-75	-1.94758	7.56018e-72	1.03106e-72	-4.13698	3.35635e-146	3.68209e-147
CL12567.Contig2_All	-1.34792	1.22243e-84	1.50161e-85	-3.77709	4.61526e-281	2.65281e-282	-1.60415	5.41164e-105	5.1993e-106	-4.28702	2.23955e-285	1.24831e-286
CL12567.Contig3_All	-1.18587	7.47248e-19	3.21951e-19	-3.34529	1.5776e-66	3.65154e-67	-1.32049	2.16277e-22	7.81548e-23	-4.46345	7.71681e-80	1.49653e-80
CL1263.Contig2_All	6.39684	4.43437e-136	3.49363e-137	5.22818	4.55259e-61	1.13891e-61	5.73781	6.06593e-158	3.96677e-159	4.19265	4.32564e-49	1.29386e-49
CL12636.Contig2_All	7.9545	0	0	3.40742	2.42431e-30	1.09559e-30	4.08269	2.97077e-19	1.20389e-19	2.36559	7.81826e-05	0.000120251
CL12636.Contig3_All	12.8569	0	0	4.92676	4.87556e-05	7.46539e-05				4.71353	0.000170044	0.000272884
CL12642.Contig3_All	-4.31712	4.9313e-63	7.90734e-64	-3.3631	3.28062e-53	9.30399e-54	-3.86543	3.03088e-51	5.55262e-52	-2.68468	9.19469e-37	3.49725e-37
CL1266.Contig4_All	3.9412	4.00038e-44	8.75516e-45	3.82821	5.04913e-40	1.82203e-40	4.32905	1.81224e-47	3.54343e-48	4.38994	1.38642e-48	4.18418e-49
CL12680.Contig1_All	2.63494	8.75709e-11	5.62439e-11	1.56307	0.000726361	0.00130438	4.25294	3.19743e-34	8.27516e-35	1.69525	0.0010644	0.00191149
CL12695.Contig1_All	4.89166	1.49192e-101	1.55818e-102	3.26291	9.6418e-27	4.80864e-27	4.09343	9.09698e-34	2.38048e-34	3.22563	4.46287e-16	3.19147e-16
CL12869.Contig2_All	4.86107	6.84868e-35	1.82635e-35	6.72906	4.28939e-123	5.64502e-124	4.81086	4.6287e-44	9.68315e-45	5.45697	2.85205e-68	6.36872e-69
CL12876.Contig1_All	8.10871	2.95686e-220	1.44184e-221	8.35587	1.13368e-252	7.27532e-254	5.95471	1.96963e-294	6.83046e-296	6.11828	0	0
CL12876.Contig2_All	6.33902	4.47326e-21	1.76908e-21	5.78809	4.80558e-15	3.65769e-15	4.93276	2.21828e-22	8.02018e-23	5.14053	2.32367e-25	1.18664e-25
CL12876.Contig3_All	4.79636	3.02869e-243	1.31343e-244	5.37436	0	0	7.43683	9.25606e-268	3.62026e-269	7.68152	5.01318e-302	2.64902e-303
CL12876.Contig4_All	6.32252	1.9105e-186	1.10218e-187	6.9146	4.07195e-271	2.42776e-272	5.24503	7.78668e-202	4.02369e-203	6.27656	0	0
CL12878.Contig2_All	8.30625	0	0	6.9473	1.95976e-206	1.5411e-207	5.38239	2.47445e-06	2.18255e-06	5.28476	4.91498e-06	6.6223e-06
CL12878.Contig4_All	4.81716	0	0	5.01682	0	0	2.15327	0.00169916	0.0021968	1.54199	0.0221652	0.0519081
CL12899.Contig1_All	11.7617	3.11102e-210	1.58467e-211
CL12902.Contig1_All	5.01164	5.91958e-208	3.05592e-209	3.47696	1.79196e-59	4.5918e-60	5.91909	1.51507e-08	1.09346e-08	4.89397	6.34163e-05	9.65407e-05
CL12925.Contig2_All	-7.18774	1.79777e-94	2.00051e-95	-7.65867	1.39696e-90	2.44515e-91	-9.75282	3.11842e-74	4.12777e-75	-9.66702	3.47857e-73	7.28698e-74
CL13004.Contig4_All	-3.17082	2.52425e-237	1.12645e-238	-4.78343	4.14299e-306	2.1876e-307	-2.92596	7.40498e-217	3.55908e-218	-3.42598	7.6774e-243	5.05981e-244
CL13015.Contig1_All	7.49665	1.22382e-123	1.05925e-124	9.34514	0	0	1.59093	0.142155	0.304787	5.81969	1.79245e-14	1.37994e-14
CL13029.Contig5_All	-2.21977	1.38157e-87	1.64694e-88	-3.93272	8.77997e-150	9.61213e-151	-2.79607	1.67744e-114	1.49584e-115	-4.12247	2.09029e-152	2.21132e-153
CL13035.Contig1_All	-2.98896	1.75394e-44	3.81656e-45	-5.39448	5.10124e-62	1.25893e-62	-3.53902	1.46153e-27	4.49309e-28	-5.42161	1.24137e-32	5.20733e-33
CL13035.Contig2_All	-5.01137	1.42642e-83	1.76805e-84	-8.43154	4.42725e-72	9.55508e-73	-5.01433	7.65923e-43	1.64101e-43	-4.91818	1.26295e-41	4.33275e-42
CL13035.Contig3_All	-2.56974	4.12741e-79	5.38116e-80	-4.36192	6.62146e-121	8.856e-122	-3.37974	1.24332e-65	1.84222e-66	-3.38938	4.03154e-64	9.53188e-65
CL13042.Contig1_All	10.9765	6.52082e-140	5.00308e-141				5.15571	1.34868e-05	1.29139e-05
CL13124.Contig1_All	-4.48132	5.90394e-47	1.22822e-47	-3.75796	2.10732e-42	7.2359e-43	-5.18945	2.52353e-34	6.51579e-35	-1.39124	3.27368e-10	3.18396e-10
CL13144.Contig2_All	11.9224	2.82326e-228	1.31806e-229
CL13207.Contig2_All	5.0618	4.56116e-09	3.29376e-09	6.51272	3.30033e-22	1.9004e-22	4.05226	2.9846e-10	1.90063e-10	6.11124	3.24272e-41	1.12144e-41
CL13267.Contig3_All	-6.57317	4.70677e-185	2.73615e-186	-6.04209	1.48198e-186	1.2985e-187	-5.56035	1.27906e-66	1.86704e-67	-5.02921	6.95688e-64	1.65145e-64
CL13286.Contig3_All	6.35995	1.01094e-57	1.75444e-58	4.50806	2.09092e-16	1.50084e-16	4.24311	6.75473e-30	1.94895e-30	2.25527	1.47144e-05	2.08245e-05
CL13362.Contig1_All	2.22169	6.94263e-21	2.76338e-21	3.23782	8.59589e-60	2.19238e-60	3.32397	7.23319e-37	1.75891e-37	4.01278	2.63891e-65	6.1268e-66
CL13362.Contig3_All	2.81921	2.1843e-131	1.78019e-132	3.88768	0	0	3.14434	3.19026e-188	1.76855e-189	4.04321	0	0
CL13430.Contig3_All	4.58402	0	0	3.97587	1.31184e-287	7.36739e-289	3.42242	2.22261e-281	8.22658e-283	3.01121	4.62655e-184	4.04884e-185
CL13464.Contig26_All	2.76916	9.15706e-34	2.50692e-34	5.11629	1.17029e-248	7.63565e-250	3.39431	1.1217e-86	1.28716e-87	5.77146	0	0
CL13464.Contig7_All	3.2383	3.72863e-114	3.48269e-115	4.56562	0	0	2.64939	3.05265e-119	2.62477e-120	3.09572	4.76681e-184	4.17571e-185
CL13468.Contig1_All	8.75917	3.17861e-191	1.78802e-192	1.27718	0.0864363	0.239937	4.23632	1.47041e-09	9.84109e-10
CL13468.Contig2_All	4.9792	4.07595e-148	2.9693e-149	-4.1272	6.69403e-06	9.31562e-06
CL13468.Contig3_All	6.03946	0	0	-1.77629	1.50883e-05	2.17921e-05	7.2626	2.06604e-18	8.65534e-19	3.89913	0.00445417	0.00893329
CL13503.Contig1_All	2.84233	1.09128e-96	1.19115e-97	3.34941	4.78193e-158	4.96621e-159	3.38133	5.56798e-103	5.44769e-104	4.77748	0	0
CL13574.Contig3_All	-3.17793	5.6815e-49	1.13958e-49	-3.99668	9.4428e-58	2.48543e-58	-6.72681	4.6766e-89	5.22585e-90	-3.78261	2.86957e-76	5.79587e-77
CL13583.Contig2_All	-6.27204	9.45866e-20	3.93806e-20	-4.66231	3.80624e-19	2.44703e-19	-6.53214	6.93611e-30	2.00175e-30	-2.69991	1.88249e-19	1.17279e-19
CL13591.Contig3_All	-3.11703	3.00394e-28	9.46367e-29	-3.25325	3.06179e-29	1.42235e-29	-3.7507	3.30097e-36	8.16116e-37	-5.36115	4.13874e-41	1.43428e-41
CL13615.Contig1_All	-8.3094	5.87099e-34	1.59981e-34	-6.10832	5.58283e-39	2.05741e-39	-7.5698	5.02983e-22	1.841e-22	-3.14486	1.25709e-17	8.404e-18
CL13615.Contig2_All	-3.99515	0	0	-4.76229	0	0	-2.98009	8.98963e-262	3.60361e-263	-3.56223	6.50493e-297	3.50481e-298
CL13626.Contig1_All	2.02972	1.96143e-10	1.28978e-10	4.44763	3.98268e-100	6.35153e-101	3.63823	1.39235e-13	7.29676e-14	3.09177	1.10803e-08	1.19711e-08
CL13639.Contig4_All	9.45383	5.76917e-136	4.54996e-137	3.59363	0.000369411	0.000633615
CL1370.Contig1_All	2.57191	7.0344e-49	1.41243e-49	3.04558	2.30534e-79	4.55896e-80	3.65091	5.19038e-79	6.50688e-80	4.48181	3.76074e-153	3.95653e-154
CL13769.Contig2_All	-3.14226	3.8831e-69	5.73445e-70	-5.15365	1.44011e-91	2.49011e-92	-3.00779	8.4143e-55	1.45927e-55	-4.31598	1.87937e-69	4.12923e-70
CL1377.Contig33_All	1.68192	4.75351e-38	1.17754e-38	4.52015	0	0	1.31386	7.93977e-27	2.49274e-27	3.91324	0	0
CL13813.Contig1_All	4.18076	7.85525e-180	4.73085e-181	3.49737	2.98441e-99	4.80192e-100	2.61954	3.66588e-119	3.1545e-120	1.7953	5.85693e-42	1.99551e-42
CL13834.Contig1_All	4.68217	3.51057e-80	4.51553e-81	5.29782	2.0761e-125	2.67835e-126	7.51946	1.06554e-52	1.90914e-53	8.60199	1.74777e-96	2.84661e-97
CL139.Contig12_All	7.62879	0	0	6.21605	5.79892e-127	7.40942e-128	0.89432	0.0020932	0.00274614	1.94332	1.88552e-14	1.45306e-14
CL13929.Contig2_All	4.42661	0	0	3.79086	1.88228e-188	1.63025e-189	5.88861	2.61315e-15	1.25417e-15	4.4137	3.5663e-06	4.74079e-06
CL13940.Contig4_All	11.7237	3.58037e-206	1.86589e-207	4.49131	0.000466176	0.000812763
CL1395.Contig23_All	-2.1991	8.70806e-167	5.65456e-168	-5.75862	0	0	-2.82678	8.46191e-248	3.60381e-249	-3.96616	0	0
CL13960.Contig1_All	9.91737	1.03741e-79	1.34338e-80	8.04446	2.59717e-28	1.23964e-28	3.17589	0.00494162	0.00701553
CL13990.Contig1_All	3.25319	2.23506e-34	6.03411e-35	2.81994	9.40387e-23	5.31516e-23	4.48155	3.006e-67	4.34394e-68	3.41791	2.41267e-27	1.16096e-27
CL13990.Contig2_All	3.04281	0	0	3.98404	0	0	3.81985	0	0	4.02617	0	0
CL13992.Contig2_All	4.22816	0	0	3.9154	2.21682e-293	1.22168e-294	3.54178	3.43861e-226	1.59034e-227	3.87445	7.95582e-295	4.31751e-296
CL14076.Contig3_All	-4.61251	1.22256e-62	1.97198e-63	-2.91789	2.58689e-45	8.39605e-46	-2.21287	2.18916e-17	9.54831e-18	-2.12706	2.27001e-16	1.60172e-16
CL14114.Contig2_All	-3.23679	1.11229e-46	2.32467e-47	-3.85791	5.23639e-53	1.48949e-53	-3.63742	4.21829e-67	6.10715e-68	-4.09549	1.30767e-70	2.8242e-71
CL14125.Contig1_All	-2.47289	9.37158e-65	1.46687e-65	-4.17489	7.3798e-101	1.17023e-101	-3.40763	4.96562e-95	5.23943e-96	-3.68756	3.09822e-98	4.9496e-99
CL14133.Contig1_All	14.8219	0	0	7.43722	4.05834e-20	2.51137e-20				4.604	0.000293467	0.000486021
CL14133.Contig2_All	9.94696	0	0	5.17418	1.29089e-99	2.07013e-100	5.36873	4.04856e-59	6.58279e-60	3.50996	3.21415e-14	2.50664e-14
CL14175.Contig11_All	-2.52475	5.93759e-55	1.07501e-55	-3.41348	6.52714e-73	1.3946e-73	-1.8602	5.30635e-33	1.41342e-33	-7.13257	3.92056e-74	8.11113e-75
CL14218.Contig4_All	3.81817	0	0	4.17977	0	0	3.78758	0	0	3.86823	0	0
CL14220.Contig2_All	-3.14493	4.118e-85	5.0349e-86	-3.01468	2.2285e-81	4.29865e-82	-4.6866	5.40945e-93	5.82038e-94	-2.29211	2.21239e-50	6.47977e-51
CL14229.Contig1_All	-4.0483	0	0	-5.09497	0	0	-3.9618	0	0	-3.12452	4.83248e-249	3.09706e-250
CL14229.Contig2_All	-4.59347	0	0	-5.30606	0	0	-3.67216	0	0	-3.3764	0	0
CL14244.Contig2_All	-4.57749	3.68844e-50	7.24978e-51	-4.40072	4.29676e-49	1.30489e-49	-2.12649	7.05887e-08	5.39244e-08	-3.41919	6.46769e-12	5.68246e-12
CL14257.Contig1_All	11.0428	7.53609e-145	5.59473e-146	4.07177	0.00242263	0.00476106	6.59093	1.56753e-12	8.67338e-13
CL14260.Contig2_All	5.02602	0	0	4.18057	6.52195e-270	3.90596e-271	5.76645	1.26983e-39	2.90043e-40	5.45623	1.88949e-31	8.15213e-32
CL14292.Contig2_All	-2.30984	3.35538e-27	1.08973e-27	-3.57791	4.26555e-41	1.50781e-41	-1.96079	5.23478e-23	1.85448e-23	-5.2062	1.45896e-49	4.33178e-50
CL14322.Contig1_All				7.5475	2.07022e-21	1.22534e-21	-6.80139	6.74966e-27	2.11581e-27	-0.83294	0.000145498	0.000231658
CL14326.Contig1_All	-2.93313	1.18959e-27	3.81638e-28	-2.54764	4.90658e-24	2.65468e-24	-2.36521	6.92647e-28	2.10982e-28	-4.1084	5.60134e-44	1.83876e-44
CL14354.Contig1_All	-2.1865	9.40163e-77	1.25957e-77	-3.73671	3.90044e-129	4.90815e-130	-2.74789	2.09584e-110	1.92526e-111	-5.58438	3.0848e-165	3.00319e-166
CL14380.Contig1_All	13.5176	0	0				4.81332	0.000115812	0.000124375
CL14380.Contig3_All	11.5278	0	0				5.15571	1.34868e-05	1.29139e-05
CL14382.Contig1_All	-3.51503	4.19636e-68	6.29038e-69	-3.12372	2.09162e-61	5.20801e-62	-3.18009	5.06437e-58	8.37307e-59	-4.11835	3.23802e-68	7.23551e-69
CL14392.Contig2_All	8.15207	3.94534e-30	1.18043e-30	8.66101	6.44529e-40	2.32984e-40	2.7064	3.53081e-11	2.11582e-11	2.37865	3.76665e-08	4.23029e-08
CL14393.Contig9_All	2.27583	1.44769e-76	1.94474e-77	3.65379	0	0	3.25624	1.82462e-222	8.5767e-224	4.52778	0	0
CL14411.Contig2_All	3.17062	0	0	4.21436	0	0	3.26143	0	0	3.11756	0	0
CL14415.Contig25_All	2.50561	3.61119e-51	6.96684e-52	4.10141	1.40934e-231	9.80217e-233	3.67828	3.52121e-58	5.80457e-59	5.95987	0	0
CL14425.Contig1_All	-3.54638	2.61241e-38	6.43131e-39	-3.51364	6.42833e-38	2.42317e-38	-4.62736	1.95109e-80	2.40436e-81	-3.49617	1.93635e-66	4.42865e-67
CL14439.Contig1_All	2.36893	9.31426e-05	0.000103358	4.3937	4.29553e-24	2.31965e-24	2.50847	0.00083249	0.00101774	2.50681	0.000695763	0.00121714
CL14443.Contig1_All	-3.42969	4.4381e-254	1.84625e-255	-1.15493	4.81016e-64	1.15191e-64	-5.97684	7.20849e-293	2.51798e-294	-0.721695	4.26805e-27	2.07e-27
CL1445.Contig11_All	2.68543	4.70663e-53	8.80698e-54	3.95552	3.2855e-174	3.08992e-175	3.435	3.41287e-121	2.88578e-122	4.20471	2.51057e-229	1.77189e-230
CL14469.Contig2_All	4.6963	1.46609e-24	5.15222e-25	5.24149	4.25205e-36	1.67053e-36	8.63481	5.32738e-40	1.2077e-40	8.75405	9.53811e-42	3.26437e-42
CL1447.Contig13_All	-3.49118	6.36078e-74	8.81615e-75	-3.2555	1.9465e-69	4.33938e-70	-1.06513	1.14325e-13	5.95908e-14	-4.14915	2.14084e-63	5.11489e-64
CL14478.Contig1_All	-7.85443	2.4439e-81	3.10195e-82	-6.93176	1.38e-86	2.51866e-87	-3.49442	9.55187e-15	4.70708e-15	-8.04553	9.03562e-16	6.55005e-16
CL14478.Contig2_All	-7.68306	4.92473e-198	2.67602e-199	-7.20755	6.33985e-204	5.04425e-205	-4.47165	1.60951e-44	3.33653e-45	-3.63742	1.34682e-38	4.91704e-39
CL14511.Contig1_All	-2.56047	4.63257e-46	9.79334e-47	-3.56318	3.74426e-62	9.22886e-63	-3.29743	6.01929e-85	7.04465e-86	-4.24265	2.10707e-98	3.36161e-99
CL14511.Contig2_All	-9.67645	2.98937e-72	4.2313e-73	-9.65169	4.40597e-72	9.50826e-73	-10.5937	1.9472e-116	1.7086e-117	-10.5079	7.94333e-115	1.09461e-115
CL14511.Contig3_All	-9.83964	6.34783e-79	8.2958e-80	-9.81487	9.93187e-79	1.98108e-79	-8.15927	8.31066e-119	7.16392e-120	-10.0735	4.23505e-91	7.27414e-92
CL14514.Contig5_All	2.88048	0	0	3.7415	0	0	3.19698	0	0	4.00001	0	0
CL14514.Contig9_All	4.84023	4.26848e-229	1.98369e-230	5.67037	0	0	6.41215	0	0	5.63085	1.42996e-206	1.11624e-207
CL14532.Contig2_All	2.3894	0.000266419	0.000315871	3.78431	5.55751e-13	4.68547e-13	2.6106	4.84648e-06	4.41182e-06	6.20306	1.55737e-88	2.74804e-89
CL14552.Contig1_All	2.94529	0	0	3.96487	0	0	3.26259	0	0	4.32588	0	0
CL14561.Contig4_All	-3.06124	0	0	-4.3263	0	0	-1.91306	0	0	-3.14255	0	0
CL14599.Contig11_All	-2.39717	7.14898e-82	9.03417e-83	-10.222	5.99034e-98	9.74335e-99	1.73588	1.71934e-39	3.93783e-40	1.33982	7.81841e-21	4.63324e-21
CL14610.Contig2_All	2.50643	0.000147137	0.000167991	5.42932	6.66965e-41	2.36697e-41	6.7064	2.17164e-13	1.15022e-13	9.53472	5.11426e-64	1.21183e-64
CL14638.Contig12_All	2.30037	4.27487e-05	4.545e-05	4.22446	4.34063e-25	2.26996e-25	3.57952	4.17601e-14	2.1253e-14	5.15245	1.65186e-45	5.27253e-46
CL14685.Contig20_All	3.34372	7.73475e-107	7.71025e-108	4.53613	1.15341e-292	6.37544e-294	2.18051	3.62399e-50	6.76458e-51	2.65879	1.0365e-84	1.90516e-85
CL1473.Contig13_All	-3.50192	0	0	-4.04668	0	0	-3.31696	0	0	-3.90906	0	0
CL1473.Contig19_All	2.86503	3.18999e-120	2.83561e-121	2.38635	8.11525e-71	1.78023e-71	3.94042	1.33261e-171	8.08342e-173	4.29971	1.48648e-224	1.06745e-225
CL1473.Contig30_All	-4.13956	0	0	-3.78862	0	0	-3.53088	0	0	-3.44452	0	0
CL1473.Contig45_All	-4.048	0	0	-3.21115	0	0	-3.6092	0	0	-2.07165	4.95495e-179	4.47985e-180
CL1473.Contig47_All	-4.45164	0	0	-2.69458	0	0	-2.99546	0	0	-1.95451	3.4271e-265	2.07036e-266
CL14738.Contig1_All	10.6016	0	0	3.87912	1.92193e-10	1.87868e-10	6.78732	5.04047e-14	2.57574e-14
CL14751.Contig2_All	-2.46575	2.16595e-135	1.71636e-136	-3.37191	4.0346e-183	3.59993e-184	-3.8868	8.54566e-251	3.59642e-252	-4.61573	6.47304e-267	3.88385e-268
CL14788.Contig2_All	-3.4412	0	0	-4.04685	0	0	-3.96987	0	0	-3.77753	0	0
CL14788.Contig3_All	-2.7531	0	0	-3.81527	0	0	-3.80031	0	0	-4.34942	0	0
CL14807.Contig2_All	4.65248	2.31186e-179	1.39913e-180	3.55046	1.07228e-71	2.3275e-72	5.4654	9.05493e-12	5.23134e-12	4.70353	2.45518e-07	2.93455e-07
CL14816.Contig7_All	-1.49554	1.43953e-39	3.44761e-40	-6.63081	4.76782e-127	6.089e-128	-2.83291	1.19617e-27	3.66766e-28	-1.35748	2.14745e-11	1.94516e-11
CL14841.Contig1_All	8.33435	0	0	2.59533	2.24027e-08	2.51441e-08	4.32789	0.00120383	0.00151405
CL149.Contig16_All	4.00832	9.99612e-08	8.04954e-08	7.82347	5.40379e-90	9.51185e-91	3.6374	2.40258e-14	1.20729e-14	7.47144	3.15138e-201	2.52408e-202
CL1490.Contig3_All	6.70981	1.12728e-63	1.79193e-64	6.05026	1.51712e-41	5.30654e-42	4.17908	9.89223e-53	1.7719e-53	2.93947	1.10995e-17	7.40497e-18
CL14920.Contig2_All	3.58548	7.12677e-48	1.45673e-48	2.95029	1.19854e-26	5.99103e-27	4.1154	1.52448e-49	2.87659e-50	3.5297	1.0946e-29	4.93992e-30
CL14989.Contig2_All	-2.61419	2.9283e-53	5.45114e-54	-4.11442	2.61014e-77	5.29348e-78	-2.46773	1.27447e-76	1.63968e-77	-4.78835	1.08437e-124	1.38686e-125
CL150.Contig1_All	5.48049	0	0	4.666	6.33402e-184	5.61769e-185	3.77597	1.80894e-257	7.36379e-259	3.51299	4.75918e-198	3.87256e-199
CL15039.Contig6_All	-3.03958	3.47987e-27	1.13051e-27	-4.83836	2.76109e-36	1.08067e-36	-2.1823	3.5792e-24	1.22187e-24	-4.19905	3.01678e-42	1.02191e-42
CL15064.Contig2_All	6.33484	4.80128e-292	1.71705e-293	5.58966	7.66568e-175	7.18093e-176	6.157	5.56708e-122	4.67925e-123	6.05741	4.37819e-111	6.21979e-112
CL15103.Contig5_All	7.99268	1.53029e-27	4.92341e-28	10.3111	8.36577e-98	1.36312e-98	5.93283	2.94414e-44	6.1319e-45	8.60062	3.08773e-222	2.238e-223
CL15138.Contig2_All	-1.80732	1.39375e-12	8.02765e-13	-3.43764	2.8576e-24	1.53367e-24	-2.47434	9.14374e-33	2.44892e-33	-4.20475	7.34506e-50	2.17001e-50
CL15154.Contig2_All	3.63301	3.67833e-56	6.53577e-57	5.13692	1.77575e-184	1.57053e-185	1.71578	8.67046e-18	3.71797e-18	3.97204	1.17427e-187	1.01087e-188
CL15160.Contig13_All	2.15511	9.42653e-22	3.63258e-22	3.7291	1.31117e-105	1.99379e-106	2.30202	4.77184e-31	1.33459e-31	4.4501	3.66576e-228	2.59829e-229
CL15171.Contig2_All	4.00283	1.60495e-190	9.04648e-192	2.42676	1.69246e-41	5.92715e-42	3.98858	9.82506e-158	6.43716e-159	2.992	4.77073e-62	1.16263e-62
CL15188.Contig2_All	-3.15066	2.25154e-261	9.13449e-263	-3.82851	1.40401e-302	7.51475e-304	-4.22382	0	0	-3.5292	2.60297e-279	1.48241e-280
CL1519.Contig24_All	-1.9973	2.44918e-250	1.03368e-251	-2.61086	0	0	-1.41108	3.14475e-166	1.96195e-167	-4.72859	0	0
CL15200.Contig1_All	4.98674	3.09069e-17	1.42158e-17	6.96245	4.64066e-62	1.14488e-62	3.49311	3.28881e-14	1.66472e-14	5.85288	2.17532e-80	4.18615e-81
CL15210.Contig1_All				4.22395	0.0014048	0.00264254	7.78049	5.23785e-48	1.01403e-48	2.09177	0.0567323	0.146983
CL15260.Contig4_All	-3.31613	0	0	-4.06298	0	0	-1.69344	0	0	-2.63345	0	0
CL15262.Contig4_All	-2.21774	3.85537e-27	1.25382e-27	-3.65453	1.16847e-43	3.91588e-44	-2.71804	1.1251e-49	2.11807e-50	-4.2637	4.10587e-69	9.06287e-70
CL15296.Contig1_All	9.34314	0	0	0.65673	0.157373	0.476122	5.32789	3.80487e-06	3.42184e-06
CL15296.Contig2_All	12.4481	3.29091e-298	1.15054e-299
CL1532.Contig12_All	2.48463	3.4439e-17	1.5872e-17	4.72236	5.80437e-124	7.5826e-125	7.24985	6.50893e-53	1.16293e-53	9.13162	4.97153e-154	5.19487e-155
CL15350.Contig1_All	7.8601	6.83707e-97	7.44486e-98	5.38401	1.83295e-20	1.1204e-20	4.5581	0.000434269	0.000507714	4.29341	0.0011367	0.00205228
CL15350.Contig2_All	4.49828	6.93198e-110	6.70712e-111	2.35693	1.06838e-15	7.89449e-16	3.40377	0.0203073	0.0335429
CL15404.Contig1_All	-3.42641	1.98861e-58	3.4102e-59	-3.96108	2.27358e-64	5.42264e-65	-3.87939	1.39464e-55	2.39011e-56	-4.37855	5.59165e-58	1.45037e-58
CL15408.Contig1_All	7.38287	6.33888e-175	3.93681e-176	2.57127	1.40181e-05	2.01809e-05	1.76262	0.0483314	0.0888626	0.599492	0.202151	0.641086
CL15408.Contig2_All	4.79241	1.23253e-274	4.7424e-276	1.3454	4.12852e-08	4.72624e-08	5.6374	1.95255e-23	6.82367e-24	2.96103	0.000598806	0.00103383
CL15465.Contig2_All	-4.77318	1.19033e-26	3.93243e-27	-4.74841	1.4263e-26	7.1445e-27	-1.99404	0.0841158	0.166922	2.17923	0.00119027	0.00215516
CL15502.Contig3_All	3.66728	5.60766e-139	4.33272e-140	1.56248	1.39897e-13	1.14331e-13	4.1128	2.28591e-207	1.1459e-208	0.979173	1.8491e-05	2.64388e-05
CL15509.Contig3_All	4.25965	0	0	3.19813	1.40391e-139	1.6437e-140	3.54984	6.68774e-282	2.47085e-283	2.32106	1.35661e-77	2.69602e-78
CL1553.Contig42_All	4.03856	0	0	4.06024	0	0	3.76236	1.56208e-268	6.09131e-270	3.43358	2.42945e-194	2.01994e-195
CL15577.Contig39_All	3.14297	1.99939e-39	4.80216e-40	3.53457	3.51474e-56	9.49223e-57	5.79099	1.63893e-75	2.13693e-76	5.74272	3.36781e-71	7.23125e-72
CL15608.Contig2_All	6.50759	0	0	6.76648	0	0	2.98004	1.19488e-193	6.44533e-195	2.99722	1.39214e-191	1.17434e-192
CL15609.Contig2_All	5.71943	2.14537e-220	1.04578e-221	3.38566	1.77879e-35	7.08995e-36	6.17589	6.91509e-10	4.52103e-10	4.4137	0.000694028	0.00121353
CL15620.Contig4_All	-2.72272	8.01679e-92	9.16205e-93	-4.05044	7.5334e-127	9.63336e-128	-2.85492	6.58089e-90	7.2897e-91	-3.74089	3.57892e-110	5.12147e-111
CL15628.Contig3_All	-2.44374	2.86491e-108	2.81508e-109	-4.56458	6.40036e-179	5.86509e-180	-2.51911	1.21806e-99	1.23142e-100	-3.74943	1.29598e-139	1.47837e-140
CL15653.Contig11_All	1.87819	5.94483e-131	4.85765e-132	2.84394	0	0	2.53902	1.51902e-235	6.78819e-237	4.03179	0	0
CL15653.Contig5_All	4.23765	6.93884e-225	3.30752e-226	4.30301	2.52984e-235	1.73297e-236	3.37544	2.74591e-165	1.72096e-166	3.81046	1.67612e-237	1.13547e-238
CL15679.Contig1_All	-2.42484	1.21166e-35	3.17806e-36	-1.61252	1.63813e-21	9.66148e-22	-4.70698	1.25635e-108	1.17287e-109	-2.03145	1.29345e-50	3.77546e-51
CL15684.Contig2_All	-3.80133	2.78577e-68	4.16679e-69	-5.42188	1.60031e-78	3.20065e-79	-6.66477	1.28775e-85	1.49673e-86	-9.43097	2.22716e-64	5.24599e-65
CL15685.Contig1_All	-2.5001	1.0598e-149	7.65301e-151	-2.87472	2.356e-172	2.24099e-173	-2.36371	3.25946e-170	1.98918e-171	-4.35819	6.51699e-281	3.6875e-282
CL15698.Contig6_All	-4.61656	7.05579e-35	1.88262e-35	-9.23325	2.10341e-28	1.00119e-28	-4.1756	1.47856e-16	6.68831e-17	-5.29142	1.22533e-17	8.18794e-18
CL15772.Contig3_All	-4.91729	3.15939e-80	4.06227e-81	-4.10721	8.62779e-74	1.82138e-74	-5.09245	3.02168e-81	3.68003e-82	-3.84866	9.45594e-70	2.06921e-70
CL158.Contig9_All	3.4344	0	0	4.55511	0	0	3.15188	0	0	3.98125	0	0
CL15814.Contig6_All	3.79528	1.19025e-76	1.59734e-77	3.03636	2.57435e-38	9.62132e-39	7.66171	4.09036e-108	3.83438e-109	7.2992	1.53295e-84	2.82199e-85
CL15834.Contig1_All	-4.84556	6.04613e-28	1.9215e-28	-4.81356	7.58691e-28	3.67455e-28	-3.41161	3.29756e-23	1.16144e-23	-3.78524	1.71667e-24	9.02207e-25
CL15843.Contig10_All	2.82929	9.56303e-97	1.04288e-97	4.04379	5.15592e-296	2.81593e-297	2.47637	3.22581e-71	4.43731e-72	3.63462	5.63356e-220	4.12467e-221
CL15863.Contig6_All	-2.89837	5.74006e-205	3.00924e-206	-4.95557	6.37549e-291	3.54111e-292	-2.58683	2.26762e-132	1.76584e-133	-3.93001	5.91472e-186	5.12754e-187
CL1590.Contig8_All	-2.29368	0	0	-4.29781	0	0	-1.64603	0	0	-3.78315	0	0
CL15928.Contig14_All	0.907992	1.78773e-85	2.17789e-86	3.21258	0	0	2.10964	0	0	4.28274	0	0
CL15928.Contig18_All	2.23855	6.75316e-33	1.88757e-33	4.32867	1.68205e-242	1.1193e-243	2.89249	7.75506e-65	1.16274e-65	2.9616	9.55777e-68	2.14876e-68
CL15928.Contig27_All	2.38613	8.9519e-58	1.55269e-58	4.13939	0	0	2.0991	4.6946e-43	1.00197e-43	3.86253	3.65753e-254	2.295e-255
CL15928.Contig5_All	0.784535	1.45275e-23	5.26689e-24	3.20792	0	0	1.90297	7.90542e-97	8.19796e-98	4.01607	0	0
CL15928.Contig7_All	2.63075	2.59816e-102	2.68977e-103	4.61773	0	0	3.30583	7.6054e-160	4.9288e-161	3.40718	6.63787e-171	6.2584e-172
CL15928.Contig9_All	1.50958	5.33222e-162	3.57146e-163	3.74785	0	0	2.08713	8.51437e-263	3.3988e-264	4.21629	0	0
CL15943.Contig5_All	5.02923	3.50666e-107	3.48122e-108	5.84427	1.57486e-189	1.35458e-190	3.26905	3.83745e-66	5.64406e-67	3.9666	1.62492e-119	2.16537e-120
CL15998.Contig8_All	3.22019	6.71703e-125	5.75224e-126	4.0691	3.75557e-264	2.30335e-265	3.52649	3.43646e-204	1.75498e-205	3.60663	2.12018e-213	1.60688e-214
CL16003.Contig3_All	-3.57086	1.45941e-91	1.671e-92	-3.48489	2.61599e-89	4.6446e-90	-4.3943	3.23938e-158	2.11565e-159	-3.29265	7.83741e-127	9.86605e-128
CL16036.Contig10_All	-2.16518	3.8418e-127	3.23282e-128	-3.3844	2.65924e-201	2.15086e-202	-3.80793	1.06671e-249	4.51071e-251	-4.13694	1.58254e-255	9.88551e-257
CL16038.Contig14_All	2.17149	1.80862e-36	4.64919e-37	3.80057	6.80511e-189	5.88549e-190	2.25559	3.16713e-41	6.99098e-42	4.41987	0	0
CL16040.Contig12_All	4.18651	1.76124e-244	7.5946e-246	3.74324	8.37604e-167	8.24154e-168	3.82516	3.10097e-210	1.53573e-211	3.21791	7.89731e-118	1.06452e-118
CL16042.Contig1_All	-6.18662	1.58819e-70	2.29865e-71	-4.3545	1.16403e-65	2.7269e-66	-3.17915	1.01726e-34	2.60096e-35	-2.90069	2.89524e-31	1.25534e-31
CL16052.Contig11_All	3.83516	0	0	4.67888	0	0	3.13852	0	0	3.64492	0	0
CL16052.Contig16_All	4.08594	0	0	4.7731	0	0	3.11074	0	0	3.95757	0	0
CL16052.Contig22_All	5.65604	1.16586e-120	1.03387e-121	6.5601	2.74055e-219	2.02071e-220	2.65987	1.48921e-51	2.71451e-52	3.3158	1.279e-96	2.07952e-97
CL16052.Contig23_All	4.15627	0	0	5.14856	0	0	3.13073	0	0	3.91535	0	0
CL16062.Contig2_All	-8.20967	3.67653e-143	2.75828e-144	-7.07087	2.47419e-156	2.59655e-157	-6.31286	5.01301e-79	6.28369e-80	-6.53272	2.11768e-76	4.26943e-77
CL1609.Contig3_All	-4.11646	1.57668e-58	2.70121e-59	-3.41186	2.87688e-51	8.43634e-52	-4.68344	1.32127e-83	1.57008e-84	-4.87621	1.52227e-82	2.86094e-83
CL1609.Contig5_All	-3.8368	1.49263e-67	2.25431e-68	-5.54068	2.26531e-77	4.59134e-78	-3.46453	6.88495e-70	9.61522e-71	-3.16726	3.23417e-63	7.74668e-64
CL1609.Contig6_All	-3.00334	2.52267e-229	1.16947e-230	-4.14427	1.94173e-291	1.07648e-292	-2.95242	8.56956e-232	3.88567e-233	-3.59536	3.74405e-267	2.2432e-268
CL16127.Contig2_All	10.1167	1.01114e-88	1.19031e-89	9.87941	1.23092e-77	2.48672e-78	11.0045	5.86035e-144	4.20041e-145	7.21465	1.26163e-17	8.43491e-18
CL16129.Contig16_All	-0.513115	6.68991e-28	2.12904e-28	-2.82512	0	0	-0.304176	1.96836e-12	1.09508e-12	-4.34075	0	0
CL16133.Contig5_All	3.68555	8.42715e-210	4.30909e-211	4.37403	0	0	4.47003	4.30073e-281	1.59545e-282	4.5705	1.20955e-295	6.55357e-297
CL16175.Contig7_All	-3.80396	3.43128e-252	1.43752e-253	-3.74245	1.7546e-247	1.14986e-248	-3.06429	1.16837e-134	8.97471e-136	-4.54063	5.59401e-172	5.24638e-173
CL16185.Contig24_All	-2.91052	2.67527e-32	7.58743e-33	-2.75516	1.4706e-30	6.60808e-31	-4.52417	1.65634e-55	2.84168e-56	-1.98253	5.76054e-26	2.88868e-26
CL16223.Contig26_All	3.76395	2.98904e-73	4.18343e-74	4.92111	1.5206e-183	1.35489e-184	5.8027	2.71808e-100	2.73011e-101	6.9838	3.31048e-211	2.53622e-212
CL16229.Contig1_All	2.23965	2.11546e-05	2.16663e-05	2.54982	3.05712e-07	3.75966e-07	8.45098	3.4058e-140	2.50975e-141	4.17923	3.84117e-09	4.01398e-09
CL16251.Contig1_All	1.768	3.5803e-16	1.7264e-16	3.20452	2.0702e-80	4.04064e-81	1.65618	5.70487e-13	3.08723e-13	4.03512	5.03485e-153	5.30568e-154
CL16260.Contig6_All	-4.89191	6.52201e-90	7.58385e-91	-9.5486	3.66379e-68	8.3074e-69	-3.80044	1.58096e-98	1.61451e-99	-3.55135	2.19315e-91	3.75416e-92
CL16261.Contig1_All	5.69162	3.1327e-247	1.34009e-248	5.32694	9.91642e-190	8.52119e-191	6.31614	2.03062e-231	9.22783e-233	5.72109	1.15569e-150	1.23685e-151
CL16325.Contig12_All	2.44457	2.86132e-30	8.53339e-31	3.1642	4.58025e-63	1.11431e-63	4.42369	4.99164e-70	6.95602e-71	4.13292	3.38559e-54	9.32642e-55
CL16327.Contig2_All	-3.37023	3.16676e-239	1.40023e-240	-4.11806	2.49748e-273	1.47823e-274	-2.99927	2.61365e-147	1.8334e-148	-3.76369	8.03199e-173	7.49464e-174
CL16366.Contig12_All	2.7439	2.60147e-59	4.40798e-60	4.40076	4.64344e-264	2.84981e-265	3.45439	1.10235e-121	9.28954e-123	4.76697	0	0
CL16416.Contig9_All	6.01756	6.02075e-270	2.3668e-271	4.93113	3.13334e-124	4.08358e-125	6.7313	1.84562e-300	6.2485e-302	4.27594	1.3687e-51	3.92703e-52
CL16437.Contig10_All	-2.95433	0	0	-4.77959	0	0	-3.7567	0	0	-2.5038	4.77912e-206	3.74304e-207
CL16437.Contig11_All	-4.52082	0	0	-3.79229	0	0	-3.66413	0	0	-3.02061	0	0
CL16437.Contig18_All	-3.46937	3.47251e-140	2.6603e-141	-4.16739	1.69029e-157	1.7603e-158	-2.89326	2.47918e-47	4.86289e-48	-3.63276	5.09268e-56	1.36126e-56
CL16439.Contig2_All	2.81781	1.2268e-61	2.0087e-62	4.06521	3.16199e-193	2.66825e-194	2.3364	3.63165e-40	8.19381e-41	4.08385	1.74739e-212	1.33039e-213
CL16441.Contig10_All	1.18804	4.7201e-18	2.0964e-18	2.09995	4.21776e-72	9.10034e-73	9.70366	5.45914e-72	7.43422e-73	10.417	8.98197e-103	1.37373e-103
CL16489.Contig5_All	2.00495	7.54434e-12	4.53867e-12	4.08788	1.36731e-89	2.42029e-90	2.7603	2.79925e-18	1.17801e-18	5.44674	3.30568e-163	3.24969e-164
CL16494.Contig3_All	5.10073	7.12621e-189	4.06339e-190	4.4346	4.26169e-113	6.11077e-114	5.44255	5.05275e-148	3.52568e-149	5.16142	9.50792e-118	1.28224e-118
CL16494.Contig50_All	4.13836	0	0	4.13028	0	0	3.62462	0	0	3.69472	0	0
CL16494.Contig59_All	4.04701	0	0	4.15443	0	0	3.60223	0	0	3.6039	0	0
CL16505.Contig3_All	4.43035	3.72425e-40	8.81221e-41	4.63858	7.48136e-47	2.36404e-47	5.07441	3.5425e-72	4.81225e-73	4.77452	1.93102e-56	5.12607e-57
CL16512.Contig4_All	3.70907	0	0	3.77057	0	0	4.79188	0	0	3.07802	1.52865e-205	1.20088e-206
CL16519.Contig9_All	3.31361	0	0	3.38095	0	0	4.23028	0	0	3.41981	0	0
CL1653.Contig4_All	-5.49386	0	0	-3.89016	0	0	-3.90831	5.19533e-143	3.75429e-144	-3.0134	4.65445e-113	6.50856e-114
CL16533.Contig11_All	6.36408	1.04081e-235	4.6753e-237	7.03298	0	0	6.3135	0	0	5.34373	6.41596e-182	5.68419e-183
CL16533.Contig1_All	3.36411	0	0	4.13422	0	0	3.71883	0	0	3.86773	0	0
CL16533.Contig2_All	3.26978	0	0	4.02835	0	0	3.69461	0	0	3.3758	0	0
CL16535.Contig26_All	-9.53886	4.78552e-67	7.27527e-68	-4.16219	1.82098e-81	3.50846e-82	-2.86049	2.4843e-55	4.27466e-56	-3.97318	2.61868e-70	5.68448e-71
CL16535.Contig4_All	-1.87166	2.54538e-40	5.99659e-41	-1.88365	1.64707e-40	5.88528e-41	-4.07483	7.94523e-125	6.53403e-126	-2.05785	4.44907e-63	1.06865e-63
CL16539.Contig2_All	-2.08115	6.91516e-68	1.04066e-68	-2.39788	5.27394e-80	1.03524e-80	-1.51048	1.07136e-52	1.91975e-53	-4.18946	4.17435e-153	4.39528e-154
CL16545.Contig7_All	4.34718	3.56233e-120	3.16892e-121	5.4038	3.36698e-264	2.06363e-265	3.94278	3.87372e-107	3.66057e-108	5.12755	1.20247e-263	7.3033e-265
CL16567.Contig31_All	4.00462	5.78831e-156	4.02459e-157	4.25724	1.14372e-190	9.7856e-192	3.99872	5.38654e-134	4.15933e-135	3.63405	2.68079e-95	4.41319e-96
CL16578.Contig45_All	1.12202	4.24425e-08	3.31045e-08	2.43949	1.62958e-50	4.83911e-51	2.52094	1.31764e-27	4.0452e-28	4.46391	5.24625e-158	5.3503e-159
CL16583.Contig3_All	-0.508081	0.000160469	0.000184154	-0.530692	6.85026e-05	0.000106777	-2.18644	3.10606e-60	4.96842e-61	-4.28867	1.05449e-107	1.54114e-108
CL16584.Contig1_All	-4.00731	4.085e-73	5.72734e-74	-3.67785	9.96523e-69	2.24005e-69	-3.69337	2.30262e-96	2.40059e-97	-5.95379	4.31135e-111	6.1239e-112
CL16584.Contig2_All	-4.16869	1.85306e-139	1.42691e-140	-4.35462	1.19784e-141	1.38392e-142	-4.38542	3.36115e-129	2.68569e-130	-3.66096	9.23826e-113	1.29403e-113
CL16586.Contig17_All	-2.74838	0	0	-5.34072	0	0	-3.40066	0	0	-1.68259	6.01407e-297	3.23903e-298
CL16590.Contig7_All	-0.374835	0.00170983	0.00231358	-3.99138	3.84007e-66	8.93337e-67	-0.740806	1.01031e-07	7.82239e-08	-4.74931	9.19566e-64	2.18728e-64
CL16596.Contig8_All	-2.74493	1.45285e-90	1.67632e-91	-3.60792	7.35821e-115	1.0375e-115	-2.64841	5.35469e-131	4.22016e-132	-4.65134	1.44303e-195	1.19043e-196
CL16599.Contig1_All	3.49382	2.57694e-78	3.39344e-79	2.64732	2.9154e-34	1.1962e-34	3.87858	3.4292e-61	5.40469e-62	4.15583	5.52956e-75	1.13048e-75
CL16599.Contig9_All	3.39891	1.11903e-262	4.51612e-264	3.11918	1.39686e-199	1.14133e-200	4.70785	0	0	3.83599	3.11989e-249	1.99814e-250
CL16606.Contig14_All	3.53959	1.22612e-229	5.67611e-231	0.974094	1.08593e-08	1.19165e-08	4.10859	3.44825e-238	1.51952e-239	0.750513	0.000516495	0.000884531
CL16606.Contig5_All	3.21942	1.53505e-162	1.0264e-163	2.58599	2.51675e-84	4.69601e-85	4.65064	8.12144e-257	3.31969e-258	3.27595	5.86172e-78	1.1601e-78
CL16608.Contig2_All	3.72179	2.81305e-101	2.94811e-102	3.93272	1.46628e-120	1.96684e-121	4.38505	2.43029e-133	1.88354e-134	4.64319	9.98556e-159	1.01404e-159
CL16621.Contig1_All	4.08626	1.31357e-103	1.34271e-104	2.92803	1.96457e-36	7.6649e-37	3.63314	1.39923e-66	2.04528e-67	3.12394	7.87219e-41	2.74257e-41
CL16623.Contig1_All	-2.38871	4.34401e-47	9.01283e-48	-3.03696	4.58655e-60	1.16479e-60	-4.48792	2.48755e-63	3.80695e-64	-2.06635	4.01372e-31	1.74647e-31
CL16681.Contig5_All	4.32343	3.22417e-136	2.53806e-137	3.87545	1.56295e-93	2.64649e-94	3.59474	9.56632e-145	6.81811e-146	2.39079	3.73925e-42	1.26922e-42
CL16695.Contig15_All	-0.860554	6.93907e-08	5.5187e-08	-3.57864	2.35025e-44	7.77519e-45	-1.04401	2.05483e-10	1.29522e-10	-4.17194	1.56009e-48	4.71302e-49
CL16695.Contig22_All	-1.75884	1.64984e-37	4.14041e-38	-4.20232	3.58407e-89	6.37299e-90	-2.68456	4.59272e-89	5.13135e-90	-4.0594	1.66661e-122	2.17117e-123
CL16713.Contig7_All	-2.25222	4.26006e-50	8.38028e-51	-4.41792	2.76311e-89	4.90694e-90	-3.60344	9.52948e-79	1.19786e-79	-3.8632	1.68871e-80	3.24606e-81
CL16714.Contig12_All	4.53872	0	0	3.40029	0	0	7.6029	2.97804e-43	6.32903e-44	6.77827	6.85425e-26	3.44558e-26
CL16714.Contig15_All	9.60417	0	0	4.1302	1.46421e-140	1.70193e-141	5.03897	1.08206e-54	1.87932e-55	3.26442	2.20192e-13	1.79085e-13
CL16720.Contig3_All	-3.56011	3.54044e-128	2.95376e-129	-5.38797	2.00294e-154	2.1247e-155	-2.14669	8.27149e-43	1.77372e-43	-3.59887	6.51879e-70	1.42366e-70
CL16721.Contig6_All	-3.18437	5.44334e-231	2.49853e-232	-5.17782	2.66116e-303	1.41996e-304	-2.399	8.74997e-126	7.13852e-127	-3.9152	6.74521e-192	5.67973e-193
CL16724.Contig16_All	5.00412	2.59783e-171	1.64739e-172	2.17605	1.35687e-13	1.10834e-13	5.97746	5.07077e-231	2.30774e-232	0.30966	0.173805	0.533757
CL16724.Contig20_All	3.68551	3.54486e-199	1.91579e-200	2.57186	1.80016e-66	4.17001e-67	4.02114	1.2551e-165	7.85144e-167	2.36532	1.11002e-32	4.65037e-33
CL16744.Contig13_All	8.72894	1.33074e-41	3.05866e-42	4.63615	0.000235707	0.000393743	9.44409	1.64526e-62	2.54332e-63	4.51535	0.000444311	0.000754347
CL1676.Contig29_All	3.11556	3.24532e-87	3.88247e-88	3.2031	2.68859e-94	4.51372e-95	3.9132	5.30977e-112	4.82946e-113	4.55327	3.30876e-183	2.91421e-184
CL16767.Contig39_All	-1.66809	1.93103e-51	3.70995e-52	-3.00846	5.29192e-103	8.21488e-104	-1.95706	4.04311e-79	5.06387e-80	-4.59545	1.83074e-168	1.75261e-169
CL16767.Contig73_All	-2.87455	3.63299e-75	4.96646e-76	-3.1763	5.0436e-82	9.64778e-83	-1.86703	1.20885e-44	2.49926e-45	-5.98929	3.65317e-105	5.46636e-106
CL16811.Contig2_All	2.88691	6.82746e-185	3.97565e-186	2.79391	1.37947e-166	1.35959e-167	4.2114	0	0	3.14916	1.00696e-157	1.02802e-158
CL16814.Contig18_All	3.95186	0	0	-1.80939	7.81385e-21	4.71476e-21	6.32133	0	0	-0.899837	0.0171285	0.0390418
CL16830.Contig5_All	4.5317	3.59581e-36	9.30914e-37	5.70148	2.18459e-83	4.12079e-84	4.01035	8.46982e-34	2.21395e-34	5.0146	3.10035e-71	6.64959e-72
CL16830.Contig6_All	5.77357	1.84246e-29	5.6096e-30	7.30305	3.87241e-77	7.86697e-78	7.62288	1.29714e-22	4.65406e-23	9.25904	4.24873e-55	1.15194e-55
CL16842.Contig24_All	5.59179	1.03725e-227	4.8628e-229	6.17988	0	0	6.51889	0	0	5.3409	9.13545e-196	7.5284e-197
CL16842.Contig31_All	3.5341	0	0	4.24442	0	0	3.1857	0	0	3.36308	0	0
CL16842.Contig33_All	3.8333	0	0	4.71898	0	0	3.89936	0	0	3.97787	0	0
CL16842.Contig43_All	2.94197	0	0	4.0364	0	0	2.3275	6.98726e-215	3.38882e-216	3.0727	0	0
CL16842.Contig9_All	4.54148	0	0	4.59381	0	0	4.30784	2.99797e-275	1.13985e-276	4.57446	0	0
CL16883.Contig4_All	3.31379	0	0	4.28218	0	0	3.00631	0	0	3.84168	0	0
CL16883.Contig6_All	3.87482	3.45162e-16	1.66277e-16	5.08022	1.03357e-39	3.75276e-40	2.87934	5.72335e-12	3.2664e-12	3.91416	1.30779e-28	6.07488e-29
CL16884.Contig7_All	6.26037	3.91623e-179	2.37393e-180	4.18172	7.64723e-40	2.76998e-40	5.69145	7.02437e-241	3.05646e-242	3.16869	1.17545e-31	5.04727e-32
CL16901.Contig19_All	3.73827	0	0	3.76189	0	0	4.39647	0	0	3.82081	2.48547e-203	1.97298e-204
CL16901.Contig23_All	2.40799	5.52951e-118	5.00655e-119	3.84727	0	0	3.2577	2.27804e-206	1.14693e-207	4.41488	0	0
CL16918.Contig20_All	-3.16539	9.96295e-85	1.22269e-85	-0.546573	9.36746e-08	1.103e-07	-4.34345	3.65426e-76	4.72474e-77	-0.182254	0.0451988	0.114084
CL16927.Contig24_All	-2.57615	7.87853e-64	1.24941e-64	-0.586996	4.71044e-08	5.41939e-08	-4.70261	3.19236e-163	2.02383e-164	0.510458	6.50977e-13	5.42333e-13
CL16948.Contig21_All	-2.31457	4.63929e-72	6.58186e-73	-5.03254	9.45204e-131	1.17733e-131	-2.1276	3.34102e-56	5.67081e-57	-4.87933	1.7879e-109	2.57359e-110
CL16954.Contig2_All	8.90964	9.03551e-180	5.44462e-181	-0.928232	0.187875	0.588426	3.59093	0.0130846	0.020541
CL16956.Contig13_All	-2.28473	7.4179e-65	1.15986e-65	-2.14224	1.0553e-59	2.69372e-60	-3.05805	3.8606e-85	4.50917e-86	-4.9159	5.37698e-112	7.57589e-113
CL16966.Contig17_All	4.84204	4.73774e-67	7.20108e-68	6.96998	8.25294e-284	4.7012e-285	9.64125	1.3624e-69	1.9109e-70	11.5235	2.32103e-183	2.04225e-184
CL16968.Contig1_All	4.60106	6.14661e-29	1.89915e-29	5.55651	5.62005e-57	1.49812e-57	7.9576	2.41017e-27	7.45963e-28	9.61066	1.04632e-66	2.38467e-67
CL16983.Contig11_All	3.0552	0	0	3.20604	0	0	4.03183	0	0	3.71827	0	0
CL16983.Contig16_All	3.10638	1.22101e-142	9.18046e-144	3.35183	3.74861e-179	3.42738e-180	4.19144	2.62223e-291	9.26534e-293	4.08271	8.03696e-259	4.95258e-260
CL16983.Contig19_All	2.83073	1.98249e-206	1.03025e-207	1.99528	3.68249e-77	7.47735e-78	4.1186	0	0	2.27411	3.16516e-90	5.49537e-91
CL16983.Contig5_All	2.95251	2.69953e-203	1.42539e-204	2.35456	4.96e-105	7.59234e-106	4.01682	0	0	2.72961	3.17868e-133	3.80482e-134
CL16983.Contig6_All	3.33812	0	0	3.85995	0	0	4.13047	0	0	4.12255	0	0
CL16988.Contig5_All	-3.10886	1.91844e-98	2.05949e-99	-1.42352	8.81927e-38	3.33606e-38	-4.08561	4.1313e-130	3.2761e-131	-0.986941	5.78889e-23	3.189e-23
CL17011.Contig15_All	3.06086	1.40207e-262	5.66295e-264	0.752843	1.0988e-08	1.20616e-08	4.42006	0	0	1.44311	1.39227e-16	9.72745e-17
CL17011.Contig17_All	3.75965	2.10022e-201	1.11993e-202	2.42741	1.15552e-53	3.25472e-54	5.68625	8.75878e-264	3.48313e-265	3.10907	9.16565e-33	3.83136e-33
CL17025.Contig17_All	10.2991	8.21373e-98	8.86868e-99	11.3132	1.45732e-165	1.44292e-166	9.29474	1.31371e-57	2.18656e-58	9.18617	6.02551e-53	1.69115e-53
CL17025.Contig37_All	3.57994	8.46674e-31	2.49321e-31	5.15851	4.32881e-106	6.5566e-107	2.55474	1.63279e-27	5.02809e-28	4.07688	5.77501e-111	8.21289e-112
CL17041.Contig10_All	-3.79247	5.89495e-225	2.80704e-226	-1.51367	2.49214e-79	4.9294e-80	-4.32701	7.51514e-168	4.65071e-169	-0.900365	1.47032e-24	7.70603e-25
CL17041.Contig14_All	-3.98841	0	0	-2.46405	1.29007e-263	7.94141e-265	-4.52881	0	0	-1.86754	1.61126e-162	1.59233e-163
CL17041.Contig2_All	6.9935	1.33369e-15	6.59279e-16	9.18405	3.07809e-53	8.72644e-54	7.20642	7.91073e-18	3.387e-18	10.3353	2.09366e-98	3.33931e-99
CL1717.Contig11_All	-3.48297	5.0792e-45	1.09427e-45	-2.59787	2.67469e-34	1.09612e-34	-5.68353	1.94474e-114	1.73486e-115	-5.13493	5.81808e-110	8.3421e-111
CL1717.Contig42_All	-5.2453	4.92916e-79	6.43452e-80	-3.47792	4.98581e-64	1.19429e-64	-4.8806	1.22365e-83	1.45286e-84	-0.920432	7.57215e-13	6.33166e-13
CL1752.Contig20_All	2.58394	2.23828e-113	2.10272e-114	4.10658	0	0	2.23987	6.88207e-219	3.28579e-220	3.91248	0	0
CL1752.Contig8_All	3.88427	0	0	4.52852	0	0	3.93877	0	0	3.47956	0	0
CL1765.Contig2_All	4.13976	3.34205e-16	1.60901e-16	5.10695	1.04627e-32	4.45156e-33	3.9478	4.96509e-30	1.4275e-30	4.12749	6.25901e-34	2.5381e-34
CL1810.Contig27_All	0.153213	0.291129	0.748693	4.11492	2.33284e-64	5.56543e-65	0.129573	0.289115	0.724986	4.59317	2.50399e-155	2.59319e-156
CL1810.Contig36_All	2.80831	1.18145e-12	6.77532e-13	6.15393	2.15985e-171	2.0691e-172	2.73719	8.14041e-11	4.99609e-11	6.65399	2.45565e-210	1.89247e-211
CL1810.Contig38_All	5.13063	5.82593e-13	3.28024e-13	8.31646	6.98704e-92	1.2031e-92	3.22586	0.000151038	0.000164997	8.47896	5.30597e-129	6.55887e-130
CL1852.Contig2_All	-3.37089	2.61853e-73	3.66016e-74	-4.67837	6.90247e-89	1.23091e-89	-3.40206	1.48588e-86	1.7073e-87	-3.60005	4.63121e-88	8.21503e-89
CL1852.Contig3_All	-2.49443	1.84501e-26	6.12783e-27	-4.66321	1.72992e-42	5.92969e-43	-4.15554	9.81168e-51	1.81547e-51	-3.41181	2.15824e-43	7.16099e-44
CL1853.Contig1_All	-0.956686	1.21155e-14	6.26837e-15	-1.44341	9.67883e-27	4.82751e-27	-2.10327	1.531e-80	1.88256e-81	-4.22371	2.67758e-150	2.87084e-151
CL188.Contig58_All	-3.39456	8.15055e-184	4.77808e-185	-4.39138	6.7785e-216	5.08183e-217	-3.10432	7.66836e-150	5.2864e-151	-2.90571	6.89927e-137	8.03295e-138
CL1894.Contig14_All	4.0559	0	0	3.59355	1.32008e-276	7.73725e-278	3.46414	0	0	2.87447	4.94968e-185	4.307e-186
CL1894.Contig1_All	4.35238	0	0	3.49323	0	0	3.93658	0	0	3.04571	0	0
CL1894.Contig40_All	2.06277	6.98069e-97	7.60239e-98	2.2879	1.58202e-127	2.01357e-128	11.0303	6.43667e-146	4.56269e-147	11.6939	3.50746e-200	2.82141e-201
CL1894.Contig7_All	5.1038	0	0	4.35541	4.86328e-180	4.42449e-181	2.13628	2.6636e-97	2.7492e-98	1.45752	7.21836e-36	2.80456e-36
CL1903.Contig16_All	4.20993	0	0	3.55051	0	0	1.61481	1.99248e-198	1.04833e-199	0.985805	6.74118e-59	1.72025e-59
CL1922.Contig31_All	3.79102	1.76546e-251	7.41649e-253	3.43668	8.74816e-182	7.87235e-183	4.36055	0	0	3.41346	9.46771e-140	1.079e-140
CL1922.Contig3_All	5.52149	9.18879e-294	3.2681e-295	5.10302	9.70602e-216	7.2846e-217	10.5381	7.8054e-184	4.43053e-185	8.77938	2.12187e-68	4.7295e-69
CL1936.Contig4_All	-1.52833	5.12009e-73	7.18695e-74	-2.61365	3.31008e-144	3.76292e-145	-1.9008	1.96358e-119	1.68604e-120	-4.46011	1.02932e-261	6.29174e-263
CL196.Contig11_All	-3.12511	0	0	-5.15122	0	0	-2.10196	1.15872e-125	9.46295e-127	-3.65149	1.50664e-214	1.13439e-215
CL196.Contig1_All	-3.44891	1.37291e-259	5.6058e-261	-5.52317	0	0	-2.50096	1.21706e-95	1.27722e-96	-3.71001	4.36084e-134	5.17644e-135
CL196.Contig5_All	-3.30036	0	0	-4.69177	0	0	-2.1966	2.22624e-205	1.12683e-206	-3.54039	0	0
CL1963.Contig3_All	3.38906	7.91645e-62	1.29283e-62	4.39324	3.18339e-144	3.61825e-145	2.126	3.07666e-28	9.27237e-29	3.01901	3.70918e-73	7.77328e-74
CL1974.Contig1_All	2.50643	0.00522766	0.00779707	3.15923	0.000115198	0.000184291	5.12639	2.49263e-114	2.22487e-115	0.676735	0.0645124	0.169502
CL1987.Contig7_All	4.74451	0	0	5.2834	0	0	1.83578	4.52429e-95	4.77225e-96	2.76054	2.90261e-285	1.61852e-286
CL1994.Contig76_All	0.016255	0.353302	0.947243	3.07533	8.72717e-99	1.41121e-99	1.38628	2.01719e-09	1.36232e-09	4.27806	3.89444e-202	3.10996e-203
CL2008.Contig12_All	4.31934	1.14344e-114	1.06259e-115	3.64252	9.51458e-65	2.25675e-65	4.47065	2.45823e-151	1.67772e-152	3.38841	4.71458e-59	1.19942e-59
CL2013.Contig19_All	6.28273	2.12359e-10	1.39989e-10	7.56954	1.11725e-21	6.55394e-22	6.15734	8.78251e-10	5.78412e-10	7.60763	5.28627e-22	3.00999e-22
CL2013.Contig39_All	3.4109	0	0	4.12601	0	0	2.82275	0	0	3.97717	0	0
CL2013.Contig7_All	9.90828	2.54296e-79	3.30835e-80	10.505	2.10568e-108	3.12819e-109	5.64945	1.66983e-65	2.48007e-66	7.51185	1.23518e-211	9.44154e-213
CL2035.Contig15_All	-2.66246	2.63122e-164	1.73955e-165	-3.60472	3.12086e-215	2.34935e-216	-2.59801	1.0186e-155	6.75517e-157	-4.04016	1.58005e-221	1.15002e-222
CL2040.Contig1_All	3.25532	1.60988e-140	1.23097e-141	4.43345	0	0	2.78624	1.13676e-126	9.22441e-128	3.64715	1.05144e-282	5.90844e-284
CL2045.Contig1_All	4.3408	1.2684e-84	1.55829e-85	3.01445	9.49487e-27	4.73458e-27	4.7843	4.92506e-119	4.24135e-120	3.50389	6.62527e-41	2.30343e-41
CL2051.Contig1_All	-0.71485	9.79314e-13	5.58776e-13	-2.60552	1.2471e-78	2.49141e-79	-3.27666	5.94638e-135	4.55966e-136	-4.43417	1.20768e-160	1.20707e-161
CL2051.Contig4_All	-2.50646	0	0	-3.5376	0	0	-2.83903	0	0	-4.03243	0	0
CL2107.Contig16_All	9.24775	2.14327e-55	3.8531e-56	10.0809	1.69175e-86	3.09042e-87	9.50114	1.73741e-64	2.61692e-65	10.3443	7.0074e-99	1.1128e-99
CL2107.Contig17_All	8.95564	3.60377e-47	7.46167e-48	10.1937	7.13407e-92	1.22871e-92	5.80924	1.3586e-63	2.071e-64	7.31651	3.24284e-163	3.18722e-164
CL2107.Contig1_All	5.26993	1.03709e-62	1.67129e-63	6.57092	5.42026e-150	5.92282e-151	7.15466	1.37265e-96	1.42736e-97	8.24575	6.6588e-181	5.94399e-182
CL2112.Contig2_All	-2.76789	0	0	-3.09468	0	0	-4.01002	0	0	-4.35748	0	0
CL2112.Contig3_All	-3.85318	6.5926e-86	8.00335e-87	-4.13261	4.44911e-89	7.9203e-90	-3.54404	3.42465e-86	3.95224e-87	-3.28793	4.7841e-79	9.3575e-80
CL2129.Contig1_All	-1.90409	1.24806e-62	2.01393e-63	-4.20125	6.08071e-135	7.36233e-136	-1.84648	6.07412e-50	1.13788e-50	-3.57304	1.21335e-98	1.93078e-99
CL2139.Contig33_All	-1.83768	4.52487e-71	6.50757e-72	-4.03722	3.23038e-157	3.37084e-158	-2.82524	5.38774e-111	4.93114e-112	-3.46622	6.65157e-130	8.16033e-131
CL2141.Contig3_All	-1.69149	1.56984e-141	1.19213e-142	-4.05111	0	0	-1.68174	3.55591e-152	2.41255e-153	-2.44598	2.33331e-239	1.56553e-240
CL2168.Contig15_All	3.32658	2.27278e-49	4.52447e-50	5.13865	2.37904e-214	1.79974e-215	4.09901	1.80031e-59	2.91302e-60	4.75785	4.43125e-97	7.16928e-98
CL22.Contig135_All	-2.90259	1.7737e-52	3.34938e-53	-3.37188	1.14835e-59	2.93313e-60	-2.8159	2.26154e-68	3.21913e-69	-4.13219	2.32425e-90	4.02833e-91
CL22.Contig4_All	2.63905	5.36509e-34	1.46046e-34	4.64407	4.60212e-202	3.69956e-203	2.26551	3.93591e-35	9.96164e-36	3.38575	1.91241e-109	2.75405e-110
CL22.Contig51_All	5.50638	2.79164e-61	4.59189e-62	7.1963	7.96792e-184	7.0783e-185	5.17296	9.82572e-61	1.5595e-61	6.95136	1.89047e-194	1.57099e-195
CL22.Contig66_All	-5.9924	4.95042e-153	3.50515e-154	-4.78494	2.88284e-147	3.20775e-148	-7.26882	2.25984e-141	1.65086e-142	-6.21691	8.89984e-145	9.85982e-146
CL2208.Contig10_All	4.09128	6.60402e-28	2.10128e-28	5.86872	1.36521e-101	2.14937e-102	4.75017	1.36707e-28	4.08492e-29	7.22078	3.44206e-145	3.80069e-146
CL2258.Contig14_All	-7.57834	1.937e-127	1.62457e-128	-6.55358	6.54298e-135	7.92473e-136	-3.70335	6.47412e-25	2.16056e-25	-6.80341	6.68145e-28	3.16636e-28
CL2288.Contig14_All	-3.26136	6.57127e-141	5.00955e-142	-3.98727	2.21334e-162	2.23707e-163	-3.35336	9.02412e-135	6.92875e-136	-4.24921	4.49398e-154	4.69296e-155
CL2322.Contig4_All	7.37073	2.37278e-19	1.00252e-19	4.87912	6.43629e-05	0.000100081	6.81628	4.91185e-27	1.53485e-27	3.5512	0.000857931	0.00152115
CL2333.Contig2_All	-5.23043	4.28148e-43	9.5622e-44	-4.96324	2.01489e-42	6.91605e-43	-3.75462	1.59966e-33	4.20799e-34	-3.9433	8.00351e-34	3.2552e-34
CL2382.Contig1_All	-4.13948	3.4953e-251	1.46948e-252	-4.72419	4.99857e-265	3.05128e-266	-2.87129	1.59609e-123	1.32519e-124	-3.47315	1.80202e-142	2.0229e-143
CL2382.Contig2_All	-3.86544	9.59048e-210	4.90551e-211	-4.04231	4.34798e-214	3.29282e-215	-2.3922	1.36909e-89	1.51954e-90	-2.39876	1.61273e-87	2.87957e-88
CL2390.Contig9_All	5.41582	2.35517e-137	1.83857e-138	5.72406	3.48822e-169	3.38406e-170	8.01926	2.72807e-148	1.89946e-149	6.44997	3.8289e-55	1.03679e-55
CL2412.Contig3_All	2.37786	1.36641e-34	3.67066e-35	3.98888	2.18279e-163	2.19046e-164	2.64026	2.25804e-33	5.96074e-34	4.6466	2.14965e-194	1.78684e-195
CL2446.Contig13_All	3.43757	0	0	4.365	0	0	2.88759	0	0	3.58589	0	0
CL2482.Contig5_All	3.23955	3.34347e-48	6.79697e-49	4.45723	1.44075e-135	1.73729e-136	2.75152	7.83692e-57	1.31794e-57	4.14167	3.35323e-199	2.71185e-200
CL2482.Contig9_All	2.65999	0	0	3.87769	0	0	3.04165	0	0	4.20184	0	0
CL2484.Contig2_All	-3.82402	1.35091e-116	1.23706e-117	-3.27411	6.80826e-103	1.058e-103	-4.40292	8.66152e-118	7.51728e-119	-3.71477	1.02359e-103	1.55399e-104
CL2593.Contig5_All	4.42947	1.02442e-06	9.09057e-07	8.44296	3.27501e-77	6.64589e-78	5.93622	1.25773e-29	3.65493e-30	8.58283	6.03893e-145	6.68118e-146
CL2593.Contig8_All	-2.18591	6.32461e-163	4.2165e-164	-11.3872	9.67784e-181	8.75681e-182	-3.37937	5.75132e-278	2.15385e-279	-3.51361	9.53719e-279	5.44593e-280
CL2603.Contig3_All	3.55023	9.17307e-274	3.54601e-275	2.58359	7.86502e-104	1.21444e-104	4.19133	0	0	2.52321	1.34069e-90	2.31873e-91
CL2618.Contig14_All	-3.10641	2.06565e-75	2.8137e-76	-1.74553	9.74271e-39	3.6087e-39	-9.83962	8.44908e-78	1.07184e-78	-3.66762	3.90157e-89	6.84987e-90
CL2624.Contig2_All	-7.92414	1.08571e-111	1.03416e-112	-5.88589	7.06033e-124	9.23206e-125	-7.36868	1.39941e-145	9.93392e-147	-10.2684	4.22653e-101	6.56198e-102
CL2651.Contig13_All	6.86561	3.33146e-88	3.94195e-89	5.74105	2.34885e-42	8.07588e-43	6.93617	3.66035e-142	2.66352e-143	3.84949	4.47817e-16	3.20289e-16
CL2651.Contig5_All	8.37046	4.61171e-34	1.25342e-34	5.9801	7.28971e-09	7.90118e-09	8.27988	1.58329e-63	2.41643e-64	4.2617	1.31552e-05	1.85287e-05
CL2652.Contig16_All	3.9437	2.95759e-76	3.98609e-77	5.03249	6.09739e-178	5.61886e-179	3.78956	1.96569e-98	2.01037e-99	4.13438	5.09121e-128	6.33303e-129
CL2682.Contig5_All	4.07591	2.26834e-65	3.52267e-66	3.15305	3.50362e-29	1.631e-29	4.01867	1.54834e-166	9.6442e-168	2.09435	5.74793e-24	3.06648e-24
CL2682.Contig8_All	3.65115	9.08351e-193	5.06953e-194	2.52049	1.14342e-62	2.79828e-63	4.30939	3.38819e-303	1.13857e-304	2.3854	1.18705e-47	3.64154e-48
CL2702.Contig12_All	0.953795	0.046299	0.0875986	3.93377	1.46529e-31	6.42181e-32	1.62514	0.00286691	0.00387771	5.18612	5.73764e-63	1.38002e-63
CL2709.Contig27_All	4.56763	3.50941e-176	2.1629e-177	5.00039	5.88808e-243	3.90966e-244	4.50188	1.68234e-139	1.24509e-140	4.48596	5.02567e-134	5.96888e-135
CL2709.Contig2_All	4.90489	1.49892e-107	1.48167e-108	4.97725	9.97512e-113	1.43484e-113	4.99338	1.21659e-97	1.25344e-98	4.95548	1.91623e-92	3.24573e-93
CL2709.Contig39_All	4.44219	3.227e-142	2.43844e-143	4.64213	4.95738e-165	4.9268e-166	3.95541	2.5163e-98	2.57561e-99	4.57052	3.37158e-157	3.45304e-158
CL2709.Contig44_All	3.42839	0	0	4.02313	0	0	3.30345	0	0	3.30266	0	0
CL2727.Contig3_All	-3.82253	2.48543e-44	5.42088e-45	-5.24842	1.54989e-50	4.60055e-51	-3.73341	1.2158e-23	4.21951e-24	-3.12479	2.75887e-20	1.66894e-20
CL2727.Contig4_All	-3.63693	1.66665e-88	1.96443e-89	-5.75515	2.16449e-105	3.29984e-106	-3.05602	2.37607e-39	5.45632e-40	-3.89025	2.56482e-46	8.05288e-47
CL2768.Contig10_All	4.0744	0	0	3.31366	0	0	3.92817	0	0	2.90996	1.20438e-277	6.90588e-279
CL2768.Contig7_All	4.20119	5.33187e-233	2.41947e-234	3.58947	3.70383e-137	4.41885e-138	4.51348	9.71736e-275	3.7044e-276	3.10182	2.19176e-78	4.31259e-79
CL279.Contig4_All	-3.33758	0	0	-4.1504	0	0	-3.46674	0	0	-3.15986	0	0
CL2868.Contig15_All	-2.82086	8.17787e-71	1.1804e-71	-3.86444	1.46978e-91	2.54202e-92	-2.39273	2.23322e-60	3.56662e-61	-4.3744	6.17198e-98	9.89614e-99
CL2868.Contig1_All	-2.60755	3.16339e-36	8.17673e-37	-3.20844	5.07796e-44	1.69048e-44	-2.00101	2.38555e-25	7.84733e-26	-4.63389	1.28416e-51	3.68196e-52
CL2868.Contig8_All	-3.4702	2.93502e-185	1.70379e-186	-4.84167	3.01144e-222	2.18571e-223	-2.55927	3.13132e-133	2.43001e-134	-3.88286	6.3875e-188	5.48629e-189
CL2879.Contig8_All	4.66869	1.65846e-118	1.49565e-119	3.49176	8.72827e-45	2.86073e-45	3.36397	3.21102e-62	4.98371e-63	2.96762	1.14291e-41	3.91623e-42
CL2883.Contig3_All	3.70029	3.53035e-33	9.79259e-34	4.81061	9.0066e-80	1.77332e-80	3.88666	1.90908e-45	3.89052e-46	4.68609	1.26694e-83	2.3523e-84
CL2883.Contig6_All	3.11182	1.10828e-84	1.36085e-85	4.45801	5.00292e-272	2.97354e-273	3.25118	4.17647e-146	2.95772e-147	3.49772	8.65459e-179	7.83411e-180
CL2917.Contig2_All	-3.05586	2.3532e-119	2.10563e-120	-2.94566	1.7097e-114	2.42001e-115	-4.36041	2.81085e-202	1.44823e-203	-2.74852	4.62437e-137	5.37724e-138
CL2917.Contig4_All	-3.45188	4.14817e-101	4.35345e-102	-3.15136	5.00792e-93	8.53337e-94	-4.5033	4.00412e-121	3.38841e-122	-2.879	5.12813e-85	9.39929e-86
CL2917.Contig7_All	-2.82854	5.33379e-285	1.96942e-286	-2.19079	5.65715e-212	4.3309e-213	-4.57816	0	0	-1.91863	2.3973e-176	2.19647e-177
CL2917.Contig9_All	-2.81171	1.33922e-70	1.93655e-71	-2.94838	1.52427e-73	3.22914e-74	-4.46401	2.34531e-119	2.0146e-120	-2.85527	2.01894e-83	3.75769e-84
CL2918.Contig4_All	4.217	8.25401e-47	1.72102e-47	4.73963	9.67999e-70	2.1512e-70	2.10802	5.88776e-19	2.41437e-19	2.45792	1.01339e-27	4.82289e-28
CL292.Contig18_All	-2.62524	2.91861e-52	5.52998e-53	-5.16376	1.5977e-82	3.04007e-83	-2.98536	9.57442e-75	1.26043e-75	-4.28699	3.69623e-95	6.09282e-96
CL296.Contig13_All	3.32603	4.24187e-222	2.04971e-223	3.57609	1.59396e-277	9.2736e-279	3.26737	1.26343e-173	7.56827e-175	4.04434	0	0
CL296.Contig14_All	2.45985	5.65681e-234	2.55859e-235	2.83779	0	0	3.28292	0	0	4.37006	0	0
CL296.Contig1_All	3.92703	0	0	4.59122	0	0	3.26403	0	0	3.78965	0	0
CL296.Contig4_All	3.769	0	0	4.01769	0	0	3.34629	0	0	3.02696	0	0
CL296.Contig5_All	3.81678	0	0	4.33313	0	0	3.23465	0	0	3.99413	0	0
CL296.Contig7_All	4.06518	0	0	3.71754	0	0	3.7298	0	0	2.97889	0	0
CL296.Contig8_All	3.89177	0	0	4.26287	0	0	3.67098	0	0	3.99155	0	0
CL2971.Contig6_All	2.97255	4.07049e-114	3.804e-115	4.06739	0	0	2.47262	1.86388e-100	1.86775e-101	3.31404	4.43182e-233	3.06842e-234
CL3029.Contig5_All	6.8173	4.16723e-14	2.21432e-14	8.66706	4.73123e-40	1.70624e-40	4.40448	3.04292e-54	5.32734e-55	6.29177	3.70604e-203	2.94668e-204
CL3033.Contig1_All	-9.14758	5.2753e-32	1.50865e-32	-8.33694	5.88809e-35	2.37637e-35	-9.25335	1.52804e-56	2.58127e-57	-9.16755	9.5582e-56	2.5644e-56
CL3033.Contig5_All	-7.08907	5.66554e-17	2.63582e-17	-7.0643	4.83233e-17	3.37341e-17	-8.12569	3.46518e-30	9.92362e-31	-8.03988	8.69374e-30	3.91541e-30
CL3069.Contig1_All	0.330031	0.0570217	0.110453	-4.09033	8.44972e-20	5.2988e-20	-7.39872	2.90358e-46	5.81726e-47	-4.48694	1.48548e-45	4.73792e-46
CL3072.Contig2_All	5.59123	6.96968e-182	4.1428e-183	3.89453	8.49568e-50	2.55153e-50	6.86539	2.08512e-234	9.35646e-236	4.39225	7.12378e-41	2.47875e-41
CL3083.Contig12_All	-1.87121	0	0	-3.46734	0	0	-3.14346	0	0	-4.47886	0	0
CL3141.Contig4_All	3.85736	8.98801e-98	9.70764e-99	4.6836	2.94935e-189	2.54288e-190	3.52959	2.57883e-124	2.12729e-125	3.15825	1.31527e-85	2.39339e-86
CL3141.Contig5_All	2.8793	5.98477e-36	1.55859e-36	3.77217	1.18796e-81	2.28271e-82	3.18781	3.30365e-46	6.62821e-47	4.10682	6.51906e-101	1.01438e-101
CL3167.Contig10_All	3.11917	2.62746e-204	1.38046e-205	4.34588	0	0	2.74788	9.26111e-183	5.28016e-184	3.80737	0	0
CL3167.Contig8_All	2.47784	1.6185e-278	6.12953e-280	3.74892	0	0	2.66447	0	0	4.10333	0	0
CL3236.Contig16_All	-2.1096	1.42352e-108	1.39504e-109	-3.0634	1.22273e-162	1.23358e-163	-2.33938	1.13782e-122	9.51012e-124	-4.1047	2.52905e-198	2.05407e-199
CL3239.Contig3_All	-1.63777	2.16627e-49	4.31067e-50	-4.03844	1.69012e-127	2.15185e-128	-1.79949	2.65877e-65	3.95557e-66	-4.07724	2.45614e-146	2.69345e-147
CL3239.Contig5_All	-1.21612	8.83271e-22	3.39855e-22	-3.68365	3.07099e-80	6.01235e-81	-2.39719	8.76889e-71	1.21211e-71	-4.71796	2.12616e-118	2.85584e-119
CL3240.Contig7_All	2.73314	6.52242e-90	7.58539e-91	3.31816	4.45213e-160	4.5705e-161	3.71322	6.41804e-103	6.28585e-104	4.08404	3.02343e-137	3.51239e-138
CL3261.Contig1_All	-1.77918	1.9604e-15	9.77511e-16	-2.7901	1.29745e-25	6.67793e-26	-2.94854	1.35131e-47	2.63674e-48	-4.29837	2.59417e-61	6.38934e-62
CL3300.Contig1_All	-6.39129	2.23308e-11	1.38052e-11	-6.36653	1.79578e-11	1.64678e-11	-2.48084	2.58706e-30	7.38584e-31	-4.6726	3.61743e-48	1.1001e-48
CL3336.Contig5_All	-4.3364	1.00953e-184	5.88514e-186	-2.68037	7.61073e-125	9.85926e-126	-3.54984	3.74795e-64	5.67419e-65	-1.68917	6.5236e-28	3.09043e-28
CL3374.Contig1_All	1.3183	1.43743e-05	1.44179e-05	0.995146	0.00111067	0.00205016	-4.34276	7.58722e-37	1.8464e-37	-3.4496	3.35129e-31	1.45503e-31
CL3384.Contig4_All	-3.71541	9.66931e-33	2.71278e-33	-3.70166	1.41457e-32	6.0375e-33	-3.37072	5.26129e-44	1.10207e-44	-4.22798	5.86804e-50	1.73022e-50
CL3384.Contig5_All	-4.1079	0	0	-3.68092	0	0	-2.85457	0	0	-3.47684	0	0
CL3390.Contig6_All	2.05044	1.04098e-26	3.43153e-27	3.95783	1.71855e-182	1.53978e-183	2.53213	6.37769e-52	1.15694e-52	4.02424	1.33678e-209	1.03367e-210
CL3403.Contig13_All	5.85628	3.1763e-62	5.1576e-63	6.05968	7.14961e-71	1.56736e-71	3.65753	7.01436e-31	1.97026e-31	5.05885	1.46059e-90	2.52704e-91
CL3428.Contig8_All	-3.58033	5.68966e-126	4.83987e-127	-4.63085	3.48652e-145	3.93692e-146	-2.7583	2.22177e-74	2.93753e-75	-1.90937	3.54586e-47	1.09536e-47
CL3446.Contig7_All	5.69214	2.99951e-152	2.13705e-153	6.85371	0	0	4.01587	5.18251e-134	4.00004e-135	4.65408	1.79018e-217	1.32928e-218
CL3492.Contig11_All	6.6211	1.30652e-12	7.51243e-13	8.20753	5.12128e-31	2.2758e-31	5.93244	1.30524e-08	9.37284e-09	9.99276	5.85085e-82	1.10732e-82
CL3492.Contig15_All	6.26346	2.75892e-10	1.83084e-10	8.85175	2.35516e-44	7.79205e-45	6.70862	2.08864e-13	1.105e-13	10.4962	3.56221e-107	5.22932e-108
CL3492.Contig21_All	8.38632	2.28915e-34	6.18201e-35	9.98034	5.84302e-82	1.11866e-82	8.16936	8.11701e-31	2.28367e-31	11.2519	2.62737e-159	2.65902e-160
CL3493.Contig2_All	4.5539	3.88989e-182	2.30771e-183	4.19354	1.08281e-135	1.30389e-136	3.41073	2.74e-151	1.87049e-152	3.03571	7.97172e-103	1.21853e-103
CL3511.Contig3_All	7.50581	0	0	4.54891	2.37531e-194	1.99559e-195	7.31358	5.89543e-19	2.41771e-19	6.7886	7.41297e-14	5.88765e-14
CL3531.Contig5_All	5.51348	6.14282e-83	7.66224e-84	6.57538	8.29134e-168	8.10183e-169	9.14898	1.333e-65	1.9769e-66	10.3622	2.01231e-123	2.60456e-124
CL3560.Contig7_All	2.77259	8.61936e-75	1.18352e-75	4.00599	1.09789e-234	7.54329e-236	0.209695	0.0769111	0.149456	2.98118	1.31359e-232	9.12607e-234
CL3576.Contig22_All	3.93774	1.04608e-45	2.22461e-46	5.8528	4.16265e-190	3.57096e-191	5.81401	1.64001e-70	2.27218e-71	7.08857	7.37244e-157	7.5681e-158
CL3590.Contig3_All	3.98346	7.91212e-105	8.01256e-106	3.06068	1.45762e-45	4.71164e-46	4.63341	2.73926e-140	2.01673e-141	4.14666	7.8909e-93	1.33111e-93
CL3590.Contig4_All	4.90757	9.38545e-112	8.9352e-113	4.21124	7.12197e-65	1.68632e-65	5.66814	9.64057e-116	8.50461e-117	5.3488	4.17409e-90	7.25791e-91
CL360.Contig1_All	3.81211	1.19573e-207	6.17872e-209	2.82152	5.06577e-81	9.81127e-82	4.08971	1.13138e-200	5.88617e-202	3.21574	6.33292e-90	1.10322e-90
CL3608.Contig2_All	0.155256	0.209885	0.496236	2.14897	1.25954e-39	4.58202e-40	4.81903	4.67083e-59	7.60398e-60	3.1313	8.2579e-15	6.26241e-15
CL3638.Contig2_All	4.87259	7.58442e-155	5.30939e-156	5.20541	1.68678e-196	1.4008e-197	3.63981	6.45034e-146	4.57346e-147	2.23482	4.16762e-34	1.68371e-34
CL3638.Contig3_All	3.65997	0	0	3.44731	0	0	4.05783	0	0	3.25046	0	0
CL3685.Contig34_All	1.48575	6.55005e-20	2.70919e-20	2.95229	9.8729e-122	1.31376e-122	1.69638	1.66668e-18	6.95513e-19	4.01104	2.27652e-208	1.76674e-209
CL3718.Contig11_All	2.78842	1.64925e-28	5.15808e-29	4.44884	4.13319e-123	5.43861e-124	6.32526	3.92002e-74	5.19409e-75	7.30871	2.9976e-134	3.555e-135
CL3721.Contig3_All	3.3978	1.20459e-146	8.86201e-148	3.75139	4.48595e-200	3.65331e-201	4.88064	1.45199e-214	7.05436e-216	4.9612	1.45107e-221	1.05582e-222
CL3721.Contig5_All	-2.72393	1.07437e-95	1.18341e-96	-4.88703	7.85674e-144	8.95426e-145	-2.53258	2.28973e-85	2.66901e-86	-2.4833	2.39588e-81	4.56342e-82
CL3773.Contig41_All	-10.4262	4.47272e-108	4.40223e-109	-10.4014	9.10465e-108	1.35877e-108	-3.89112	5.44009e-233	2.45298e-234	-11.0551	3.86507e-153	4.06712e-154
CL3780.Contig6_All	-3.06989	2.26051e-102	2.33911e-103	-4.76662	1.12617e-135	1.3568e-136	-3.60922	3.68023e-91	4.02902e-92	-3.65092	1.6285e-89	2.84644e-90
CL3781.Contig7_All	-3.87853	1.45255e-126	1.22824e-127	-5.30443	3.19299e-143	3.65218e-144	-3.02903	6.17235e-78	7.81774e-79	-3.29115	1.001e-81	1.89794e-82
CL3791.Contig9_All	-2.32994	5.70248e-29	1.75987e-29	-3.3201	6.13561e-41	2.17593e-41	-2.19194	1.39148e-25	4.54226e-26	-4.22438	1.12136e-44	3.63478e-45
CL380.Contig2_All	-2.64926	6.48171e-161	4.37847e-162	-4.32285	1.96013e-237	1.3314e-238	-2.64696	5.58807e-164	3.52666e-165	-3.86786	1.79355e-222	1.29843e-223
CL380.Contig6_All	-0.719405	0.0044086	0.00648721	-2.3847	1.81175e-11	1.66176e-11	-2.68565	1.99374e-27	6.15533e-28	-4.25087	2.22485e-38	8.16592e-39
CL3847.Contig1_All	3.89539	7.05176e-58	1.2215e-58	5.78463	2.05812e-239	1.38736e-240	4.30562	2.99538e-77	3.82858e-78	5.98507	1.47445e-256	9.16565e-258
CL3879.Contig10_All	8.90679	6.50292e-46	1.37845e-46	9.1641	1.16586e-52	3.33478e-53	5.48658	3.28887e-80	4.06508e-81	4.91485	5.68168e-52	1.61935e-52
CL3910.Contig7_All	3.50173	6.31648e-11	4.01721e-11	3.96373	1.00279e-15	7.40035e-16	4.29609	1.99153e-10	1.25395e-10	5.57738	1.7195e-24	9.03765e-25
CL3943.Contig7_All	-3.17511	1.76616e-36	4.53918e-37	-3.4297	9.81268e-39	3.63482e-39	-4.07716	3.03568e-43	6.45305e-44	-2.47598	1.02664e-27	4.88685e-28
CL3947.Contig32_All	-3.01698	3.23483e-97	3.51129e-98	-3.25612	1.87962e-103	2.91085e-104	-3.16766	2.41305e-79	3.01659e-80	-4.14657	5.41334e-94	9.02632e-95
CL3983.Contig1_All	7.3881	1.52421e-19	6.38857e-20	6.66512	5.24287e-13	4.4149e-13	7.06979	1.69076e-31	4.67338e-32	6.64636	6.47158e-24	3.4594e-24
CL3989.Contig5_All	4.40004	1.61926e-50	3.16101e-51	4.19054	1.13601e-42	3.87753e-43	4.10984	6.63124e-59	1.082e-59	3.2515	1.4147e-27	6.76152e-28
CL3989.Contig9_All	10.0422	3.01649e-85	3.68468e-86	9.108	4.57086e-51	1.34444e-51	5.92673	1.39094e-08	1.00126e-08
CL4013.Contig4_All	-3.9347	2.60348e-205	1.36318e-206	-3.95484	1.95184e-204	1.54935e-205	-4.20076	2.69779e-178	1.5712e-179	-4.61794	2.92551e-181	2.60387e-182
CL4019.Contig4_All	-1.70169	2.65502e-27	8.60453e-28	-3.77332	4.32914e-63	1.05233e-63	-3.61044	3.09489e-68	4.41731e-69	-9.33918	3.09823e-61	7.63751e-62
CL4044.Contig1_All	-3.02277	4.34062e-51	8.39111e-52	-4.35743	4.84541e-66	1.12831e-66	-2.48196	9.86047e-35	2.51966e-35	-2.92645	3.65738e-40	1.29198e-40
CL4050.Contig9_All	3.40978	0	0	4.04021	0	0	3.35727	0	0	3.3265	4.96781e-304	2.61215e-305
CL4078.Contig1_All	3.41101	1.55086e-123	1.34409e-124	4.05008	9.78936e-215	7.39555e-216	2.94135	1.34854e-98	1.37579e-99	3.27036	2.08621e-132	2.50798e-133
CL4079.Contig1_All	2.43222	9.78333e-64	1.55356e-64	3.62328	5.79498e-209	4.49731e-210	3.9593	2.04551e-228	9.38484e-230	4.61621	0	0
CL411.Contig32_All	-5.39165	2.62888e-195	1.44784e-196	-3.88862	5.87945e-170	5.67481e-171	-3.13264	2.23597e-155	1.48923e-156	-3.39286	6.97162e-162	6.90632e-163
CL411.Contig77_All	4.35885	0	0	3.09817	1.91498e-280	1.10387e-281	4.33568	0	0	2.44067	3.88327e-85	7.10501e-86
CL4110.Contig10_All	3.92548	0	0	3.6807	0	0	4.32148	0	0	3.73195	0	0
CL4110.Contig11_All	4.07387	3.54909e-267	1.40794e-268	3.82545	9.12064e-215	6.88847e-216	3.97627	8.59208e-279	3.20617e-280	3.37204	1.17318e-158	1.19238e-159
CL4110.Contig12_All	4.1023	0	0	3.83925	1.05705e-244	6.98826e-246	3.95463	7.67819e-281	2.85225e-282	3.48203	3.89194e-180	3.48761e-181
CL4110.Contig13_All	3.85486	5.47007e-269	2.15748e-270	3.82023	4.53018e-259	2.8391e-260	4.25081	0	0	3.59475	7.99252e-186	6.93573e-187
CL412.Contig37_All	-3.30612	0	0	-4.32142	0	0	-2.89478	3.16608e-263	1.26226e-264	-3.43909	8.24305e-299	4.40563e-300
CL4182.Contig14_All	-1.0126	6.42151e-68	9.65636e-69	-4.04716	0	0	-1.38195	9.49568e-41	2.11564e-41	-2.91498	1.54113e-101	2.38304e-102
CL4185.Contig20_All	1.021	1.20923e-05	1.20295e-05	3.48148	7.18343e-114	1.02307e-114	4.31228	8.40993e-32	2.30845e-32	6.50886	1.39484e-145	1.53534e-146
CL4230.Contig4_All	-2.46828	3.76544e-82	4.73868e-83	-3.65059	7.15629e-118	9.81753e-119	-2.77413	1.01276e-100	1.01299e-101	-4.05327	8.44832e-134	1.0054e-134
CL4237.Contig4_All	-3.44361	1.68816e-26	5.59998e-27	-4.13726	8.1324e-30	3.72161e-30	-4.3567	5.77495e-35	1.4688e-35	-3.14023	2.02865e-27	9.73716e-28
CL4242.Contig2_All	-3.94986	1.42061e-96	1.55247e-97	-4.44466	2.97987e-102	4.66631e-103	-3.51253	2.75802e-75	3.60718e-76	-3.36241	7.40127e-71	1.59494e-71
CL4283.Contig5_All	3.93826	1.0449e-78	1.36913e-79	4.68271	6.64097e-142	7.65759e-143	3.3721	8.86641e-57	1.49227e-57	4.79183	2.44222e-179	2.20382e-180
CL4283.Contig7_All	3.63344	1.81829e-65	2.82079e-66	4.16675	4.26284e-102	6.68239e-103	2.89505	3.73829e-45	7.66034e-46	4.60754	1.49952e-196	1.22957e-197
CL4286.Contig2_All	-6.39251	7.52847e-61	1.24658e-61	-6.95271	5.18313e-59	1.3383e-59	-6.0615	1.11035e-126	9.00826e-128	-8.97569	9.60571e-99	1.5273e-99
CL4286.Contig4_All	-9.36988	3.86089e-61	6.36961e-62	-7.34511	5.1935e-75	1.08076e-75	-10.7879	5.16882e-129	4.13443e-130	-10.7021	3.05293e-127	3.8273e-128
CL4297.Contig1_All	4.32273	0	0	3.52301	0	0	7.05581	4.94963e-61	7.82014e-62	6.59957	7.43817e-45	2.40361e-45
CL431.Contig29_All	-3.80193	5.35318e-109	5.22418e-110	-4.55242	1.58577e-119	2.14313e-120	-3.21764	5.09708e-70	7.10382e-71	-4.64127	2.93591e-86	5.30881e-87
CL4324.Contig3_All	-1.72732	1.67175e-108	1.6394e-109	-4.014	2.25805e-261	1.40118e-262	-1.88269	1.57445e-143	1.13246e-144	-3.38048	1.53779e-266	9.2401e-268
CL4328.Contig1_All	-3.89201	5.95923e-166	3.8891e-167	-3.67247	2.40351e-158	2.49266e-159	-3.05958	3.39631e-83	4.05414e-84	-4.0929	5.7275e-101	8.90597e-102
CL4332.Contig3_All	-3.47816	2.47125e-43	5.4938e-44	-2.84075	3.46937e-36	1.36089e-36	-4.20717	9.69491e-65	1.45652e-65	-2.70215	2.38111e-44	7.76296e-45
CL4339.Contig2_All	-6.96143	6.64656e-116	6.1212e-117	-9.93666	4.59367e-84	8.60068e-85	-6.20997	3.27546e-105	3.14144e-106	-6.3872	6.82266e-102	1.05026e-102
CL4344.Contig1_All	3.95702	2.75794e-233	1.25013e-234	3.20542	8.13939e-118	1.11696e-118	4.3578	2.96826e-237	1.31498e-238	3.4978	4.67717e-111	6.64756e-112
CL4344.Contig5_All	5.72636	3.51599e-251	1.47876e-252	5.12044	4.55289e-162	4.61391e-163	5.49331	8.34928e-260	3.37356e-261	3.89054	9.36201e-74	1.9472e-74
CL4388.Contig1_All	-1.90342	3.48934e-15	1.76048e-15	-2.44425	3.16583e-20	1.95209e-20	-1.92795	9.39043e-27	2.95607e-27	-4.10087	5.271e-54	1.45613e-54
CL4413.Contig4_All	-1.57819	3.3276e-72	4.71223e-73	-2.76609	1.60009e-144	1.81603e-145	-2.15	2.82446e-164	1.77731e-165	-5.52944	0	0
CL442.Contig9_All	3.93281	3.83797e-125	3.28294e-126	4.07454	6.22718e-140	7.27154e-141	3.79419	1.12339e-104	1.08176e-105	3.4691	1.69718e-76	3.418e-77
CL45.Contig10_All	5.96418	1.10164e-215	5.47273e-217	5.0869	1.38154e-115	1.93429e-116	4.23451	1.74433e-79	2.17622e-80	4.28134	2.21062e-80	4.25503e-81
CL4519.Contig25_All	4.67211	0	0	4.21179	0	0	3.89961	0	0	3.14101	4.12969e-204	3.26656e-205
CL4534.Contig1_All	-0.841011	0.0138985	0.0229925	-1.45411	0.000257087	0.00043164	-0.897387	0.00615521	0.00891751	-4.89014	2.39067e-12	2.05142e-12
CL4553.Contig11_All	-2.08851	4.00297e-30	1.19787e-30	-4.22484	4.10192e-57	1.09192e-57	-2.2275	4.31319e-40	9.75179e-41	-4.36088	2.45236e-70	5.32025e-71
CL4557.Contig12_All	4.05967	2.5235e-198	1.36917e-199	3.50063	3.64656e-121	4.8689e-122	4.20116	2.32154e-251	9.73118e-253	3.19375	1.83124e-100	2.86134e-101
CL4564.Contig2_All	-2.47834	6.77376e-38	1.68331e-38	-4.01955	2.35203e-57	6.23194e-58	-2.42818	4.99643e-21	1.89515e-21	-3.48061	9.30315e-29	4.30396e-29
CL4600.Contig2_All	-3.66364	1.73165e-39	4.15402e-40	-5.27354	2.31041e-46	7.36302e-47	-2.60458	3.71155e-19	1.50871e-19	-3.24113	5.44573e-23	2.99702e-23
CL4600.Contig3_All	-3.37607	0	0	-4.04777	0	0	-2.52867	0	0	-3.15693	0	0
CL4618.Contig2_All	4.44541	8.92361e-116	8.22703e-117	3.50937	1.11049e-52	3.17503e-53	4.42666	1.86579e-152	1.26524e-153	3.71177	4.54998e-82	8.6004e-83
CL4618.Contig8_All	3.65502	2.36728e-119	2.11861e-120	2.6442	1.0395e-44	3.41258e-45	4.48296	3.42529e-209	1.70153e-210	3.57356	4.20255e-95	6.93107e-96
CL4618.Contig9_All	4.42314	9.80387e-166	6.41101e-167	3.52019	4.93214e-77	1.0028e-77	4.72518	1.31892e-223	6.1797e-225	3.9917	5.74677e-121	7.56738e-122
CL463.Contig6_All	3.25748	2.34802e-45	5.02748e-46	4.44435	5.48549e-124	7.16264e-125	5.8143	8.29872e-233	3.74754e-234	5.07613	3.71555e-134	4.40886e-135
CL4631.Contig1_All	7.76346	1.82143e-183	1.07135e-184	2.15668	0.00129128	0.00240867	4.4654	0.000666982	0.000803248
CL4643.Contig8_All	3.90753	8.51987e-226	4.02632e-227	3.47391	7.1401e-153	7.65061e-154	4.75465	0	0	4.09053	1.45468e-183	1.27776e-184
CL4680.Contig1_All	-0.445827	1.29672e-05	1.29439e-05	-4.03401	4.81624e-98	7.82871e-99	-1.3382	4.74185e-30	1.3626e-30	-3.51525	8.03547e-92	1.3694e-92
CL4700.Contig2_All	4.05587	1.8802e-212	9.47885e-214	4.36414	2.92977e-271	1.74496e-272	5.07065	1.23426e-286	4.45438e-288	5.20151	1.24851e-306	6.50001e-308
CL4708.Contig2_All	-1.85094	6.49702e-32	1.8623e-32	-4.55151	2.85133e-73	6.06282e-74	-3.95236	1.9554e-68	2.7814e-69	-3.05095	1.2889e-54	3.52241e-55
CL4711.Contig28_All	-2.83502	2.71524e-67	4.11546e-68	-5.47629	3.40555e-99	5.48093e-100	-1.64791	7.90748e-16	3.69928e-16	-3.83386	4.88353e-37	1.84533e-37
CL4735.Contig4_All	4.0319	0	0	3.5141	0	0	3.8797	0	0	2.88745	0	0
CL4802.Contig5_All	-5.0815	4.0038e-160	2.71509e-161	-2.64052	1.38046e-100	2.19329e-101	-2.80432	2.18114e-62	3.37759e-63	-1.28922	8.70849e-23	4.82693e-23
CL4841.Contig2_All	-4.45948	6.20831e-122	5.44146e-123	-3.14529	2.51452e-95	4.18365e-96	-2.25909	2.13048e-47	4.17141e-48	-1.73835	2.73613e-33	1.12728e-33
CL4866.Contig3_All	4.12725	0	0	3.49155	0	0	3.89492	0	0	3.44549	0	0
CL4910.Contig2_All	-2.678	2.89942e-25	9.9736e-26	-4.79097	5.93463e-38	2.23536e-38	-2.97177	4.69428e-28	1.42238e-28	-5.07134	5.50932e-38	2.03938e-38
CL497.Contig2_All	-2.69127	7.76658e-49	1.5611e-49	-2.7866	2.26627e-50	6.74472e-51	-2.65439	4.21334e-47	8.3083e-48	-4.42522	2.28379e-68	5.09286e-69
CL4971.Contig4_All	5.22232	1.79665e-68	2.67763e-69	5.01914	7.67807e-59	1.98693e-59	4.90857	4.12017e-56	7.00505e-57	5.7053	3.22922e-96	5.27761e-97
CL4971.Contig5_All	4.42325	5.46024e-81	6.95815e-82	4.59621	4.60306e-92	7.91367e-93	4.04945	1.08576e-77	1.38012e-78	4.40838	4.79299e-101	7.44767e-102
CL4976.Contig1_All	0.047003	0.354278	0.951395	1.84938	0.000619278	0.0010991	4.4817	7.65673e-41	1.70323e-41	0.261697	0.219081	0.708609
CL4982.Contig1_All	4.00624	6.3199e-211	3.20678e-212	3.30866	8.0764e-113	1.16089e-113	3.21706	7.40663e-161	4.76391e-162	2.12411	8.46961e-48	2.59238e-48
CL4982.Contig5_All	4.07568	4.59716e-204	2.41834e-205	3.67799	3.87122e-144	4.40323e-145	3.10781	1.80001e-116	1.57914e-117	2.72032	1.93723e-76	3.90395e-77
CL5053.Contig13_All	4.43484	0	0	3.72607	1.01289e-179	9.22751e-181	5.16038	0	0	2.75967	4.01975e-69	8.87192e-70
CL512.Contig10_All	4.72308	1.31992e-113	1.23782e-114	4.57859	4.97881e-101	7.88269e-102	4.43363	2.21424e-120	1.88305e-121	4.04573	1.09098e-85	1.98384e-86
CL5165.Contig13_All	1.69454	0	0	3.23658	0	0	2.7158	0	0	4.05357	0	0
CL5169.Contig4_All	6.85726	2.46702e-138	1.9146e-139	5.65365	2.17626e-62	5.34924e-63	4.6638	2.57285e-138	1.92273e-139	3.51802	1.93547e-52	5.47237e-53
CL5170.Contig1_All	-3.29695	1.03624e-71	1.47692e-72	-2.85715	1.44588e-62	3.54564e-63	-3.03217	5.53883e-59	9.03101e-60	-4.09075	4.04007e-72	8.57072e-73
CL5170.Contig2_All	-3.02485	5.12161e-228	2.39776e-229	-2.82626	9.94997e-212	7.62962e-213	-3.3683	3.88429e-300	1.31898e-301	-4.10138	0	0
CL5205.Contig2_All	-3.00404	5.2951e-34	1.44106e-34	-3.8781	2.30833e-41	8.1073e-42	-3.10042	2.19278e-47	4.29449e-48	-5.1954	2.90155e-62	7.04724e-63
CL5205.Contig3_All	-2.905	1.6612e-129	1.37099e-130	-5.22603	1.53186e-185	1.34946e-186	-2.4171	3.82523e-98	3.92567e-99	-3.6439	3.32122e-141	3.75274e-142
CL5231.Contig1_All	7.03864	5.21567e-16	2.53083e-16	8.04354	2.68576e-28	1.28247e-28	4.13927	3.40674e-15	1.64346e-15	5.40702	6.07223e-37	2.30146e-37
CL5231.Contig4_All	1.726	3.25062e-11	2.02898e-11	4.11073	9.27068e-127	1.18645e-127	2.31899	1.39657e-26	4.42074e-27	4.38447	2.28757e-180	2.04794e-181
CL5231.Contig5_All	2.11819	2.43645e-09	1.7243e-09	3.96239	3.0391e-53	8.61463e-54	2.25196	1.29072e-11	7.52738e-12	4.66323	3.87048e-99	6.12974e-100
CL524.Contig2_All	-3.47132	2.31192e-52	4.37443e-53	-4.33108	5.68505e-60	1.44599e-60	-2.85715	1.22223e-34	3.12976e-35	-3.82197	6.29505e-43	2.10665e-43
CL5251.Contig13_All	4.3839	0	0	4.59539	0	0	3.17858	6.60629e-290	2.34757e-291	3.62245	0	0
CL5302.Contig2_All	-2.95267	2.96915e-150	2.13727e-151	-5.03038	3.80824e-210	2.93899e-211	-3.13975	3.60031e-149	2.49165e-150	-3.36714	3.85715e-154	4.02626e-155
CL5330.Contig7_All	1.58652	0.000145037	0.000165453	3.97775	1.78082e-45	5.76481e-46	2.85521	2.40621e-11	1.4268e-11	5.66788	7.29027e-102	1.12288e-102
CL5330.Contig8_All	3.82216	1.44008e-29	4.3718e-30	4.86738	1.40633e-66	3.25338e-67	4.85004	9.48873e-112	8.63996e-113	5.41203	8.88173e-164	8.69865e-165
CL5360.Contig18_All	-1.93953	6.13584e-47	1.27656e-47	-3.97944	2.65894e-95	4.42558e-96	-3.01227	2.42683e-103	2.36421e-104	-4.09345	2.63654e-127	3.30301e-128
CL5360.Contig20_All	-2.06283	7.78952e-60	1.30841e-60	-3.36432	9.35876e-100	1.4985e-100	-2.21043	4.12329e-70	5.7411e-71	-4.03604	8.52072e-120	1.13307e-120
CL5360.Contig21_All	-2.27289	5.43312e-56	9.6813e-57	-5.46223	4.24644e-105	6.49571e-106	-2.49359	5.11121e-46	1.0296e-46	-3.45404	3.44363e-61	8.49716e-62
CL5401.Contig5_All	-4.69349	2.29388e-223	1.10167e-224	-3.10708	1.04467e-168	1.01562e-169	-3.72574	2.54279e-230	1.15852e-231	-4.22034	6.31548e-242	4.17999e-243
CL5436.Contig5_All	-4.51	4.81387e-139	3.71704e-140	-3.42305	3.6167e-116	5.03692e-117	-3.98331	5.76114e-80	7.14211e-81	-3.01613	9.28942e-63	2.23992e-63
CL544.Contig12_All	3.84229	0	0	3.41655	0	0	4.11253	0	0	3.52785	0	0
CL544.Contig1_All	4.06417	0	0	4.26012	0	0	3.92879	0	0	3.96281	0	0
CL5477.Contig11_All	-3.95177	2.92828e-142	2.21176e-143	-3.25724	2.71975e-122	3.60117e-123	-4.72244	5.54724e-164	3.49995e-165	-3.58377	1.68084e-136	1.96357e-137
CL5477.Contig2_All	-4.01935	0	0	-3.93451	0	0	-3.94975	0	0	-3.79028	0	0
CL5477.Contig5_All	-4.13594	0	0	-4.36949	0	0	-3.4286	0	0	-3.86798	0	0
CL5491.Contig2_All	-4.82305	2.85345e-276	1.09138e-277	-10.3733	1.01092e-185	8.89715e-187	-4.42216	7.2687e-74	9.67509e-75	-0.100892	0.131656	0.384507
CL5494.Contig1_All	-3.92532	1.01438e-123	8.76973e-125	-4.88453	2.73435e-136	3.28137e-137	-3.18938	3.61017e-67	5.22369e-68	-3.9746	3.69436e-77	7.38105e-78
CL5496.Contig1_All	8.24771	1.02054e-93	1.1438e-94	8.35528	4.24717e-99	6.84069e-100	6.13932	2.30127e-85	2.68284e-86	6.321	1.16809e-93	1.95452e-94
CL5500.Contig2_All	5.38399	8.00457e-112	7.61664e-113	5.19782	2.9765e-97	4.87136e-98	3.96342	2.47768e-75	3.23886e-76	3.90982	3.53461e-70	7.68573e-71
CL5545.Contig1_All	-3.08981	3.64354e-159	2.48628e-160	-3.63893	5.58105e-181	5.04416e-182	-3.92384	1.48741e-236	6.61193e-238	-4.29931	2.61249e-242	1.72573e-243
CL5610.Contig5_All	-1.29403	0.0619592	0.121234	0.451447	0.154569	0.466317	-2.38584	5.47877e-06	5.01436e-06	-4.2343	6.44162e-09	6.83661e-09
CL5626.Contig1_All	3.91912	3.27093e-102	3.39268e-103	4.106	1.17037e-118	1.59426e-119	1.93609	2.38851e-30	6.81137e-31	2.66284	5.86073e-70	1.27931e-70
CL5626.Contig5_All	4.56861	0	0	4.20028	2.00139e-277	1.16481e-278	3.87392	6.1233e-244	2.63559e-245	3.88521	1.95755e-239	1.31299e-240
CL5626.Contig6_All	4.46802	2.53641e-222	1.22313e-223	4.3173	1.07692e-195	8.9789e-197	3.42998	1.75522e-143	1.26336e-144	3.25685	9.74546e-119	1.30563e-119
CL5626.Contig7_All	3.49778	1.42307e-76	1.9112e-77	4.2022	5.80754e-139	6.82939e-140	1.46133	9.54244e-19	3.94284e-19	3.04094	1.89769e-127	2.37575e-128
CL5643.Contig3_All	-3.56971	2.42616e-110	2.33793e-111	-4.05088	2.48217e-119	3.36073e-120	0.119077	0.212647	0.492606	-1.3653	1.99084e-09	2.03781e-09
CL5643.Contig4_All	-4.27371	3.48769e-168	2.24419e-169	-4.33924	2.99481e-168	2.92019e-169	-0.587137	0.000581913	0.000693842	-1.57512	5.24813e-14	4.1367e-14
CL5643.Contig6_All	-4.43184	0	0	-3.60513	6.27029e-274	3.70486e-275	-0.934683	1.8408e-11	1.08439e-11	-1.62069	1.22046e-24	6.38068e-25
CL5648.Contig1_All	9.52043	0	0
CL5650.Contig6_All	-4.12295	1.15762e-186	6.67462e-188	-1.46765	5.50216e-60	1.39913e-60	-3.75651	1.50219e-148	1.04365e-149	-1.8266	1.60748e-67	3.62571e-68
CL5702.Contig3_All	4.74744	2.1168e-19	8.92639e-20	5.20105	1.30475e-26	6.53029e-27	6.09343	1.96273e-09	1.32482e-09	7.5517	2.54838e-21	1.48488e-21
CL5715.Contig2_All	-3.56771	9.35718e-11	6.02021e-11	-3.22101	4.1973e-10	4.18784e-10	-4.5176	1.00593e-16	4.51523e-17	-3.2094	2.00778e-13	1.62913e-13
CL572.Contig29_All	-1.05908	2.36881e-29	7.23188e-30	-3.77841	6.2661e-139	7.37121e-140	-1.49957	2.51204e-62	3.89379e-63	-4.64234	1.5602e-192	1.30868e-193
CL5721.Contig2_All	-3.07217	5.50529e-220	2.68901e-221	-3.70147	1.33513e-254	8.51311e-256	-2.71871	2.34494e-193	1.26725e-194	-4.0114	6.00156e-261	3.67755e-262
CL5738.Contig3_All	6.30418	0	0	4.05669	2.98788e-78	5.9943e-79	6.91021	4.77914e-15	2.32069e-15	5.67914	1.83251e-07	2.16986e-07
CL574.Contig12_All	4.7513	2.88155e-240	1.26941e-241	4.74508	2.55417e-237	1.73648e-238	4.15448	3.50719e-221	1.65799e-222	4.81844	0	0
CL574.Contig1_All	9.51376	1.90718e-184	1.11399e-185	7.42304	4.19218e-55	1.15368e-55	5.27507	2.35926e-292	8.26087e-294	1.44207	3.13561e-07	3.78242e-07
CL574.Contig28_All	3.71986	0	0	3.68531	0	0	3.60882	0	0	4.32398	0	0
CL574.Contig7_All	10.7933	4.44423e-127	3.74048e-128	9.66978	2.45703e-69	5.48409e-70	5.34236	1.65696e-266	6.49744e-268	4.32982	1.39916e-120	1.84787e-121
CL5746.Contig5_All	-3.13131	5.67305e-160	3.85169e-161	-4.29547	2.87922e-199	2.35845e-200	-1.54002	4.65107e-54	8.16075e-55	-3.37361	1.24856e-131	1.51205e-132
CL579.Contig12_All	-1.90317	8.95943e-80	1.15872e-80	-4.26186	9.72213e-174	9.16742e-175	-2.00313	2.04125e-109	1.89191e-110	-3.96644	5.41867e-210	4.18065e-211
CL579.Contig21_All	-2.34021	6.58927e-120	5.87557e-121	-3.40476	1.27661e-173	1.20457e-174	-2.46907	9.93269e-91	1.09141e-91	-4.02703	3.99757e-136	4.68558e-137
CL580.Contig3_All	-2.78938	1.82226e-85	2.22055e-86	-4.20848	1.23265e-117	1.69358e-118	-3.06226	7.90412e-60	1.27204e-60	-2.76824	6.0964e-53	1.71157e-53
CL581.Contig1_All	3.32793	1.9997e-114	1.86355e-115	3.76435	1.93396e-168	1.88298e-169	4.36329	9.29573e-200	4.85967e-201	3.60594	9.84127e-103	1.50579e-103
CL581.Contig21_All	4.03664	0	0	4.3792	0	0	3.98561	0	0	3.93589	0	0
CL581.Contig28_All	4.08692	0	0	4.53813	0	0	3.88428	0	0	3.95232	0	0
CL581.Contig2_All	5.10379	7.66277e-293	2.73036e-294	5.51464	0	0	4.68941	0	0	4.47453	4.80346e-277	2.76261e-278
CL581.Contig32_All	3.4478	0	0	3.98402	0	0	3.90135	0	0	4.08558	0	0
CL581.Contig34_All	3.71808	1.54048e-100	1.62553e-101	4.065	4.01118e-134	4.88388e-135	2.73113	1.25625e-76	1.61603e-77	2.94172	8.84876e-93	1.49403e-93
CL585.Contig1_All	-4.00207	8.06733e-125	6.91387e-126	-2.38667	9.35416e-78	1.88704e-78	-2.74657	8.45127e-68	1.21192e-68	-1.70653	2.64934e-37	9.95542e-38
CL585.Contig7_All	-4.0856	2.40112e-16	1.14858e-16	-2.89444	7.75063e-13	6.58603e-13	-2.13897	5.55766e-07	4.59796e-07	-1.51079	6.00184e-05	9.09797e-05
CL5854.Contig4_All	5.2728	2.27662e-63	3.63529e-64	6.01099	9.87814e-105	1.51552e-105	3.68446	5.24676e-43	1.12096e-43	3.5814	1.95211e-38	7.15516e-39
CL5854.Contig5_All	4.23713	1.18942e-145	8.799e-147	4.7822	9.69779e-222	7.05466e-223	3.3308	8.24203e-84	9.7706e-85	3.87116	5.23598e-132	6.31946e-133
CL5875.Contig6_All	2.84753	2.4695e-22	9.32417e-23	2.9783	2.50631e-25	1.30078e-25	3.3896	1.26115e-44	2.60908e-45	4.04364	1.57416e-76	3.16855e-77
CL5881.Contig1_All	4.15043	5.60048e-139	4.32626e-140	3.7203	5.41124e-96	8.95529e-97	5.32789	3.80487e-06	3.42184e-06	5.99866	6.71614e-09	7.14046e-09
CL5895.Contig15_All	-2.44765	9.38143e-78	1.24459e-78	-4.2927	1.80623e-124	2.34879e-125	-2.93424	5.39568e-75	7.07777e-76	-3.73704	2.23597e-89	3.91643e-90
CL5895.Contig17_All	-4.66798	6.57751e-107	6.55345e-108	-9.82511	3.64105e-79	7.22667e-80	-4.80497	3.95799e-143	2.85817e-144	-10.1955	3.01069e-97	4.8586e-98
CL5915.Contig2_All	8.29872	1.01542e-32	2.8513e-33	9.34029	5.58984e-58	1.46611e-58	7.96121	2.11965e-27	6.54835e-28	8.70604	1.1837e-40	4.13947e-41
CL5931.Contig3_All	-4.30329	1.83099e-111	1.74825e-112	-5.00488	2.38769e-117	3.29086e-118	-4.09726	1.78012e-56	3.0098e-57	-5.61359	5.87415e-61	1.45326e-61
CL596.Contig2_All	5.01122	8.3883e-101	8.82124e-102	2.8697	5.04507e-17	3.52504e-17	3.85247	1.17383e-72	1.58452e-73	2.10446	6.57798e-13	5.48158e-13
CL596.Contig5_All	6.95574	2.29227e-96	2.50916e-97	4.79	1.04815e-22	5.93289e-23	6.49823	5.29722e-205	2.68747e-206	2.08102	5.05857e-06	6.82405e-06
CL596.Contig9_All	4.78341	0	0	2.7922	4.62269e-77	9.39501e-78	3.87954	0	0	1.8135	7.4763e-39	2.71364e-39
CL5960.Contig2_All	4.39063	1.19593e-150	8.59101e-152	3.75529	2.00678e-88	3.59314e-89	5.00596	7.60115e-09	5.35942e-09	4.84666	5.35708e-08	6.08405e-08
CL5977.Contig3_All	-2.75805	1.49439e-296	5.27099e-298	-3.83961	0	0	-2.75897	0	0	-4.41915	0	0
CL6050.Contig5_All	-3.38979	4.13262e-53	7.72344e-54	-6.47629	8.61667e-66	2.01502e-66	-2.91139	1.6941e-32	4.57344e-33	-2.50141	2.68006e-27	1.29148e-27
CL6065.Contig14_All	3.94109	0	0	3.89437	0	0	4.3236	0	0	4.18644	0	0
CL6065.Contig17_All	4.33759	3.53701e-88	4.18689e-89	4.07514	6.27977e-71	1.37564e-71	5.04704	6.33894e-134	4.89793e-135	3.77607	5.89374e-48	1.79809e-48
CL6065.Contig6_All	5.65062	3.07534e-205	1.61075e-206	5.3638	1.85416e-166	1.82935e-167	4.90618	2.57392e-291	9.08599e-293	2.96742	3.779e-54	1.04192e-54
CL6088.Contig4_All	3.59003	1.21967e-184	7.11615e-186	2.73878	2.79943e-80	5.47666e-81	4.18688	1.40508e-173	8.42156e-175	2.82652	3.95195e-49	1.18166e-49
CL6096.Contig2_All	-4.16599	5.47698e-87	6.5684e-88	-5.60066	7.0728e-95	1.18246e-95	-3.71741	4.09212e-64	6.19937e-65	-3.96864	3.19954e-65	7.44156e-66
CL6111.Contig1_All	-1.65062	9.18258e-19	3.96937e-19	-2.48982	8.36759e-31	3.73667e-31	-2.51341	1.99716e-41	4.394e-42	-4.18889	5.37389e-62	1.31055e-62
CL6117.Contig10_All	-3.52124	1.43013e-106	1.42817e-107	-4.1551	3.67989e-118	5.03242e-119	-3.7902	2.21374e-118	1.91312e-119	-4.02049	1.27255e-119	1.69414e-120
CL6117.Contig4_All	-4.39415	2.3543e-67	3.56492e-68	-6.72029	6.83829e-70	1.51687e-70	-6.04603	4.82179e-72	6.56143e-73	-4.68852	1.23209e-67	2.77423e-68
CL6136.Contig5_All	7.98187	2.79414e-53	5.19728e-54	7.60424	1.48341e-42	5.07983e-43	9.25622	2.10522e-56	3.56266e-57	8.90543	2.19765e-45	7.03554e-46
CL6183.Contig2_All	9.42974	5.28872e-121	4.68043e-122	6.22638	1.14425e-18	7.48984e-19	7.28432	1.21611e-18	5.04853e-19	5.17923	1.04312e-05	1.4542e-05
CL6232.Contig1_All	-2.7254	7.51862e-100	7.97184e-101	-3.70227	5.21915e-130	6.52885e-131	-2.8224	3.83999e-118	3.32238e-119	-4.01627	2.05935e-153	2.16255e-154
CL630.Contig5_All	-2.40264	2.22922e-86	2.69312e-87	-4.31854	9.22373e-142	1.0649e-142	-1.78612	8.6886e-48	1.68953e-48	-3.33831	1.69024e-93	2.83333e-94
CL630.Contig8_All	-2.64479	2.89372e-170	1.84307e-171	-4.53725	2.01975e-257	1.27328e-258	-2.50388	6.11461e-134	4.72357e-135	-3.88867	8.9406e-194	7.45871e-195
CL6314.Contig26_All	6.54787	2.1674e-195	1.19262e-196	5.86893	1.10552e-123	1.44694e-124	7.05595	0	0	4.58628	7.02875e-55	1.91115e-55
CL6314.Contig5_All	-2.6923	6.08508e-66	9.37533e-67	-3.179	5.81448e-77	1.18315e-77	-2.38885	7.18352e-62	1.12084e-62	-4.32481	5.20566e-100	8.17335e-101
CL6339.Contig1_All	2.78989	6.63237e-69	9.82485e-70	3.68098	2.49459e-160	2.55526e-161	3.20695	1.53629e-90	1.6917e-91	4.13169	1.06663e-199	8.59382e-201
CL6357.Contig19_All	-1.92229	8.33079e-153	5.90953e-154	-4.55865	0	0	-1.19955	3.37745e-77	4.31976e-78	-2.98731	1.72402e-247	1.1131e-248
CL6366.Contig2_All	-8.63782	8.28776e-41	1.9369e-41	-8.61305	9.04152e-41	3.21691e-41	-5.9035	3.12169e-47	6.13734e-48	-8.52257	5.00588e-39	1.81144e-39
CL6377.Contig3_All	-2.46757	3.86758e-49	7.72837e-50	-4.17216	1.58317e-76	3.23943e-77	-2.62607	5.30891e-55	9.18036e-56	-4.44715	5.14107e-81	9.82554e-82
CL6385.Contig11_All	-3.1224	2.11835e-71	3.03063e-72	-2.22839	8.68858e-50	2.61001e-50	-4.09026	1.17445e-95	1.23211e-96	-1.99415	1.3912e-46	4.34634e-47
CL6385.Contig56_All	-2.98766	6.60269e-37	1.68086e-37	-2.10752	2.25998e-25	1.17116e-25	-5.11766	3.24287e-74	4.29305e-75	-1.39612	9.66761e-21	5.74791e-21
CL6396.Contig2_All	-1.89786	7.65397e-09	5.62617e-09	-4.61006	1.89167e-18	1.24897e-18	-1.31757	0.000483288	0.000568788	-3.81672	1.8508e-10	1.77189e-10
CL6402.Contig2_All	4.48995	5.02503e-21	1.99074e-21	6.54344	1.41296e-85	2.6024e-86	6.97175	1.07277e-29	3.11382e-30	8.60352	3.30367e-75	6.73839e-76
CL6426.Contig1_All	7.99689	1.31601e-27	4.22627e-28	9.65006	1.33729e-68	3.01155e-69	4.13349	3.76133e-31	1.04812e-31	5.69094	1.6532e-95	2.71725e-96
CL6447.Contig1_All	-2.39235	4.16531e-13	2.32909e-13	-3.79385	1.75022e-19	1.11097e-19	-2.47701	3.68587e-21	1.3913e-21	-11.1577	8.20715e-21	4.86787e-21
CL6453.Contig1_All	-4.22705	9.36227e-180	5.64733e-181	-4.18288	1.95834e-177	1.81069e-178	-3.50829	1.34753e-88	1.5128e-89	-3.11148	5.06422e-78	1.00171e-78
CL6492.Contig1_All	4.96875	0	0	5.1511	0	0	4.4475	0	0	4.42044	0	0
CL65.Contig7_All	6.49551	2.07807e-48	4.20753e-49	7.52485	6.11814e-91	1.06546e-91	7.11284	1.64619e-42	3.55107e-43	7.29564	2.42656e-46	7.61617e-47
CL6523.Contig2_All	4.52524	1.88499e-157	1.29984e-158	4.55586	4.2278e-160	4.33846e-161	2.61528	4.87543e-74	6.4674e-75	2.83003	1.36613e-90	2.36302e-91
CL6523.Contig4_All	4.44439	7.85955e-181	4.71159e-182	4.39853	4.21839e-173	3.99335e-174	3.03695	1.05881e-94	1.12093e-95	3.57006	2.82235e-152	2.98821e-153
CL6527.Contig14_All	4.83439	1.90195e-87	2.26977e-88	5.39517	1.1298e-130	1.40795e-131	4.20671	7.99546e-92	8.70356e-93	4.90306	1.63967e-153	1.72078e-154
CL653.Contig1_All	3.51456	3.20734e-151	2.29404e-152	3.98195	7.01492e-226	5.01774e-227	3.50599	8.45487e-147	5.96065e-148	4.01143	6.47095e-222	4.69858e-223
CL653.Contig6_All	3.58834	0	0	3.82972	0	0	4.44574	0	0	3.74566	0	0
CL6543.Contig3_All	-9.80827	1.34434e-77	1.78678e-78	-7.20819	4.47659e-102	7.01931e-103	-7.28147	6.81143e-36	1.69672e-36	-8.19566	1.64239e-32	6.90661e-33
CL6562.Contig15_All	-6.04467	3.04409e-160	2.06279e-161	-6.42405	1.45575e-157	1.51455e-158	-3.32462	1.07857e-58	1.76547e-59	-3.34061	1.83588e-57	4.79291e-58
CL6562.Contig9_All	-6.34762	3.08685e-189	1.7571e-190	-5.14899	2.93914e-187	2.56134e-188	-4.6502	1.37266e-95	1.44167e-96	-6.595	2.30547e-95	3.79283e-96
CL6618.Contig2_All	4.46607	0	0	3.92843	1.47842e-199	1.20858e-200	3.31146	1.65278e-217	7.92158e-219	2.73635	6.03598e-119	8.06963e-120
CL6618.Contig6_All	3.69483	1.07515e-269	4.23353e-271	4.32324	0	0	3.28634	2.30682e-261	9.27046e-263	3.72889	0	0
CL6650.Contig8_All	1.49596	3.56795e-18	1.57821e-18	3.85471	5.30294e-251	3.42499e-252	3.25737	1.92932e-146	1.36343e-147	4.05063	1.69597e-288	9.36518e-290
CL6654.Contig22_All	-4.93028	1.14627e-15	5.65114e-16	-5.90551	4.75964e-16	3.46671e-16	-3.69447	1.34868e-06	1.1588e-06	-4.60867	2.7984e-07	3.36113e-07
CL666.Contig11_All	7.82803	1.03011e-48	2.07525e-49	7.69191	8.52663e-45	2.79393e-45	7.84715	1.90741e-98	1.95045e-99	7.69829	9.79799e-88	1.74564e-88
CL666.Contig12_All	2.61834	1.80085e-91	2.06313e-92	3.89622	0	0	2.60725	6.47602e-70	9.03978e-71	4.16399	5.36927e-293	2.92544e-294
CL6685.Contig2_All	-4.20864	8.46591e-104	8.64675e-105	-3.98232	6.56494e-100	1.0494e-100	-4.27066	1.29321e-67	1.86012e-68	-4.15423	6.01103e-65	1.40391e-65
CL6696.Contig4_All	0.0899435	0.286134	0.731719	0.928964	3.04249e-05	4.54429e-05	4.42632	1.38522e-160	8.92593e-162	1.18112	3.31018e-05	4.8723e-05
CL6732.Contig2_All	-1.79935	1.3e-20	5.22564e-21	-3.19509	1.55977e-38	5.80533e-39	-2.25411	2.61678e-34	6.75922e-35	-4.28259	1.1063e-58	2.83341e-59
CL6754.Contig5_All	-5.13542	1.26331e-224	6.03004e-226	-3.47386	1.03213e-181	9.29439e-183	-2.57963	1.13116e-110	1.03757e-111	-2.60861	4.99768e-109	7.22957e-110
CL6766.Contig11_All	3.37699	2.49544e-108	2.45081e-109	1.49983	1.47975e-12	1.27634e-12	4.58139	1.69388e-127	1.3677e-128	2.69412	1.24104e-23	6.69657e-24
CL6766.Contig14_All	6.18046	2.30524e-121	2.02954e-122	4.54795	3.55278e-38	1.33191e-38	5.41512	5.76354e-196	3.05859e-197	2.60642	3.70391e-18	2.42737e-18
CL6766.Contig16_All	6.24528	1.4869e-131	1.21084e-132	4.80644	5.20986e-48	1.61514e-48	6.44284	3.5263e-204	1.80145e-205	3.43473	2.41356e-21	1.40513e-21
CL6766.Contig7_All	3.7836	0	0	2.55846	3.9792e-95	6.63454e-96	4.80426	0	0	2.33492	1.17339e-51	3.36232e-52
CL6792.Contig6_All	-1.79915	2.21772e-24	7.83462e-25	-2.20749	2.47209e-31	1.08887e-31	-1.94711	2.41945e-36	5.96021e-37	-4.95793	4.57221e-79	8.93911e-80
CL6824.Contig1_All	2.18503	1.22648e-123	1.06175e-124	3.70107	0	0	3.09343	2.79051e-07	2.24655e-07	6.52461	5.4888e-84	1.01518e-84
CL6831.Contig9_All	2.46	4.41966e-52	8.40009e-53	4.10186	1.52032e-248	9.92573e-250	2.89262	1.11723e-94	1.18372e-95	4.36077	0	0
CL6855.Contig3_All	2.20901	3.76372e-63	6.02651e-64	4.20006	0	0	1.84076	8.24373e-72	1.12512e-72	3.508	0	0
CL6879.Contig4_All	-8.25687	5.71497e-33	1.59439e-33	-3.96158	1.64474e-33	6.87009e-34	-9.93123	9.67e-82	1.17232e-82	-5.21432	6.46182e-112	9.10717e-113
CL6909.Contig1_All	-2.86296	0	0	-3.35031	0	0	-4.60147	0	0	-4.85905	0	0
CL6928.Contig1_All	0.577518	0.156497	0.351852	4.4943	2.03724e-45	6.60074e-46	0.11288	0.325083	0.83897	3.54108	1.17476e-29	5.30473e-30
CL7081.Contig1_All	-0.815743	3.86155e-05	4.08466e-05	-1.24986	5.94124e-09	6.39982e-09	-5.34921	7.20422e-113	6.51382e-114	-1.42004	2.22393e-31	9.61139e-32
CL7081.Contig2_All	-2.2422	8.60146e-74	1.194e-74	-3.11433	5.89754e-104	9.10156e-105	-4.7284	9.30188e-202	4.80977e-203	-2.10303	3.74395e-97	6.05083e-98
CL7121.Contig16_All	3.31666	2.71089e-94	3.02324e-95	3.70342	6.25129e-133	7.6706e-134	4.45592	7.25415e-127	5.88042e-128	4.60013	4.05457e-138	4.68135e-139
CL7121.Contig17_All	-3.35078	1.91793e-35	5.05374e-36	-1.25154	2.17526e-11	2.00517e-11	-4.41215	1.48483e-43	3.1394e-44	-2.03062	2.03682e-21	1.18276e-21
CL7121.Contig8_All	3.5457	1.85381e-68	2.76342e-69	4.3418	5.32955e-133	6.5352e-134	2.54345	2.76112e-48	5.32319e-49	2.78256	8.46186e-61	2.0995e-61
CL714.Contig1_All	4.4269	3.98638e-77	5.3205e-78	4.9364	5.28664e-113	7.58915e-114	2.7174	1.77674e-47	3.47312e-48	3.20437	2.95855e-75	6.03318e-76
CL714.Contig6_All	3.66929	6.60701e-66	1.01881e-66	4.37816	5.01477e-118	6.86827e-119	2.47819	2.31254e-45	4.72049e-46	3.14265	4.94391e-88	8.77613e-89
CL7223.Contig3_All	3.55424	5.67118e-95	6.28753e-96	4.20162	6.47407e-164	6.48081e-165	4.16418	6.76748e-89	7.57025e-90	5.09028	1.03054e-176	9.41982e-178
CL7257.Contig1_All	3.82373	2.63416e-49	5.25035e-50	4.11873	1.27524e-62	3.1243e-63	4.10283	1.304e-66	1.9041e-67	4.48027	1.12244e-87	2.00123e-88
CL7285.Contig3_All	0.895471	0.000370414	0.000449152	2.67514	2.40443e-45	7.80038e-46	3.17386	1.4963e-22	5.38046e-23	5.07633	4.74701e-103	7.24994e-104
CL7312.Contig10_All	3.80826	0	0	2.5051	3.8625e-286	2.18273e-287	4.02958	0	0	3.70597	0	0
CL7312.Contig2_All	-1.08512	4.19114e-30	1.25466e-30	-3.84371	9.41515e-139	1.10873e-139	-2.08174	8.79863e-68	1.26232e-68	-4.19958	1.43528e-127	1.79344e-128
CL7334.Contig5_All	2.85993	1.77794e-11	1.09304e-11	4.03695	2.56943e-31	1.13233e-31	2.78641	4.02885e-15	1.94919e-15	3.65241	2.10089e-32	8.85651e-33
CL7334.Contig6_All	2.24122	1.06812e-63	1.69718e-64	3.53265	7.54755e-242	5.03798e-243	2.93043	1.06878e-85	1.24115e-86	4.18363	1.97773e-259	1.21531e-260
CL7353.Contig1_All	-1.87901	1.02478e-35	2.68319e-36	-3.51661	4.22801e-69	9.46391e-70	-2.2423	2.33376e-44	4.85005e-45	-4.4628	3.87125e-78	7.64319e-79
CL7433.Contig5_All	-2.20049	3.42203e-07	2.90114e-07	-2.85102	3.18085e-09	3.36281e-09	-7.14541	2.78501e-17	1.22019e-17	-2.58581	2.00636e-11	1.81463e-11
CL746.Contig42_All	-3.98638	6.56574e-27	2.15137e-27	-3.14642	1.11958e-22	6.34461e-23	-2.67198	1.07351e-31	2.95427e-32	-4.96845	1.81496e-47	5.58153e-48
CL746.Contig47_All	4.99176	1.44455e-222	6.95894e-224	4.40332	1.03774e-140	1.20537e-141	5.86901	0	0	3.85162	1.8554e-65	4.29848e-66
CL7470.Contig4_All	4.33277	1.07709e-154	7.54361e-156	2.21338	1.18441e-20	7.18976e-21	6.42771	5.09244e-251	2.14143e-252	5.36493	2.28562e-118	3.07152e-119
CL7483.Contig1_All	5.54353	2.05298e-96	2.24589e-97	5.63062	9.21719e-102	1.44906e-102	4.46047	2.70314e-100	2.71465e-101	4.79574	2.54903e-126	3.21985e-127
CL7483.Contig3_All	7.02531	2.80747e-30	8.3714e-31	6.56121	7.21848e-23	4.06316e-23	9.13571	8.65677e-53	1.54973e-53	8.5284	7.66271e-37	2.91058e-37
CL7514.Contig3_All	1.25228	2.19908e-15	1.09897e-15	2.47743	3.59053e-84	6.7129e-85	4.40084	2.11216e-78	2.6635e-79	5.50793	1.29712e-173	1.20698e-174
CL7564.Contig3_All	3.25453	1.97172e-69	2.89952e-70	3.77627	2.01359e-110	2.95073e-111	4.81023	4.16168e-275	1.583e-276	3.58532	4.20055e-98	6.71789e-99
CL7624.Contig2_All	-2.96575	3.97796e-80	5.11997e-81	-3.15238	2.93189e-84	5.47607e-85	-4.36042	1.77774e-113	1.59812e-114	-2.48555	2.61236e-69	5.75213e-70
CL7673.Contig1_All	-2.87846	2.04859e-101	2.14293e-102	-4.24599	6.05378e-136	7.27609e-137	-2.56312	1.06785e-82	1.28257e-83	-3.82541	3.61705e-115	4.97028e-116
CL7673.Contig5_All	-3.06658	6.50599e-99	6.95561e-100	-5.25225	1.36448e-134	1.65628e-135	-3.08084	3.61022e-89	4.02574e-90	-3.64411	1.04082e-99	1.63958e-100
CL7674.Contig1_All	5.90833	0	0	4.4609	1.20415e-129	1.51004e-130	4.0132	3.69001e-08	2.75221e-08	3.42093	1.77124e-05	2.52608e-05
CL7678.Contig4_All	-2.38192	2.77464e-95	3.06939e-96	-4.01413	8.61455e-152	9.29438e-153	-2.13595	8.93394e-82	1.08249e-82	-3.01364	2.9839e-116	4.06669e-117
CL769.Contig4_All	-2.51426	1.11494e-74	1.53421e-75	-3.42622	5.84491e-100	9.33222e-101	-4.04365	1.42839e-122	1.19459e-123	-3.45503	6.1965e-107	9.11924e-108
CL7747.Contig1_All	4.47671	3.86157e-23	1.41932e-23	3.80503	5.89224e-14	4.72574e-14	5.15578	4.56004e-26	1.46749e-26	4.29796	5.43108e-14	4.28408e-14
CL7756.Contig1_All	1.70997	0.00421073	0.00616719	4.38162	2.54451e-28	1.21408e-28	3.06486	1.04207e-05	9.84017e-06	3.4137	2.13434e-07	2.5399e-07
CL7800.Contig3_All	-3.79172	3.2255e-38	7.95798e-39	-4.00796	2.00016e-39	7.30475e-40	-2.87539	1.2823e-23	4.45309e-24	-3.23016	1.15514e-25	5.84655e-26
CL7818.Contig2_All	3.44543	1.18511e-60	1.96874e-61	3.58435	2.64669e-68	5.98647e-69	4.94396	1.2112e-63	1.84467e-64	5.50924	6.53452e-93	1.10131e-93
CL788.Contig2_All	-3.45793	4.93148e-73	6.9214e-74	-3.77145	2.2217e-77	4.50204e-78	-4.9168	2.94976e-98	3.02226e-99	-3.206	6.07575e-74	1.26107e-74
CL7887.Contig2_All	-4.43129	2.48949e-158	1.70773e-159	-3.74788	1.22574e-142	1.40631e-143	-3.69477	5.68664e-89	6.35739e-90	-2.5974	4.52761e-63	1.08771e-63
CL7917.Contig2_All	3.10189	2.51667e-120	2.23626e-121	3.96364	2.70108e-261	1.67665e-262	2.97793	9.32375e-116	8.22355e-117	4.03419	9.78944e-296	5.29353e-297
CL7952.Contig2_All	4.16972	2.65143e-279	1.00197e-280	3.68126	7.18218e-183	6.42201e-184	4.81555	1.31944e-20	5.07997e-21	3.66547	6.94532e-09	7.39344e-09
CL7954.Contig8_All	4.16499	2.54649e-260	1.03727e-261	4.68393	0	0	5.00651	0	0	3.97572	7.31419e-236	4.98813e-237
CL7973.Contig1_All	3.87105	1.02119e-96	1.1143e-97	2.44751	1.09333e-24	5.78521e-25	4.09521	5.32581e-94	5.68299e-95	2.35952	5.46799e-18	3.60854e-18
CL7974.Contig2_All	-3.66594	2.15912e-143	1.61845e-144	-3.06897	6.25786e-123	8.24205e-124	-4.25541	6.85971e-130	5.45584e-131	-2.26516	4.81161e-72	1.02116e-72
CL7974.Contig4_All	-4.06163	4.29634e-49	8.59638e-50	-2.88589	1.76362e-37	6.71737e-38	-3.48291	2.46939e-38	5.80537e-39	-1.73466	6.18709e-18	4.08993e-18
CL7974.Contig6_All	-3.86661	2.50395e-64	3.94548e-65	-1.83925	4.05812e-30	1.84373e-30	-4.3011	3.85776e-84	4.55832e-85	-2.20599	2.73488e-45	8.76785e-46
CL8008.Contig4_All	-2.45905	1.55183e-61	2.54292e-62	-4.36678	1.16001e-98	1.87817e-99	-2.10716	2.1134e-52	3.80505e-53	-2.72881	1.46746e-68	3.2607e-69
CL8029.Contig1_All	4.85521	2.97263e-173	1.86659e-174	4.68613	2.78622e-151	3.01873e-152	5.22835	1.37755e-142	9.99624e-144	5.53741	8.14876e-173	7.60537e-174
CL8029.Contig5_All	3.938	0	0	3.93968	0	0	3.76717	0	0	4.22436	0	0
CL8059.Contig4_All	-4.0552	8.86205e-165	5.84005e-166	-4.02731	6.40649e-163	6.45144e-164	-2.65573	7.46673e-53	1.33494e-53	-3.43511	2.09236e-65	4.84837e-66
CL8062.Contig3_All	3.88221	3.91633e-231	1.7957e-232	3.62783	1.06095e-183	9.43586e-185	4.15109	1.17627e-249	4.97599e-251	3.33509	8.25137e-119	1.10457e-119
CL8075.Contig2_All	5.25397	1.96689e-60	3.27517e-61	3.32977	1.03566e-13	8.41254e-14	5.48245	1.55571e-95	1.63496e-96	1.20108	0.0143686	0.0320897
CL8099.Contig4_All	3.9347	5.90869e-110	5.71219e-111	3.76168	3.12602e-94	5.25195e-95	4.01788	8.56402e-144	6.14546e-145	3.38252	3.33579e-80	6.43521e-81
CL812.Contig12_All	2.13245	4.38381e-17	2.03091e-17	2.79346	4.92465e-35	1.98399e-35	8.58135	2.12232e-135	1.61955e-136	7.98825	2.19419e-93	3.68e-94
CL812.Contig28_All	8.48296	2.82496e-36	7.29365e-37	6.36896	5.18654e-11	4.89201e-11	6.09616	1.98428e-53	3.51327e-54	2.80711	4.64574e-05	6.9567e-05
CL8124.Contig1_All	-8.90591	2.30953e-47	4.76795e-48	-1.61717	2.04104e-20	1.24949e-20	1.07401	1.79904e-10	1.12949e-10	1.5059	1.34535e-21	7.76631e-22
CL8168.Contig1_All	-4.11176	6.09779e-247	2.61048e-248	-3.40358	8.29477e-215	6.26131e-216	-2.87308	2.8431e-89	3.16794e-90	-2.38409	3.32963e-71	7.14855e-72
CL8180.Contig1_All	-6.20849	1.15295e-53	2.13287e-54	-6.75903	2.44558e-52	7.03099e-53	-8.19773	1.94871e-31	5.39256e-32	-6.20119	6.25637e-35	2.48195e-35
CL8210.Contig2_All	-2.94941	5.80336e-100	6.14844e-101	-4.3514	1.82462e-132	2.24603e-133	-2.61703	1.05192e-55	1.79959e-56	-3.53876	1.17916e-71	2.51552e-72
CL8210.Contig8_All	-3.04686	1.27083e-132	1.0272e-133	-3.88504	7.87778e-160	8.09697e-161	-2.88028	7.22652e-103	7.08375e-104	-4.0747	5.52624e-132	6.67217e-133
CL825.Contig4_All	5.4828	4.52964e-27	1.47665e-27	7.31702	4.57027e-87	8.30077e-88	7.19447	4.37848e-16	2.02437e-16	10.2809	3.38266e-86	6.12102e-87
CL829.Contig1_All	-3.29435	5.36978e-68	8.06604e-69	-3.69937	6.00691e-74	1.26612e-74	-4.42536	6.64367e-83	7.95837e-84	-5.57372	6.19865e-86	1.12434e-86
CL8297.Contig3_All	-3.37507	1.3764e-235	6.18721e-237	-4.27558	2.18253e-274	1.28687e-275	-2.99567	1.2937e-155	8.59259e-157	-3.60538	3.13675e-177	2.85837e-178
CL83.Contig21_All	3.85562	7.6382e-70	1.11737e-70	4.28851	3.82615e-99	6.15943e-100	3.87466	2.92579e-71	4.02167e-72	4.21236	9.53211e-92	1.62549e-92
CL83.Contig8_All	4.4419	1.726e-16	8.20585e-17	4.81421	1.53322e-21	9.03136e-22	4.0674	5.86339e-23	2.08032e-23	4.48319	6.06054e-31	2.64782e-31
CL8305.Contig1_All	-3.5703	1.08866e-46	2.27491e-47	-3.19777	1.41295e-42	4.83448e-43	-4.13793	6.75145e-59	1.10184e-59	-4.283	1.74544e-58	4.48772e-59
CL8305.Contig2_All	-2.44695	8.09665e-127	6.82911e-128	-4.14914	7.19697e-200	5.86558e-201	-1.70002	1.82283e-72	2.46639e-73	-2.78873	5.53902e-129	6.84934e-130
CL8320.Contig2_All	-5.03971	0	0	-3.58947	0	0	-3.33701	3.07375e-189	1.69518e-190	-2.66989	1.02621e-148	1.11116e-149
CL8320.Contig3_All	-4.35325	0	0	-3.32904	0	0	-3.59198	2.68947e-263	1.07179e-264	-1.85792	1.25433e-125	1.59176e-126
CL8331.Contig8_All	-2.89696	1.78572e-237	7.95424e-239	-4.44476	0	0	-2.4314	7.90586e-176	4.67609e-177	-3.61143	6.06516e-250	3.8687e-251
CL837.Contig5_All	4.11697	0	0	3.43214	1.95277e-209	1.51106e-210	3.29524	9.42813e-257	3.85539e-258	2.90951	1.13744e-170	1.07389e-171
CL837.Contig9_All	4.43154	0	0	3.93409	0	0	3.99373	0	0	3.88269	0	0
CL845.Contig6_All	-4.89682	3.09809e-81	3.93685e-82	-8.19775	2.95263e-72	6.35728e-73	-3.38295	1.82701e-68	2.59754e-69	-4.55422	2.96475e-80	5.71428e-81
CL849.Contig3_All	1.4661	1.5105e-41	3.47561e-42	3.06545	1.12793e-304	5.97431e-306	2.9876	1.49679e-181	8.59921e-183	4.11018	0	0
CL851.Contig11_All	3.89346	1.0418e-177	6.35776e-179	3.82545	2.02956e-166	2.00282e-167	5.51168	2.34852e-205	1.18912e-206	5.99504	9.72428e-279	5.55487e-280
CL851.Contig15_All	3.29887	7.18142e-166	4.69025e-167	3.48576	6.97895e-196	5.81299e-197	4.24445	6.93826e-236	3.09589e-237	4.36202	4.08025e-252	2.58055e-253
CL851.Contig17_All	3.98315	1.02411e-277	3.89692e-279	3.09498	4.09807e-123	5.3907e-124	5.31332	0	0	4.89664	5.14354e-232	3.58344e-233
CL851.Contig3_All	6.81197	7.30889e-96	8.04109e-97	5.97616	1.51253e-55	4.13225e-56	4.67135	1.59578e-96	1.66046e-97	3.44697	1.64632e-34	6.59375e-35
CL851.Contig6_All	2.25272	2.90264e-10	1.92854e-10	2.7903	9.85939e-18	6.69833e-18	3.16405	2.24602e-18	9.42101e-19	4.10711	5.10268e-40	1.80751e-40
CL8531.Contig2_All	-4.72749	2.94673e-69	4.34297e-70	-7.05737	1.85479e-68	4.18574e-69	-3.7212	2.54987e-34	6.58509e-35	-7.07088	9.68448e-38	3.60332e-38
CL8531.Contig3_All	-4.01787	8.47662e-72	1.20648e-72	-4.91362	4.00504e-78	8.04483e-79	-3.88284	1.04913e-49	1.974e-50	-5.52202	2.34652e-55	6.33361e-56
CL8531.Contig6_All	-3.81661	1.80496e-90	2.08465e-91	-4.82358	4.20843e-101	6.65866e-102	-3.97871	9.87561e-60	1.59114e-60	-3.15674	5.18138e-49	1.55196e-49
CL8539.Contig3_All	3.81677	1.12587e-12	6.44735e-13	6.53284	5.35895e-85	9.94079e-86	6.44126	1.43343e-41	3.14676e-42	8.63124	2.85064e-151	3.03481e-152
CL8539.Contig6_All	3.80233	1.8994e-38	4.65923e-39	5.78206	2.82627e-170	2.72324e-171	5.64753	4.41687e-99	4.4876e-100	7.29954	8.84349e-283	4.96373e-284
CL8539.Contig7_All	6.28196	2.1458e-10	1.41498e-10	10.0269	4.94946e-84	9.2709e-85	6.60159	2.69415e-29	7.8997e-30	10.4336	5.41995e-257	3.36336e-258
CL8555.Contig4_All	-4.94306	4.09319e-78	5.4055e-79	-1.68966	4.62411e-29	2.16109e-29	-3.71522	5.46047e-29	1.61339e-29	0.256398	0.0497276	0.126746
CL8570.Contig1_All	-3.14134	3.36679e-44	7.35804e-45	-3.92445	4.56683e-52	1.31992e-52	-3.16968	2.38495e-56	4.04123e-57	-6.90741	5.59661e-71	1.20435e-71
CL8591.Contig3_All	4.76509	1.49206e-07	1.22103e-07	7.15264	1.34862e-32	5.75352e-33	5.08662	2.16015e-05	2.11965e-05	8.20874	7.82829e-31	3.43064e-31
CL861.Contig3_All	-3.24547	8.9289e-163	5.96295e-164	-4.04737	4.41428e-190	3.78774e-191	-3.01226	1.10187e-80	1.35174e-81	-3.59964	2.65212e-91	4.54152e-92
CL8656.Contig1_All				5.62636	6.08147e-13	5.14049e-13	-7.78115	7.70574e-25	2.5773e-25	-0.862457	0.000106113	0.000165723
CL8656.Contig2_All				6.72998	2.57876e-25	1.3388e-25	-6.27536	1.49763e-37	3.58144e-38	-1.03981	1.47555e-07	1.73289e-07
CL8663.Contig9_All	3.82886	0	0	3.91754	0	0	4.11561	0	0	3.90155	0	0
CL8672.Contig2_All	4.08636	1.04684e-43	2.31027e-44	4.78752	5.57872e-75	1.16127e-75	4.20236	4.91202e-25	1.63224e-25	5.84354	6.95518e-80	1.34792e-80
CL868.Contig8_All	3.62493	1.43556e-62	2.31836e-63	4.17472	6.363e-99	1.02669e-99	2.91412	1.31215e-34	3.36332e-35	4.84722	5.44158e-176	4.9975e-177
CL8680.Contig1_All	-2.25493	2.07666e-60	3.4593e-61	-3.8004	7.24313e-99	1.17005e-99	-1.61735	1.5204e-32	4.09779e-33	-4.00695	1.18529e-82	2.22454e-83
CL8693.Contig4_All	3.09171	1.01381e-96	1.10609e-97	3.59628	5.95193e-154	6.3358e-155	3.85244	1.34567e-131	1.05355e-132	4.19458	2.11868e-170	2.00214e-171
CL8721.Contig8_All	4.76235	1.08277e-253	4.51142e-255	4.99462	7.13615e-300	3.84745e-301	3.71158	2.00968e-149	1.3888e-150	3.72439	5.50799e-147	6.01634e-148
CL8739.Contig5_All	3.92147	1.12145e-10	7.25626e-11	4.13066	1.59444e-12	1.37736e-12	7.12033	1.81107e-32	4.89276e-33	6.66163	3.88716e-24	2.0652e-24
CL8747.Contig1_All	2.10789	3.63138e-15	1.83363e-15	3.52213	1.67387e-63	4.04678e-64	2.95592	3.17856e-29	9.34143e-30	4.02895	2.38208e-74	4.90913e-75
CL876.Contig35_All	4.72679	1.41153e-66	2.15906e-67	5.88681	1.7709e-151	1.91503e-152	4.1888	2.8285e-61	4.45461e-62	5.14475	8.36519e-124	1.07783e-124
CL8796.Contig32_All	-0.89649	1.80643e-12	1.0477e-12	-2.55146	2.34392e-51	6.86669e-52	-1.31345	4.62962e-40	1.04789e-40	-4.45976	4.19074e-147	4.57479e-148
CL8813.Contig2_All	-3.44639	0	0	-4.04705	0	0	-3.69276	0	0	-3.95979	0	0
CL8814.Contig2_All	4.05587	9.70416e-87	1.16792e-87	3.94679	9.68139e-79	1.93091e-79	4.29794	7.65483e-88	8.67599e-89	4.50049	2.40407e-100	3.76109e-101
CL885.Contig12_All	3.83149	0	0	3.08611	0	0	4.38038	0	0	3.17147	0	0
CL8853.Contig1_All	4.37946	0	0	3.1001	9.30253e-285	5.27993e-286	8.90448	1.83461e-46	3.65834e-47	7.59957	6.6496e-22	3.80008e-22
CL891.Contig1_All	-3.35432	2.15873e-41	4.98261e-42	-4.13691	1.45292e-47	4.53633e-48	-3.32442	2.01827e-32	5.46271e-33	-3.51873	3.82784e-33	1.58444e-33
CL8914.Contig3_All	-7.83356	5.89293e-26	1.98603e-26	-7.26283	4.37904e-27	2.16555e-27	-5.81651	1.07643e-14	5.319e-15	-6.7307	3.4978e-14	2.73224e-14
CL8914.Contig4_All	-10.4395	7.61884e-109	7.44646e-110	-6.17596	4.81911e-165	4.78739e-166	-9.46461	1.80035e-63	2.75103e-64	-6.29474	1.37026e-81	2.60311e-82
CL8914.Contig5_All	-5.58206	2.38083e-138	1.84732e-139	-5.5525	2.46849e-137	2.93893e-138	-3.7437	3.53072e-58	5.82085e-59	-5.01108	2.86275e-65	6.65392e-66
CL892.Contig5_All	-1.04011	6.21457e-90	7.22534e-91	-3.43055	0	0	-1.63313	5.8273e-160	3.77354e-161	-5.26779	0	0
CL8938.Contig3_All	4.93517	8.15145e-132	6.62607e-133	3.62027	1.0547e-45	3.40229e-46	4.99378	1.99647e-96	2.08041e-97	3.09966	4.55584e-20	2.77698e-20
CL8946.Contig6_All	-3.77058	2.41177e-140	1.84569e-141	-3.64765	3.90075e-136	4.68433e-137	-3.60259	6.27732e-136	4.76704e-137	-4.00428	4.98514e-142	5.60912e-143
CL8965.Contig9_All	3.19411	3.37717e-30	1.00922e-30	3.67309	3.993e-46	1.2773e-46	3.0896	2.6633e-22	9.6542e-23	4.32648	1.33354e-62	3.22243e-63
CL8998.Contig2_All	2.7462	9.77503e-76	1.32606e-76	3.8723	3.12191e-218	2.3167e-219	3.43665	2.24217e-125	1.83526e-126	4.09192	6.67356e-216	4.99582e-217
CL9025.Contig1_All	4.21374	6.63034e-110	6.4131e-111	3.59424	9.8813e-65	2.34495e-65	3.88643	1.03469e-89	1.14735e-90	2.81074	1.65936e-32	6.97907e-33
CL9025.Contig5_All	3.25216	5.22183e-207	2.70426e-208	3.95021	0	0	3.84067	5.65206e-289	2.01607e-290	4.05206	0	0
CL9076.Contig5_All	3.11288	2.74692e-175	1.70016e-176	2.66342	1.42306e-109	2.09972e-110	4.1389	1.55111e-306	5.15505e-308	2.692	1.92164e-77	3.82724e-78
CL9081.Contig1_All	10.3244	5.89765e-197	3.22109e-198
CL9081.Contig2_All	10.9141	2.07547e-135	1.64399e-136
CL9086.Contig2_All	4.01012	0	0	2.75799	2.28748e-158	2.37139e-159	3.74096	3.8129e-190	2.09834e-191	3.34752	1.29052e-129	1.5853e-130
CL9129.Contig2_All	4.76507	5.92228e-87	7.10631e-88	4.23195	3.27997e-57	8.71223e-58	5.69301	8.46057e-85	9.91886e-86	4.63091	1.08976e-38	3.96961e-39
CL9151.Contig1_All	7.6172	0	0	3.50502	1.51125e-20	9.20959e-21	5.91286	1.53243e-15	7.27735e-16	4.73563	1.76468e-07	2.0874e-07
CL9151.Contig2_All	11.0926	0	0	4.27262	8.43509e-10	8.57855e-10
CL9191.Contig1_All	-3.36119	7.15883e-82	9.04897e-83	-3.33849	6.32348e-81	1.22563e-81	-3.7818	3.14607e-52	5.67701e-53	-4.14545	6.92311e-54	1.91552e-54
CL9194.Contig2_All	3.46676	2.26852e-93	2.55031e-94	3.95877	1.19765e-142	1.37383e-143	4.07863	2.89141e-135	2.20935e-136	4.56257	4.79434e-194	3.99658e-195
CL92.Contig17_All	4.37214	8.53973e-268	3.38077e-269	3.9043	1.1727e-180	1.0623e-181	4.01069	3.48912e-248	1.48245e-249	2.95145	1.96769e-91	3.36438e-92
CL92.Contig18_All	3.92719	0	0	4.03136	0	0	3.54533	0	0	3.17623	0	0
CL9273.Contig4_All	6.53636	1.65357e-143	1.23869e-144	6.76561	4.66028e-165	4.62769e-166	3.36138	2.15338e-94	2.28948e-95	3.76468	6.68168e-132	8.07588e-133
CL9309.Contig2_All	-2.39773	0	0	-4.37863	0	0	-2.60945	0	0	-3.82083	0	0
CL9414.Contig2_All	3.43449	0	0	4.34056	0	0	2.13805	3.9872e-237	1.7684e-238	3.23977	0	0
CL9416.Contig3_All	3.45315	0	0	3.95187	0	0	3.93269	0	0	4.01032	0	0
CL9417.Contig1_All	-5.61069	1.29928e-59	2.19069e-60	-5.90786	2.55712e-59	6.56936e-60	-8.7244	3.24939e-42	7.05304e-43	-3.39067	1.29108e-39	4.61105e-40
CL9417.Contig2_All	-4.79453	1.16087e-52	2.18625e-53	-7.76977	3.45704e-49	1.04902e-49	-5.27604	1.32249e-55	2.26603e-56	-8.7752	6.61111e-45	2.1342e-45
CL9468.Contig3_All	-3.65777	2.84316e-223	1.3664e-224	-11.0954	2.68202e-155	2.82958e-156	-8.68159	3.21442e-41	7.09643e-42	-3.58769	3.44109e-40	1.21491e-40
CL9486.Contig5_All	3.95677	1.72415e-117	1.56842e-118	3.30369	1.44165e-65	3.3826e-66	4.02775	1.95149e-103	1.89818e-104	3.14901	2.92122e-46	9.18517e-47
CL9486.Contig9_All	4.05743	4.48316e-240	1.97716e-241	3.54188	2.22184e-152	2.39123e-153	3.59699	3.1258e-138	2.33754e-139	3.18818	3.57701e-92	6.07657e-93
CL9506.Contig1_All	8.32639	7.53398e-174	4.716e-175	3.58394	9.04517e-08	1.06387e-07	4.4106	0.000850093	0.00104083
CL953.Contig1_All	-2.98381	3.58491e-147	2.62624e-148	-3.76313	4.20366e-177	3.89107e-178	-4.03778	2.09985e-232	9.50719e-234	-4.29014	1.20813e-233	8.3411e-235
CL953.Contig2_All	-2.53156	1.56148e-93	1.75289e-94	-3.93466	2.55399e-137	3.0423e-138	-3.24929	2.42898e-159	1.57781e-160	-4.74845	1.82973e-196	1.50112e-197
CL9541.Contig2_All	0.160499	0.151513	0.339282	1.37476	1.51592e-23	8.33766e-24	3.38746	2.14396e-37	5.14904e-38	4.73736	9.76459e-111	1.39162e-111
CL96.Contig2_All	-5.55279	1.64769e-57	2.87002e-58	-2.94211	3.37312e-40	1.2125e-40	-4.35266	1.20126e-55	2.05689e-56	-5.34116	6.50408e-58	1.68859e-58
CL9657.Contig3_All	-3.78396	7.63192e-78	1.01162e-78	-4.61827	3.81918e-86	6.99877e-87	-3.33118	4.86641e-50	9.10331e-51	-5.80658	1.86984e-62	4.5293e-63
CL9692.Contig1_All	9.77344	1.04969e-257	4.31696e-259				3.81332	0.00716899	0.0105757
CL9729.Contig2_All	-2.99296	2.23352e-90	2.58291e-91	-4.05487	1.1144e-113	1.59011e-114	-2.6131	6.7153e-72	9.15163e-73	-3.91531	1.7286e-99	2.72827e-100
CL9733.Contig6_All	-2.64397	5.5244e-57	9.69489e-58	-3.83386	2.64205e-78	5.29723e-79	-3.01562	6.00564e-70	8.37914e-71	-4.23383	1.24323e-87	2.21739e-88
CL9781.Contig1_All	0.465034	0.0993656	0.20728	2.01665	1.20516e-12	1.03453e-12	4.16859	7.9921e-34	2.08814e-34	3.58971	1.00796e-20	5.99852e-21
CL990.Contig5_All	-1.88405	8.06208e-168	5.19818e-169	-3.52693	0	0	-2.7298	2.11776e-290	7.50062e-292	-4.04635	0	0
CL9952.Contig1_All	12.0651	1.56987e-245	6.74117e-247	3.95343	0.00358359	0.0072507	1.09673	0.237492	0.568794	2.20002	0.0656087	0.172626
Unigene10118_All	3.65486	0	0	3.77917	0	0	4.12626	0	0	4.17161	0	0
Unigene10223_All	4.38286	1.86668e-82	2.34061e-83	3.65346	5.73847e-45	1.87324e-45	4.78984	4.25527e-120	3.62881e-121	3.78475	2.19849e-52	6.22034e-53
Unigene10249_All	3.76026	1.79626e-71	2.56749e-72	4.23558	1.52678e-105	2.32385e-106	3.8173	2.00414e-56	3.39024e-57	3.65415	7.12418e-48	2.17795e-48
Unigene10257_All	4.13364	0	0	3.24811	2.3306e-208	1.81399e-209	3.34237	0	0	2.37498	1.50807e-116	2.05042e-117
Unigene10400_All	3.93506	4.43871e-31	1.29945e-31	4.946	1.63104e-67	3.72583e-68	2.62217	1.84547e-13	9.73646e-14	4.8314	1.06023e-86	1.90957e-87
Unigene10434_All	-1.89538	1.17603e-65	1.81885e-66	-3.56551	5.32776e-128	6.75911e-129	-3.23485	1.93488e-211	9.5304e-213	-4.27975	3.39397e-250	2.16119e-251
Unigene10584_All	6.02428	5.55697e-09	4.04021e-09	8.0262	5.03764e-28	2.427e-28	3.26403	5.59831e-07	4.63263e-07	6.72104	1.07332e-76	2.15694e-77
Unigene10713_All	4.68973	1.62035e-147	1.18518e-148	4.74567	7.36756e-153	7.89586e-154	5.42936	1.87925e-180	1.08375e-181	4.43708	6.86931e-84	1.27155e-84
Unigene10761_All	-5.63467	3.51248e-59	5.9654e-60	-5.79581	6.57866e-59	1.70107e-59	-7.4427	2.9718e-64	4.49115e-65	-5.25357	1.52958e-66	3.49566e-67
Unigene10789_All	3.30521	1.31762e-16	6.23239e-17	5.7714	3.16091e-109	4.66849e-110	1.34844	4.35194e-05	4.42426e-05	4.59439	4.37723e-127	5.4932e-128
Unigene1103_All	-4.08763	1.97367e-68	2.94339e-69	-4.69568	1.25301e-72	2.68493e-73	-6.37745	1.30439e-82	1.56997e-83	-4.31939	2.02532e-75	4.1244e-76
Unigene11044_All	-4.89384	5.93547e-112	5.64006e-113	-2.5963	5.50786e-70	1.22016e-70	-3.67011	1.32799e-58	2.17665e-59	-2.39672	1.94551e-38	7.13056e-39
Unigene11115_All	1.67159	8.36347e-06	8.16397e-06	4.92969	1.33972e-116	1.86111e-117	3.50039	3.69552e-29	1.0875e-29	6.29586	2.17444e-231	1.51867e-232
Unigene11116_All	3.91804	1.84293e-96	2.01489e-97	4.31373	1.1567e-132	1.42242e-133	4.11896	4.34156e-94	4.63054e-95	4.54378	1.53806e-128	1.90624e-129
Unigene11118_All	3.99577	1.88069e-38	4.61303e-39	4.83422	1.86102e-73	3.94791e-74	5.39689	6.29234e-33	1.67922e-33	6.91326	1.56385e-86	2.8217e-87
Unigene11135_All	-3.66868	7.22134e-141	5.50985e-142	-4.10966	1.54111e-150	1.67797e-151	-3.91709	4.11018e-195	2.19292e-196	-3.85346	1.0311e-187	8.87179e-189
Unigene11172_All	5.78944	2.16673e-42	4.90363e-43	5.76371	1.64127e-41	5.74551e-42	3.63176	3.75481e-69	5.29803e-70	6.07272	0	0
Unigene11193_All	-3.21354	5.97428e-31	1.75271e-31	-4.16939	5.55582e-37	2.13868e-37	-3.74974	1.78936e-36	4.39479e-37	-4.31918	1.0926e-38	3.98041e-39
Unigene11310_All	-3.94557	1.42216e-65	2.20323e-66	-5.17529	4.51597e-73	9.62562e-74	-3.85718	1.84438e-89	2.04953e-90	-3.74738	1.89525e-85	3.45779e-86
Unigene11403_All	3.93151	1.25437e-134	9.99743e-136	3.51937	2.45813e-93	4.1739e-94	5.15287	2.31402e-208	1.15572e-209	3.44407	3.1866e-51	9.19938e-52
Unigene11429_All	4.18444	2.05555e-195	1.1304e-196	3.85174	8.17416e-147	9.12067e-148	3.76799	1.44399e-196	7.64595e-198	3.15121	1.35301e-108	1.96427e-109
Unigene11430_All	4.43098	6.54189e-84	8.07551e-85	5.53187	1.95385e-188	1.69303e-189	3.47258	1.53897e-59	2.48731e-60	5.02357	5.22519e-204	4.13535e-205
Unigene11479_All	5.82311	0	0	-2.51319	1.05386e-09	1.07836e-09	4.91286	6.49692e-05	6.75273e-05	3.67673	0.00832571	0.0176795
Unigene11549_All	-3.35679	3.27328e-110	3.158e-111	-2.79525	1.82451e-92	3.1232e-93	-4.39132	1.5607e-142	1.13279e-143	-2.43349	1.5866e-84	2.92178e-85
Unigene11627_All	3.57983	0	0	3.7171	0	0	4.699	0	0	4.56749	0	0
Unigene11638_All	4.30423	5.81122e-44	1.27582e-44	4.92471	4.58707e-70	1.01514e-70	4.86094	2.29357e-47	4.49612e-48	6.57432	1.58246e-149	1.70284e-150
Unigene11697_All	-2.26148	1.0896e-79	1.41168e-80	-2.62743	6.82401e-94	1.15085e-94	-1.176	4.28485e-33	1.13795e-33	-4.12917	6.19805e-138	7.16556e-139
Unigene11713_All	3.89744	2.66563e-176	1.64026e-177	4.41538	5.09919e-268	3.07804e-269	4.40861	3.12824e-251	1.31284e-252	3.6303	3.82512e-127	4.79866e-128
Unigene11762_All	3.62893	4.76249e-195	2.62992e-196	4.11824	1.11773e-294	6.12987e-296	2.74525	3.5418e-127	2.86513e-128	3.36858	5.66342e-230	3.98483e-231
Unigene11903_All	2.76208	1.11664e-50	2.17252e-51	3.9208	1.00121e-148	1.10312e-149	4.75129	4.22183e-173	2.54034e-174	5.35101	4.79816e-262	2.92665e-263
Unigene11947_All	3.93765	4.09919e-89	4.80679e-90	4.43298	1.71604e-132	2.11202e-133	3.8464	2.77617e-72	3.76519e-73	3.95882	2.04582e-77	4.075e-78
Unigene12089_All	1.11981	1.20346e-11	7.32662e-12	3.72451	6.6667e-277	3.89376e-278	3.00218	4.99601e-62	7.7726e-63	5.50802	0	0
Unigene12281_All	-3.55898	2.71636e-183	1.59907e-184	-2.44683	6.74941e-127	8.62806e-128	-4.27521	6.60758e-161	4.24663e-162	-1.91327	6.6989e-72	1.42417e-72
Unigene12356_All	-2.30536	1.07257e-59	1.80599e-60	-3.82227	1.62672e-95	2.70319e-96	-2.73833	5.87356e-96	6.14516e-97	-4.75567	2.74294e-139	3.13789e-140
Unigene12540_All	-1.19551	1.21689e-09	8.43832e-10	-5.05435	1.46951e-39	5.35074e-40	-1.35235	1.94819e-09	1.31435e-09	-3.31993	3.34326e-25	1.7165e-25
Unigene12562_All	-4.42301	2.07784e-25	7.11586e-26	-5.13521	1.20056e-26	6.00163e-27	-3.9572	4.08178e-11	2.45518e-11	-5.45636	3.04721e-12	2.63026e-12
Unigene12571_All	-2.19232	4.16931e-31	1.21936e-31	-3.69704	2.87866e-51	8.44215e-52	-1.9796	1.26367e-28	3.77321e-29	-4.15133	2.51099e-56	6.68086e-57
Unigene12611_All	1.15386	0.000350233	0.000423358	3.15297	1.892e-41	6.63219e-42	2.89101	9.19571e-16	4.31738e-16	5.03397	3.55402e-90	6.17435e-91
Unigene12694_All	4.42483	0	0	3.37727	9.76846e-196	8.14048e-197	2.90483	0	0	1.57033	3.51363e-66	8.06418e-67
Unigene12696_All	-4.38321	9.22191e-173	5.80274e-174	-0.235829	0.00108296	0.00199496	-3.42845	7.45431e-108	7.00409e-109	-1.79272	2.04114e-51	5.87092e-52
Unigene12721_All	-2.97194	3.15789e-34	8.55238e-35	-4.7385	2.03216e-46	6.46747e-47	-3.84551	2.42428e-49	4.59195e-50	-4.96345	3.02246e-54	8.31823e-55
Unigene12742_All	-4.95595	1.53192e-65	2.37401e-66	-5.75656	1.33823e-66	3.09417e-67	-4.81414	2.89046e-46	5.79e-47	-7.53569	3.62642e-43	1.20763e-43
Unigene12853_All	6.94497	3.56021e-15	1.79711e-15	6.73198	1.6585e-13	1.36109e-13	7.88637	8.40574e-22	3.10346e-22	8.41139	1.32647e-28	6.16427e-29
Unigene12906_All	-2.67071	2.19456e-56	3.88465e-57	-3.4513	4.77478e-71	1.0435e-71	-4.78115	1.38587e-79	1.72715e-80	-3.68615	1.48246e-67	3.34148e-68
Unigene12908_All	2.48788	2.77125e-05	2.87444e-05	5.11478	4.34764e-41	1.53728e-41	3.60323	8.32312e-27	2.61478e-27	5.50991	3.18555e-113	4.44831e-114
Unigene12987_All	5.03795	0	0	3.4967	1.02804e-167	1.00539e-168	3.83924	0	0	2.2745	9.70671e-101	1.51291e-101
Unigene13057_All	4.50643	4.42918e-41	1.02911e-41	2.92975	2.84008e-11	2.63632e-11	4.37985	1.43683e-69	2.01602e-70	1.50681	0.000160093	0.000256094
Unigene13076_All	4.38459	4.33671e-137	3.39257e-138	2.18625	3.01258e-17	2.08574e-17	3.30413	1.23785e-53	2.18544e-54	0.856612	0.00467762	0.00942475
Unigene13096_All	-3.19066	4.69032e-73	6.58062e-74	-4.15188	8.23565e-88	1.48511e-88	-2.6457	6.79773e-58	1.12652e-58	-3.29407	1.58187e-69	3.47044e-70
Unigene131_All	1.17696	1.27914e-09	8.8802e-10	2.83063	2.32183e-84	4.33087e-85	1.72756	9.33929e-12	5.39986e-12	4.29234	8.25228e-152	8.7658e-153
Unigene1324_All	-2.85579	1.54568e-110	1.48695e-111	-3.27709	9.76417e-125	1.2665e-125	-2.70605	8.08523e-104	7.84267e-105	-4.12504	5.65247e-143	6.3282e-144
Unigene13272_All	-2.83575	2.45165e-43	5.44943e-44	-4.36498	1.46961e-59	3.75853e-60	-2.68693	2.88642e-41	6.3694e-42	-4.08883	9.68653e-57	2.55902e-57
Unigene1353_All	1.52743	4.78883e-14	2.55167e-14	4.64015	0	0	4.10048	3.48366e-88	3.93025e-89	2.65656	4.5497e-23	2.49789e-23
Unigene13647_All	5.30182	1.9717e-10	1.29673e-10	7.79059	5.40945e-47	1.70499e-47	3.12144	8.19986e-09	5.79629e-09	6.781	2.941e-121	3.85683e-122
Unigene13654_All	-4.55667	1.69996e-201	9.06218e-203	-1.50021	1.38157e-63	3.33413e-64	-2.6143	1.00294e-21	3.71204e-22	0.574049	0.00017037	0.000273429
Unigene13705_All	0.677198	8.04802e-05	8.86163e-05	3.03478	1.06266e-151	1.14718e-152	1.70934	1.159e-12	6.36678e-13	5.21436	0	0
Unigene13911_All	6.31422	2.02982e-111	1.93875e-112	7.08379	6.44291e-181	5.82444e-182	3.14165	6.0149e-95	6.35466e-96	4.1883	7.8304e-234	5.39946e-235
Unigene14099_All	-4.70578	3.553e-91	4.07975e-92	-4.78055	4.18858e-91	7.27875e-92	-2.51103	1.40633e-15	6.66624e-16	-4.59515	6.18886e-24	3.30586e-24
Unigene14107_All	2.95344	1.21096e-27	3.88534e-28	4.72615	1.29998e-124	1.68834e-125	3.42259	2.02174e-23	7.07091e-24	5.77082	1.23798e-138	1.42266e-139
Unigene14131_All	3.71968	2.76114e-204	1.45115e-205	3.87727	1.82271e-232	1.26435e-233	3.86031	4.06682e-159	2.64512e-160	4.59697	4.15224e-282	2.33958e-283
Unigene14219_All	1.65354	2.20504e-81	2.79697e-82	3.24138	0	0	2.22426	8.73735e-65	1.31119e-65	4.7625	0	0
Unigene14348_All	3.10371	2.9872e-61	4.9165e-62	4.10196	3.8735e-148	4.28292e-149	2.58234	3.64929e-56	6.19834e-57	3.45135	4.97659e-130	6.10326e-131
Unigene14395_All	3.65362	6.30537e-203	3.3417e-204	3.28459	1.14162e-143	1.30298e-144	4.10195	0	0	2.76345	1.26069e-120	1.66445e-121
Unigene14437_All	-2.68149	1.18868e-93	1.33322e-94	-3.38653	7.20417e-116	1.00613e-116	-1.25845	1.42477e-35	3.57255e-36	-4.69109	6.23525e-142	7.01841e-143
Unigene14474_All	1.56377	2.89377e-48	5.87758e-49	3.58934	0	0	2.29185	9.89373e-100	9.99234e-101	4.27868	0	0
Unigene1453_All	6.33411	0	0	2.85084	1.18747e-205	9.37707e-207	2.92024	4.3269e-33	1.14918e-33	2.57124	9.38547e-23	5.20968e-23
Unigene14617_All	-3.09691	1.20958e-165	7.91765e-167	-4.11127	1.46881e-203	1.17107e-204	-2.67426	1.59895e-142	1.16081e-143	-2.74567	1.56998e-142	1.76175e-143
Unigene14644_All	1.9561	2.91597e-24	1.03471e-24	3.51175	1.20702e-126	1.54547e-127	0.772003	0.00953491	0.0144672	5.06054	9.83799e-241	6.55185e-242
Unigene14649_All	3.25786	3.68204e-121	3.25192e-122	4.30205	3.79183e-299	2.04827e-300	3.45667	1.51464e-155	1.00753e-156	4.27421	1.26378e-305	6.59867e-307
Unigene14693_All	-4.3901	6.86276e-144	5.12852e-145	-2.76049	7.81617e-100	1.25038e-100	-2.47832	1.72081e-33	4.52841e-34	-1.05887	6.07807e-11	5.64673e-11
Unigene1470_All	6.34971	0	0	4.62455	7.14218e-277	4.17441e-278	5.02833	1.90448e-16	8.65878e-17	4.70648	4.68739e-13	3.87731e-13
Unigene14728_All	3.86767	0	0	4.05989	0	0	3.59756	0	0	3.80982	0	0
Unigene14801_All	4.29379	7.60385e-10	5.1999e-10	6.0793	1.79518e-32	7.68489e-33	7.41008	4.97338e-20	1.95498e-20	9.42587	2.42493e-60	6.05116e-61
Unigene14838_All	3.89228	6.10232e-193	3.40372e-194	3.61531	1.99721e-150	2.1754e-151	4.24578	3.66878e-296	1.26366e-297	2.50469	4.98173e-56	1.33139e-56
Unigene14989_All	4.11309	3.62841e-131	2.9607e-132	3.6832	1.81483e-90	3.17843e-91	2.87723	3.59543e-49	6.83021e-50	3.85316	2.59355e-118	3.487e-119
Unigene15072_All	3.78684	0	0	4.39502	0	0	1.71909	0	0	1.6769	0	0
Unigene15178_All	9.59844	4.42229e-67	6.71945e-68	9.70955	7.64271e-71	1.67609e-71	5.80505	9.88046e-137	7.45849e-138	4.59438	1.09035e-55	2.92863e-56
Unigene15216_All	2.08305	6.95424e-46	1.47514e-46	2.89244	3.70673e-114	5.26767e-115	2.9496	3.67313e-66	5.39992e-67	4.2207	8.39352e-202	6.70821e-203
Unigene15290_All	2.10444	2.69764e-17	1.23744e-17	3.69715	9.4815e-86	1.7424e-86	2.99806	1.36676e-50	2.53468e-51	4.20988	5.14451e-145	5.6883e-146
Unigene15316_All	-2.68627	5.763e-123	5.01534e-124	-4.82455	5.93457e-187	5.18272e-188	-2.16194	6.86836e-82	8.31057e-83	-3.50028	1.72006e-130	2.10092e-131
Unigene1540_All	1.37349	0.00478697	0.00709188	4.10286	2.17619e-37	8.30631e-38	1.74788	0.000197033	0.000218602	4.14746	8.96553e-39	3.25864e-39
Unigene15463_All	5.26711	1.58554e-114	1.47551e-115	3.93683	4.10408e-41	1.45031e-41	5.22113	4.10583e-122	3.44552e-123	2.37069	1.21794e-10	1.15355e-10
Unigene15545_All	-5.45627	7.11493e-87	8.54089e-88	-3.62541	3.7011e-72	7.97567e-73	-5.00412	2.0104e-58	3.30225e-59	-2.74568	4.51331e-38	1.66746e-38
Unigene15562_All	2.59651	5.28923e-24	1.89138e-24	4.17353	2.01972e-101	3.18566e-102	2.79607	7.03921e-22	2.58947e-22	4.23644	1.11006e-76	2.23102e-77
Unigene15600_All	3.51526	8.84188e-34	2.41991e-34	2.40112	8.06072e-12	7.24145e-12	4.543	6.41588e-42	1.39919e-42	3.71447	2.31202e-21	1.34466e-21
Unigene15699_All	2.46931	3.36581e-13	1.87433e-13	3.38044	1.69741e-31	7.45311e-32	3.17543	1.92081e-12	1.06811e-12	5.66328	5.85182e-82	1.10763e-82
Unigene15826_All	3.55603	9.53891e-120	8.51821e-121	4.51989	1.62898e-266	9.86664e-268	3.11947	4.40923e-98	4.52648e-99	3.60972	1.18401e-150	1.26742e-151
Unigene15861_All	-3.52048	0	0	-3.93586	0	0	-2.63363	1.61199e-204	8.20798e-206	-4.12958	1.81825e-290	9.97357e-292
Unigene15913_All	1.89589	2.14415e-46	4.50612e-47	1.4002	4.07719e-22	2.35613e-22	4.54941	3.92911e-146	2.78188e-147	5.68387	0	0
Unigene16019_All	3.71495	1.04885e-21	4.04832e-22	5.90059	1.09646e-109	1.61714e-110	2.3233	8.14069e-19	3.35504e-19	4.66576	6.46871e-155	6.71454e-156
Unigene16148_All	1.40148	1.07552e-09	7.43213e-10	1.6552	4.8136e-14	3.84477e-14	1.46586	0.000120842	0.000130133	4.39711	4.02432e-78	7.94802e-79
Unigene16258_All	3.45577	5.72899e-99	6.12304e-100	3.78281	1.92022e-131	2.3819e-132	3.38696	3.21237e-63	4.92161e-64	4.50131	1.059e-157	1.08137e-158
Unigene1633_All	4.25646	0	0	3.44996	1.76066e-177	1.6272e-178	7.51376	2.99057e-21	1.12534e-21	6.92466	5.80204e-15	4.36887e-15
Unigene16346_All	-4.31142	4.08382e-65	6.36276e-66	-3.9221	2.02194e-61	5.03366e-62	-3.21925	3.86621e-46	7.7699e-47	-2.89617	6.26517e-41	2.17701e-41
Unigene1635_All	4.09276	2.65831e-228	1.24062e-229	3.14323	5.02309e-97	8.23841e-98	7.02833	4.2248e-16	1.95247e-16	6.97442	2.17538e-15	1.60445e-15
Unigene16365_All	-4.95253	1.39206e-64	2.18391e-65	-4.61876	9.32136e-63	2.27775e-63	-4.6923	5.39884e-61	8.53621e-62	-4.00235	4.45205e-55	1.20765e-55
Unigene16393_All	-2.95762	0	0	-4.28926	0	0	-2.5935	0	0	-3.4876	0	0
Unigene16399_All	-6.85728	0	0	-2.62936	0	0	-2.16453	2.87281e-164	1.80822e-165	0.719202	5.15486e-49	1.54379e-49
Unigene16433_All	2.20033	1.43566e-10	9.35036e-11	5.0347	1.26195e-127	1.60462e-128	3.84181	5.21565e-22	1.91006e-22	7.38076	3.05767e-253	1.92853e-254
Unigene16444_All	-4.05134	0	0	-3.61379	1.31312e-297	7.1365e-299	-2.32601	3.11224e-120	2.65144e-121	-3.66777	6.76939e-182	5.99878e-183
Unigene16534_All	3.23422	2.92795e-132	2.37382e-133	3.79904	2.06237e-219	1.52024e-220	4.29128	4.65302e-203	2.38408e-204	4.3902	9.90729e-214	7.48391e-215
Unigene1656_All	5.00747	4.75711e-271	1.86228e-272	2.86794	2.38488e-43	8.03716e-44	6.96016	1.74535e-15	8.31107e-16
Unigene16574_All	-2.33931	1.19303e-08	8.89459e-09	-2.9584	8.12339e-11	7.75697e-11	-3.94194	4.80116e-24	1.64499e-24	-5.10305	3.14657e-26	1.56474e-26
Unigene16578_All	1.70716	9.34201e-08	7.50661e-08	4.27584	1.5111e-96	2.48646e-97	0.740301	0.00960062	0.0145746	4.13965	4.04816e-129	4.99967e-130
Unigene16622_All	8.25467	5.66831e-193	3.16071e-194	8.44158	1.46921e-213	1.1166e-214	11.3742	1.51664e-174	9.03413e-176	10.0235	2.54915e-83	4.7484e-84
Unigene16929_All	-3.86438	1.55109e-237	6.90655e-239	-3.05897	1.59097e-195	1.32779e-196	-4.01568	0	0	-3.70313	1.20229e-305	6.27499e-307
Unigene16964_All	5.11481	1.95e-05	1.98798e-05	8.95037	7.86331e-47	2.48603e-47	5.11285	1.30141e-09	8.67572e-10	8.647	1.3558e-78	2.66362e-79
Unigene1697_All	7.20435	0	0	4.03986	8.38799e-69	1.88308e-69	6.59093	1.56753e-12	8.67338e-13	3.89913	0.00445417	0.00893329
Unigene17072_All	3.07334	3.14154e-128	2.6189e-129	4.28537	0	0	3.81171	3.69663e-175	2.19328e-176	4.78347	0	0
Unigene1717_All	1.70412	1.82345e-08	1.37956e-08	0.763645	0.013733	0.031404	1.91286	0.00625236	0.00907166	4.88619	8.41053e-28	3.99287e-28
Unigene17288_All	-6.55257	1.12068e-174	6.97293e-176	-4.28229	9.29662e-163	9.36951e-164	-5.60863	3.68505e-89	4.11042e-90	-5.68196	7.11321e-87	1.27854e-87
Unigene17334_All	-2.54161	3.5287e-30	1.05502e-30	-2.03509	2.08742e-23	1.15377e-23	-2.56864	1.16308e-40	2.59624e-41	-4.74003	9.26769e-63	2.23448e-63
Unigene17433_All	-2.87122	5.71118e-129	4.73116e-130	-3.52536	1.26725e-153	1.35133e-154	-4.61147	5.34927e-222	2.51983e-223	-3.78476	9.26878e-194	7.73451e-195
Unigene174_All	5.57256	3.96515e-41	9.20002e-42	4.06327	4.73564e-14	3.78114e-14	7.41862	3.72079e-76	4.81138e-77	3.87575	1.90304e-07	2.25683e-07
Unigene17578_All	6.88869	3.17589e-107	3.15181e-108	6.14441	4.45534e-66	1.03702e-66	6.45892	5.38872e-103	5.27049e-104	5.43354	1.56633e-50	4.57806e-51
Unigene17622_All	4.73853	1.26539e-59	2.13314e-60	5.32395	7.41184e-91	1.29197e-91	6.77025	8.72233e-181	5.02278e-182	3.82282	1.30185e-21	7.51129e-22
Unigene17643_All	3.54318	1.39276e-305	4.73941e-307	3.91044	0	0	4.19399	0	0	4.02804	0	0
Unigene17681_All	-2.69514	1.61575e-142	1.21696e-143	-4.02707	1.54491e-198	1.27216e-199	-2.89054	3.59889e-169	2.21023e-170	-3.81426	1.2919e-207	1.00512e-208
Unigene17698_All	-2.37406	7.09677e-48	1.45048e-48	-4.3731	8.92225e-80	1.75635e-80	-2.30963	1.18363e-59	1.91001e-60	-4.51796	2.62135e-102	4.02276e-103
Unigene17715_All	10.3251	3.55145e-99	3.78759e-100	11.401	2.86729e-173	2.71197e-174	7.14693	6.49059e-88	7.34663e-89	7.72038	3.1995e-121	4.19998e-122
Unigene17775_All	3.87578	3.13228e-59	5.31456e-60	5.67518	4.27598e-231	2.98371e-232	3.7202	7.17202e-65	1.07448e-65	5.60522	8.85788e-271	5.21705e-272
Unigene18139_All	4.59021	8.11882e-271	3.17962e-272	4.11417	1.64658e-183	1.46783e-184	5.46604	0	0	4.50237	2.95929e-151	3.1524e-152
Unigene1814_All	1.90498	0.000228192	0.000268221	4.46409	1.24337e-39	4.52271e-40	2.59093	1.31164e-06	1.12547e-06	1.82874	0.00162025	0.0030039
Unigene1818_All	4.08909	1.62065e-68	2.41347e-69	2.66933	5.67917e-19	3.67629e-19	5.59093	4.14967e-07	3.39234e-07	4.79221	0.000112136	0.000175903
Unigene18191_All	3.89913	2.55795e-240	1.12602e-241	4.78036	0	0	3.51808	3.84919e-243	1.66323e-244	3.80654	2.15832e-305	1.12834e-306
Unigene18192_All	3.97655	0	0	4.00532	0	0	3.09297	1.22739e-272	4.70783e-274	1.60821	3.96781e-44	1.299e-44
Unigene18200_All	0.309412	0.000115781	0.000130448	2.09712	3.77145e-270	2.25559e-271	2.02941	4.20301e-52	7.60115e-53	6.19571	0	0
Unigene18202_All	-4.75828	1.50629e-77	2.00276e-78	0.517542	3.29374e-07	4.05982e-07	-1.15059	1.36954e-06	1.17769e-06	2.99727	1.46e-143	1.6298e-144
Unigene18250_All	4.28495	1.80777e-219	8.8506e-221	3.89005	5.66777e-157	5.92589e-158	3.20487	3.72663e-179	2.16101e-180	2.50378	3.48416e-84	6.4313e-85
Unigene1828_All	4.7514	1.82271e-169	1.1642e-170	3.27564	4.56605e-49	1.38761e-49	6.29137	1.47186e-10	9.18168e-11	5.5512	5.8112e-07	7.18565e-07
Unigene18404_All	3.43275	1.66843e-24	5.87392e-25	4.64109	4.00134e-65	9.45033e-66	5.90988	5.81357e-47	1.14911e-47	6.4851	1.26159e-66	2.87913e-67
Unigene18472_All	3.48671	3.54811e-126	3.01005e-127	2.92254	4.66078e-73	9.93909e-74	4.31302	2.68193e-175	1.58989e-176	3.02539	9.50003e-55	2.58886e-55
Unigene18503_All	2.29493	0.000705618	0.00089589	4.09414	1.04124e-15	7.68967e-16	3.17589	0.00012715	0.000137362	5.3397	6.30969e-20	3.86513e-20
Unigene18581_All	0.801476	2.61802e-06	2.41785e-06	3.19886	2.83651e-176	2.63318e-177	1.42852	1.18739e-10	7.36763e-11	4.53016	9.95902e-265	6.02715e-266
Unigene18695_All	-2.91774	1.78136e-38	4.36705e-39	-4.47457	5.67132e-52	1.64148e-52	-2.25475	1.63897e-23	5.71404e-24	-3.61444	5.30335e-36	2.05341e-36
Unigene18710_All	3.97122	9.14579e-83	1.14364e-83	4.63538	5.3366e-140	6.2283e-141	3.68936	3.4217e-99	3.47075e-100	3.65905	4.91963e-94	8.19565e-95
Unigene18759_All	4.06447	1.14018e-87	1.35825e-88	5.27649	3.90384e-221	2.8495e-222	4.68672	5.26489e-133	4.09015e-134	5.20005	1.26312e-189	1.07562e-190
Unigene18811_All	-2.28035	8.1035e-85	9.93827e-86	-3.74548	6.43178e-136	7.73174e-137	-3.75042	4.48483e-136	3.4028e-137	-5.11664	3.16095e-153	3.32142e-154
Unigene1884_All	-4.01713	3.30681e-39	7.98345e-40	-3.64444	1.07173e-36	4.15646e-37	-5.15822	1.98833e-59	3.21958e-60	-5.29481	3.14468e-58	8.12611e-59
Unigene1891_All	5.25416	6.47045e-150	4.66712e-151	3.64252	4.51045e-42	1.56009e-42	4.81332	7.49299e-08	5.73679e-08	4.09177	4.04729e-05	6.02046e-05
Unigene19005_All	-2.16748	0	0	-4.04601	0	0	-2.07033	0	0	-3.96278	0	0
Unigene19148_All	-2.15957	5.56137e-35	1.4807e-35	-4.27654	3.12591e-64	7.46775e-65	-2.47517	6.69672e-51	1.23472e-51	-5.20112	4.00084e-84	7.38935e-85
Unigene19185_All	3.28323	1.62156e-255	6.70859e-257	3.78125	0	0	3.46213	0	0	4.0306	0	0
Unigene1923_All	-2.69796	6.37929e-28	2.02904e-28	-3.62072	5.86582e-36	2.31107e-36	-2.19281	5.13057e-25	1.70667e-25	-4.10701	5.46823e-43	1.82771e-43
Unigene19345_All	-4.07972	2.7027e-115	2.49836e-116	-4.38263	6.29697e-119	8.55433e-120	-4.06274	4.82542e-106	4.60448e-107	-4.71422	8.99036e-111	1.2807e-111
Unigene19418_All	3.85771	0	0	3.41217	0	0	4.27768	0	0	3.60031	0	0
Unigene19429_All	4.90949	0	0	4.94939	0	0	4.91097	0	0	2.59199	1.65268e-73	3.44814e-74
Unigene19490_All	1.6971	0.000175298	0.000202938	4.32084	2.59096e-49	7.84822e-50	1.83364	0.000292575	0.000333182	5.50116	1.74611e-88	3.08297e-89
Unigene19561_All	1.47034	6.21892e-12	3.72167e-12	3.83526	9.31886e-162	9.46296e-163	3.20665	8.00354e-50	1.50215e-50	4.91818	6.22146e-202	4.96957e-203
Unigene19630_All	2.30907	4.90613e-53	9.1835e-54	4.04522	1.36683e-288	7.65085e-290	2.61943	9.97172e-66	1.47584e-66	4.41009	0	0
Unigene19680_All	6.73491	1.27139e-89	1.48233e-90	6.573	2.33064e-80	4.55523e-81	7.30764	4.06999e-106	3.88159e-107	7.4507	1.08852e-112	1.5252e-113
Unigene19723_All	4.50519	5.27472e-80	6.80023e-81	4.97726	1.20102e-113	1.71421e-114	4.32267	8.61313e-73	1.1602e-73	4.95193	8.79374e-115	1.21236e-115
Unigene19900_All	3.67308	2.54322e-201	1.357e-202	4.57414	0	0	2.9659	3.24091e-124	2.67615e-125	3.61257	4.11592e-223	2.97256e-224
Unigene19906_All	3.65187	5.43159e-16	2.63747e-16	2.34479	2.03596e-05	2.98468e-05	4.4654	9.28281e-26	3.01433e-26	2.16216	0.000409131	0.000690885
Unigene1999_All	4.9856	6.98549e-109	6.82401e-110	3.4128	1.45575e-30	6.54014e-31	5.09343	2.06382e-05	2.02051e-05	4.4137	0.000694028	0.00121353
Unigene20016_All	-4.30239	2.64838e-50	5.19163e-51	-3.67058	1.60314e-45	5.18631e-46	-3.94776	1.5016e-42	3.23664e-43	-3.89593	3.20475e-41	1.10804e-41
Unigene20047_All	7.61633	1.19377e-221	5.77623e-223	7.22042	1.12785e-172	1.07e-173	9.92995	5.42872e-171	3.30119e-172	8.30563	3.51316e-67	7.95899e-68
Unigene20110_All	4.85415	4.64977e-132	3.77586e-133	2.44716	6.20336e-16	4.5396e-16	0.613524	5.55951e-08	4.20858e-08	0.813038	1.55342e-13	1.25384e-13
Unigene20123_All	1.82808	7.62497e-29	2.36329e-29	4.71116	0	0	2.10146	3.90908e-56	6.64353e-57	4.8269	0	0
Unigene20129_All	5.61164	4.66569e-69	6.8955e-70	4.42932	2.3357e-29	1.08187e-29	6.40969	2.08748e-60	3.3328e-61	5.4137	1.47432e-30	6.50531e-31
Unigene20147_All	-1.59927	3.73294e-13	2.08238e-13	-3.32805	3.61512e-29	1.68358e-29	-2.675	8.42926e-46	1.7062e-46	-4.36518	1.65304e-65	3.82788e-66
Unigene2029_All	6.99063	0	0	4.26065	2.4591e-86	4.49877e-87	6.13525	1.16317e-09	7.72932e-10	5.99866	6.71614e-09	7.14046e-09
Unigene20322_All	1.69152	5.25147e-78	6.94801e-79	3.2425	0	0	2.79527	5.10983e-264	2.02775e-265	4.00207	0	0
Unigene20452_All	7.85023	2.0713e-25	7.09177e-26	9.12004	2.0976e-51	6.13688e-52	4.33919	5.65781e-35	1.43872e-35	5.43281	3.13575e-76	6.33892e-77
Unigene20526_All	3.47887	2.03992e-82	2.55917e-83	4.28352	1.28577e-162	1.2977e-163	2.74843	1.72595e-55	2.96254e-56	3.42655	6.82733e-105	1.02396e-105
Unigene20542_All	2.31407	1.0307e-123	8.91425e-125	3.66713	0	0	3.32353	0	0	4.13163	0	0
Unigene20638_All	3.14675	3.85512e-17	1.78144e-17	5.32054	5.33289e-96	8.82453e-97	3.45393	7.50605e-27	2.35519e-27	4.95839	2.5621e-87	4.58688e-88
Unigene20732_All	-2.19263	1.72511e-42	3.89712e-43	-2.91242	1.39885e-57	3.69286e-58	-2.34569	2.11057e-44	4.38336e-45	-4.16336	1.1724e-71	2.5006e-72
Unigene20740_All	1.86577	2.12453e-47	4.38117e-48	3.25043	2.32216e-225	1.66486e-226	2.28515	1.22469e-41	2.68646e-42	4.78998	0	0
Unigene20823_All	-1.99365	3.74773e-36	9.70919e-37	-2.85078	6.60445e-54	1.854e-54	-4.18261	3.13112e-84	3.69499e-85	-2.44762	7.45768e-52	2.12908e-52
Unigene20917_All	0.064563	0.290797	0.747466	2.26832	1.3746e-60	3.46117e-61	1.66364	6.28269e-10	4.0947e-10	4.31558	2.82756e-140	3.21451e-141
Unigene2115_All	6.45336	0	0	3.40907	1.91599e-55	5.24514e-56	5.26649	3.15626e-28	9.51545e-29	0.0917721	0.275874	0.937886
Unigene21165_All	3.44207	0.0186223	0.0316693	9.71858	3.44401e-71	7.51886e-72				7.52804	4.28173e-118	5.76509e-119
Unigene21170_All	6.06598	5.33866e-54	9.82464e-55	5.91273	1.40675e-48	4.31565e-49	7.63572	1.57688e-79	1.96625e-80	7.13551	2.62618e-57	6.87487e-58
Unigene21201_All	4.29991	1.98403e-102	2.05237e-103	4.10887	3.42559e-87	6.21257e-88	4.84656	7.92248e-95	8.38196e-96	4.12245	1.14597e-52	3.22873e-53
Unigene2145_All	6.37393	0	0	3.5457	7.23111e-41	2.56757e-41	5.05036	4.30649e-09	2.97763e-09	3.4137	0.0015779	0.00291952
Unigene21525_All	1.80677	5.14931e-27	1.68077e-27	1.87832	1.03563e-29	4.75215e-30	4.19618	1.07852e-105	1.03186e-106	3.70338	4.33842e-68	9.7085e-69
Unigene21646_All	-2.72608	3.39432e-18	1.50035e-18	-3.58175	6.35658e-23	3.57067e-23	-5.56799	1.06782e-23	3.6995e-24	-3.07211	2.88539e-17	1.95748e-17
Unigene21701_All	7.31323	5.78756e-36	1.50657e-36	6.5172	2.87204e-22	1.65111e-22	8.39338	5.94904e-35	1.51377e-35	8.19001	1.63986e-30	7.24286e-31
Unigene218_All	9.91342	1.53232e-79	1.98852e-80	9.72386	2.15516e-71	4.69577e-72	9.38124	2.47992e-229	1.13446e-230	9.35762	4.91987e-220	3.60107e-221
Unigene21916_All	-3.54507	8.97951e-35	2.40281e-35	-2.84211	9.89865e-29	4.67061e-29	-4.68429	2.82066e-56	4.7838e-57	-2.70077	7.78899e-37	2.95939e-37
Unigene220_All	8.75422	3.43382e-42	7.80269e-43	9.23683	8.4918e-55	2.35023e-55	8.35575	5.18781e-67	7.52386e-68	7.88248	1.00163e-49	2.96482e-50
Unigene22104_All	4.33886	3.15367e-108	3.1014e-109	5.07352	1.7416e-188	1.50804e-189	3.47529	2.16103e-80	2.66452e-81	2.74414	1.00252e-38	3.64987e-39
Unigene22245_All	1.95329	5.41248e-07	4.66737e-07	4.74144	4.49902e-86	8.24736e-87	1.05205	0.00311273	0.00423493	4.50568	4.48899e-106	6.66848e-107
Unigene22269_All	2.83936	5.57254e-44	1.22315e-44	4.56147	1.48875e-199	1.21733e-200	3.55523	4.52683e-101	4.50277e-102	3.56658	2.14885e-99	3.39433e-100
Unigene22313_All	-6.47594	3.17645e-118	2.86824e-119	-9.93144	7.90481e-84	1.48343e-84	-8.75606	1.3014e-128	1.0449e-129	-8.46004	2.20415e-129	2.71364e-130
Unigene22412_All	5.42753	3.65207e-91	4.1941e-92	6.55694	8.14577e-194	6.86038e-195	5.0558	5.3442e-83	6.39367e-84	6.26564	8.19872e-187	7.08629e-188
Unigene22425_All	-4.59851	1.74642e-43	3.87044e-44	-1.53188	4.86031e-15	3.69995e-15	-3.36412	1.53379e-30	4.35051e-31	-0.96598	5.38327e-07	6.6344e-07
Unigene22475_All	4.27798	3.95319e-53	7.38423e-54	4.20286	8.03177e-50	2.41154e-50	4.37787	4.45116e-83	5.32003e-84	2.29776	2.87518e-12	2.47866e-12
Unigene22483_All	5.23826	2.97093e-81	3.77428e-82	4.95924	5.16636e-66	1.2038e-66	6.5421	3.26938e-87	3.72144e-88	5.42099	2.12857e-40	7.4815e-41
Unigene22484_All	-2.5834	4.67657e-75	6.40304e-76	-3.74894	2.73987e-104	4.21993e-105	-2.09254	6.90432e-66	1.01953e-66	-5.00231	3.39728e-132	4.09586e-133
Unigene22514_All	1.67019	1.32205e-205	6.90926e-207	3.34199	0	0	2.71699	0	0	4.18587	0	0
Unigene22560_All	-3.71847	3.84183e-132	3.11725e-133	-10.3158	5.74505e-103	8.92304e-104	-4.82546	3.59617e-194	1.93196e-195	-10.6369	6.15058e-123	7.9927e-124
Unigene22578_All	5.82752	6.28686e-67	9.57724e-68	7.11367	7.78547e-153	8.34533e-154	5.77108	2.70218e-65	4.02062e-66	5.25422	1.33812e-44	4.34319e-45
Unigene22690_All	4.86498	0	0	4.09847	0	0	5.4654	4.71422e-22	1.72382e-22	4.73563	2.58378e-13	2.10863e-13
Unigene22786_All	9.40134	2.983e-60	4.97885e-61	10.5771	1.28123e-112	1.84401e-113	7.10273	3.55872e-78	4.49902e-79	8.58914	3.24512e-184	2.8371e-185
Unigene22880_All	1.02668	9.06156e-05	0.000100419	2.44192	1.23238e-31	5.39015e-32	5.31124	2.16054e-36	5.31658e-37	6.90686	1.77299e-101	2.74387e-102
Unigene22889_All	-1.85774	1.15286e-63	1.83278e-64	-4.20923	6.31006e-142	7.27212e-143	-2.01833	5.88602e-45	1.21009e-45	-1.80429	5.23793e-38	1.93767e-38
Unigene22960_All	-2.35417	8.91721e-206	4.653e-207	-3.77469	0	0	-2.59667	2.95205e-216	1.42332e-217	-4.06923	0	0
Unigene22997_All	1.43876	4.19374e-16	2.02638e-16	2.97875	1.0492e-107	1.5669e-108	3.06178	6.58479e-45	1.35519e-45	4.5518	3.60152e-158	3.67139e-159
Unigene23010_All	5.05177	1.605e-35	4.22183e-36	5.51182	8.50854e-49	2.60027e-49	8.74453	1.6108e-42	3.47419e-43	7.79443	1.91934e-24	1.00988e-24
Unigene23017_All	3.36869	1.90741e-23	6.94487e-24	5.56772	2.56674e-129	3.22565e-130	4.63629	3.86279e-23	1.36253e-23	5.53667	1.13111e-42	3.80023e-43
Unigene23096_All	3.64383	1.60934e-279	6.06853e-281	3.55736	1.15138e-256	7.28455e-258	4.02147	0	0	3.36731	7.59876e-233	5.27095e-234
Unigene23217_All	-2.30349	3.6465e-20	1.4928e-20	-3.37827	4.13087e-29	1.92767e-29	-3.04989	6.10612e-28	1.85656e-28	-4.21201	1.93358e-34	7.75765e-35
Unigene23258_All	2.8787	5.15955e-93	5.81733e-94	4.07352	5.28576e-277	3.08394e-278	2.75585	1.16791e-115	1.03108e-116	3.3893	9.64817e-211	7.41043e-212
Unigene23392_All	11.2369	2.7652e-160	1.87335e-161	11.4837	7.6291e-181	6.89833e-182	9.34397	0	0	7.6479	1.05478e-130	1.28628e-131
Unigene2342_All	-2.38453	1.2886e-35	3.38238e-36	-4.4588	2.37291e-59	6.09415e-60	-2.55739	1.50398e-45	3.05814e-46	-3.67321	1.12822e-61	2.76631e-62
Unigene23652_All	2.91759	2.54775e-146	1.87685e-147	3.36992	6.64118e-226	4.74903e-227	4.28483	0	0	4.33855	0	0
Unigene23659_All	4.27998	1.08994e-300	3.79271e-302	4.4595	0	0	4.9244	0	0	4.6288	0	0
Unigene23672_All	-2.72793	5.17215e-47	1.07488e-47	-4.10756	3.87406e-65	9.14653e-66	-2.49654	3.75802e-36	9.30378e-37	-3.90258	3.09111e-52	8.77127e-53
Unigene23780_All	3.97694	9.62572e-184	5.64601e-185	2.0472	3.73583e-26	1.89441e-26	4.19865	1.28659e-214	6.24645e-216	1.42818	8.28743e-11	7.76042e-11
Unigene23785_All	-4.46886	1.44198e-147	1.05424e-148	-3.44532	2.11523e-124	2.75279e-125	-3.74202	1.77332e-138	1.32284e-139	-2.75965	2.43423e-103	3.70928e-104
Unigene23969_All	-4.73903	4.13278e-33	1.14859e-33	-6.08163	4.27043e-34	1.75992e-34	-3.23649	3.61956e-32	9.85575e-33	-7.3476	1.25787e-38	4.5885e-39
Unigene24081_All	-0.128358	0.135361	0.296838	-1.36441	7.58873e-19	4.93586e-19	-0.806733	6.50109e-12	3.72325e-12	-4.64828	1.27991e-90	2.21332e-91
Unigene24085_All	8.63459	1.78294e-39	4.27822e-40	9.79652	3.01851e-74	6.34056e-75	9.49782	2.27421e-64	3.4289e-65	10.7299	2.99256e-121	3.92574e-122
Unigene24092_All	3.14499	0	0	4.16478	0	0	2.6387	0	0	3.74529	0	0
Unigene2412_All	6.60983	4.65346e-289	1.68854e-290	3.89489	3.18748e-40	1.14505e-40	5.76085	8.10249e-08	6.22235e-08	4.67673	0.000204975	0.000332714
Unigene24142_All	5.9928	7.99834e-09	5.88637e-09	9.26095	1.5934e-55	4.35612e-56	4.9652	2.47026e-13	1.31216e-13	8.18749	2.05804e-97	3.31633e-98
Unigene24158_All	4.9614	5.92255e-37	1.50578e-37	3.51632	2.26687e-12	1.97511e-12	8.68058	1.18262e-80	1.4514e-81	3.71119	0.000390507	0.000657779
Unigene2420_All	5.12915	6.05631e-129	5.01807e-130	3.64162	1.15576e-39	4.2014e-40	5.25389	6.66046e-06	6.1583e-06	4.4137	0.000694028	0.00121353
Unigene24219_All	6.33481	6.11486e-125	5.23557e-126	6.60877	3.29927e-148	3.64528e-149	6.83982	7.94216e-217	3.8186e-218	5.34515	1.19451e-77	2.37181e-78
Unigene24329_All	-2.81566	2.75363e-68	4.11826e-69	-4.2251	3.242e-93	5.51359e-94	-2.08167	1.09669e-37	2.6162e-38	-2.73388	4.56429e-50	1.34284e-50
Unigene24471_All	3.5159	0	0	1.64234	4.05309e-56	1.09545e-56	4.21218	0	0	1.77904	8.72908e-35	3.47403e-35
Unigene24594_All	-5.96123	7.47825e-36	1.95181e-36	-3.23986	1.6331e-27	7.9856e-28	-4.48461	4.69051e-46	9.43988e-47	-3.0565	1.192e-34	4.75868e-35
Unigene2492_All	5.78847	6.14384e-78	8.13068e-79	2.84436	2.96047e-08	3.35182e-08	3.59093	0.0130846	0.020541	3.89913	0.00445417	0.00893329
Unigene2507_All	8.67818	1.44631e-157	9.96625e-159	6.15923	3.54143e-34	1.45635e-34	4.91286	6.49692e-05	6.75273e-05	3.4137	0.0156384	0.0353426
Unigene2511_All	7.02428	3.70952e-232	1.68996e-233	3.94213	2.27905e-26	1.14879e-26	3.81332	0.00716899	0.0105757	3.89913	0.00445417	0.00893329
Unigene25128_All	-4.5199	0	0	-5.23779	0	0	-3.21826	0	0	-3.67809	0	0
Unigene25321_All	4.41993	0	0	3.37721	0	0	5.104	7.37685e-65	1.10542e-65	4.39555	2.32134e-37	8.70836e-38
Unigene25354_All	-2.98076	1.55323e-28	4.85474e-29	-4.40422	2.00666e-37	7.65344e-38	-3.15108	3.78131e-46	7.5961e-47	-5.60132	2.4905e-60	6.21588e-61
Unigene25478_All	2.59228	9.28436e-38	2.31541e-38	3.26389	1.12689e-73	2.38381e-74	4.01977	3.26302e-265	1.2872e-266	1.83428	1.31876e-26	6.49038e-27
Unigene25536_All	4.41892	0	0	3.47985	0	0	4.29137	2.90411e-35	7.3302e-36	3.58363	1.44621e-19	8.9729e-20
Unigene25540_All	3.44186	2.12213e-55	3.81441e-56	3.77631	5.90691e-74	1.2448e-74	2.77855	2.4396e-20	9.48283e-21	4.4137	3.14573e-83	5.8658e-84
Unigene25563_All	-6.31949	2.46844e-20	1.00298e-20	-4.55057	1.48659e-19	9.40689e-20	-4.65809	3.61249e-24	1.23348e-24	-3.29133	2.47487e-19	1.54896e-19
Unigene25608_All	2.2773	4.37008e-09	3.1517e-09	4.29019	2.48483e-55	6.81467e-56	1.85031	6.76953e-09	4.75384e-09	4.07942	1.67445e-77	3.33165e-78
Unigene25661_All	6.84055	0	0	3.84904	8.64816e-259	5.42699e-260	5.85145	1.93254e-28	5.79536e-29	5.56751	3.77437e-23	2.06666e-23
Unigene25682_All	4.58569	0	0	3.26339	3.36014e-112	4.85267e-113	4.81332	1.42175e-20	5.48106e-21	3.99866	2.58754e-11	2.35404e-11
Unigene25685_All	4.90377	7.703e-278	2.9286e-279	3.4691	5.81016e-85	1.07814e-85	3.35646	7.98562e-11	4.89908e-11	3.01777	3.52816e-08	3.95574e-08
Unigene25718_All	4.59686	7.75155e-140	5.94862e-141	3.5759	6.97563e-60	1.77684e-60	5.96016	9.53751e-09	6.77885e-09	5.3397	3.25524e-06	4.30941e-06
Unigene25730_All	4.1886	6.5229e-155	4.56309e-156	3.25763	3.0417e-68	6.88808e-69	4.64982	4.23764e-07	3.46846e-07	5.09177	2.80231e-09	2.9005e-09
Unigene25736_All	4.32643	1.58613e-134	1.2652e-135	3.4395	6.37063e-63	1.55304e-63	3.74293	1.87678e-09	1.26478e-09	3.09177	7.3556e-06	1.00867e-05
Unigene25745_All	4.00012	2.22308e-142	1.67621e-143	2.82541	5.32664e-48	1.65189e-48	6.49782	7.0135e-12	4.02673e-12	6.04597	3.89409e-09	4.07198e-09
Unigene25795_All	4.44259	1.91411e-199	1.03259e-200	3.18724	5.71216e-67	1.31543e-67	5.62067	5.78184e-13	3.13024e-13	5.51804	4.91155e-12	4.28561e-12
Unigene25806_All	4.25088	6.12268e-256	2.53002e-257	3.12791	3.98885e-94	6.70979e-95	4.17589	7.63469e-17	3.41075e-17	3.58363	1.30004e-10	1.23323e-10
Unigene25837_All	4.39096	5.28546e-119	4.75015e-120	3.33133	4.45744e-48	1.38023e-48	5.09343	2.43971e-09	1.65751e-09	4.73563	1.76468e-07	2.0874e-07
Unigene25871_All	4.23513	6.03797e-141	4.60201e-142	3.16649	5.51259e-55	1.52035e-55	5.29137	1.46072e-10	9.10899e-11	5.13617	1.5623e-09	1.58818e-09
Unigene25887_All	4.52901	7.28043e-249	3.09176e-250	3.26763	4.97261e-84	9.31529e-85	5.13525	1.11711e-17	4.81221e-18	4.44932	5.64981e-11	5.23872e-11
Unigene25986_All	5.65547	0	0	-0.0139622	0.282761	0.961216	7.4817	7.26187e-21	2.7687e-21	3.67673	0.00832571	0.0176795
Unigene26028_All	7.41405	1.73351e-148	1.25916e-149	2.5312	9.14462e-05	0.000144486	5.00054	3.78428e-05	3.82073e-05
Unigene26036_All	5.25409	8.33177e-290	3.01234e-291	3.68201	5.68915e-83	1.07701e-83	5.9367	9.0086e-16	4.22832e-16	5.04597	5.03763e-09	5.30825e-09
Unigene26053_All	-2.72899	3.1739e-16	1.52613e-16	-4.93026	6.71035e-24	3.64484e-24	-2.89065	6.17774e-14	3.17133e-14	-2.80759	2.0798e-13	1.68911e-13
Unigene26269_All	5.61569	1.21313e-295	4.28687e-297	3.41572	6.54767e-52	1.89836e-52	5.86395	2.76755e-08	2.04146e-08	5.09177	1.87928e-05	2.69061e-05
Unigene26372_All	6.63572	2.03766e-271	7.96689e-273	2.21473	4.3395e-08	4.9785e-08	5.4654	9.05493e-12	5.23134e-12	3.67673	0.000465918	0.000793974
Unigene2642_All	5.26712	0	0	-1.0771	0.00108638	0.00200166	0.00596489	0.369184	0.997667	2.89913	0.00964824	0.0207852
Unigene26523_All	8.15184	4.30722e-231	1.97634e-232	4.33349	9.24498e-19	6.03293e-19	5.195	1.02342e-05	9.65251e-06	4.09177	0.00238789	0.00455514
Unigene26531_All	-2.74555	6.35603e-16	3.09717e-16	-4.52815	1.18944e-22	6.74735e-23	-3.46797	3.27477e-20	1.27913e-20	-4.55208	3.39881e-23	1.85816e-23
Unigene26538_All	6.50345	1.82834e-228	8.52677e-230	3.65673	3.85115e-28	1.84887e-28	4.59093	7.56878e-07	6.34531e-07	3.09177	0.00530838	0.0107977
Unigene26577_All	6.83905	1.60674e-283	5.96678e-285	4.11218	7.04564e-41	2.50098e-41	5.25389	6.66046e-06	6.1583e-06	4.99866	3.39273e-05	5.00371e-05
Unigene26583_All	7.39794	4.92769e-147	3.61879e-148	4.75827	1.52682e-25	7.87327e-26	3.81332	0.00716899	0.0105757	4.5512	0.000376721	0.000633295
Unigene26599_All	9.17629	2.89399e-53	5.38586e-54	7.00251	9.77574e-16	7.21125e-16	-7.22285	4.58085e-18	1.94431e-18	-0.206309	0.138059	0.405502
Unigene26615_All	5.80189	6.31321e-08	5.00306e-08				9.02277	1.32986e-49	2.5069e-50
Unigene26772_All	11.4048	0	0	8.79344	0	0	3.17589	0.00494162	0.00701553	4.4137	3.5663e-06	4.74079e-06
Unigene26905_All	1.047	0.224764	0.541662	4.24169	1.28655e-05	1.84497e-05	9.12144	0	0	1.31416	0.0218473	0.0511198
Unigene26948_All	6.52736	5.39557e-295	1.91017e-296	2.56819	4.60692e-13	3.86723e-13	7.02833	4.2248e-16	1.95247e-16	4.5512	0.000376721	0.000633295
Unigene26957_All	7.32313	5.04997e-210	2.57645e-211	4.62636	5.14793e-34	2.12495e-34	4.4654	0.000666982	0.000803248	3.4137	0.0156384	0.0353426
Unigene26960_All	5.41551	1.92006e-158	1.31523e-159	4.47691	1.99625e-78	3.99667e-79	3.32789	0.0238719	0.0402671	4.4137	0.000694028	0.00121353
Unigene2732_All	5.88551	4.72325e-247	2.02126e-248	7.29952	0	0	3.59093	0.0130846	0.020541	4.2617	0.00128402	0.0023421
Unigene2784_All	10.4318	1.27334e-208	6.55477e-210	1.65673	0.100277	0.285145	6.17589	6.91509e-10	4.52103e-10
Unigene28402_All	4.81442	0	0	3.80859	3.25604e-172	3.10179e-173	3.98565	0	0	2.15492	4.06028e-57	1.06581e-57
Unigene28419_All	6.58855	0	0	3.95707	0	0	2.04874	0	0	1.51134	0	0
Unigene28513_All	3.75065	0	0	3.86445	0	0	3.98334	0	0	4.18458	0	0
Unigene28514_All	4.26391	1.91549e-156	1.32839e-157	4.25363	4.87494e-154	5.18433e-155	3.52983	8.00067e-123	6.67636e-124	3.11169	7.52897e-81	1.44186e-81
Unigene28517_All	3.48287	0	0	3.72043	0	0	3.80372	4.72542e-283	1.73474e-284	4.04167	0	0
Unigene2858_All	-3.04046	0.00026943	0.000319785	0.938501	0.0121454	0.0275052	10.051	0	0	3.67673	1.62367e-06	2.08994e-06
Unigene28593_All	-1.9723	3.45257e-87	4.13097e-88	-4.57346	2.34558e-187	2.0431e-188	-0.929598	1.74375e-24	5.89895e-25	-3.65754	2.67759e-136	3.13378e-137
Unigene2859_All	6.20182	0	0	4.93719	1.20789e-138	1.42416e-139	1.59093	0.0756308	0.146697	2.89913	0.000621738	0.0010775
Unigene2894_All	-1.53796	0.0158297	0.0265242	-1.51319	0.0127748	0.0290417	-1.74892	0.000830991	0.00101546	-4.66312	1.59231e-07	1.87627e-07
Unigene29165_All	6.35537	0	0	3.37798	0	0	3.51652	2.70713e-138	2.02353e-139	3.33366	1.02146e-113	1.42173e-114
Unigene29237_All	2.72491	5.89084e-119	5.29806e-120	3.38323	1.98644e-227	1.4082e-228	3.9967	1.95779e-192	1.06559e-193	4.48797	4.91608e-279	2.80293e-280
Unigene29239_All	2.78424	4.26311e-122	3.73165e-123	3.6644	5.23342e-283	2.98979e-284	3.80015	0	0	4.11913	0	0
Unigene29632_All	6.6759	0	0	3.69015	3.16668e-240	2.12811e-241	6.74743	6.24453e-26	2.01735e-26	6.3397	7.23221e-20	4.43994e-20
Unigene29688_All	4.13027	9.66524e-298	3.3854e-299	3.05159	6.87506e-112	9.95903e-113	5.27275	2.15995e-19	8.71286e-20	4.99866	6.96998e-16	5.0243e-16
Unigene29719_All	5.02537	0	0	3.89377	2.84181e-126	3.6451e-127	6.49782	7.0135e-12	4.02673e-12	6.7642	1.14651e-13	9.19504e-14
Unigene29734_All	3.55796	1.08528e-23	3.91618e-24	3.1761	4.89347e-17	3.417e-17	4.23203	1.21995e-29	3.54412e-30	2.67673	4.87181e-08	5.51322e-08
Unigene29737_All	3.01384	5.25923e-16	2.5524e-16	3.80216	9.06384e-32	3.95049e-32	3.82266	8.23824e-33	2.2035e-33	4.63234	7.18733e-61	1.78156e-61
Unigene29741_All	4.05403	4.67208e-221	2.27058e-222	3.1829	8.29564e-101	1.31597e-101	5.17589	3.6043e-18	1.5234e-18	4.87313	1.32902e-14	1.01732e-14
Unigene29831_All	4.19539	3.69022e-117	3.36595e-118	2.84436	1.23516e-34	5.02163e-35	3.96016	6.73396e-08	5.13553e-08	3.2617	5.92086e-05	8.97048e-05
Unigene29839_All	-3.94546	3.30063e-40	7.80066e-41	-4.18373	2.0215e-41	7.09117e-42	-3.68653	5.2442e-37	1.27084e-37	-4.40807	4.32271e-40	1.52916e-40
Unigene29858_All	4.56383	1.10175e-146	8.10006e-148	3.60426	5.39098e-66	1.25669e-66	5.25389	2.55624e-10	1.62141e-10	5.13617	1.5623e-09	1.58818e-09
Unigene29897_All	4.27886	6.94946e-80	8.97295e-81	3.29145	2.59639e-34	1.06365e-34	4.09343	4.53598e-05	4.62325e-05	4.17923	2.20161e-05	3.17768e-05
Unigene29946_All	4.11941	5.44221e-63	8.73815e-64	3.18398	5.34783e-28	2.57809e-28	5.52953	7.1861e-07	6.01183e-07	5.3397	3.25524e-06	4.30941e-06
Unigene29969_All	4.21693	2.28024e-111	2.18017e-112	3.18328	5.12523e-45	1.67158e-45	6.32789	8.81685e-11	5.4225e-11	6.17923	7.71335e-10	7.68482e-10
Unigene29971_All	5.45531	0	0	3.97251	7.44035e-151	8.08576e-152	6.7064	2.17164e-13	1.15022e-13	6.13617	1.3204e-09	1.33596e-09
Unigene29974_All	-3.91728	5.62184e-74	7.7892e-75	-4.16814	2.80104e-76	5.75219e-77	-3.71741	4.09212e-64	6.19937e-65	-3.51613	5.09138e-60	1.27634e-60
Unigene29993_All	2.8515	0	0	3.45545	0	0	2.88043	5.55227e-05	5.72249e-05	7.34601	9.75227e-106	1.45251e-106
Unigene30000_All	-3.49297	1.44391e-42	3.2581e-43	-3.90878	7.78638e-46	2.50598e-46	-3.66523	8.8619e-59	1.44894e-59	-4.93306	1.21106e-66	2.76275e-67
Unigene30057_All	4.89806	4.68069e-243	2.03137e-244	3.47549	3.1674e-75	6.57631e-76	6.25389	2.45988e-10	1.55831e-10	5.94975	1.16082e-08	1.25595e-08
Unigene30076_All	6.63347	0	0	8.07908	0	0	-0.409073	0.283689	0.709022	0.4137	0.209148	0.667991
Unigene30084_All	5.185	1.28489e-275	4.92495e-277	1.72781	9.39345e-11	9.00458e-11	6.59093	1.56753e-12	8.67338e-13
Unigene30158_All	-2.08228	2.8671e-05	2.97841e-05	-3.47255	4.41034e-08	5.06287e-08	-3.49654	6.74345e-08	5.14378e-08	-5.99569	2.32479e-09	2.39313e-09
Unigene30220_All	5.04575	2.40681e-271	9.41414e-273	1.77221	2.94734e-12	2.58433e-12	4.81332	0.000115812	0.000124375	3.89913	0.00445417	0.00893329
Unigene30239_All	1.57752	1.86246e-05	1.89485e-05	0.223771	0.199784	0.632784	-2.54862	4.26152e-21	1.61268e-21	-4.46282	9.1436e-32	3.91569e-32
Unigene30302_All	4.352	6.42112e-133	5.18068e-134	4.39129	3.45692e-136	4.14991e-137	4.39828	4.34468e-06	3.93555e-06	4.2617	1.19863e-05	1.68127e-05
Unigene3030_All	9.84182	0	0	1.07177	0.07719	0.211451	10.1933	1.04103e-93	1.11365e-94
Unigene3035_All	10.7637	0	0	1.73473	0.00275661	0.00545825	5.32789	8.34724e-11	5.12639e-11	3.79221	0.00025283	0.000415253
Unigene30397_All	7.9843	0	0	0.808733	0.0656379	0.176585	8.78075	2.20074e-43	4.66822e-44
Unigene30575_All	4.20687	1.0254e-63	1.62913e-64	2.97866	7.25345e-22	4.226e-22	3.81332	0.000265099	0.000299982	2.09177	0.0567323	0.146983
Unigene30578_All	7.60466	4.32389e-208	2.23075e-209	5.30443	1.6795e-46	5.33612e-47	4.4654	0.000666982	0.000803248
Unigene30585_All	4.86576	2.53372e-60	4.22524e-61	3.92421	4.91604e-29	2.29965e-29	5.25389	6.66046e-06	6.1583e-06	4.5512	0.000376721	0.000633295
Unigene30626_All	1.74744	0.0130849	0.0214436	1.24169	0.0518953	0.135971	6.15326	0	0	-2.59628	1.1632e-09	1.17211e-09
Unigene30666_All	13.4876	0	0	4.3937	0.000712654	0.00127878	6.88861	7.31898e-15	3.58608e-15	3.67673	0.00832571	0.0176795
Unigene30793_All	7.08043	1.78701e-240	7.86061e-242	4.20105	2.34381e-32	1.00634e-32	3.81332	3.89351e-07	3.17371e-07	2.09177	0.0175796	0.0402674
Unigene30809_All	5.73584	4.92143e-149	3.56752e-150	3.10152	8.3219e-19	5.41855e-19	4.91286	6.49692e-05	6.75273e-05	3.67673	0.00832571	0.0176795
Unigene30881_All	6.5972	5.77456e-155	4.03865e-156	3.74015	8.29118e-20	5.19699e-20	3.59093	0.0130846	0.020541
Unigene30951_All	9.29533	0	0	1.07177	0.0484494	0.125912
Unigene31017_All	-6.12292	9.20974e-10	6.33679e-10	-5.09816	9.08871e-10	9.26276e-10	-4.16396	0.00223238	0.00295393	-3.07815	0.00445851	0.00895434
Unigene31728_All	7.63197	1.88481e-22	7.09066e-23	4.97866	3.56079e-05	5.37191e-05	9.33239	8.28053e-59	1.35333e-59	3.4137	0.0156384	0.0353426
Unigene31756_All	6.35989	1.739e-76	2.33805e-77	3.46409	9.54875e-10	9.74381e-10	4.00596	0.00394391	0.00549094
Unigene32128_All	-2.13233	1.30398e-158	8.92155e-160	-2.71311	5.57282e-208	4.34671e-209	-4.27533	0	0	-4.13083	0	0
Unigene32574_All	-3.84614	3.27326e-94	3.65469e-95	-2.87711	1.24452e-73	2.63393e-74	-4.12319	7.10568e-99	7.23737e-100	-2.54089	8.55109e-64	2.03249e-64
Unigene32938_All	-3.41718	1.68699e-21	6.56657e-22	-5.0954	2.50086e-26	1.26204e-26	-3.91948	1.81324e-51	3.31122e-52	-4.57243	2.27496e-54	6.24232e-55
Unigene3341_All	5.0319	6.5428e-46	1.38712e-46	2.69626	2.74636e-07	3.36354e-07	3.59093	0.0130846	0.020541	3.67673	0.00832571	0.0176795
Unigene33434_All	5.1818	0	0	3.38335	5.3103e-212	4.06318e-213	8.62802	7.54643e-40	1.71608e-40	6.94975	3.54976e-15	2.64537e-15
Unigene33494_All	1.06846	5.67911e-09	4.13097e-09	3.32687	4.28896e-159	4.42597e-160	2.00872	6.31396e-40	1.43326e-40	4.06234	0	0
Unigene33543_All	4.38685	1.74121e-19	7.32006e-20	5.48962	1.26112e-42	4.30951e-43	2.77855	4.69315e-14	2.39463e-14	4.51804	1.02054e-60	2.5354e-61
Unigene33545_All	8.88816	1.84055e-89	2.15013e-90	8.85503	2.89811e-87	5.25176e-88	7.50629	7.465e-41	1.6602e-41	6.7918	4.21931e-26	2.10586e-26
Unigene33559_All	6.40455	4.38747e-40	1.0398e-40	6.63401	3.88928e-46	1.24372e-46	8.34581	4.94728e-34	1.28695e-34	7.39555	1.60137e-19	9.94912e-20
Unigene33598_All	4.24246	4.35477e-226	2.05513e-227	3.26441	1.60485e-95	2.66652e-96	6.56055	2.57884e-12	1.44406e-12	5.5512	5.8112e-07	7.18565e-07
Unigene33685_All	4.05882	2.66523e-132	2.15951e-133	3.14125	3.84246e-58	1.00535e-58	6.52953	4.25066e-12	2.40899e-12	6.4137	3.21497e-11	2.94168e-11
Unigene33749_All	7.39729	0	0	5.43345	3.47987e-169	3.37524e-170	5.07205	6.10924e-17	2.71849e-17	2.2617	0.0103109	0.0223787
Unigene33757_All	4.4414	7.761e-157	5.36701e-158	3.47858	2.78801e-69	6.22685e-70	4.59093	3.33094e-12	1.87674e-12	4.22106	2.10034e-09	2.15445e-09
Unigene33802_All	-2.60405	9.7115e-30	2.93519e-30	-4.25736	6.7439e-44	2.25049e-44	-2.75303	4.24138e-28	1.28339e-28	-3.7827	7.76395e-36	3.0199e-36
Unigene33809_All	5.63308	0	0	1.63881	3.79752e-08	4.33317e-08	7.07205	1.65121e-16	7.48758e-17	5.89913	2.01209e-08	2.21607e-08
Unigene33833_All	4.44959	3.41115e-96	3.73949e-97	3.45028	1.43901e-41	5.03037e-42	5.81332	4.72748e-08	3.55856e-08	4.79221	0.000112136	0.000175903
Unigene33837_All	4.64155	1.18805e-111	1.13203e-112	3.56362	6.09034e-46	1.95636e-46	5.7064	1.39237e-07	1.09149e-07	5.83432	3.97762e-08	4.4756e-08
Unigene33884_All	8.36291	0	0	5.25499	1.39716e-53	3.94169e-54	8.00596	4.21036e-28	1.27372e-28
Unigene33907_All	-3.08228	3.568e-13	1.98933e-13	-3.73559	3.13363e-15	2.36523e-15	-4.16396	9.34253e-17	4.18925e-17	-4.07815	2.51141e-16	1.77623e-16
Unigene3391_All	11.282	0	0				6.7064	2.17164e-13	1.15022e-13	4.09177	0.00238789	0.00455514
Unigene33948_All	-3.14939	3.28349e-20	1.34167e-20	-4.38766	4.01178e-25	2.09542e-25	-1.32588	1.10188e-05	1.04312e-05	-2.77612	1.76186e-12	1.50089e-12
Unigene33958_All				7.22151	8.22756e-18	5.57324e-18	0.590927	0.265342	0.650335	5.93726	1.92802e-29	8.75871e-30
Unigene34133_All	11.9665	0	0	5.87912	4.18477e-15	3.17499e-15	2.00596	0.0832844	0.164398	3.2617	0.00289605	0.00561169
Unigene34176_All	7.18883	2.60302e-289	9.42394e-291	5.30272	2.56401e-82	4.88932e-83	6.62067	9.53927e-13	5.21944e-13	3.89913	0.00445417	0.00893329
Unigene34324_All	-4.20236	2.45838e-16	1.17677e-16	-5.9714	9.15288e-18	6.21173e-18	-2.0593	0.000588542	0.00070223	-5.43555	7.28899e-07	9.08692e-07
Unigene34442_All	7.57056	2.4856e-82	3.12235e-83	5.64162	1.84919e-24	9.85981e-25	-7.12332	4.59041e-17	2.031e-17	0.26627	0.0943914	0.260291
Unigene3450_All	8.58616	2.07459e-75	2.82622e-76	1.65673	0.100277	0.285145	5.25389	6.66046e-06	6.1583e-06
Unigene34548_All	6.40015	1.65047e-78	2.16828e-79	3.79969	1.37327e-12	1.18265e-12	3.59093	0.0130846	0.020541
Unigene34567_All	6.57504	9.11435e-153	6.46834e-154	3.89377	2.10109e-22	1.20245e-22	3.59093	0.0130846	0.020541	3.4137	0.0156384	0.0353426
Unigene34781_All	4.99342	6.99492e-88	8.31332e-89	2.441	4.13176e-10	4.12006e-10	5.4654	1.24868e-06	1.06929e-06
Unigene34817_All	12.4106	1.30094e-292	4.63969e-294	5.46409	1.10249e-06	1.42401e-06	6.59093	1.56753e-12	8.67338e-13
Unigene34944_All	6.78943	0	0	3.69904	1.16915e-36	4.53862e-37	4.59093	0.000370722	0.000428831	4.67673	0.000204975	0.000332714
Unigene3505_All	5.87989	6.45233e-83	8.04936e-84	3.01037	1.7356e-09	1.80059e-09	3.32789	0.0238719	0.0402671
Unigene35161_All	-3.27493	5.05042e-05	5.41457e-05	-5.25016	3.49176e-06	4.72421e-06	-9.2467	2.45566e-56	4.16188e-57	-9.16089	1.52528e-55	4.1064e-56
Unigene35559_All	10.7569	0	0	3.97866	4.94019e-08	5.69401e-08	0.00596489	0.369184	0.997667	1.09177	0.171411	0.52444
Unigene35560_All	9.80323	5.9715e-75	8.18383e-76	10.6625	8.23712e-118	1.13054e-118
Unigene35578_All	12.6315	0	0	0.0717677	0.283742	0.971936	7.98324	9.6084e-28	2.93884e-28	3.4137	0.0156384	0.0353426
Unigene35626_All	7.64692	3.45029e-86	4.17508e-87	5.18029	4.78355e-18	3.21361e-18	4.17589	0.00217731	0.00287302	3.89913	0.00445417	0.00893329
Unigene35905_All	10.9644	5.02341e-139	3.87966e-140				5.4654	9.05493e-12	5.23134e-12
Unigene36184_All	-3.63876	2.36837e-95	2.61764e-96	-3.86192	1.03156e-98	1.66977e-99	-4.32746	8.55535e-111	7.84323e-112	-3.15759	1.99693e-86	3.60702e-87
Unigene36396_All	1.27354	1.01241e-34	2.71239e-35	3.33825	0	0	2.56349	4.15113e-159	2.70136e-160	4.53122	0	0
Unigene36446_All	3.19451	1.16484e-100	1.22725e-101	4.44559	7.09647e-296	3.87723e-297	3.47711	4.98516e-118	4.31738e-119	4.9451	0	0
Unigene36447_All	10.7182	3.74225e-122	3.2745e-123	11.5776	8.05245e-190	6.91616e-191	11.4956	7.27226e-186	4.08517e-187	12.0265	2.46481e-237	1.67242e-238
Unigene36450_All	8.5486	1.25139e-37	3.13207e-38	8.46614	7.94889e-36	3.14094e-36	10.0023	1.38789e-84	1.6327e-85	5.32213	3.7183e-06	4.9517e-06
Unigene36515_All	5.74744	9.58603e-98	1.03551e-98	5.63156	1.08834e-89	1.92289e-90	5.16511	9.70051e-124	8.03455e-125	4.88536	4.78523e-98	7.65917e-99
Unigene36711_All	3.18415	5.22124e-71	7.51334e-72	3.95992	2.61932e-141	3.03109e-142	3.65462	2.27095e-82	2.73636e-83	4.49795	3.2176e-161	3.20278e-162
Unigene36822_All	-5.97753	1.82776e-121	1.60828e-122	-7.95276	7.46109e-108	1.11257e-108	-4.10188	2.16155e-41	4.75823e-42	-5.89054	1.1036e-44	3.57649e-45
Unigene36952_All	-10.4913	7.01068e-112	6.66748e-113	-10.4666	1.46239e-111	2.12612e-112	-9.42524	4.0344e-62	6.27114e-63	-9.33943	3.03913e-61	7.49052e-62
Unigene36957_All	-3.60507	3.01061e-18	1.32774e-18	-4.8027	3.86777e-21	2.31129e-21	-4.0164	1.72381e-28	5.16133e-29	-4.60867	8.43371e-30	3.7972e-30
Unigene37136_All	-10.3224	2.87574e-102	2.9809e-103	-5.22469	1.45797e-151	1.57513e-152	-5.91825	2.11869e-49	4.00921e-50	-3.42355	1.23333e-38	4.49844e-39
Unigene37189_All	-2.39223	2.67868e-109	2.608e-110	-3.64595	1.45629e-162	1.4707e-163	-3.32958	8.41694e-154	5.65686e-155	-4.66344	1.70433e-184	1.48709e-185
Unigene37209_All	6.08043	4.9031e-17	2.27557e-17	7.94065	8.90623e-52	2.58897e-52	6.81967	1.60149e-44	3.31962e-45	7.77335	2.6109e-77	5.20734e-78
Unigene37211_All	7.33116	2.99351e-71	4.29345e-72	6.88741	5.23321e-54	1.46627e-54	5.61055	1.83576e-96	1.91109e-97	6.47344	2.07136e-167	1.99416e-168
Unigene37353_All	2.83061	1.01384e-39	2.42212e-40	3.62196	2.16075e-83	4.07538e-84	2.66893	5.04136e-21	1.91244e-21	4.36123	6.50586e-93	1.09634e-93
Unigene37477_All	8.65867	0	0	4.13103	1.69175e-41	5.92433e-42	6.44891	1.28166e-21	4.75866e-22	5.37717	4.83114e-11	4.46384e-11
Unigene37558_All	4.17039	0	0	3.50649	3.26194e-193	2.75326e-194	4.57075	2.61491e-17	1.1443e-17	4.63609	7.61674e-18	5.05097e-18
Unigene3757_All	7.07307	7.59169e-180	4.57088e-181	4.3197	5.05763e-27	2.50436e-27	4.7064	0.00020675	0.0002303	3.67673	0.00832571	0.0176795
Unigene37608_All	4.33882	5.51997e-201	2.95163e-202	3.43999	1.20577e-92	2.0623e-93	5.36352	4.78249e-11	2.89006e-11	5.79221	3.12037e-14	2.43181e-14
Unigene37623_All	4.082	1.35076e-296	4.76215e-298	3.0973	2.5966e-121	3.46377e-122	6.66418	1.18417e-24	3.98407e-25	6.15786	8.6751e-18	5.76482e-18
Unigene37629_All	4.48405	1.24806e-303	4.27762e-305	3.47732	1.17893e-128	1.48886e-129	4.1103	1.14363e-19	4.56404e-20	3.85731	6.45811e-16	4.64875e-16
Unigene37634_All	4.67733	0	0	3.43634	3.20712e-179	2.93097e-180	4.68779	8.06685e-19	3.3242e-19	4.52918	1.51863e-16	1.06307e-16
Unigene37639_All	4.1327	2.63999e-177	1.61498e-178	3.06423	9.03207e-68	2.05689e-68	5.07205	6.10924e-17	2.71849e-17	3.73563	8.88214e-07	1.11614e-06
Unigene37641_All	-3.05454	1.56749e-18	6.83991e-19	-1.1553	2.52649e-06	3.3727e-06	-4.64509	2.02572e-46	4.04249e-47	-2.7013	1.30308e-30	5.74325e-31
Unigene37648_All	6.89082	0	0	3.91307	7.34526e-47	2.32027e-47	8.64982	2.46113e-40	5.53302e-41	5.09177	1.87928e-05	2.69061e-05
Unigene37649_All	4.36893	2.02241e-290	7.28224e-292	3.19406	1.84728e-103	2.86038e-104	4.61083	8.19488e-18	3.51059e-18	4.4137	3.0512e-15	2.26743e-15
Unigene37688_All	10.0374	4.97944e-85	6.09384e-86	9.66822	2.81226e-69	6.28161e-70	8.733	3.01009e-42	6.52907e-43	7.92744	2.44044e-26	1.21021e-26
Unigene37789_All	4.1671	4.06763e-137	3.1814e-138	2.84436	3.11483e-41	1.09739e-41	5.4654	1.24868e-06	1.06929e-06	5.79221	6.10967e-08	6.96745e-08
Unigene37822_All	4.49358	1.01115e-202	5.36214e-204	3.37599	4.86893e-78	9.79013e-79	5.29137	1.46072e-10	9.10899e-11	4.73563	1.76468e-07	2.0874e-07
Unigene37827_All	-3.01967	3.0781e-52	5.83621e-53	-4.20436	2.17097e-66	5.03435e-67	-2.89077	1.722e-46	3.43176e-47	-2.76748	1.74576e-43	5.7822e-44
Unigene37837_All	4.31171	5.76421e-116	5.30576e-117	3.18724	1.24893e-43	4.1876e-44	3.05036	4.8921e-07	4.02787e-07	2.61533	4.77213e-05	7.15865e-05
Unigene37888_All	6.88924	0	0	4.77221	7.22574e-165	7.18861e-166	3.21542	5.12129e-08	3.86636e-08	1.79221	0.00859441	0.0183021
Unigene37955_All	6.44389	3.10656e-299	1.08406e-300	4.26816	1.71146e-62	4.20042e-63	5.09343	2.06382e-05	2.02051e-05	5.79221	6.10967e-08	6.96745e-08
Unigene37999_All	4.14854	5.9557e-46	1.26148e-46	1.80873	2.2574e-05	3.32275e-05	3.7064	0.00047756	0.000561734	3.89913	0.000137238	0.000217649
Unigene38021_All	6.43932	2.28129e-11	1.41177e-11	4.07177	0.00242263	0.00476106	6.91286	4.53349e-15	2.19935e-15	3.4137	0.0156384	0.0353426
Unigene38049_All	-4.51132	2.47072e-212	1.2472e-213	-4.08922	1.67342e-200	1.35902e-201	-3.21268	1.59778e-91	1.74357e-92	-3.2358	1.12265e-89	1.96008e-90
Unigene38076_All	5.77643	3.04817e-229	1.41508e-230	3.22377	1.20392e-30	5.39985e-31	4.4654	0.000666982	0.000803248	4.4137	0.000694028	0.00121353
Unigene38121_All	6.75021	1.41477e-13	7.72281e-14	6.01663	4.80002e-09	5.13728e-09	5.39966	2.15358e-06	1.88702e-06	5.45634	1.29355e-06	1.64995e-06
Unigene38210_All	4.87202	3.03444e-192	1.697e-193	3.665	4.96479e-72	1.07285e-72	5.39828	2.74257e-11	1.6321e-11	4.79221	9.72265e-08	1.12566e-07
Unigene38214_All	-2.36803	1.3258e-13	7.22869e-14	-4.51319	2.09515e-22	1.19888e-22	-6.45347	9.19352e-22	3.39802e-22	-4.04573	1.68192e-19	1.04587e-19
Unigene3831_All	8.96646	0	0	-1.25016	0.0475306	0.123269	8.06125	1.5235e-56	2.57334e-57	0.0917721	0.27948	0.964114
Unigene38338_All	4.58616	1.20706e-43	2.66841e-44	3.3937	8.3465e-17	5.88544e-17	2.00596	0.0284317	0.0492564	2.4137	0.00599553	0.0123346
Unigene38357_All	6.52274	1.63181e-189	9.27258e-191	4.02078	2.23387e-31	9.82885e-32	3.81332	0.000265099	0.000299982	3.09177	0.00530838	0.0107977
Unigene38485_All	15.1965	0	0	5.07177	1.98012e-05	2.8987e-05	6.56055	3.81646e-23	1.346e-23	4.09177	4.04729e-05	6.02046e-05
Unigene38504_All	9.04841	1.92401e-194	1.06498e-195	2.3937	0.00615645	0.0130852
Unigene38518_All	7.63197	1.27411e-253	5.31074e-255	4.83553	1.14859e-39	4.17485e-40	5.36352	4.78249e-11	2.89006e-11	2.89913	0.00964824	0.0207852
Unigene38538_All	5.8355	1.59158e-291	5.71008e-293	3.3538	8.94614e-42	3.11515e-42	3.91286	0.000147163	0.000160507	3.99866	7.44987e-05	0.000114337
Unigene38542_All	6.2962	1.55804e-271	6.08658e-273	3.98506	1.00117e-49	3.01097e-50	4.4654	0.000666982	0.000803248	4.09177	0.00238789	0.00455514
Unigene38551_All	-4.72559	1.09849e-19	4.58464e-20	-2.03786	3.49613e-10	3.4706e-10	-2.42699	1.36161e-08	9.79323e-09	-1.75622	3.29466e-06	4.36359e-06
Unigene38553_All	8.49821	0	0	3.90827	1.15548e-22	6.55111e-23	4.64982	4.23764e-07	3.46846e-07	2.4137	0.0315965	0.0768135
Unigene38558_All	8.0359	0	0	2.58118	3.77221e-42	1.30249e-42	3.17589	0.00494162	0.00701553	4.48409	1.94816e-06	2.52658e-06
Unigene38579_All	-2.68996	0.000207836	0.000242893	-2.25016	0.000550962	0.00097079	-4.16396	4.00879e-09	2.76485e-09	-5.07815	1.06683e-09	1.07269e-09
Unigene38674_All	6.44686	2.49924e-21	9.78997e-22	5.89882	2.74498e-15	2.06628e-15	4.20052	2.09791e-05	2.05533e-05	5.31905	1.1722e-10	1.10904e-10
Unigene38753_All	7.98834	5.94612e-262	2.40553e-263	4.05362	1.23507e-18	8.0952e-19	4.7064	0.00020675	0.0002303	4.09177	0.00238789	0.00455514
Unigene38782_All	6.03569	1.19198e-31	3.43812e-32	7.66422	1.50965e-86	2.75622e-87				4.5512	0.000376721	0.000633295
Unigene38827_All	10.632	1.02789e-116	9.40255e-118	9.30539	6.92097e-57	1.84718e-57
Unigene38830_All	6.26135	9.94729e-248	4.24381e-249	1.819	4.60021e-06	6.29773e-06	4.25389	1.39958e-05	1.34304e-05
Unigene38887_All	4.50138	8.0829e-130	6.6589e-131	3.52108	4.77912e-57	1.27307e-57	4.91286	6.49692e-05	6.75273e-05	4.67673	0.000204975	0.000332714
Unigene3891_All	6.67504	2.73695e-146	2.01712e-147	4.51365	1.16774e-32	4.97391e-33	8.52882	0	0	3.15786	1.70478e-08	1.86632e-08
Unigene38925_All	6.50988	0	0	4.0953	1.76292e-68	3.97734e-69	5.00596	7.60115e-09	5.35942e-09	4.2617	1.19863e-05	1.68127e-05
Unigene38955_All	-1.82747	0.0186796	0.0317992	-0.580309	0.135057	0.399411	-4.94823	1.45441e-08	1.04841e-08	-2.27746	2.56907e-05	3.7341e-05
Unigene39439_All	6.64195	3.95428e-69	5.84085e-70	3.80873	6.37344e-10	6.43037e-10	3.00596	0.00878529	0.0132193	0.0917721	0.27948	0.964114
Unigene3944_All	3.69072	2.25206e-102	2.32999e-103	2.61537	3.0862e-36	1.20887e-36	4.78605	1.2e-259	4.8567e-261	1.39315	3.39961e-08	3.80587e-08
Unigene39462_All	6.22601	2.10603e-190	1.18984e-191	3.96106	3.44008e-36	1.34919e-36	4.59093	0.000370722	0.000428831	4.2617	0.00128402	0.0023421
Unigene39475_All	-7.52285	9.47386e-22	3.65128e-22	-6.49809	4.75316e-23	2.65824e-23	-6.38635	3.46361e-11	2.07457e-11	-6.30055	4.11059e-11	3.78366e-11
Unigene39589_All	12.4371	0	0				6.50836	5.94787e-12	3.39803e-12	3.67673	0.00832571	0.0176795
Unigene3964_All	-1.62158	1.88056e-24	6.62906e-25	-2.72423	1.54683e-45	5.00256e-46	-1.92596	1.51569e-40	3.39071e-41	-4.83988	4.87563e-89	8.5695e-90
Unigene3992_All	-1.29492	8.32917e-31	2.45188e-31	-4.33571	1.97245e-115	2.76488e-116	-0.968537	9.73607e-14	5.05521e-14	-3.68255	6.52989e-69	1.44501e-69
Unigene4014_All	4.34749	0	0	3.27827	0	0	3.95786	0	0	2.22678	1.13846e-101	1.75793e-102
Unigene40276_All	1.53949	1.0661e-07	8.60868e-08	4.01543	2.12735e-100	3.38346e-101	0.574646	0.0315723	0.0552981	4.58526	3.23599e-199	2.61564e-200
Unigene40327_All	-3.04327	3.02396e-87	3.61667e-88	-8.23602	1.10735e-104	1.70006e-105	-3.05447	1.82725e-80	2.25053e-81	-4.87434	1.12179e-105	1.67153e-106
Unigene40613_All	5.93005	0	0	2.93804	0	0	3.71872	1.69688e-186	9.48369e-188	3.34237	5.17038e-129	6.39013e-130
Unigene4070_All	-4.9315	7.5671e-206	3.94728e-207	-3.99573	1.19078e-185	1.04851e-186	-3.77647	2.381e-109	2.20881e-110	-3.89678	1.17232e-108	1.70118e-109
Unigene41099_All	3.99792	7.86075e-55	1.42629e-55	4.07458	4.27585e-58	1.11989e-58	4.252	1.19613e-70	1.655e-71	3.92798	6.80717e-53	1.91186e-53
Unigene41100_All	3.01948	2.02075e-52	3.82019e-53	3.6846	1.94286e-96	3.1997e-97	4.381	2.07232e-177	1.21319e-178	3.57144	2.33684e-87	4.18158e-88
Unigene41457_All	-2.8811	3.68459e-130	3.02823e-131	-2.30745	1.76601e-101	2.78402e-102	-4.13073	1.02772e-228	4.71347e-230	-2.33181	9.32117e-133	1.11875e-133
Unigene41486_All	-1.21516	1.17431e-14	6.07089e-15	-2.20716	3.33742e-32	1.43908e-32	-5.44306	6.89804e-55	1.19399e-55	-2.30862	2.64407e-29	1.20511e-29
Unigene41490_All	7.03444	1.93143e-133	1.55326e-134	3.08361	4.79155e-08	5.51558e-08	6.3607	5.51643e-11	3.34693e-11	4.22599	0.00147265	0.00270937
Unigene41503_All	5.49669	0	0	2.9987	3.69194e-106	5.58589e-107	1.22169	3.82012e-05	3.85955e-05	0.661138	0.0199921	0.0463948
Unigene41633_All	4.72933	8.63075e-220	4.21985e-221	3.68886	2.13142e-93	3.61739e-94	6.73389	1.33208e-13	6.97265e-14	6.3397	9.19885e-11	8.64114e-11
Unigene41662_All	7.9208	0	0	3.16431	2.4304e-15	1.82459e-15	5.09343	3.4664e-17	1.52513e-17	2.79221	0.00110637	0.00199422
Unigene41683_All	4.30727	1.19982e-208	6.17435e-210	3.3549	3.6556e-91	6.34805e-92	7.07205	1.65121e-16	7.48758e-17	6.73563	1.89762e-13	1.53766e-13
Unigene41691_All	4.07498	2.28188e-291	8.19411e-293	3.08043	6.43914e-118	8.82971e-119	5.51376	8.98436e-23	3.20695e-23	5.37717	1.99647e-20	1.20173e-20
Unigene41708_All	4.1107	6.58256e-131	5.38198e-132	3.28555	3.32858e-63	8.0781e-64	6.21542	4.12039e-10	2.65104e-10	5.17923	1.04312e-05	1.4542e-05
Unigene41765_All	-5.42561	2.90439e-185	1.68554e-186	-4.29427	1.2733e-170	1.22505e-171	-2.88775	1.71933e-46	3.42616e-47	-3.06573	5.34874e-48	1.63101e-48
Unigene41769_All	5.98266	0	0	4.33543	1.62679e-104	2.50087e-105	3.7064	1.24958e-06	1.07028e-06	3.89913	1.4507e-07	1.70251e-07
Unigene41820_All	4.13447	8.01852e-09	5.90227e-09	4.49803	2.04843e-11	1.88489e-11	3.17589	0.00012715	0.000137362	5.2816	3.56514e-19	2.24389e-19
Unigene41841_All	-4.94798	3.6338e-66	5.58198e-67	-6.50818	2.77926e-66	6.45524e-67	-3.36816	1.60004e-37	3.82903e-38	-3.53028	5.01853e-38	1.85585e-38
Unigene41863_All	-2.55854	8.88736e-84	1.09912e-84	-4.56353	2.51441e-131	3.12103e-132	-2.09234	1.50951e-56	2.54946e-57	-3.64808	1.45863e-96	2.37316e-97
Unigene41879_All	2.09763	9.37197e-05	0.000104034	5.60871	1.08142e-79	2.13122e-80	4.32789	7.79222e-06	7.26231e-06	7.88619	7.8225e-50	2.31191e-50
Unigene41885_All	4.71507	3.76218e-153	2.65952e-154	3.77221	5.03285e-71	1.10073e-71	6.56055	2.57884e-12	1.44406e-12	5.3397	3.25524e-06	4.30941e-06
Unigene41893_All	-1.64487	8.79039e-05	9.72476e-05	-2.15062	2.50524e-06	3.34315e-06	-4.57191	9.28962e-92	1.01186e-92	-2.32564	4.72341e-51	1.36717e-51
Unigene41894_All	4.48884	5.48002e-295	1.94097e-296	3.3792	7.97913e-114	1.13705e-114	6.86395	1.18294e-14	5.85643e-15	6.3397	9.19885e-11	8.64114e-11
Unigene41963_All	5.68235	0	0	3.59901	1.98405e-79	3.91951e-80	4.4654	0.000666982	0.000803248	3.89913	0.00445417	0.00893329
Unigene41973_All	5.46973	2.83228e-195	1.56079e-196	3.57873	2.62828e-44	8.70579e-45	5.59093	4.14967e-07	3.39234e-07	5.17923	1.04312e-05	1.4542e-05
Unigene42030_All	-6.69176	7.38043e-122	6.47363e-123	-8.98893	8.62096e-99	1.39386e-99	-4.49122	3.00766e-61	4.73778e-62	-6.40541	1.7181e-62	4.15914e-63
Unigene42059_All	-1.58527	2.14025e-08	1.62967e-08	-2.76695	1.69406e-15	1.26372e-15	-2.48589	7.87625e-26	2.5523e-26	-4.23016	4.29468e-39	1.55204e-39
Unigene4226_All	3.80429	1.35906e-181	8.10277e-183	3.9808	1.36883e-209	1.05864e-210	4.31066	2.23921e-260	9.03259e-262	4.03083	3.88332e-201	3.11368e-202
Unigene42376_All	7.35534	3.14538e-214	1.57285e-215	5.98266	2.65658e-88	4.76482e-89	3.06486	1.04207e-05	9.84017e-06	1.67673	0.0256324	0.0609566
Unigene42502_All	10.1993	9.86278e-93	1.11653e-93	9.99063	2.05545e-82	3.91573e-83	-1.53246	7.53077e-06	7.00574e-06	-6.83897	4.39997e-15	3.29315e-15
Unigene42506_All	-0.167529	0.283794	0.724593	2.51637	6.88297e-17	4.83954e-17	0.619835	0.0875933	0.174625	4.34228	1.04645e-70	2.25776e-71
Unigene42509_All	-4.81393	7.34715e-42	1.68103e-42	-3.47935	7.07841e-35	2.86129e-35	-6.23299	5.98131e-38	1.41722e-38	-5.13338	7.6983e-37	2.92426e-37
Unigene4250_All	6.59144	1.55108e-242	6.74674e-244	6.00306	2.74548e-163	2.75795e-164	6.34744	5.13095e-202	2.64792e-203	5.25349	6.89814e-93	1.16289e-93
Unigene42513_All	6.54019	3.83654e-255	1.58848e-256	3.57427	1.75617e-28	8.34207e-29	4.4654	0.000666982	0.000803248	3.89913	0.00445417	0.00893329
Unigene42532_All	7.00236	6.33069e-286	2.32404e-287	3.8373	7.00561e-30	3.20149e-30	4.59093	0.000370722	0.000428831	4.09177	0.00238789	0.00455514
Unigene42652_All	6.26294	5.00016e-107	4.97533e-108	3.67663	2.29448e-16	1.65017e-16
Unigene42729_All	6.19704	2.47316e-119	2.21499e-120	4.15923	1.31197e-27	6.39451e-28	4.00596	0.00394391	0.00549094
Unigene42751_All	6.31535	3.06356e-220	1.49436e-221	3.92975	2.45804e-38	9.18255e-39	3.91286	0.000147163	0.000160507	3.4137	0.0015779	0.00291952
Unigene42754_All	7.20486	0	0	4.97384	5.27344e-72	1.13988e-72	3.4654	1.27481e-05	1.21719e-05	0.676735	0.191853	0.603586
Unigene42759_All	-8.73547	4.34603e-43	9.7085e-44	-8.71071	4.8662e-43	1.65005e-43	-7.48685	5.23278e-21	1.98646e-21	-5.40104	5.27634e-22	3.004e-22
Unigene42874_All	5.7585	2.29353e-126	1.94123e-127	2.89959	2.63059e-13	2.18162e-13	3.59093	0.0130846	0.020541
Unigene42906_All	4.70363	1.86045e-53	3.45417e-54	3.09167	2.13977e-14	1.68098e-14	3.32789	0.0238719	0.0402671	4.2617	0.00128402	0.0023421
Unigene42966_All	5.19268	1.78916e-168	1.1495e-169	3.42226	1.52433e-40	5.44515e-41	5.25389	6.66046e-06	6.1583e-06	4.67673	0.000204975	0.000332714
Unigene43431_All	5.65522	4.24921e-13	2.37649e-13	5.47367	8.67102e-12	7.80347e-12	5.32933	8.16225e-11	5.01004e-11	6.71514	6.3065e-25	3.26626e-25
Unigene43436_All	7.88935	8.19568e-198	4.45609e-199	5.18029	1.98751e-34	8.11924e-35	3.4654	0.00154287	0.00197991	2.09177	0.0567323	0.146983
Unigene4345_All	4.66566	3.56243e-217	1.7581e-218	5.03162	3.84801e-284	2.19039e-285	4.67409	9.97728e-291	3.53038e-292	3.66541	2.49788e-123	3.23574e-124
Unigene43555_All	7.82836	4.25706e-25	1.47098e-25	5.07177	1.98012e-05	2.8987e-05
Unigene43569_All	6.27582	3.57913e-90	4.1513e-91	3.72712	1.77835e-14	1.39159e-14	3.59093	0.0130846	0.020541
Unigene43589_All	8.40895	3.69286e-68	5.52839e-69	1.07177	0.172568	0.532107	6.4654	1.1603e-11	6.74458e-12
Unigene44353_All	-1.11603	0.00490014	0.00726956	-0.744625	0.0235502	0.0571728	-5.04691	8.46733e-33	2.26563e-33	-4.77066	1.40671e-31	6.05214e-32
Unigene4443_All	5.84692	1.84088e-277	7.0169e-279	5.23463	5.4161e-179	4.95979e-180	5.01238	1.0597e-301	3.57169e-303	4.40985	1.01137e-184	8.81803e-186
Unigene44537_All	4.19965	2.49721e-218	1.22709e-219	3.24455	9.60793e-94	1.62292e-94	4.22836	1.62969e-13	8.57235e-14	3.96624	4.73493e-11	4.37248e-11
Unigene44638_All	3.07721	8.27968e-75	1.13661e-75	3.62814	4.37247e-124	5.70571e-125	6.07077	6.7387e-117	5.89714e-118	6.73221	3.92432e-175	3.62613e-176
Unigene44729_All	-3.3063	6.13345e-247	2.62674e-248	-4.63263	1.70214e-303	9.06835e-305	-3.62418	4.48321e-287	1.61496e-288	-3.59667	1.91286e-277	1.09807e-278
Unigene44867_All	2.98002	3.33547e-29	1.02191e-29	4.32256	7.52874e-94	1.27047e-94	2.06728	2.97884e-16	1.3661e-16	3.87238	6.51472e-96	1.06768e-96
Unigene45113_All	-3.18849	6.59945e-34	1.80122e-34	-4.05003	3.78027e-40	1.36026e-40	-5.98175	1.01332e-60	1.60881e-61	-4.19551	3.12658e-54	8.6075e-55
Unigene45208_All	3.99818	0	0	3.52859	0	0	4.20269	0	0	3.61872	0	0
Unigene4522_All	0.638681	6.40765e-11	4.07885e-11	2.46661	7.4286e-265	4.53924e-266	2.45309	1.11258e-102	1.09228e-103	5.14153	0	0
Unigene45317_All	6.35397	0	0	3.92511	5.32022e-264	3.26626e-265	4.9288	2.55984e-22	9.27358e-23	4.65656	4.18787e-18	2.75079e-18
Unigene45450_All	4.15874	0	0	3.19788	3.05048e-165	3.02537e-166	4.43892	2.97732e-25	9.82199e-26	3.91959	1.05971e-16	7.36638e-17
Unigene45463_All	-3.02466	1.06651e-38	2.60149e-39	-5.43285	2.35262e-53	6.65857e-54	-4.12332	3.30604e-53	5.87373e-54	-5.84487	2.89216e-57	7.57618e-58
Unigene45495_All	4.22744	5.78042e-152	4.12119e-153	3.29552	3.00961e-67	6.90097e-68	5.09343	2.43971e-09	1.65751e-09	4.67673	3.21332e-07	3.87978e-07
Unigene45500_All	4.17793	1.23957e-191	6.95252e-193	2.85418	3.32899e-57	8.84312e-58	5.78732	2.23575e-14	1.12151e-14	5.2617	2.72576e-10	2.63921e-10
Unigene45501_All	4.03627	7.03916e-201	3.76742e-202	2.95731	1.32718e-74	2.77415e-75	6.7064	2.17164e-13	1.15022e-13	6.2617	2.6493e-10	2.56357e-10
Unigene45518_All	-4.43104	1.00726e-102	1.0385e-103	-4.62867	5.85017e-104	9.02725e-105	-3.73312	1.90819e-46	3.80572e-47	-4.92742	5.62105e-52	1.60154e-52
Unigene45530_All	4.02989	1.27137e-179	7.67973e-181	3.13501	5.56576e-80	1.09264e-80	3.35646	7.98562e-11	4.89908e-11	2.85731	3.494e-07	4.23402e-07
Unigene45552_All	4.047	5.24783e-131	4.28639e-132	3.09996	6.94579e-56	1.88772e-56	5.09343	2.43971e-09	1.65751e-09	4.67673	3.21332e-07	3.87978e-07
Unigene455_All	5.57439	3.16704e-145	2.34704e-146	6.23212	1.50532e-225	1.07861e-226	1.94976	2.31509e-32	6.27502e-33	3.45045	5.4277e-160	5.45435e-161
Unigene45608_All	3.89264	9.29554e-256	3.84263e-257	4.07177	2.85505e-295	1.56165e-296	4.73389	1.83995e-13	9.70645e-14	4.30123	6.27891e-10	6.22105e-10
Unigene45665_All	4.45639	2.41776e-249	1.02477e-250	3.68194	7.4643e-130	9.34662e-131	4.11449	4.41235e-16	2.0407e-16	3.58363	1.30004e-10	1.23323e-10
Unigene45738_All	5.41317	0	0	5.87278	0	0	3.17589	0.00494162	0.00701553	4.73563	1.76468e-07	2.0874e-07
Unigene45742_All	4.8133	1.78816e-89	2.08864e-90	3.58634	2.68738e-33	1.12795e-33	5.39828	2.17669e-06	1.90909e-06	5.4137	1.82606e-06	2.36191e-06
Unigene45776_All	4.869	3.07249e-185	1.7841e-186	2.2302	5.90581e-17	4.13947e-17	5.39828	2.74257e-11	1.6321e-11	4.3397	6.53497e-06	8.91697e-06
Unigene45850_All	5.29493	2.09942e-199	1.13324e-200	3.75699	1.45466e-59	3.72e-60	6.25389	2.45988e-10	1.55831e-10	4.99866	3.39273e-05	5.00371e-05
Unigene45854_All	6.1095	0	0	3.9946	3.17883e-79	6.30404e-80	6.56055	2.57884e-12	1.44406e-12	5.89913	2.01209e-08	2.21607e-08
Unigene45890_All	5.67798	3.78905e-214	1.89596e-215	4.35717	3.85612e-80	7.56058e-81	5.25389	2.55624e-10	1.62141e-10	5.17923	8.71552e-10	8.71401e-10
Unigene45898_All	5.1804	5.60367e-167	3.63598e-168	2.82666	3.08457e-23	1.71496e-23	5.59093	4.14967e-07	3.39234e-07	4.79221	0.000112136	0.000175903
Unigene4591_All	2.56967	6.33404e-51	1.22644e-51	3.64869	1.6385e-145	1.84409e-146	4.12428	3.61588e-74	4.78928e-75	4.91388	1.54498e-133	1.84429e-134
Unigene45932_All	8.44361	4.34899e-274	1.67833e-275	5.19071	1.1155e-34	4.5287e-35	5.7064	1.39237e-07	1.09149e-07
Unigene45940_All	6.99049	3.45741e-32	9.8379e-33	9.36519	2.84341e-126	3.64774e-127
Unigene45942_All	3.07852	4.68103e-89	5.49366e-90	4.22579	1.76458e-245	1.16258e-246
Unigene45949_All	-4.74307	6.23422e-20	2.57662e-20	-6.30327	1.79282e-20	1.09546e-20	-5.0815	2.10098e-48	4.04378e-49	-5.99569	6.85365e-48	2.09391e-48
Unigene46086_All	6.80273	0	0	1.65673	1.32857e-05	1.90853e-05	7.29137	1.023e-18	4.23277e-19	3.4137	0.0156384	0.0353426
Unigene46087_All	1.21693	0.00738108	0.0113836	4.2079	5.64113e-48	1.75035e-48	1.39299	0.00137304	0.00174508	0.78365	0.0467612	0.118371
Unigene4617_All	4.76273	4.52151e-280	1.70129e-281	5.78139	0	0	3.46159	8.24201e-297	2.83608e-298	3.86887	0	0
Unigene46289_All	6.68725	0	0	4.96051	3.72127e-113	5.33434e-114	6.67839	3.55047e-13	1.90079e-13
Unigene4629_All	-5.76368	1.80908e-38	4.43619e-39	-5.27308	4.73899e-38	1.78207e-38	-8.9516	7.00007e-48	1.35848e-48	-8.86579	3.26398e-47	1.00737e-47
Unigene46332_All	11.8394	0	0	6.13786	1.09011e-17	7.42068e-18	6.73389	1.33208e-13	6.97265e-14
Unigene46345_All	6.59279	0	0	2.99233	1.3734e-19	8.68303e-20	3.7064	0.00047756	0.000561734	3.79221	0.00025283	0.000415253
Unigene46455_All	9.93575	1.67329e-80	2.14491e-81	10.2342	7.10822e-94	1.19907e-94
Unigene46468_All	4.1059	3.19344e-12	1.87871e-12	2.65673	0.000247564	0.000414936	3.25389	2.90414e-08	2.14559e-08	2.5512	8.27393e-05	0.000127743
Unigene46644_All	2.51831	1.47001e-18	6.40781e-19	2.28476	1.62872e-14	1.27225e-14	4.74164	1.46321e-170	8.91003e-172	1.86938	4.49044e-11	4.14059e-11
Unigene46781_All	8.52003	3.46035e-215	1.723e-216	4.36945	7.29187e-15	5.60041e-15	4.59093	0.000370722	0.000428831
Unigene4706_All	2.39711	1.56984e-109	1.52508e-110	4.55504	0	0	0.443244	5.0873e-06	4.64129e-06	3.58346	0	0
Unigene47340_All	7.26617	5.69834e-35	1.51763e-35	5.59533	1.06529e-12	9.1183e-13
Unigene47367_All	-4.21603	1.01953e-21	3.93351e-22	-4.51319	2.09515e-22	1.19888e-22	-7.0815	7.59621e-32	2.08127e-32	-4.42766	1.36415e-30	6.01477e-31
Unigene47448_All	12.2656	0	0	1.07177	0.172568	0.532107	5.32789	8.34724e-11	5.12639e-11	3.09177	0.00530838	0.0107977
Unigene47567_All	12.8146	0	0				9.62802	4.28988e-69	6.05733e-70	3.89913	0.00445417	0.00893329
Unigene47642_All	10.0955	4.163e-174	2.59976e-175	4.82666	5.95965e-08	6.91261e-08
Unigene47705_All	7.30203	1.2293e-138	9.52219e-140	3.02596	5.89493e-07	7.42498e-07	3.32789	0.0238719	0.0402671
Unigene47986_All	-2.85373	7.00108e-15	3.58081e-15	-1.11536	2.36075e-05	3.4861e-05	-3.25157	2.24941e-30	6.41092e-31	-4.17768	2.79507e-35	1.10091e-35
Unigene48555_All	3.8466	6.78966e-139	5.24932e-140	3.2679	4.42287e-82	8.45311e-83	6.38747	1.66247e-131	1.3027e-132	7.02131	7.77539e-192	6.54886e-193
Unigene4864_All	2.95485	1.51896e-173	9.53049e-175	3.6886	0	0	3.27776	2.08319e-191	1.13839e-192	4.15225	0	0
Unigene48856_All	3.03796	1.32049e-103	1.34999e-104	3.7391	2.03068e-197	1.6797e-198	4.05962	8.1748e-163	5.19484e-164	3.973	2.76674e-147	3.0167e-148
Unigene49090_All	5.81959	1.00609e-118	9.06493e-120	6.83995	1.43287e-230	1.0019e-231	3.37706	1.30702e-144	9.32639e-146	3.47213	1.50193e-153	1.57558e-154
Unigene4912_All	-7.19738	4.20527e-76	5.67935e-77	-9.34254	6.28081e-61	1.57436e-61	-7.90923	1.67333e-98	1.70968e-99	-6.81967	7.10781e-104	1.07694e-104
Unigene49276_All	4.48637	0	0	3.54782	1.15036e-224	8.28063e-226	6.87633	4.92343e-28	1.49266e-28	6.2816	3.53393e-19	2.22394e-19
Unigene49289_All	-5.50472	0	0	-6.43186	0	0	-1.69898	2.8833e-168	1.78044e-169	-2.28142	1.84005e-240	1.22742e-241
Unigene49353_All	-1.60143	3.27726e-31	9.56269e-32	-3.96898	1.99075e-81	3.83678e-82	-1.83318	1.84128e-37	4.4147e-38	-4.12324	1.0937e-81	2.07442e-82
Unigene49362_All	5.40382	0	0	6.23835	0	0	4.21542	2.01754e-09	1.36276e-09	5.80602	4.80392e-27	2.33395e-27
Unigene49401_All	4.32221	0	0	3.6449	4.08838e-245	2.6995e-246	5.74743	1.4373e-26	4.5533e-27	5.4137	6.34753e-21	3.74909e-21
Unigene49411_All	4.61989	0	0	3.50943	4.69525e-181	4.2426e-182	5.17589	1.62181e-26	5.14816e-27	4.03037	1.41457e-11	1.26765e-11
Unigene49426_All	4.48044	1.38297e-273	5.3574e-275	3.64812	1.28067e-135	1.54373e-136	7.00596	6.77951e-16	3.15964e-16	6.97442	2.17538e-15	1.60445e-15
Unigene49482_All	-2.7067	1.56629e-90	1.80772e-91	-3.71435	5.62058e-119	7.63082e-120	-3.27489	1.42167e-100	1.42294e-101	-4.85205	5.22651e-124	6.72065e-125
Unigene49500_All	4.14703	6.54715e-276	2.50736e-277	3.10311	1.16395e-107	1.73899e-108	6.57582	2.31684e-23	8.11855e-24	5.87313	5.92465e-15	4.46377e-15
Unigene49512_All	4.18534	2.81124e-227	1.32118e-228	3.21979	2.17288e-96	3.58257e-97	6.11449	1.33083e-17	5.75028e-18	5.61533	8.97256e-13	7.5304e-13
Unigene49516_All	3.82941	1.27205e-15	6.2823e-16	5.7358	1.46353e-62	3.58922e-63	3.30901	1.97373e-13	1.04301e-13	4.48347	1.11336e-33	4.54368e-34
Unigene49524_All	4.33498	2.21555e-187	1.27201e-188	3.45928	3.05518e-88	5.48352e-89	6.00596	1.83966e-16	8.35882e-17	5.13617	1.5623e-09	1.58818e-09
Unigene4954_All	2.88443	0	0	3.38797	0	0	3.86244	0	0	4.12454	0	0
Unigene49577_All	4.26035	3.19402e-164	2.11268e-165	3.01193	6.36492e-54	1.78637e-54	6.4654	1.1603e-11	6.74458e-12	5.4137	1.82606e-06	2.36191e-06
Unigene49579_All	-1.80099	6.77909e-08	5.38702e-08	-2.92823	5.2385e-13	4.41112e-13	-4.26705	6.49736e-139	4.82612e-140	-2.06577	1.08651e-68	2.41118e-69
Unigene49586_All	4.15339	4.42874e-184	2.59335e-185	3.16096	6.18192e-76	1.27537e-76	6.05036	6.40949e-17	2.85468e-17	4.89913	2.95692e-08	3.29576e-08
Unigene49615_All	4.00341	1.74729e-139	1.3446e-140	3.07177	6.15998e-60	1.56743e-60	5.25389	2.55624e-10	1.62141e-10	4.61533	5.84344e-07	7.22805e-07
Unigene49654_All	4.66381	1.76578e-158	1.20897e-159	3.63074	1.51306e-67	3.45414e-68	3.66893	6.01135e-09	4.20477e-09	3.50681	6.4656e-08	7.38831e-08
Unigene49657_All	4.24901	8.60609e-171	5.47435e-172	3.26065	8.84166e-72	1.91644e-72	5.91286	1.62309e-08	1.17466e-08	5.79221	6.10967e-08	6.96745e-08
Unigene49702_All	3.18451	4.83792e-158	3.32661e-159	4.44193	0	0	4.17589	0.00217731	0.00287302	9.58763	7.02139e-66	1.61939e-66
Unigene49816_All	-3.70788	3.0066e-59	5.09837e-60	-2.85715	2.49629e-47	7.81963e-48	-4.26705	7.00103e-64	1.06333e-64	-2.69582	2.37605e-43	7.88882e-44
Unigene49836_All	1.973	0.00186059	0.00253409	4.3937	4.29553e-24	2.31965e-24	1.52054	0.00705746	0.010361	1.28442	0.0176792	0.0405134
Unigene49889_All	-7.31932	3.06115e-37	7.73326e-38	-6.29455	4.54437e-39	1.67106e-39	-6.45347	9.19352e-22	3.39802e-22	-4.36766	2.93922e-20	1.77944e-20
Unigene49930_All	6.4333	0	0	3.289	5.96823e-36	2.35178e-36	5.25389	6.66046e-06	6.1583e-06	4.99866	3.39273e-05	5.00371e-05
Unigene49960_All	6.05999	1.78139e-293	6.33861e-295	3.81819	2.04864e-54	5.69861e-55	3.81332	0.00716899	0.0105757	4.09177	0.00238789	0.00455514
Unigene49980_All	6.10426	0	0	3.42612	1.37856e-44	4.53846e-45	6.00596	5.62356e-09	3.92312e-09	3.67673	0.00832571	0.0176795
Unigene50060_All	-2.8821	1.11527e-11	6.77677e-12	-2.68124	4.91473e-11	4.62835e-11	-3.90184	6.80381e-21	2.59246e-21	-4.254	1.66613e-21	9.64725e-22
Unigene50257_All	-5.86589	1.25089e-112	1.18311e-113	-6.25616	3.58376e-111	5.22583e-112	-6.42588	2.75884e-61	4.34445e-62	-3.83757	1.82774e-52	5.16621e-53
Unigene5026_All	11.4837	3.51199e-182	2.08295e-183	12.1112	1.8402e-249	1.19762e-250	11.5085	4.06767e-187	2.26655e-188	11.3084	4.773e-164	4.66945e-165
Unigene50310_All	9.7681	1.53438e-73	2.13822e-74	7.72998	9.97224e-24	5.44946e-24	-7.26082	1.83541e-18	7.67404e-19	0.0148101	0.277897	0.949871
Unigene50330_All	6.42551	2.03325e-99	2.16246e-100	4.20927	5.61816e-21	3.37707e-21
Unigene50435_All	5.95045	3.19874e-101	3.35442e-102	3.87912	3.82372e-22	2.20697e-22	3.81332	0.00716899	0.0105757	3.67673	0.00832571	0.0176795
Unigene50538_All	5.99602	8.32007e-134	6.67334e-135	3.441	1.82512e-19	1.15938e-19				3.67673	0.00832571	0.0176795
Unigene50580_All	6.84862	1.32088e-233	5.98088e-235	4.30272	3.46471e-39	1.27098e-39	4.59093	0.000370722	0.000428831	4.4137	0.000694028	0.00121353
Unigene50710_All	6.1104	1.44831e-128	1.2031e-129	3.44681	1.42348e-17	9.73575e-18	3.81332	0.00716899	0.0105757	3.67673	0.00832571	0.0176795
Unigene50747_All	6.77038	1.34442e-148	9.76103e-150	4.18724	2.02067e-24	1.07891e-24	4.17589	0.00217731	0.00287302	3.67673	0.00832571	0.0176795
Unigene5074_All	2.82595	7.60047e-245	3.27118e-246	4.21305	0	0	2.29528	2.57528e-110	2.36741e-111	3.82363	0	0
Unigene5095_All	3.42912	1.36055e-78	1.78518e-79	4.6917	1.16584e-223	8.42566e-225	2.17393	2.28611e-42	4.94758e-43	3.82891	9.42478e-221	6.88414e-222
Unigene5103_All	2.99198	1.69097e-92	1.92148e-93	2.15705	9.35145e-37	3.62175e-37	4.49107	3.48719e-163	2.21308e-164	2.18631	2.25676e-18	1.46506e-18
Unigene51313_All	5.40846	3.38806e-177	2.07482e-178	3.33647	6.03553e-34	2.49593e-34	4.59093	0.000370722	0.000428831	4.4137	0.000694028	0.00121353
Unigene51314_All	-9.14775	3.99026e-54	7.32624e-55	-6.53803	1.48046e-67	3.37942e-68	-9.49786	1.24155e-64	1.86713e-65	-6.82709	1.15793e-81	2.19698e-82
Unigene51413_All	6.67927	4.65646e-117	4.25033e-118	4.25763	9.32122e-22	5.45184e-22	4.17589	0.00217731	0.00287302
Unigene5144_All	3.48236	2.72629e-146	2.00882e-147	3.87525	1.66314e-205	1.31401e-206	4.81335	7.56424e-130	6.01745e-131	5.32571	4.94101e-184	4.32938e-185
Unigene51470_All	12.7246	0	0				6.4654	1.1603e-11	6.74458e-12
Unigene5160_All	-2.17966	2.08595e-55	3.74869e-56	-4.56965	2.1394e-104	3.29155e-105	-0.35879	0.00484979	0.00686805	-3.42166	5.92654e-50	1.74798e-50
Unigene51932_All	2.56533	7.77833e-98	8.39602e-99	3.17298	3.09752e-182	2.77912e-183	4.60242	0	0	4.04434	4.30942e-219	3.1701e-220
Unigene52063_All	-2.91194	6.35052e-136	5.01157e-137	-4.00342	2.45062e-174	2.30373e-175	-1.46692	9.8298e-24	3.40192e-24	-1.60336	2.68622e-26	1.33349e-26
Unigene52213_All	-4.59018	1.11534e-143	8.34401e-145	-3.774	3.97429e-128	5.03711e-129	-2.99019	3.68202e-63	5.64362e-64	-3.50478	1.55833e-70	3.36992e-71
Unigene52408_All	3.38484	3.49332e-31	1.01988e-31	3.53928	1.23766e-35	4.91473e-36	4.25009	1.12037e-58	1.83448e-59	2.6757	2.05486e-14	1.58618e-14
Unigene5244_All	0.93469	0.0755252	0.151355	3.59959	3.75399e-18	2.51143e-18	2.6136	0.00137038	0.00174131	6.76156	1.04548e-59	2.63558e-60
Unigene52775_All	-1.94503	0	0	-3.83781	0	0	-2.86628	0	0	-4.09722	0	0
Unigene52941_All	4.11234	6.51482e-17	3.03829e-17	4.08807	1.1883e-16	8.43669e-17	2.78767	4.55118e-28	1.37858e-28	4.10307	4.86592e-90	8.46718e-91
Unigene5312_All	4.60717	0	0	3.19109	2.29962e-200	1.869e-201	3.33714	1.95419e-25	6.40574e-26	2.43258	1.06786e-10	1.00771e-10
Unigene53375_All	-4.8799	5.02941e-112	4.77498e-113	-6.03131	5.11763e-114	7.27906e-115	-4.65265	2.33653e-103	2.27546e-104	-8.46256	4.62429e-89	8.12473e-90
Unigene53387_All	4.41588	1.61759e-301	5.59971e-303	3.36681	8.97046e-122	1.19275e-122	5.9367	9.0086e-16	4.22832e-16	5.73563	9.4999e-14	7.5875e-14
Unigene53392_All	4.74744	4.67204e-121	4.13162e-122	3.51802	3.87719e-44	1.28794e-44	4.4654	2.42527e-06	2.13738e-06	4.09177	4.04729e-05	6.02046e-05
Unigene53393_All	5.27307	0	0	3.59757	1.16171e-129	1.45635e-130	5.07205	6.10924e-17	2.71849e-17	4.70648	4.68739e-13	3.87731e-13
Unigene53416_All	5.53427	6.26079e-151	4.48927e-152	4.7032	7.64665e-82	1.46649e-82	-2.23107	2.061e-05	2.01588e-05	0.33278	0.11547	0.328482
Unigene53434_All	4.65481	2.552e-263	1.02741e-264	3.67453	9.4712e-117	1.31377e-117	6.13525	7.89249e-18	3.37893e-18	5.51804	4.91155e-12	4.28561e-12
Unigene53446_All	3.52468	7.87199e-54	1.45214e-54	3.29297	1.8137e-43	6.09881e-44	4.36862	3.9452e-80	4.88293e-81	3.56472	3.9508e-40	1.39632e-40
Unigene5344_All	2.87948	5.798e-184	3.39706e-185	4.66445	0	0	3.11443	5.99193e-200	3.12847e-201	3.14683	1.1312e-200	9.08471e-202
Unigene53497_All	5.17153	3.46977e-104	3.53311e-105	4.39456	8.37481e-58	2.20243e-58	4.75176	1.96195e-109	1.81808e-110	3.21274	9.65677e-30	4.35247e-30
Unigene53555_All	9.5142	0	0	3.94755	2.7496e-79	5.44261e-80	5.48709	7.96275e-33	2.12914e-33	4.65656	4.18787e-18	2.75079e-18
Unigene53558_All	4.13085	2.24602e-173	1.40997e-174	3.12451	2.17174e-70	4.79051e-71	6.73389	1.33208e-13	6.97265e-14	6.2617	2.6493e-10	2.56357e-10
Unigene53559_All	4.26755	5.07857e-116	4.67217e-117	3.37815	6.56683e-54	1.84331e-54	5.09343	2.43971e-09	1.65751e-09	4.4137	3.5663e-06	4.74079e-06
Unigene53682_All	7.51461	0	0	4.17223	2.20424e-50	6.55877e-51	6.43223	1.9196e-11	1.13204e-11
Unigene53726_All	5.34713	1.47308e-141	1.11793e-142	4.04139	4.52223e-52	1.30684e-52	3.4654	0.00154287	0.00197991	3.2617	0.00289605	0.00561169
Unigene53758_All	4.36565	6.71791e-99	7.18328e-100	3.77724	1.33028e-60	3.34876e-61	5.91286	1.62309e-08	1.17466e-08	5.3397	3.25524e-06	4.30941e-06
Unigene53841_All	5.34294	1.35638e-66	2.07426e-67	4.13478	4.35204e-27	2.1521e-27	4.52953	1.35346e-06	1.16332e-06	3.89913	0.000137238	0.000217649
Unigene53881_All	6.29293	0	0	3.88454	1.55076e-57	4.09803e-58	6.29137	1.47186e-10	9.18168e-11	4.09177	0.00238789	0.00455514
Unigene53904_All	-3.07011	1.52689e-50	2.97845e-51	-4.54784	1.20866e-65	2.83244e-66	-2.59307	4.34954e-16	2.01091e-16	-1.95087	1.07369e-11	9.55295e-12
Unigene53922_All	5.71335	5.5364e-171	3.51809e-172	3.91546	6.2337e-44	2.07895e-44	5.09343	2.06382e-05	2.02051e-05	4.4137	0.000694028	0.00121353
Unigene53947_All	5.69326	3.62574e-288	1.32155e-289	3.92975	4.71899e-75	9.81433e-76	4.91286	2.38063e-08	1.74646e-08	4.09177	4.04729e-05	6.02046e-05
Unigene53970_All	4.51391	8.78428e-88	1.04514e-88	5.45768	2.53705e-175	2.36773e-176	4.66896	6.68398e-74	8.88893e-75	6.29889	3.14407e-227	2.23532e-228
Unigene53999_All	-2.94674	1.54565e-23	5.61051e-24	-2.19638	2.0143e-17	1.38658e-17	-2.64342	1.18842e-26	3.75328e-27	-4.67587	1.68819e-39	6.04684e-40
Unigene54200_All	8.55423	0	0	1.58634	0.0036833	0.00747534	7.32789	4.12283e-19	1.67886e-19	4.89913	6.1579e-05	9.35532e-05
Unigene54214_All	6.56055	4.31062e-237	1.92574e-238	4.31278	6.57383e-48	2.04151e-48	4.81332	0.000115812	0.000124375
Unigene54215_All	6.44591	7.68245e-260	3.13309e-261	3.95629	2.63895e-42	9.08092e-43	4.09343	4.53598e-05	4.62325e-05	3.5512	0.000857931	0.00152115
Unigene54307_All	6.74397	7.37436e-98	7.95635e-99	4.11616	5.71226e-16	4.1748e-16	5.91286	1.62309e-08	1.17466e-08
Unigene54334_All	6.03442	2.63162e-137	2.05482e-138	2.85604	1.1188e-11	1.01355e-11	2.81332	0.0155351	0.024905	2.89913	0.00964824	0.0207852
Unigene54457_All	12.0286	5.29685e-241	2.32129e-242				9.97463	2.46487e-83	2.93939e-84
Unigene54545_All	6.33241	8.12872e-186	4.70015e-187	3.42226	4.21978e-21	2.52529e-21	2.81332	0.00120383	0.00151445	1.4137	0.0804117	0.217772
Unigene54580_All	5.76468	8.57656e-102	8.94208e-103	3.00251	5.16336e-12	4.58793e-12	3.59093	0.0130846	0.020541	3.4137	0.0156384	0.0353426
Unigene54582_All	5.79168	4.52882e-270	1.77883e-271	3.12239	2.74232e-32	1.17931e-32	3.7064	0.00047756	0.000561734	3.5512	0.000857931	0.00152115
Unigene54649_All	10.7396	1.54704e-123	1.34052e-124				6.85546	1.39301e-14	6.92174e-15
Unigene5508_All	4.75571	3.55576e-79	4.63297e-80	6.68141	1.53837e-298	8.32896e-300	3.81579	1.06047e-120	8.9972e-122	4.64224	4.49783e-230	3.1618e-231
Unigene55223_All	5.59647	2.43412e-68	3.63603e-69	2.91307	9.56753e-09	1.0458e-08	3.32789	0.0238719	0.0402671
Unigene55616_All	7.23243	2.94879e-297	1.03623e-298	4.3197	1.0453e-39	3.79597e-40	5.52953	7.1861e-07	6.01183e-07	4.99866	3.39273e-05	5.00371e-05
Unigene5573_All	-4.94457	1.42498e-133	1.14434e-134	-4.62589	1.08701e-129	1.36225e-130	-5.25447	1.21128e-140	8.88935e-142	-5.40124	2.16623e-137	2.51281e-138
Unigene55747_All	2.12537	5.59562e-11	3.5474e-11	2.86628	9.04688e-24	4.93633e-24	-6.36496	3.67281e-58	6.05881e-59	-4.03225	2.98773e-51	8.61879e-52
Unigene5574_All	1.66263	1.25802e-22	4.70552e-23	2.86343	4.9246e-96	8.14588e-97	3.20635	7.12402e-43	1.52574e-43	5.86888	0	0
Unigene5629_All	1.33128	2.85512e-11	1.77689e-11	3.81731	1.20219e-190	1.02908e-191	2.02403	4.50519e-24	1.54207e-24	4.79671	0	0
Unigene5640_All	-2.28706	1.77034e-12	1.02563e-12	-2.5663	4.09843e-14	3.26172e-14	-3.35052	2.91565e-32	7.92193e-33	-4.50175	6.90281e-38	2.56058e-38
Unigene5735_All	6.00073	7.29981e-09	5.35713e-09	4.77221	0.000116874	0.000187493	6.87263	9.99752e-15	4.93173e-15	4.79221	0.000112136	0.000175903
Unigene5772_All	-2.52827	3.24294e-196	1.7786e-197	-3.68398	1.90988e-276	1.12021e-277	-3.04809	7.91782e-257	3.23513e-258	-4.4372	0	0
Unigene5800_All	-1.27975	1.89739e-19	7.98839e-20	-4.58418	2.03538e-74	4.26537e-75	-1.71045	9.82496e-33	2.63499e-33	-9.45107	4.35679e-65	1.01595e-65
Unigene5812_All	-1.84844	1.28355e-44	2.78606e-45	-4.1122	2.41819e-98	3.92275e-99	-1.96051	1.97462e-52	3.55353e-53	-4.44986	2.32857e-109	3.35638e-110
Unigene5938_All	4.95794	0	0	2.89775	8.6579e-65	2.05213e-65	3.57292	3.91221e-257	1.59586e-258	1.85603	1.56018e-38	5.70408e-39
Unigene5939_All	8.20281	5.37153e-128	4.48845e-129	6.51549	1.02156e-45	3.29432e-46	10.4301	2.53129e-106	2.40902e-107	8.21009	7.42199e-31	3.2497e-31
Unigene59548_All	-3.31471	1.65325e-47	3.40362e-48	-2.90712	4.32255e-42	1.49456e-42	-8.89551	2.03281e-46	4.05698e-47	-4.46629	9.47348e-53	2.66646e-53
Unigene59549_All	-5.06346	2.98648e-57	5.22103e-58	-2.8778	9.39992e-40	3.41124e-40	-4.22792	4.45698e-20	1.74892e-20	-3.49801	1.37341e-17	9.19676e-18
Unigene5959_All	4.30213	2.29801e-189	1.30695e-190	4.95261	0	0	3.61448	7.58793e-135	5.8235e-136	3.85276	1.54278e-161	1.53166e-162
Unigene6002_All	4.40132	3.27043e-174	2.04022e-175	4.86599	1.07082e-247	7.01313e-249	5.18726	4.73787e-206	2.39016e-207	5.52488	4.35207e-255	2.72139e-256
Unigene6061_All	2.90981	2.02296e-15	1.00917e-15	5.00966	1.67728e-86	3.06365e-87	7.0201	5.03276e-16	2.3327e-16	10.5848	2.54856e-112	3.58142e-113
Unigene61552_All	2.81023	1.4541e-56	2.56587e-57	3.26623	4.02186e-88	7.22683e-89	3.60198	2.8737e-52	5.18069e-53	4.2126	4.26799e-85	7.81444e-86
Unigene6188_All	8.68196	1.57263e-40	3.69333e-41	10.9083	4.61988e-134	5.62786e-135	6.67792	2.01025e-79	2.51001e-80	8.47166	7.72221e-229	5.46349e-230
Unigene6189_All	2.33336	1.75113e-44	3.81016e-45	3.01175	1.35494e-91	2.34172e-92	3.85495	2.10495e-109	1.9513e-110	4.61513	2.45261e-197	2.00101e-198
Unigene6192_All	4.37073	1.70853e-303	5.86145e-305	3.2926	1.65507e-118	2.25657e-119	3.87896	3.23104e-282	1.19265e-283	2.08184	1.06997e-43	3.52838e-44
Unigene6415_All	0.555515	6.67953e-05	7.2874e-05	3.36074	0	0	0.0386498	0.322315	0.830296	4.32865	0	0
Unigene64844_All	6.11207	0	0	-2.32055	0.000336337	0.000573592	3.81332	0.000265099	0.000299982	1.67673	0.100127	0.279322
Unigene6492_All	-2.06221	1.41332e-64	2.21795e-65	-2.83298	4.29593e-92	7.38299e-93	-1.49067	7.20347e-50	1.3509e-50	-4.50665	6.20702e-153	6.54494e-154
Unigene64990_All	9.85117	6.47135e-77	8.65405e-78
Unigene65264_All	8.62443	4.55724e-77	6.08614e-78
Unigene6550_All	3.51894	2.19024e-222	1.05584e-223	4.41146	0	0	2.73805	2.85261e-169	1.75143e-170	3.5742	0	0
Unigene6568_All	-3.73089	0	0	-3.81968	0	0	-3.75243	0	0	-4.3198	0	0
Unigene6579_All	5.01509	8.25865e-09	6.08541e-09	8.1782	2.18609e-59	5.61121e-60	2.44868	2.17973e-07	1.73752e-07	5.57659	1.12782e-89	1.96934e-90
Unigene65836_All	7.89249	9.42272e-100	1.00015e-100				3.81332	0.00716899	0.0105757
Unigene6637_All	5.78132	0	0	3.37815	1.24415e-89	2.19997e-90	5.90127	1.84472e-08	1.34092e-08	5.72578	1.17583e-07	1.37044e-07
Unigene66709_All	9.27582	2.96554e-56	5.26298e-57
Unigene66848_All	7.14504	1.31862e-63	2.0991e-64	2.65673	0.00204326	0.00394462
Unigene6698_All	3.89509	0	0	3.35098	2.18223e-209	1.69041e-210	5.06279	0	0	4.4044	0	0
Unigene67394_All	11.079	1.26776e-147	9.26665e-149				3.81332	0.00716899	0.0105757
Unigene67642_All	12.5172	0	0
Unigene67654_All	6.70045	4.08568e-142	3.08996e-143	-0.928232	0.119802	0.348633	3.81332	0.00716899	0.0105757
Unigene67737_All	9.70164	6.08564e-71	8.76717e-72							4.09177	0.00238789	0.00455514
Unigene6816_All	4.49017	0	0	4.7251	0	0	2.8066	8.82585e-210	4.37984e-211	1.99265	1.77443e-78	3.48838e-79
Unigene68389_All	8.83164	1.16984e-86	1.40888e-87				3.32789	0.0238719	0.0402671
Unigene6860_All	-4.91229	2.50541e-100	2.64824e-101	-9.7072	2.79066e-74	5.85964e-75	-4.39092	3.97098e-69	5.60438e-70	-7.57977	1.68007e-66	3.84068e-67
Unigene6881_All	5.11687	7.74598e-92	8.84875e-93	6.44001	2.09995e-226	1.49733e-227	9.99938	1.88437e-84	2.21771e-85	11.2255	3.86958e-157	3.96558e-158
Unigene689_All	3.69151	4.67324e-165	3.07047e-166	3.60917	2.46482e-152	2.65324e-153	4.20778	1.38215e-208	6.89609e-210	3.76792	4.47022e-140	5.08487e-141
Unigene69617_All	11.448	7.64464e-179	4.64151e-180	5.09236	1.73369e-05	2.51706e-05
Unigene69633_All	11.7809	2.59266e-212	1.30918e-213	3.65673	0.00838063	0.0183181
Unigene69692_All	9.78171	4.39123e-74	6.08057e-75
Unigene69763_All	10.0887	2.12688e-87	2.53993e-88	4.65673	0.000212668	0.00035332
Unigene69783_All	13.0035	0	0				5.02833	3.16952e-05	3.16949e-05	3.67673	0.00832571	0.0176795
Unigene70074_All	11.3935	7.18446e-174	4.49604e-175
Unigene70234_All	10.1993	9.86278e-93	1.11653e-93
[truncated: 62 more rows]
