# Supplementary material for: Comparative transcriptome analysis reveals ecological adaption of cold tolerance in northward invasion of Alternanthera philoxeroides
Source: BMC Genomics. 2020 Aug 2;21:532. doi: 10.1186/s12864-020-06941-z (PMC7430914; doi:10.1186/s12864-020-06941-z)
Supplement: Supplementary file 9 — Additional file 9: Table S7. GO annotation analysis for the total number of DEGs. [file 12864_2020_6941_MOESM9_ESM.xlsx]

## Sheet: Table S7
Level 2	Level 1	num
metabolic process	biological_process	305
cellular process	biological_process	291
response to stimulus	biological_process	67
biological regulation	biological_process	58
regulation of biological process	biological_process	52
localization	biological_process	50
cellular component organization or biogenesis	biological_process	42
signaling	biological_process	14
developmental process	biological_process	11
multicellular organismal process	biological_process	10
multi-organism process	biological_process	8
negative regulation of biological process	biological_process	7
positive regulation of biological process	biological_process	7
reproduction	biological_process	6
reproductive process	biological_process	6
immune system process	biological_process	1
cell	cellular_component	311
cell part	cellular_component	305
organelle	cellular_component	246
membrane	cellular_component	228
membrane part	cellular_component	213
organelle part	cellular_component	105
macromolecular complex	cellular_component	98
extracellular region	cellular_component	32
membrane-enclosed lumen	cellular_component	7
supramolecular complex	cellular_component	3
extracellular region part	cellular_component	3
cell junction	cellular_component	3
symplast	cellular_component	3
binding	molecular_function	321
catalytic activity	molecular_function	277
structural molecule activity	molecular_function	67
transcription regulator activity	molecular_function	50
transporter activity	molecular_function	41
molecular function regulator	molecular_function	15
nutrient reservoir activity	molecular_function	10
signal transducer activity	molecular_function	10
molecular transducer activity	molecular_function	6
antioxidant activity	molecular_function	3
molecular carrier activity	molecular_function	2
