# Supplementary material for: Comparative transcriptome analysis reveals ecological adaption of cold tolerance in northward invasion of Alternanthera philoxeroides
Source: BMC Genomics. 2020 Aug 2;21:532. doi: 10.1186/s12864-020-06941-z (PMC7430914; doi:10.1186/s12864-020-06941-z)
Supplement: Supplementary file 10 — Additional file 10: Table S8. GO enrichment analysis for the total number of DEGs. [file 12864_2020_6941_MOESM10_ESM.xlsx]

## Sheet: Table S8
GO Term ID	GO Term	Level 1	Level 2	Term Candidate Gene Num	Total Candidate Gene Num	Term Gene Num	Total Gene Num	Rich Ratio	P value	Q value
GO:0016762	xyloglucan:xyloglucosyl transferase activity	molecular_function	catalytic activity	15	536	55	24666	0.272727	5.01369e-13	2.34139e-10
GO:0010411	xyloglucan metabolic process	biological_process	cellular process	15	393	55	16680	0.272727	1.48107e-12	3.4583e-10
GO:0003735	structural constituent of ribosome	molecular_function	structural molecule activity	59	536	1053	24666	0.0560304	3.1003e-11	4.70982e-09
GO:0000024	maltose biosynthetic process	biological_process	cellular process	8	393	12	16680	0.666667	4.0341e-11	4.70982e-09
GO:0042546	cell wall biogenesis	biological_process	cellular component organization or biogenesis	15	393	71	16680	0.211268	8.0765e-11	7.54345e-09
GO:0003700	DNA binding transcription factor activity	molecular_function	transcription regulator activity	48	536	780	24666	0.0615385	1.09627e-10	8.53264e-09
GO:0006412	translation	biological_process	cellular process	56	393	1041	16680	0.0537944	5.45764e-09	3.64103e-07
GO:0048046	apoplast	cellular_component	extracellular region	17	474	128	19991	0.132812	9.73336e-09	5.68185e-07
GO:0005618	cell wall	cellular_component	cell	19	474	167	19991	0.113772	1.77181e-08	8.42922e-07
GO:0016161	beta-amylase activity	molecular_function	catalytic activity	12	536	67	24666	0.179104	1.98547e-08	8.42922e-07
GO:0102229	amylopectin maltohydrolase activity	molecular_function	catalytic activity	12	536	67	24666	0.179104	1.98547e-08	8.42922e-07
GO:0030145	manganese ion binding	molecular_function	binding	10	536	45	24666	0.222222	3.47999e-08	1.3543e-06
GO:0005840	ribosome	cellular_component	cell	45	474	799	19991	0.0563204	7.70181e-08	2.76673e-06
GO:0009617	response to bacterium	biological_process	multi-organism process	6	393	12	16680	0.5	1.34982e-07	4.20243e-06
GO:0009739	response to gibberellin	biological_process	response to stimulus	6	393	12	16680	0.5	1.34982e-07	4.20243e-06
GO:0004553	hydrolase activity, hydrolyzing O-glycosyl compounds	molecular_function	catalytic activity	17	536	173	24666	0.0982659	2.55055e-07	7.44443e-06
GO:0045735	nutrient reservoir activity	molecular_function	nutrient reservoir activity	10	536	56	24666	0.178571	3.13514e-07	8.61242e-06
GO:0022625	cytosolic large ribosomal subunit	cellular_component	organelle part	14	474	115	19991	0.121739	5.8662e-07	1.50948e-05
GO:0004707	MAP kinase activity	molecular_function	signal transducer activity	10	536	60	24666	0.166667	6.14135e-07	1.50948e-05
GO:0010427	abscisic acid binding	molecular_function	binding	6	536	17	24666	0.352941	1.03367e-06	2.41361e-05
GO:0004864	protein phosphatase inhibitor activity	molecular_function	molecular function regulator	6	536	20	24666	0.3	3.06242e-06	6.81023e-05
GO:0022627	cytosolic small ribosomal subunit	cellular_component	organelle part	10	474	71	19991	0.140845	6.46466e-06	0.000137227
GO:0004869	cysteine-type endopeptidase inhibitor activity	molecular_function	molecular function regulator	5	536	14	24666	0.357143	8.09496e-06	0.000164363
GO:0004872	receptor activity	molecular_function	molecular transducer activity	6	536	25	24666	0.24	1.27574e-05	0.000248238
GO:0009644	response to high light intensity	biological_process	response to stimulus	6	393	26	16680	0.230769	2.542e-05	0.000474846
GO:0043565	sequence-specific DNA binding	molecular_function	binding	23	536	407	24666	0.0565111	3.35203e-05	0.000599657
GO:0000272	polysaccharide catabolic process	biological_process	metabolic process	5	393	17	16680	0.294118	3.46697e-05	0.000599657
GO:0071555	cell wall organization	biological_process	cellular component organization or biogenesis	16	393	212	16680	0.0754717	4.43018e-05	0.000738891
GO:0006351	transcription, DNA-templated	biological_process	cellular process	54	393	1329	16680	0.0406321	5.61827e-05	0.000886569
GO:2000904	regulation of starch metabolic process	biological_process	biological regulation	4	393	10	16680	0.4	5.6953e-05	0.000886569
GO:0006857	oligopeptide transport	biological_process	localization	6	393	31	16680	0.193548	7.35867e-05	0.00110855
GO:0009741	response to brassinosteroid	biological_process	response to stimulus	5	393	21	16680	0.238095	0.000105481	0.00153936
GO:2000012	regulation of auxin polar transport	biological_process	biological regulation	3	393	5	16680	0.6	0.00012531	0.00177332
GO:0031966	mitochondrial membrane	cellular_component	organelle part	6	474	34	19991	0.176471	0.000131721	0.00180923
GO:0010333	terpene synthase activity	molecular_function	catalytic activity	4	536	14	24666	0.285714	0.000185597	0.00244182
GO:0043036	starch grain	cellular_component	organelle part	4	474	13	19991	0.307692	0.000188234	0.00244182
GO:0009416	response to light stimulus	biological_process	response to stimulus	8	393	70	16680	0.114286	0.000233138	0.00294258
GO:0007229	integrin-mediated signaling pathway	biological_process	biological regulation	3	393	6	16680	0.5	0.000246234	0.00302608
GO:0004129	cytochrome-c oxidase activity	molecular_function	transporter activity	5	536	28	24666	0.178571	0.000309025	0.00370038
GO:0002181	cytoplasmic translation	biological_process	cellular process	6	393	42	16680	0.142857	0.000421427	0.00492016
GO:0006629	lipid metabolic process	biological_process	metabolic process	12	393	165	16680	0.0727273	0.000548549	0.00574668
GO:0047526	2'-hydroxyisoflavone reductase activity	molecular_function	catalytic activity	3	536	8	24666	0.375	0.00052674	0.00574668
GO:0000447	endonucleolytic cleavage in ITS1 to separate SSU-rRNA from 5.8S rRNA and LSU-rRNA from tricistronic rRNA transcript (SSU-rRNA, 5.8S rRNA, LSU-rRNA)	biological_process	cellular component organization or biogenesis	2	393	2	16680	1	0.000553749	0.00574668
GO:0000461	endonucleolytic cleavage to generate mature 3'-end of SSU-rRNA from (SSU-rRNA, 5.8S rRNA, LSU-rRNA)	biological_process	cellular component organization or biogenesis	2	393	2	16680	1	0.000553749	0.00574668
GO:0031032	actomyosin structure organization	biological_process	cellular component organization or biogenesis	2	393	2	16680	1	0.000553749	0.00574668
GO:0005576	extracellular region	cellular_component	extracellular region	12	474	165	19991	0.0727273	0.000587814	0.00596759
GO:0005983	starch catabolic process	biological_process	cellular process	8	393	84	16680	0.0952381	0.000809246	0.0080408
GO:0005215	transporter activity	molecular_function	transporter activity	14	536	244	24666	0.057377	0.000970108	0.00893077
GO:0048576	positive regulation of short-day photoperiodism, flowering	biological_process	biological regulation	5	393	33	16680	0.151515	0.000975309	0.00893077
GO:0048571	long-day photoperiodism	biological_process	response to stimulus	5	393	33	16680	0.151515	0.000975309	0.00893077
GO:0048572	short-day photoperiodism	biological_process	response to stimulus	5	393	33	16680	0.151515	0.000975309	0.00893077
GO:0006839	mitochondrial transport	biological_process	localization	5	393	36	16680	0.138889	0.00146221	0.0131317
GO:0046933	proton-transporting ATP synthase activity, rotational mechanism	molecular_function	transporter activity	6	536	58	24666	0.103448	0.00159169	0.0140249
GO:0005743	mitochondrial inner membrane	cellular_component	organelle part	11	474	164	19991	0.0670732	0.00188761	0.01535
GO:2001070	starch binding	molecular_function	binding	5	536	41	24666	0.121951	0.0018688	0.01535
GO:0048579	negative regulation of long-day photoperiodism, flowering	biological_process	biological regulation	5	393	38	16680	0.131579	0.00187336	0.01535
GO:0004851	uroporphyrin-III C-methyltransferase activity	molecular_function	catalytic activity	3	536	12	24666	0.25	0.00193929	0.01535
GO:0043115	precorrin-2 dehydrogenase activity	molecular_function	catalytic activity	3	536	12	24666	0.25	0.00193929	0.01535
GO:0051266	sirohydrochlorin ferrochelatase activity	molecular_function	catalytic activity	3	536	12	24666	0.25	0.00193929	0.01535
GO:0016747	transferase activity, transferring acyl groups other than amino-acyl groups	molecular_function	catalytic activity	8	536	106	24666	0.0754717	0.00221356	0.0172289
GO:0015986	ATP synthesis coupled proton transport	biological_process	cellular process	8	393	99	16680	0.0808081	0.0023436	0.0176526
GO:0005199	structural constituent of cell wall	molecular_function	structural molecule activity	5	536	43	24666	0.116279	0.00231671	0.0176526
GO:0009236	cobalamin biosynthetic process	biological_process	cellular process	3	393	12	16680	0.25	0.0024374	0.0177854
GO:0019354	siroheme biosynthetic process	biological_process	cellular process	3	393	12	16680	0.25	0.0024374	0.0177854
GO:0097007	4,8,12-trimethyltrideca-1,3,7,11-tetraene synthase activity	molecular_function	catalytic activity	2	536	4	24666	0.5	0.00274709	0.0194377
GO:0097008	(3E)-4,8-dimethyl-1,3,7-nonatriene synthase activity	molecular_function	catalytic activity	2	536	4	24666	0.5	0.00274709	0.0194377
GO:0018107	peptidyl-threonine phosphorylation	biological_process	cellular process	2	393	4	16680	0.5	0.00321954	0.0217903
GO:0046246	terpene biosynthetic process	biological_process	cellular process	2	393	4	16680	0.5	0.00321954	0.0217903
GO:0070483	detection of hypoxia	biological_process	response to stimulus	2	393	4	16680	0.5	0.00321954	0.0217903
GO:0003677	DNA binding	molecular_function	binding	57	536	1820	24666	0.0313187	0.00348953	0.0232801
GO:0009738	abscisic acid-activated signaling pathway	biological_process	biological regulation	6	393	66	16680	0.0909091	0.00454971	0.0299256
GO:0006122	mitochondrial electron transport, ubiquinol to cytochrome c	biological_process	cellular process	3	393	15	16680	0.2	0.00478336	0.0310254
GO:0008612	peptidyl-lysine modification to peptidyl-hypusine	biological_process	cellular process	3	393	17	16680	0.176471	0.0069038	0.0441654
GO:0044238	primary metabolic process	biological_process	metabolic process	4	393	33	16680	0.121212	0.00723715	0.0456723
GO:0019646	aerobic electron transport chain	biological_process	cellular process	2	393	6	16680	0.333333	0.00780044	0.0485707
GO:0003779	actin binding	molecular_function	binding	6	536	80	24666	0.075	0.00793187	0.0487392
GO:0016491	oxidoreductase activity	molecular_function	catalytic activity	23	536	618	24666	0.0372168	0.00918671	0.0557168
GO:0008121	ubiquinol-cytochrome-c reductase activity	molecular_function	catalytic activity	3	536	21	24666	0.142857	0.0101418	0.0607207
GO:0009409	response to cold	biological_process	response to stimulus	8	393	132	16680	0.0606061	0.0129669	0.0766523
GO:0019760	glucosinolate metabolic process	biological_process	cellular process	2	393	8	16680	0.25	0.0141131	0.0823855
GO:0004575	sucrose alpha-glucosidase activity	molecular_function	catalytic activity	4	536	44	24666	0.0909091	0.0150732	0.0869034
GO:0009570	chloroplast stroma	cellular_component	organelle part	18	474	432	19991	0.0416667	0.0154135	0.0877815
GO:0005764	lysosome	cellular_component	cell	3	474	23	19991	0.130435	0.016491	0.0927869
GO:0008878	glucose-1-phosphate adenylyltransferase activity	molecular_function	catalytic activity	3	536	26	24666	0.115385	0.0183039	0.101761
GO:0045261	proton-transporting ATP synthase complex, catalytic core F(1)	cellular_component	cell	4	474	43	19991	0.0930233	0.0185788	0.102074
GO:0004252	serine-type endopeptidase activity	molecular_function	catalytic activity	10	536	217	24666	0.0460829	0.0208054	0.111517
GO:0004341	gluconolactonase activity	molecular_function	catalytic activity	1	536	1	24666	1	0.0217303	0.111517
GO:0004689	phosphorylase kinase activity	molecular_function	catalytic activity	1	536	1	24666	1	0.0217303	0.111517
GO:0008732	L-allo-threonine aldolase activity	molecular_function	catalytic activity	1	536	1	24666	1	0.0217303	0.111517
GO:0016682	oxidoreductase activity, acting on diphenols and related substances as donors, oxygen as acceptor	molecular_function	catalytic activity	1	536	1	24666	1	0.0217303	0.111517
GO:0080030	methyl indole-3-acetate esterase activity	molecular_function	catalytic activity	1	536	1	24666	1	0.0217303	0.111517
GO:0006880	intracellular sequestering of iron ion	biological_process	biological regulation	1	393	1	16680	1	0.0235611	0.112989
GO:0006407	rRNA export from nucleus	biological_process	cellular component organization or biogenesis	1	393	1	16680	1	0.0235611	0.112989
GO:0006567	threonine catabolic process	biological_process	cellular process	1	393	1	16680	1	0.0235611	0.112989
GO:0045017	glycerolipid biosynthetic process	biological_process	cellular process	1	393	1	16680	1	0.0235611	0.112989
GO:0006406	mRNA export from nucleus	biological_process	localization	1	393	1	16680	1	0.0235611	0.112989
GO:0036156	inner dynein arm	cellular_component	organelle part	1	474	1	19991	1	0.0237107	0.112989
GO:0009635	response to herbicide	biological_process	response to stimulus	1	393	1	16680	1	0.0235611	0.112989
GO:0031409	pigment binding	molecular_function	binding	3	536	29	24666	0.103448	0.0245257	0.115692
GO:0006633	fatty acid biosynthetic process	biological_process	cellular process	6	393	99	16680	0.0606061	0.0295672	0.1367
GO:0015934	large ribosomal subunit	cellular_component	organelle part	5	474	73	19991	0.0684932	0.0295588	0.1367
GO:0009060	aerobic respiration	biological_process	cellular process	3	393	29	16680	0.103448	0.0301501	0.1367
GO:0009768	photosynthesis, light harvesting in photosystem I	biological_process	cellular process	3	393	29	16680	0.103448	0.0301501	0.1367
GO:0003680	AT DNA binding	molecular_function	binding	2	536	13	24666	0.153846	0.031377	0.140725
GO:0042807	central vacuole	cellular_component	cell	2	474	12	19991	0.166667	0.0316406	0.140725
GO:0005978	glycogen biosynthetic process	biological_process	cellular process	3	393	30	16680	0.1	0.032931	0.143727
GO:0019252	starch biosynthetic process	biological_process	cellular process	3	393	30	16680	0.1	0.032931	0.143727
GO:0008061	chitin binding	molecular_function	binding	2	536	14	24666	0.142857	0.0360888	0.156051
GO:0005634	nucleus	cellular_component	cell	92	474	3262	19991	0.0282036	0.0396935	0.161903
GO:0045892	negative regulation of transcription, DNA-templated	biological_process	biological regulation	7	393	136	16680	0.0514706	0.0421738	0.161903
GO:0022900	electron transport chain	biological_process	cellular process	4	393	55	16680	0.0727273	0.0403921	0.161903
GO:0009415	response to water	biological_process	response to stimulus	3	393	32	16680	0.09375	0.0388782	0.161903
GO:0045277	respiratory chain complex IV	cellular_component	cell	2	474	14	19991	0.142857	0.0422912	0.161903
GO:0006119	oxidative phosphorylation	biological_process	cellular process	2	393	14	16680	0.142857	0.0417975	0.161903
GO:0006414	translational elongation	biological_process	cellular process	2	393	14	16680	0.142857	0.0417975	0.161903
GO:0031210	phosphatidylcholine binding	molecular_function	binding	1	536	2	24666	0.5	0.0429893	0.161903
GO:0003910	DNA ligase (ATP) activity	molecular_function	catalytic activity	1	536	2	24666	0.5	0.0429893	0.161903
GO:0003935	GTP cyclohydrolase II activity	molecular_function	catalytic activity	1	536	2	24666	0.5	0.0429893	0.161903
GO:0008534	oxidized purine nucleobase lesion DNA N-glycosylase activity	molecular_function	catalytic activity	1	536	2	24666	0.5	0.0429893	0.161903
GO:0008686	3,4-dihydroxy-2-butanone-4-phosphate synthase activity	molecular_function	catalytic activity	1	536	2	24666	0.5	0.0429893	0.161903
GO:0050203	oxalate-CoA ligase activity	molecular_function	catalytic activity	1	536	2	24666	0.5	0.0429893	0.161903
GO:0004866	endopeptidase inhibitor activity	molecular_function	molecular function regulator	1	536	2	24666	0.5	0.0429893	0.161903
GO:0030295	protein kinase activator activity	molecular_function	molecular function regulator	1	536	2	24666	0.5	0.0429893	0.161903
GO:0015410	manganese-transporting ATPase activity	molecular_function	transporter activity	1	536	2	24666	0.5	0.0429893	0.161903
GO:0008152	metabolic process	biological_process	metabolic process	18	393	492	16680	0.0365854	0.0440709	0.16454
GO:0015250	water channel activity	molecular_function	transporter activity	2	536	16	24666	0.125	0.0462567	0.16454
GO:0045860	positive regulation of protein kinase activity	biological_process	biological regulation	1	393	2	16680	0.5	0.0465686	0.16454
GO:0055071	manganese ion homeostasis	biological_process	biological regulation	1	393	2	16680	0.5	0.0465686	0.16454
GO:0045273	respiratory chain complex II	cellular_component	cell	1	474	2	19991	0.5	0.0468603	0.16454
GO:0006123	mitochondrial electron transport, cytochrome c to oxygen	biological_process	cellular process	1	393	2	16680	0.5	0.0465686	0.16454
GO:0033611	oxalate catabolic process	biological_process	cellular process	1	393	2	16680	0.5	0.0465686	0.16454
GO:0051103	DNA ligation involved in DNA repair	biological_process	cellular process	1	393	2	16680	0.5	0.0465686	0.16454
GO:0005753	mitochondrial proton-transporting ATP synthase complex	cellular_component	organelle part	1	474	2	19991	0.5	0.0468603	0.16454
GO:0004197	cysteine-type endopeptidase activity	molecular_function	catalytic activity	3	536	38	24666	0.0789474	0.049124	0.171201
GO:0003774	motor activity	molecular_function	catalytic activity	2	536	17	24666	0.117647	0.051687	0.178799
GO:0005388	calcium-transporting ATPase activity	molecular_function	transporter activity	3	536	39	24666	0.0769231	0.0523894	0.179896
GO:0045263	proton-transporting ATP synthase complex, coupling factor F(o)	cellular_component	cell	2	474	16	19991	0.125	0.0540699	0.180362
GO:0034220	ion transmembrane transport	biological_process	localization	2	393	16	16680	0.125	0.0534501	0.180362
GO:0000275	mitochondrial proton-transporting ATP synthase complex, catalytic core F(1)	cellular_component	organelle part	2	474	16	19991	0.125	0.0540699	0.180362
GO:0016459	myosin complex	cellular_component	organelle part	2	474	16	19991	0.125	0.0540699	0.180362
GO:0009909	regulation of flower development	biological_process	biological regulation	5	393	87	16680	0.0574713	0.0545784	0.180767
GO:0016168	chlorophyll binding	molecular_function	binding	7	536	159	24666	0.0440252	0.0591914	0.194665
GO:0004619	phosphoglycerate mutase activity	molecular_function	catalytic activity	1	536	3	24666	0.333333	0.0637871	0.208312
GO:0020037	heme binding	molecular_function	binding	11	536	302	24666	0.0364238	0.0670049	0.214827
GO:0005747	mitochondrial respiratory chain complex I	cellular_component	organelle part	2	474	18	19991	0.111111	0.0668478	0.214827
GO:0045275	respiratory chain complex III	cellular_component	cell	1	474	3	19991	0.333333	0.0694621	0.214827
GO:0019853	L-ascorbic acid biosynthetic process	biological_process	cellular process	1	393	3	16680	0.333333	0.0690352	0.214827
GO:0046166	glyceraldehyde-3-phosphate biosynthetic process	biological_process	cellular process	1	393	3	16680	0.333333	0.0690352	0.214827
GO:0010214	seed coat development	biological_process	multicellular organismal process	1	393	3	16680	0.333333	0.0690352	0.214827
GO:0033017	sarcoplasmic reticulum membrane	cellular_component	organelle part	1	474	3	19991	0.333333	0.0694621	0.214827
GO:0001666	response to hypoxia	biological_process	response to stimulus	1	393	3	16680	0.333333	0.0690352	0.214827
GO:0008308	voltage-gated anion channel activity	molecular_function	transporter activity	2	536	21	24666	0.0952381	0.0754359	0.231767
GO:0005507	copper ion binding	molecular_function	binding	6	536	138	24666	0.0434783	0.0810102	0.247266
GO:0005200	structural constituent of cytoskeleton	molecular_function	structural molecule activity	3	536	47	24666	0.0638298	0.0820498	0.248813
GO:0018298	protein-chromophore linkage	biological_process	cellular process	7	393	160	16680	0.04375	0.0846541	0.255055
GO:0005615	extracellular space	cellular_component	extracellular region	3	474	44	19991	0.0681818	0.0860008	0.257451
GO:0006310	DNA recombination	biological_process	cellular process	2	393	21	16680	0.0952381	0.0866715	0.257806
GO:0004364	glutathione transferase activity	molecular_function	catalytic activity	2	536	23	24666	0.0869565	0.0883709	0.259555
GO:0050664	oxidoreductase activity, acting on NAD(P)H, oxygen as acceptor	molecular_function	catalytic activity	2	536	23	24666	0.0869565	0.0883709	0.259555
GO:2000280	regulation of root development	biological_process	biological regulation	1	393	4	16680	0.25	0.0909737	0.260635
GO:0008541	proteasome regulatory particle, lid subcomplex	cellular_component	cell	1	474	4	19991	0.25	0.0915291	0.260635
GO:0045492	xylan biosynthetic process	biological_process	cellular component organization or biogenesis	1	393	4	16680	0.25	0.0909737	0.260635
GO:0071836	nectar secretion	biological_process	localization	1	393	4	16680	0.25	0.0909737	0.260635
GO:0050826	response to freezing	biological_process	response to stimulus	1	393	4	16680	0.25	0.0909737	0.260635
GO:0009765	photosynthesis, light harvesting	biological_process	cellular process	6	393	134	16680	0.0447761	0.0973036	0.275399
GO:0005509	calcium ion binding	molecular_function	binding	18	536	598	24666	0.0301003	0.104134	0.282737
GO:0070181	small ribosomal subunit rRNA binding	molecular_function	binding	2	536	25	24666	0.08	0.101903	0.282737
GO:0006749	glutathione metabolic process	biological_process	cellular process	2	393	23	16680	0.0869565	0.101305	0.282737
GO:0008199	ferric iron binding	molecular_function	binding	1	536	5	24666	0.2	0.104039	0.282737
GO:0004322	ferroxidase activity	molecular_function	catalytic activity	1	536	5	24666	0.2	0.104039	0.282737
GO:0004715	non-membrane spanning protein tyrosine kinase activity	molecular_function	catalytic activity	1	536	5	24666	0.2	0.104039	0.282737
GO:0046524	sucrose-phosphate synthase activity	molecular_function	catalytic activity	1	536	5	24666	0.2	0.104039	0.282737
GO:0010287	plastoglobule	cellular_component	organelle part	4	474	76	19991	0.0526316	0.106328	0.287024
GO:0000027	ribosomal large subunit assembly	biological_process	cellular component organization or biogenesis	2	393	24	16680	0.0833333	0.10886	0.292171
GO:0006826	iron ion transport	biological_process	localization	1	393	5	16680	0.2	0.112397	0.299938
GO:0004497	monooxygenase activity	molecular_function	catalytic activity	4	536	87	24666	0.045977	0.121256	0.31348
GO:0070469	respiratory chain	cellular_component	membrane part	3	474	51	19991	0.0588235	0.120201	0.31348
GO:0004108	citrate (Si)-synthase activity	molecular_function	catalytic activity	1	536	6	24666	0.166667	0.123513	0.31348
GO:0004150	dihydroneopterin aldolase activity	molecular_function	catalytic activity	1	536	6	24666	0.166667	0.123513	0.31348
GO:0004550	nucleoside diphosphate kinase activity	molecular_function	catalytic activity	1	536	6	24666	0.166667	0.123513	0.31348
GO:0004618	phosphoglycerate kinase activity	molecular_function	catalytic activity	1	536	6	24666	0.166667	0.123513	0.31348
GO:0016920	pyroglutamyl-peptidase activity	molecular_function	catalytic activity	1	536	6	24666	0.166667	0.123513	0.31348
GO:0016984	ribulose-bisphosphate carboxylase activity	molecular_function	catalytic activity	1	536	6	24666	0.166667	0.123513	0.31348
GO:0102083	7,8-dihydromonapterin aldolase activity	molecular_function	catalytic activity	1	536	6	24666	0.166667	0.123513	0.31348
GO:0009523	photosystem II	cellular_component	cell	7	474	177	19991	0.039548	0.128759	0.322583
GO:0055114	oxidation-reduction process	biological_process	metabolic process	4	393	82	16680	0.0487805	0.128116	0.322583
GO:0045040	protein import into mitochondrial outer membrane	biological_process	cellular component organization or biogenesis	1	393	6	16680	0.166667	0.133316	0.322583
GO:0005986	sucrose biosynthetic process	biological_process	cellular process	1	393	6	16680	0.166667	0.133316	0.322583
GO:0006183	GTP biosynthetic process	biological_process	cellular process	1	393	6	16680	0.166667	0.133316	0.322583
GO:0006228	UTP biosynthetic process	biological_process	cellular process	1	393	6	16680	0.166667	0.133316	0.322583
GO:0006241	CTP biosynthetic process	biological_process	cellular process	1	393	6	16680	0.166667	0.133316	0.322583
GO:0009231	riboflavin biosynthetic process	biological_process	cellular process	1	393	6	16680	0.166667	0.133316	0.322583
GO:0046656	folic acid biosynthetic process	biological_process	cellular process	1	393	6	16680	0.166667	0.133316	0.322583
GO:0006096	glycolytic process	biological_process	cellular process	5	393	115	16680	0.0434783	0.135516	0.326217
GO:0007017	microtubule-based process	biological_process	cellular process	3	393	55	16680	0.0545455	0.139704	0.332844
GO:0051603	proteolysis involved in cellular protein catabolic process	biological_process	cellular process	3	393	55	16680	0.0545455	0.139704	0.332844
GO:0000028	ribosomal small subunit assembly	biological_process	cellular component organization or biogenesis	2	393	28	16680	0.0714286	0.140407	0.332844
GO:0005344	oxygen carrier activity	molecular_function	molecular carrier activity	2	536	31	24666	0.0645161	0.145361	0.342847
GO:0006099	tricarboxylic acid cycle	biological_process	cellular process	6	393	151	16680	0.0397351	0.146861	0.344645
GO:0015935	small ribosomal subunit	cellular_component	organelle part	5	474	118	19991	0.0423729	0.149161	0.346559
GO:0016998	cell wall macromolecule catabolic process	biological_process	cellular process	2	393	29	16680	0.0689655	0.148575	0.346559
GO:0019825	oxygen binding	molecular_function	binding	2	536	32	24666	0.0625	0.152936	0.348534
GO:0045088	regulation of innate immune response	biological_process	biological regulation	1	393	7	16680	0.142857	0.153743	0.348534
GO:0043248	proteasome assembly	biological_process	cellular component organization or biogenesis	1	393	7	16680	0.142857	0.153743	0.348534
GO:0019563	glycerol catabolic process	biological_process	cellular process	1	393	7	16680	0.142857	0.153743	0.348534
GO:0010338	leaf formation	biological_process	multicellular organismal process	1	393	7	16680	0.142857	0.153743	0.348534
GO:0030686	90S preribosome	cellular_component	cell	1	474	7	19991	0.142857	0.154646	0.348887
GO:0000209	protein polyubiquitination	biological_process	cellular process	2	393	30	16680	0.0666667	0.156835	0.352124
GO:0010277	chlorophyllide a oxygenase [overall] activity	molecular_function	catalytic activity	2	536	33	24666	0.0606061	0.160585	0.355099
GO:0003952	NAD+ synthase (glutamine-hydrolyzing) activity	molecular_function	catalytic activity	1	536	8	24666	0.125	0.161201	0.355099
GO:0004144	diacylglycerol O-acyltransferase activity	molecular_function	catalytic activity	1	536	8	24666	0.125	0.161201	0.355099
GO:0015293	symporter activity	molecular_function	transporter activity	1	536	8	24666	0.125	0.161201	0.355099
GO:0016829	lyase activity	molecular_function	catalytic activity	3	536	64	24666	0.046875	0.162438	0.356144
GO:0000287	magnesium ion binding	molecular_function	binding	8	536	244	24666	0.0327869	0.163596	0.357006
GO:0006779	porphyrin-containing compound biosynthetic process	biological_process	cellular process	1	393	8	16680	0.125	0.17369	0.373794
GO:0046654	tetrahydrofolate biosynthetic process	biological_process	cellular process	1	393	8	16680	0.125	0.17369	0.373794
GO:0009944	polarity specification of adaxial/abaxial axis	biological_process	multicellular organismal process	1	393	8	16680	0.125	0.17369	0.373794
GO:0016787	hydrolase activity	molecular_function	catalytic activity	14	536	486	24666	0.0288066	0.175408	0.374043
GO:0000793	condensed chromosome	cellular_component	cell	1	474	8	19991	0.125	0.174697	0.374043
GO:0008137	NADH dehydrogenase (ubiquinone) activity	molecular_function	catalytic activity	3	536	67	24666	0.0447761	0.178485	0.377459
GO:0070180	large ribosomal subunit rRNA binding	molecular_function	binding	1	536	9	24666	0.111111	0.179434	0.377459
GO:0004813	alanine-tRNA ligase activity	molecular_function	catalytic activity	1	536	9	24666	0.111111	0.179434	0.377459
GO:0006366	transcription from RNA polymerase II promoter	biological_process	cellular process	2	393	33	16680	0.0606061	0.182087	0.381321
GO:0009522	photosystem I	cellular_component	cell	6	474	162	19991	0.037037	0.187734	0.391058
GO:0009664	plant-type cell wall organization	biological_process	cellular component organization or biogenesis	2	393	34	16680	0.0588235	0.190634	0.391058
GO:0006545	glycine biosynthetic process	biological_process	biological regulation	1	393	9	16680	0.111111	0.193168	0.391058
GO:0010322	regulation of isopentenyl diphosphate biosynthetic process, methylerythritol 4-phosphate pathway	biological_process	biological regulation	1	393	9	16680	0.111111	0.193168	0.391058
GO:1902395	regulation of 1-deoxy-D-xylulose-5-phosphate synthase activity	biological_process	biological regulation	1	393	9	16680	0.111111	0.193168	0.391058
GO:0006627	protein processing involved in protein targeting to mitochondrion	biological_process	cellular component organization or biogenesis	1	393	9	16680	0.111111	0.193168	0.391058
GO:0006419	alanyl-tRNA aminoacylation	biological_process	cellular process	1	393	9	16680	0.111111	0.193168	0.391058
GO:0005742	mitochondrial outer membrane translocase complex	cellular_component	organelle part	1	474	9	19991	0.111111	0.194273	0.391058
GO:0005750	mitochondrial respiratory chain complex III	cellular_component	organelle part	1	474	9	19991	0.111111	0.194273	0.391058
GO:0004634	phosphopyruvate hydratase activity	molecular_function	catalytic activity	1	536	10	24666	0.1	0.197272	0.393701
GO:0008081	phosphoric diester hydrolase activity	molecular_function	catalytic activity	1	536	10	24666	0.1	0.197272	0.393701
GO:0006479	protein methylation	biological_process	cellular process	2	393	35	16680	0.0571429	0.199233	0.395923
GO:0005665	DNA-directed RNA polymerase II, core complex	cellular_component	organelle part	2	474	35	19991	0.0571429	0.201157	0.398053
GO:0003824	catalytic activity	molecular_function	catalytic activity	15	536	543	24666	0.0276243	0.205845	0.40561
GO:0019898	extrinsic component of membrane	cellular_component	membrane part	2	474	36	19991	0.0555556	0.209865	0.411782
GO:0050790	regulation of catalytic activity	biological_process	biological regulation	1	393	10	16680	0.1	0.212189	0.411782
GO:0000015	phosphopyruvate hydratase complex	cellular_component	cell	1	474	10	19991	0.1	0.213386	0.411782
GO:0071705	nitrogen compound transport	biological_process	localization	1	393	10	16680	0.1	0.212189	0.411782
GO:0005758	mitochondrial intermembrane space	cellular_component	organelle part	1	474	10	19991	0.1	0.213386	0.411782
GO:0003712	transcription cofactor activity	molecular_function	transcription regulator activity	1	536	11	24666	0.0909091	0.214723	0.412656
GO:0019843	rRNA binding	molecular_function	binding	4	536	111	24666	0.036036	0.22214	0.425162
GO:0009540	zeaxanthin epoxidase [overall] activity	molecular_function	catalytic activity	2	536	42	24666	0.047619	0.231754	0.432993
GO:0004775	succinate-CoA ligase (ADP-forming) activity	molecular_function	catalytic activity	1	536	12	24666	0.0833333	0.231795	0.432993
GO:0004807	triose-phosphate isomerase activity	molecular_function	catalytic activity	1	536	12	24666	0.0833333	0.231795	0.432993
GO:0016157	sucrose synthase activity	molecular_function	catalytic activity	1	536	12	24666	0.0833333	0.231795	0.432993
GO:0009772	photosynthetic electron transport in photosystem II	biological_process	cellular process	1	393	11	16680	0.0909091	0.230762	0.432993
GO:0006869	lipid transport	biological_process	localization	1	393	11	16680	0.0909091	0.230762	0.432993
GO:0051920	peroxiredoxin activity	molecular_function	antioxidant activity	1	536	13	24666	0.0769231	0.248496	0.455824
GO:0010030	positive regulation of seed germination	biological_process	biological regulation	1	393	12	16680	0.0833333	0.248898	0.455824
GO:0008177	succinate dehydrogenase (ubiquinone) activity	molecular_function	catalytic activity	1	536	13	24666	0.0769231	0.248496	0.455824
GO:0016925	protein sumoylation	biological_process	cellular process	1	393	12	16680	0.0833333	0.248898	0.455824
GO:0001135	transcription factor activity, RNA polymerase II transcription factor recruiting	molecular_function	transcription regulator activity	1	536	13	24666	0.0769231	0.248496	0.455824
GO:0022626	cytosolic ribosome	cellular_component	cell	2	474	41	19991	0.0487805	0.253831	0.463043
GO:0005506	iron ion binding	molecular_function	binding	9	536	318	24666	0.0283019	0.256791	0.46662
GO:0015035	protein disulfide oxidoreductase activity	molecular_function	catalytic activity	5	536	158	24666	0.0316456	0.260505	0.469714
GO:0009688	abscisic acid biosynthetic process	biological_process	cellular process	2	393	42	16680	0.047619	0.260324	0.469714
GO:0004149	dihydrolipoyllysine-residue succinyltransferase activity	molecular_function	catalytic activity	1	536	14	24666	0.0714286	0.264835	0.472054
GO:0004359	glutaminase activity	molecular_function	catalytic activity	1	536	14	24666	0.0714286	0.264835	0.472054
GO:0010276	phytol kinase activity	molecular_function	catalytic activity	1	536	14	24666	0.0714286	0.264835	0.472054
GO:0010497	plasmodesmata-mediated intercellular transport	biological_process	cellular process	1	393	13	16680	0.0769231	0.266607	0.473405
GO:0003955	NAD(P)H dehydrogenase (quinone) activity	molecular_function	catalytic activity	1	536	15	24666	0.0666667	0.28082	0.493018
GO:0004402	histone acetyltransferase activity	molecular_function	catalytic activity	1	536	15	24666	0.0666667	0.28082	0.493018
GO:0045156	electron transporter, transferring electrons within the cyclic electron transport pathway of photosynthesis activity	molecular_function	catalytic activity	1	536	15	24666	0.0666667	0.28082	0.493018
GO:0042274	ribosomal small subunit biogenesis	biological_process	cellular component organization or biogenesis	1	393	14	16680	0.0714286	0.2839	0.494707
GO:0051716	cellular response to stimulus	biological_process	cellular process	1	393	14	16680	0.0714286	0.2839	0.494707
GO:0046923	ER retention sequence binding	molecular_function	binding	2	536	49	24666	0.0408163	0.288323	0.498298
GO:0009654	photosystem II oxygen evolving complex	cellular_component	cell	2	474	45	19991	0.0444444	0.289162	0.498298
GO:0005741	mitochondrial outer membrane	cellular_component	organelle part	2	474	45	19991	0.0444444	0.289162	0.498298
GO:0046983	protein dimerization activity	molecular_function	binding	8	536	290	24666	0.0275862	0.296776	0.505818
GO:0003994	aconitate hydratase activity	molecular_function	catalytic activity	1	536	16	24666	0.0625	0.296457	0.505818
GO:0001671	ATPase activator activity	molecular_function	molecular function regulator	1	536	16	24666	0.0625	0.296457	0.505818
GO:0045252	oxoglutarate dehydrogenase complex	cellular_component	cell	1	474	15	19991	0.0666667	0.302374	0.513486
GO:0007034	vacuolar transport	biological_process	localization	3	393	83	16680	0.0361446	0.311097	0.524927
GO:0015238	drug transmembrane transporter activity	molecular_function	transporter activity	2	536	52	24666	0.0384615	0.312484	0.524927
GO:0008097	5S rRNA binding	molecular_function	binding	1	536	17	24666	0.0588235	0.311755	0.524927
GO:0009853	photorespiration	biological_process	cellular process	1	393	16	16680	0.0625	0.317276	0.531067
GO:0006334	nucleosome assembly	biological_process	cellular component organization or biogenesis	4	393	121	16680	0.0330579	0.318852	0.5318
GO:0006621	protein retention in ER lumen	biological_process	biological regulation	2	393	49	16680	0.0408163	0.321598	0.53447
GO:0005623	cell	cellular_component	cell	6	474	197	19991	0.0304569	0.325519	0.535365
GO:0000062	fatty-acyl-CoA binding	molecular_function	binding	1	536	18	24666	0.0555556	0.326721	0.535365
GO:0030247	polysaccharide binding	molecular_function	binding	1	536	18	24666	0.0555556	0.326721	0.535365
GO:0000981	RNA polymerase II transcription factor activity, sequence-specific DNA binding	molecular_function	transcription regulator activity	1	536	18	24666	0.0555556	0.326721	0.535365
GO:0015297	antiporter activity	molecular_function	transporter activity	2	536	54	24666	0.037037	0.328495	0.536389
GO:0005874	microtubule	cellular_component	organelle part	3	474	86	19991	0.0348837	0.334034	0.541476
GO:0005854	nascent polypeptide-associated complex	cellular_component	cell	1	474	17	19991	0.0588235	0.335089	0.541476
GO:0008356	asymmetric cell division	biological_process	cellular process	1	393	17	16680	0.0588235	0.333377	0.541476
GO:0006094	gluconeogenesis	biological_process	metabolic process	1	393	18	16680	0.0555556	0.349099	0.560238
GO:0009753	response to jasmonic acid	biological_process	response to stimulus	1	393	18	16680	0.0555556	0.349099	0.560238
GO:0016620	oxidoreductase activity, acting on the aldehyde or oxo group of donors, NAD or NADP as acceptor	molecular_function	catalytic activity	1	536	20	24666	0.05	0.355686	0.568854
GO:0070897	DNA-templated transcriptional preinitiation complex assembly	biological_process	cellular component organization or biogenesis	1	393	19	16680	0.0526316	0.364452	0.578908
GO:0033014	tetrapyrrole biosynthetic process	biological_process	cellular process	1	393	19	16680	0.0526316	0.364452	0.578908
GO:0005773	vacuole	cellular_component	cell	4	474	129	19991	0.0310078	0.366085	0.57953
GO:0006950	response to stress	biological_process	response to stimulus	5	393	169	16680	0.0295858	0.367519	0.579835
GO:0016705	oxidoreductase activity, acting on paired donors, with incorporation or reduction of molecular oxygen	molecular_function	catalytic activity	3	536	100	24666	0.03	0.370633	0.58278
GO:0007010	cytoskeleton organization	biological_process	cellular component organization or biogenesis	1	393	20	16680	0.05	0.379443	0.592642
GO:0009615	response to virus	biological_process	multi-organism process	1	393	20	16680	0.05	0.379443	0.592642
GO:0009705	plant-type vacuole membrane	cellular_component	organelle part	2	474	56	19991	0.0357143	0.384524	0.596587
GO:0003873	6-phosphofructo-2-kinase activity	molecular_function	catalytic activity	1	536	22	24666	0.0454545	0.383407	0.596587
GO:0005622	intracellular	cellular_component	cell	19	474	738	19991	0.0257453	0.389409	0.602165
GO:0048038	quinone binding	molecular_function	binding	2	536	62	24666	0.0322581	0.39131	0.603108
GO:0000470	maturation of LSU-rRNA	biological_process	cellular component organization or biogenesis	1	393	21	16680	0.047619	0.394082	0.605382
GO:0008883	glutamyl-tRNA reductase activity	molecular_function	catalytic activity	1	536	23	24666	0.0434783	0.396818	0.605601
GO:0016717	oxidoreductase activity, acting on paired donors, with oxidation of a pair of donors resulting in the reduction of molecular oxygen to two molecules of water	molecular_function	catalytic activity	1	536	23	24666	0.0434783	0.396818	0.605601
GO:0045454	cell redox homeostasis	biological_process	biological regulation	7	393	259	16680	0.027027	0.410417	0.60968
GO:0051537	2 iron, 2 sulfur cluster binding	molecular_function	binding	3	536	107	24666	0.0280374	0.411733	0.60968
GO:0004652	polynucleotide adenylyltransferase activity	molecular_function	catalytic activity	2	536	64	24666	0.03125	0.406617	0.60968
GO:0018105	peptidyl-serine phosphorylation	biological_process	cellular process	2	393	61	16680	0.0327869	0.42299	0.60968
GO:0031123	RNA 3'-end processing	biological_process	cellular process	2	393	61	16680	0.0327869	0.42299	0.60968
GO:0043631	RNA polyadenylation	biological_process	cellular process	2	393	61	16680	0.0327869	0.42299	0.60968
GO:0003825	alpha,alpha-trehalose-phosphate synthase (UDP-forming) activity	molecular_function	catalytic activity	1	536	25	24666	0.04	0.422772	0.60968
GO:0003883	CTP synthase activity	molecular_function	catalytic activity	1	536	25	24666	0.04	0.422772	0.60968
GO:0004356	glutamate-ammonia ligase activity	molecular_function	catalytic activity	1	536	24	24666	0.0416667	0.409937	0.60968
GO:0009657	plastid organization	biological_process	cellular component organization or biogenesis	1	393	22	16680	0.0454545	0.408376	0.60968
GO:0016558	protein import into peroxisome matrix	biological_process	cellular component organization or biogenesis	1	393	23	16680	0.0434783	0.422334	0.60968
GO:0042273	ribosomal large subunit biogenesis	biological_process	cellular component organization or biogenesis	1	393	22	16680	0.0454545	0.408376	0.60968
GO:0006003	fructose 2,6-bisphosphate metabolic process	biological_process	cellular process	1	393	22	16680	0.0454545	0.408376	0.60968
GO:0006542	glutamine biosynthetic process	biological_process	cellular process	1	393	23	16680	0.0434783	0.422334	0.60968
GO:0006796	phosphate-containing compound metabolic process	biological_process	cellular process	1	393	23	16680	0.0434783	0.422334	0.60968
GO:0010189	vitamin E biosynthetic process	biological_process	cellular process	1	393	22	16680	0.0454545	0.408376	0.60968
GO:0006000	fructose metabolic process	biological_process	metabolic process	1	393	23	16680	0.0434783	0.422334	0.60968
GO:0009751	response to salicylic acid	biological_process	response to stimulus	1	393	22	16680	0.0454545	0.408376	0.60968
GO:0042254	ribosome biogenesis	biological_process	cellular component organization or biogenesis	2	393	63	16680	0.031746	0.439162	0.62527
GO:0050832	defense response to fungus	biological_process	multi-organism process	2	393	63	16680	0.031746	0.439162	0.62527
GO:0046658	anchored component of plasma membrane	cellular_component	cell	1	474	24	19991	0.0416667	0.437996	0.62527
GO:0015095	magnesium ion transmembrane transporter activity	molecular_function	transporter activity	1	536	26	24666	0.0384615	0.435328	0.62527
GO:0016301	kinase activity	molecular_function	catalytic activity	5	536	202	24666	0.0247525	0.447918	0.628173
GO:0042787	protein ubiquitination involved in ubiquitin-dependent protein catabolic process	biological_process	cellular process	2	393	64	16680	0.03125	0.447154	0.628173
GO:0017025	TBP-class protein binding	molecular_function	binding	1	536	27	24666	0.037037	0.447611	0.628173
GO:0044210	'de novo' CTP biosynthetic process	biological_process	cellular process	1	393	25	16680	0.04	0.449271	0.628173
GO:0015977	carbon fixation	biological_process	metabolic process	1	393	25	16680	0.04	0.449271	0.628173
GO:0008271	secondary active sulfate transmembrane transporter activity	molecular_function	transporter activity	1	536	27	24666	0.037037	0.447611	0.628173
GO:0005887	integral component of plasma membrane	cellular_component	cell	3	474	105	19991	0.0285714	0.455349	0.63477
GO:0006817	phosphate ion transport	biological_process	localization	1	393	26	16680	0.0384615	0.462267	0.642496
GO:0019432	triglyceride biosynthetic process	biological_process	cellular process	1	393	27	16680	0.037037	0.474956	0.658174
GO:0005769	early endosome	cellular_component	cell	1	474	27	19991	0.037037	0.47708	0.659161
GO:0008131	primary amine oxidase activity	molecular_function	catalytic activity	1	536	30	24666	0.0333333	0.482884	0.665213
GO:0009535	chloroplast thylakoid membrane	cellular_component	organelle part	9	474	362	19991	0.0248619	0.489979	0.67245
GO:0016757	transferase activity, transferring glycosyl groups	molecular_function	catalytic activity	3	536	121	24666	0.0247934	0.491018	0.67245
GO:0006635	fatty acid beta-oxidation	biological_process	cellular process	1	393	29	16680	0.0344828	0.499446	0.681992
GO:0051087	chaperone binding	molecular_function	binding	2	536	77	24666	0.025974	0.501042	0.682177
GO:0042773	ATP synthesis coupled electron transport	biological_process	cellular process	1	393	30	16680	0.0333333	0.51126	0.692053
GO:0009308	amine metabolic process	biological_process	metabolic process	1	393	30	16680	0.0333333	0.51126	0.692053
GO:0004601	peroxidase activity	molecular_function	antioxidant activity	2	536	79	24666	0.0253165	0.514698	0.694693
GO:0000786	nucleosome	cellular_component	organelle part	4	474	159	19991	0.0251572	0.522882	0.703705
GO:0061630	ubiquitin protein ligase activity	molecular_function	catalytic activity	2	536	82	24666	0.0243902	0.534713	0.71756
GO:0004805	trehalose-phosphatase activity	molecular_function	catalytic activity	1	536	35	24666	0.0285714	0.536747	0.718226
GO:0016021	integral component of membrane	cellular_component	membrane part	196	474	8300	19991	0.0236145	0.54775	0.722597
GO:0004351	glutamate decarboxylase activity	molecular_function	catalytic activity	1	536	36	24666	0.0277778	0.546828	0.722597
GO:0030060	L-malate dehydrogenase activity	molecular_function	catalytic activity	1	536	36	24666	0.0277778	0.546828	0.722597
GO:0016485	protein processing	biological_process	metabolic process	1	393	33	16680	0.030303	0.54506	0.722597
GO:0009607	response to biotic stimulus	biological_process	response to stimulus	1	393	33	16680	0.030303	0.54506	0.722597
GO:0004722	protein serine/threonine phosphatase activity	molecular_function	catalytic activity	5	536	231	24666	0.021645	0.565747	0.74084
GO:0016671	oxidoreductase activity, acting on a sulfur group of donors, disulfide as acceptor	molecular_function	catalytic activity	1	536	38	24666	0.0263158	0.566338	0.74084
GO:0005315	inorganic phosphate transmembrane transporter activity	molecular_function	transporter activity	1	536	38	24666	0.0263158	0.566338	0.74084
GO:0009055	electron transfer activity	molecular_function	catalytic activity	5	536	233	24666	0.0214592	0.57341	0.744915
GO:0035556	intracellular signal transduction	biological_process	biological regulation	2	393	82	16680	0.0243902	0.579024	0.744915
GO:0006662	glycerol ether metabolic process	biological_process	metabolic process	2	393	82	16680	0.0243902	0.579024	0.744915
GO:0006536	glutamate metabolic process	biological_process	cellular process	1	393	36	16680	0.0277778	0.576527	0.744915
GO:0006631	fatty acid metabolic process	biological_process	cellular process	1	393	36	16680	0.0277778	0.576527	0.744915
GO:0016539	intein-mediated protein splicing	biological_process	metabolic process	1	393	36	16680	0.0277778	0.576527	0.744915
GO:0071949	FAD binding	molecular_function	binding	2	536	90	24666	0.0222222	0.585261	0.746767
GO:0003684	damaged DNA binding	molecular_function	binding	1	536	40	24666	0.025	0.585009	0.746767
GO:0004332	fructose-bisphosphate aldolase activity	molecular_function	catalytic activity	1	536	40	24666	0.025	0.585009	0.746767
GO:0046686	response to cadmium ion	biological_process	response to stimulus	3	393	129	16680	0.0232558	0.5892	0.749745
GO:0003746	translation elongation factor activity	molecular_function	binding	3	536	141	24666	0.0212766	0.594215	0.749995
GO:0044212	transcription regulatory region DNA binding	molecular_function	binding	1	536	41	24666	0.0243902	0.594042	0.749995
GO:0004427	inorganic diphosphatase activity	molecular_function	catalytic activity	1	536	41	24666	0.0243902	0.594042	0.749995
GO:0030955	potassium ion binding	molecular_function	binding	1	536	42	24666	0.0238095	0.602878	0.75647
GO:0004743	pyruvate kinase activity	molecular_function	catalytic activity	1	536	42	24666	0.0238095	0.602878	0.75647
GO:0061077	chaperone-mediated protein folding	biological_process	cellular process	1	393	39	16680	0.025641	0.605823	0.75647
GO:0008643	carbohydrate transport	biological_process	localization	1	393	39	16680	0.025641	0.605823	0.75647
GO:0047938	glucose-6-phosphate 1-epimerase activity	molecular_function	catalytic activity	1	536	43	24666	0.0232558	0.611522	0.761549
GO:0051287	NAD binding	molecular_function	binding	4	536	196	24666	0.0204082	0.618882	0.767984
GO:0016773	phosphotransferase activity, alcohol group as acceptor	molecular_function	catalytic activity	1	536	44	24666	0.0227273	0.619979	0.767984
GO:0048364	root development	biological_process	multicellular organismal process	1	393	41	16680	0.0243902	0.624222	0.771195
GO:0015979	photosynthesis	biological_process	cellular process	3	393	138	16680	0.0217391	0.634838	0.782241
GO:0016831	carboxy-lyase activity	molecular_function	catalytic activity	1	536	47	24666	0.0212766	0.644262	0.791764
GO:0000462	maturation of SSU-rRNA from tricistronic rRNA transcript (SSU-rRNA, 5.8S rRNA, LSU-rRNA)	biological_process	cellular component organization or biogenesis	1	393	44	16680	0.0227273	0.650227	0.796997
GO:0008234	cysteine-type peptidase activity	molecular_function	catalytic activity	2	536	103	24666	0.0194175	0.658509	0.805035
GO:0016810	hydrolase activity, acting on carbon-nitrogen (but not peptide) bonds	molecular_function	catalytic activity	1	536	50	24666	0.02	0.666996	0.811164
GO:0022857	transmembrane transporter activity	molecular_function	transporter activity	1	536	50	24666	0.02	0.666996	0.811164
GO:0015078	hydrogen ion transmembrane transporter activity	molecular_function	transporter activity	2	536	106	24666	0.0188679	0.673866	0.81739
GO:0042742	defense response to bacterium	biological_process	multi-organism process	1	393	48	16680	0.0208333	0.682128	0.825269
GO:0006520	cellular amino acid metabolic process	biological_process	cellular process	2	393	101	16680	0.019802	0.691643	0.832746
GO:0009505	plant-type cell wall	cellular_component	cell	1	474	49	19991	0.0204082	0.691875	0.832746
GO:0016853	isomerase activity	molecular_function	catalytic activity	1	536	54	24666	0.0185185	0.695068	0.834438
GO:0006006	glucose metabolic process	biological_process	metabolic process	1	393	50	16680	0.02	0.696973	0.83458
GO:0030246	carbohydrate binding	molecular_function	binding	2	536	112	24666	0.0178571	0.702894	0.836719
GO:0005484	SNAP receptor activity	molecular_function	binding	1	536	55	24666	0.0181818	0.701708	0.836719
GO:0006541	glutamine metabolic process	biological_process	cellular process	1	393	51	16680	0.0196078	0.704134	0.836719
GO:0030154	cell differentiation	biological_process	cellular process	1	393	52	16680	0.0192308	0.711126	0.842883
GO:0006108	malate metabolic process	biological_process	cellular process	1	393	53	16680	0.0188679	0.717954	0.846678
GO:0009435	NAD biosynthetic process	biological_process	cellular process	1	393	53	16680	0.0188679	0.717954	0.846678
GO:0043161	proteasome-mediated ubiquitin-dependent protein catabolic process	biological_process	cellular process	2	393	107	16680	0.0186916	0.721645	0.848888
GO:0016874	ligase activity	molecular_function	catalytic activity	2	536	118	24666	0.0169492	0.729741	0.856254
GO:0004222	metalloendopeptidase activity	molecular_function	catalytic activity	2	536	123	24666	0.0162602	0.750517	0.878425
GO:0008270	zinc ion binding	molecular_function	binding	24	536	1252	24666	0.0191693	0.765589	0.890867
GO:0008233	peptidase activity	molecular_function	catalytic activity	3	536	186	24666	0.016129	0.772277	0.890867
GO:0050661	NADP binding	molecular_function	binding	2	536	127	24666	0.015748	0.766135	0.890867
GO:0003993	acid phosphatase activity	molecular_function	catalytic activity	1	536	67	24666	0.0149254	0.770987	0.890867
GO:0016788	hydrolase activity, acting on ester bonds	molecular_function	catalytic activity	1	536	67	24666	0.0149254	0.770987	0.890867
GO:0005992	trehalose biosynthetic process	biological_process	cellular process	1	393	62	16680	0.016129	0.772594	0.890867
GO:0005351	sugar:proton symporter activity	molecular_function	transporter activity	1	536	71	24666	0.0140845	0.790306	0.909046
GO:0030234	enzyme regulator activity	molecular_function	molecular function regulator	1	536	72	24666	0.0138889	0.794876	0.912056
GO:0009737	response to abscisic acid	biological_process	response to stimulus	2	393	126	16680	0.015873	0.800822	0.916627
GO:0009651	response to salt stress	biological_process	response to stimulus	3	393	185	16680	0.0162162	0.814898	0.930458
GO:0009733	response to auxin	biological_process	response to stimulus	1	393	74	16680	0.0135135	0.829379	0.944683
GO:0009735	response to cytokinin	biological_process	response to stimulus	1	393	75	16680	0.0133333	0.833417	0.946973
GO:0042744	hydrogen peroxide catabolic process	biological_process	cellular process	1	393	76	16680	0.0131579	0.83736	0.949143
GO:0006810	transport	biological_process	localization	3	393	195	16680	0.0153846	0.841663	0.950407
GO:0042803	protein homodimerization activity	molecular_function	binding	1	536	84	24666	0.0119048	0.842545	0.950407
GO:0008168	methyltransferase activity	molecular_function	catalytic activity	4	536	281	24666	0.0142349	0.862388	0.970446
GO:0005975	carbohydrate metabolic process	biological_process	metabolic process	9	393	521	16680	0.0172745	0.869221	0.973444
GO:0006357	regulation of transcription from RNA polymerase II promoter	biological_process	biological regulation	1	393	85	16680	0.0117647	0.868907	0.973444
GO:0005730	nucleolus	cellular_component	organelle part	4	474	264	19991	0.0151515	0.875214	0.974537
GO:0009941	chloroplast envelope	cellular_component	organelle part	4	474	264	19991	0.0151515	0.875214	0.974537
GO:0051539	4 iron, 4 sulfur cluster binding	molecular_function	binding	1	536	95	24666	0.0105263	0.876458	0.974537
GO:0009507	chloroplast	cellular_component	cell	17	474	919	19991	0.0184984	0.882922	0.975935
GO:0004674	protein serine/threonine kinase activity	molecular_function	catalytic activity	15	536	900	24666	0.0166667	0.883984	0.975935
GO:0016020	membrane	cellular_component	membrane	6	474	375	19991	0.016	0.882832	0.975935
GO:0006281	DNA repair	biological_process	cellular process	2	393	157	16680	0.0127389	0.887791	0.977827
GO:0007165	signal transduction	biological_process	biological regulation	3	393	220	16680	0.0136364	0.894379	0.980865
GO:0003899	DNA-directed 5'-3' RNA polymerase activity	molecular_function	catalytic activity	2	536	175	24666	0.0114286	0.896285	0.980865
GO:0030001	metal ion transport	biological_process	localization	1	393	95	16680	0.0105263	0.896851	0.980865
GO:0009506	plasmodesma	cellular_component	symplast	3	474	234	19991	0.0128205	0.91832	0.997338
GO:0015991	ATP hydrolysis coupled proton transport	biological_process	localization	1	393	104	16680	0.00961538	0.91688	0.997338
GO:0009408	response to heat	biological_process	response to stimulus	1	393	104	16680	0.00961538	0.91688	0.997338
GO:0005524	ATP binding	molecular_function	binding	65	536	4032	24666	0.016121	0.99763	0.999742
GO:0046872	metal ion binding	molecular_function	binding	26	536	1632	24666	0.0159314	0.964825	0.999742
GO:0003723	RNA binding	molecular_function	binding	21	536	1489	24666	0.0141034	0.989031	0.999742
GO:0005737	cytoplasm	cellular_component	cell	18	474	1476	19991	0.0121951	0.999646	0.999742
GO:0006355	regulation of transcription, DNA-templated	biological_process	biological regulation	12	393	957	16680	0.0125392	0.995663	0.999742
GO:0005829	cytosol	cellular_component	cell	10	474	751	19991	0.0133156	0.985315	0.999742
GO:0004672	protein kinase activity	molecular_function	catalytic activity	9	536	953	24666	0.00944386	0.998967	0.999742
GO:0005739	mitochondrion	cellular_component	cell	8	474	566	19991	0.0141343	0.96051	0.999742
GO:0005886	plasma membrane	cellular_component	cell	8	474	822	19991	0.00973236	0.999173	0.999742
GO:0003676	nucleic acid binding	molecular_function	binding	7	536	782	24666	0.00895141	0.998311	0.999742
GO:0005525	GTP binding	molecular_function	binding	6	536	750	24666	0.008	0.9991	0.999742
GO:0003924	GTPase activity	molecular_function	catalytic activity	6	536	565	24666	0.0106195	0.984636	0.999742
GO:0005783	endoplasmic reticulum	cellular_component	cell	4	474	321	19991	0.0124611	0.948342	0.999742
GO:0055085	transmembrane transport	biological_process	localization	3	393	308	16680	0.00974026	0.977617	0.999742
GO:0003743	translation initiation factor activity	molecular_function	binding	2	536	227	24666	0.00881057	0.959391	0.999742
GO:0030170	pyridoxal phosphate binding	molecular_function	binding	2	536	207	24666	0.00966184	0.941434	0.999742
GO:0004842	ubiquitin-protein transferase activity	molecular_function	catalytic activity	2	536	199	24666	0.0100503	0.932319	0.999742
GO:0006511	ubiquitin-dependent protein catabolic process	biological_process	cellular process	2	393	205	16680	0.0097561	0.956065	0.999742
GO:0003729	mRNA binding	molecular_function	binding	1	536	277	24666	0.00361011	0.997802	0.999742
GO:0008289	lipid binding	molecular_function	binding	1	536	135	24666	0.00740741	0.948907	0.999742
GO:0010181	FMN binding	molecular_function	binding	1	536	126	24666	0.00793651	0.937671	0.999742
GO:0050660	flavin adenine dinucleotide binding	molecular_function	binding	1	536	160	24666	0.00625	0.970598	0.999742
GO:0003755	peptidyl-prolyl cis-trans isomerase activity	molecular_function	catalytic activity	1	536	137	24666	0.00729927	0.951116	0.999742
GO:0016740	transferase activity	molecular_function	catalytic activity	1	536	156	24666	0.00641026	0.967879	0.999742
GO:0005768	endosome	cellular_component	cell	1	474	136	19991	0.00735294	0.962172	0.999742
GO:0006364	rRNA processing	biological_process	cellular component organization or biogenesis	1	393	130	16680	0.00769231	0.955479	0.999742
GO:0006260	DNA replication	biological_process	cellular process	1	393	162	16680	0.00617284	0.979382	0.999742
GO:0006457	protein folding	biological_process	cellular process	1	393	258	16680	0.00387597	0.997971	0.999742
GO:0006486	protein glycosylation	biological_process	cellular process	1	393	112	16680	0.00892857	0.9314	0.999742
GO:0006886	intracellular protein transport	biological_process	localization	1	393	343	16680	0.00291545	0.999742	0.999742
GO:0015031	protein transport	biological_process	localization	1	393	200	16680	0.005	0.991751	0.999742
GO:0016192	vesicle-mediated transport	biological_process	localization	1	393	271	16680	0.00369004	0.998519	0.999742
GO:0007275	multicellular organism development	biological_process	multicellular organismal process	1	393	134	16680	0.00746269	0.95956	0.999742
GO:0000139	Golgi membrane	cellular_component	organelle part	1	474	167	19991	0.00598802	0.982124	0.999742
GO:0005774	vacuolar membrane	cellular_component	organelle part	1	474	196	19991	0.00510204	0.991144	0.999742
GO:0005802	trans-Golgi network	cellular_component	organelle part	1	474	139	19991	0.00719424	0.964817	0.999742
GO:0006952	defense response	biological_process	response to stimulus	1	393	122	16680	0.00819672	0.946044	0.999742
