# Supplementary material for: Comparative transcriptome analysis reveals ecological adaption of cold tolerance in northward invasion of Alternanthera philoxeroides
Source: BMC Genomics. 2020 Aug 2;21:532. doi: 10.1186/s12864-020-06941-z (PMC7430914; doi:10.1186/s12864-020-06941-z)
Supplement: Supplementary file 11 — Additional file 11: Table S9. KEGG pathway annotation analysis for the total number of DEGs. [file 12864_2020_6941_MOESM11_ESM.xlsx]

## Sheet: Table S9
Level 2	Level 1	num
Signal transduction	Environmental Information Processing	204
Global and overview maps	Metabolism	509
Lipid metabolism	Metabolism	87
Transport and catabolism	Cellular Processes	73
Folding, sorting and degradation	Genetic Information Processing	123
Environmental adaptation	Organismal Systems	163
Replication and repair	Genetic Information Processing	23
Translation	Genetic Information Processing	203
Transcription	Genetic Information Processing	84
Nucleotide metabolism	Metabolism	47
Membrane transport	Environmental Information Processing	17
Metabolism of cofactors and vitamins	Metabolism	35
Metabolism of terpenoids and polyketides	Metabolism	57
Biosynthesis of other secondary metabolites	Metabolism	112
Carbohydrate metabolism	Metabolism	195
Glycan biosynthesis and metabolism	Metabolism	30
Energy metabolism	Metabolism	68
Amino acid metabolism	Metabolism	84
Metabolism of other amino acids	Metabolism	53
