# Supplementary material for: Comparative transcriptome analysis reveals ecological adaption of cold tolerance in northward invasion of Alternanthera philoxeroides
Source: BMC Genomics. 2020 Aug 2;21:532. doi: 10.1186/s12864-020-06941-z (PMC7430914; doi:10.1186/s12864-020-06941-z)
Supplement: Supplementary file 12 — Additional file 12: Table S10. KEGG enrichment analysis for the total number of DEGs. [file 12864_2020_6941_MOESM12_ESM.xlsx]

## Sheet: Table S10
Pathway ID	Pathway Name	Level 1	Level 2	Term Candidate Gene Num	Total Candidate Gene Num	Term Gene Num	Total Gene Num	Rich Ratio	P value	Q value
ko04016	MAPK signaling pathway - plant	Environmental Information Processing	Signal transduction	124	1274	2883	56916	0.0430108	3.85823e-12	4.62988e-10
ko04626	Plant-pathogen interaction	Organismal Systems	Environmental adaptation	118	1274	2881	56916	0.040958	2.62229e-10	1.57337e-08
ko03010	Ribosome	Genetic Information Processing	Translation	97	1274	2371	56916	0.040911	1.18898e-08	4.75591e-07
ko00500	Starch and sucrose metabolism	Metabolism	Carbohydrate metabolism	76	1274	1907	56916	0.0398532	1.2538e-06	2.14937e-05
ko00330	Arginine and proline metabolism	Metabolism	Amino acid metabolism	33	1274	746	56916	0.0442359	0.0002068	0.00310201
ko00940	Phenylpropanoid biosynthesis	Metabolism	Biosynthesis of other secondary metabolites	61	1274	1758	56916	0.0346985	5.88393e-05	7.84525e-05
ko00591	Linoleic acid metabolism	Metabolism	Lipid metabolism	22	1274	250	56916	0.088	0.0649345	0.0194804
ko00941	Flavonoid biosynthesis	Metabolism	Biosynthesis of other secondary metabolites	28	1274	444	56916	0.0630631	0.00122128	0.00214937
ko00073	Cutin, suberine and wax biosynthesis	Metabolism	Lipid metabolism	12	1274	186	56916	0.0645161	0.0010673	0.010673
ko03013	RNA transport	Genetic Information Processing	Translation	94	1274	3224	56916	0.0291563	0.000576755	0.0532389
ko00190	Oxidative phosphorylation	Metabolism	Energy metabolism	36	1274	1109	56916	0.0324617	0.018315	0.018315
ko04075	Plant hormone signal transduction	Environmental Information Processing	Signal transduction	95	1274	3586	56916	0.0264919	0.0511527	0.0511527
ko00563	Glycosylphosphatidylinositol (GPI)-anchor biosynthesis	Metabolism	Glycan biosynthesis and metabolism	11	1274	208	56916	0.0528846	0.00760136	0.0651545
ko00590	Arachidonic acid metabolism	Metabolism	Lipid metabolism	14	1274	331	56916	0.0422961	0.0181734	0.137363
ko00062	Fatty acid elongation	Metabolism	Lipid metabolism	12	1274	284	56916	0.0422535	0.0275148	0.194222
ko00052	Galactose metabolism	Metabolism	Carbohydrate metabolism	31	1274	991	56916	0.0312815	0.0409804	0.273202
ko03018	RNA degradation	Genetic Information Processing	Folding, sorting and degradation	52	1274	1868	56916	0.0278373	0.0652521	0.35592
ko00908	Zeatin biosynthesis	Metabolism	Metabolism of terpenoids and polyketides	6	1274	125	56916	0.048	0.0625544	0.35592
ko00232	Caffeine metabolism	Metabolism	Biosynthesis of other secondary metabolites	3	1274	41	56916	0.0731707	0.063666	0.35592
ko00410	beta-Alanine metabolism	Metabolism	Metabolism of other amino acids	22	1274	715	56916	0.0307692	0.0856704	0.439736
ko00944	Flavone and flavonol biosynthesis	Metabolism	Biosynthesis of other secondary metabolites	3	1274	47	56916	0.0638298	0.0879473	0.439736
ko00945	Stilbenoid, diarylheptanoid and gingerol biosynthesis	Metabolism	Biosynthesis of other secondary metabolites	6	1274	151	56916	0.0397351	0.124357	0.596915
ko04712	Circadian rhythm - plant	Organismal Systems	Environmental adaptation	45	1274	1705	56916	0.026393	0.146511	0.627903
ko03020	RNA polymerase	Genetic Information Processing	Transcription	27	1274	960	56916	0.028125	0.136133	0.627903
ko00950	Isoquinoline alkaloid biosynthesis	Metabolism	Biosynthesis of other secondary metabolites	8	1274	229	56916	0.0349345	0.144092	0.627903
ko00906	Carotenoid biosynthesis	Metabolism	Metabolism of terpenoids and polyketides	23	1274	816	56916	0.0281863	0.156067	0.645796
ko00350	Tyrosine metabolism	Metabolism	Amino acid metabolism	13	1274	455	56916	0.0285714	0.223501	0.865165
ko00510	N-Glycan biosynthesis	Metabolism	Glycan biosynthesis and metabolism	13	1274	455	56916	0.0285714	0.223501	0.865165
ko00196	Photosynthesis - antenna proteins	Metabolism	Energy metabolism	7	1274	225	56916	0.0311111	0.241242	0.904657
ko00380	Tryptophan metabolism	Metabolism	Amino acid metabolism	17	1274	635	56916	0.0267717	0.260131	0.945931
ko03040	Spliceosome	Genetic Information Processing	Transcription	54	1274	3128	56916	0.0172634	0.982909	1
ko04144	Endocytosis	Cellular Processes	Transport and catabolism	52	1274	2486	56916	0.0209171	0.712682	1
ko00230	Purine metabolism	Metabolism	Nucleotide metabolism	42	1274	2710	56916	0.0154982	0.996251	1
ko03015	mRNA surveillance pathway	Genetic Information Processing	Translation	37	1274	2157	56916	0.0171535	0.964074	1
ko04141	Protein processing in endoplasmic reticulum	Genetic Information Processing	Folding, sorting and degradation	37	1274	2535	56916	0.0145957	0.998371	1
ko00240	Pyrimidine metabolism	Metabolism	Nucleotide metabolism	36	1274	2124	56916	0.0169492	0.968377	1
ko01200	Carbon metabolism	Metabolism	Global and overview maps	34	1274	3083	56916	0.0110282	1	1
ko00520	Amino sugar and nucleotide sugar metabolism	Metabolism	Carbohydrate metabolism	31	1274	1506	56916	0.0205843	0.708301	1
ko04120	Ubiquitin mediated proteolysis	Genetic Information Processing	Folding, sorting and degradation	30	1274	1815	56916	0.0165289	0.968333	1
ko00630	Glyoxylate and dicarboxylate metabolism	Metabolism	Carbohydrate metabolism	29	1274	1244	56916	0.0233119	0.438069	1
ko01230	Biosynthesis of amino acids	Metabolism	Global and overview maps	28	1274	2484	56916	0.0112721	0.99999	1
ko00564	Glycerophospholipid metabolism	Metabolism	Lipid metabolism	25	1274	1059	56916	0.0236072	0.42151	1
ko00010	Glycolysis / Gluconeogenesis	Metabolism	Carbohydrate metabolism	22	1274	1388	56916	0.0158501	0.966187	1
ko00460	Cyanoamino acid metabolism	Metabolism	Metabolism of other amino acids	21	1274	830	56916	0.0253012	0.314535	1
ko02010	ABC transporters	Environmental Information Processing	Membrane transport	17	1274	742	56916	0.0229111	0.495273	1
ko00860	Porphyrin and chlorophyll metabolism	Metabolism	Metabolism of cofactors and vitamins	16	1274	640	56916	0.025	0.362008	1
ko04070	Phosphatidylinositol signaling system	Environmental Information Processing	Signal transduction	16	1274	1012	56916	0.0158103	0.943876	1
ko00040	Pentose and glucuronate interconversions	Metabolism	Carbohydrate metabolism	14	1274	943	56916	0.0148462	0.961449	1
ko00051	Fructose and mannose metabolism	Metabolism	Carbohydrate metabolism	14	1274	654	56916	0.0214067	0.604277	1
ko00592	alpha-Linolenic acid metabolism	Metabolism	Lipid metabolism	13	1274	516	56916	0.0251938	0.371891	1
ko03420	Nucleotide excision repair	Genetic Information Processing	Replication and repair	13	1274	1096	56916	0.0118613	0.996491	1
ko04146	Peroxisome	Cellular Processes	Transport and catabolism	13	1274	1361	56916	0.0095518	0.999905	1
ko00562	Inositol phosphate metabolism	Metabolism	Carbohydrate metabolism	12	1274	1067	56916	0.0112465	0.997689	1
ko01210	2-Oxocarboxylic acid metabolism	Metabolism	Global and overview maps	12	1274	709	56916	0.0169252	0.870833	1
ko00053	Ascorbate and aldarate metabolism	Metabolism	Carbohydrate metabolism	11	1274	805	56916	0.0136646	0.972063	1
ko00710	Carbon fixation in photosynthetic organisms	Metabolism	Energy metabolism	11	1274	842	56916	0.0130641	0.981819	1
ko00260	Glycine, serine and threonine metabolism	Metabolism	Amino acid metabolism	9	1274	741	56916	0.0121457	0.985419	1
ko00195	Photosynthesis	Metabolism	Energy metabolism	8	1274	570	56916	0.0140351	0.941713	1
ko00220	Arginine biosynthesis	Metabolism	Amino acid metabolism	8	1274	338	56916	0.0236686	0.486142	1
ko00561	Glycerolipid metabolism	Metabolism	Lipid metabolism	8	1274	942	56916	0.00849257	0.999693	1
ko00030	Pentose phosphate pathway	Metabolism	Carbohydrate metabolism	7	1274	698	56916	0.0100287	0.995417	1
ko00620	Pyruvate metabolism	Metabolism	Carbohydrate metabolism	7	1274	1100	56916	0.00636364	0.999994	1
ko03008	Ribosome biogenesis in eukaryotes	Genetic Information Processing	Translation	7	1274	1092	56916	0.00641026	0.999993	1
ko04145	Phagosome	Cellular Processes	Transport and catabolism	7	1274	952	56916	0.00735294	0.999921	1
ko00020	Citrate cycle (TCA cycle)	Metabolism	Carbohydrate metabolism	6	1274	478	56916	0.0125523	0.957461	1
ko00910	Nitrogen metabolism	Metabolism	Energy metabolism	6	1274	402	56916	0.0149254	0.887793	1
ko03030	DNA replication	Genetic Information Processing	Replication and repair	6	1274	881	56916	0.00681044	0.999928	1
ko03440	Homologous recombination	Genetic Information Processing	Replication and repair	6	1274	466	56916	0.0128755	0.950065	1
ko00310	Lysine degradation	Metabolism	Amino acid metabolism	5	1274	574	56916	0.0087108	0.996245	1
ko00340	Histidine metabolism	Metabolism	Amino acid metabolism	5	1274	306	56916	0.0163399	0.816697	1
ko00480	Glutathione metabolism	Metabolism	Metabolism of other amino acids	5	1274	856	56916	0.00584112	0.999974	1
ko00565	Ether lipid metabolism	Metabolism	Lipid metabolism	5	1274	386	56916	0.0129534	0.934386	1
ko00740	Riboflavin metabolism	Metabolism	Metabolism of cofactors and vitamins	5	1274	242	56916	0.0206612	0.632423	1
ko00750	Vitamin B6 metabolism	Metabolism	Metabolism of cofactors and vitamins	5	1274	239	56916	0.0209205	0.621532	1
ko03022	Basal transcription factors	Genetic Information Processing	Transcription	5	1274	767	56916	0.0065189	0.999866	1
ko03050	Proteasome	Genetic Information Processing	Folding, sorting and degradation	5	1274	635	56916	0.00787402	0.998646	1
ko00280	Valine, leucine and isoleucine degradation	Metabolism	Amino acid metabolism	4	1274	684	56916	0.00584795	0.999862	1
ko00511	Other glycan degradation	Metabolism	Glycan biosynthesis and metabolism	4	1274	413	56916	0.00968523	0.983316	1
ko00760	Nicotinate and nicotinamide metabolism	Metabolism	Metabolism of cofactors and vitamins	4	1274	409	56916	0.00977995	0.982194	1
ko00770	Pantothenate and CoA biosynthesis	Metabolism	Metabolism of cofactors and vitamins	4	1274	356	56916	0.011236	0.958777	1
ko00901	Indole alkaloid biosynthesis	Metabolism	Biosynthesis of other secondary metabolites	4	1274	230	56916	0.0173913	0.758956	1
ko00970	Aminoacyl-tRNA biosynthesis	Genetic Information Processing	Translation	4	1274	659	56916	0.0060698	0.999781	1
ko03060	Protein export	Genetic Information Processing	Folding, sorting and degradation	4	1274	495	56916	0.00808081	0.995799	1
ko03430	Mismatch repair	Genetic Information Processing	Replication and repair	4	1274	372	56916	0.0107527	0.967852	1
ko04122	Sulfur relay system	Genetic Information Processing	Folding, sorting and degradation	4	1274	176	56916	0.0227273	0.557029	1
ko00130	Ubiquinone and other terpenoid-quinone biosynthesis	Metabolism	Metabolism of cofactors and vitamins	3	1274	343	56916	0.00874636	0.98342	1
ko00270	Cysteine and methionine metabolism	Metabolism	Amino acid metabolism	3	1274	958	56916	0.00313152	1	1
ko00360	Phenylalanine metabolism	Metabolism	Amino acid metabolism	3	1274	445	56916	0.00674157	0.997413	1
ko00400	Phenylalanine, tyrosine and tryptophan biosynthesis	Metabolism	Amino acid metabolism	3	1274	524	56916	0.00572519	0.999425	1
ko00450	Selenocompound metabolism	Metabolism	Metabolism of other amino acids	3	1274	231	56916	0.012987	0.892196	1
ko00600	Sphingolipid metabolism	Metabolism	Lipid metabolism	3	1274	635	56916	0.00472441	0.999935	1
ko00640	Propanoate metabolism	Metabolism	Carbohydrate metabolism	3	1274	505	56916	0.00594059	0.999171	1
ko00730	Thiamine metabolism	Metabolism	Metabolism of cofactors and vitamins	3	1274	336	56916	0.00892857	0.981248	1
ko00790	Folate biosynthesis	Metabolism	Metabolism of cofactors and vitamins	3	1274	271	56916	0.0110701	0.943262	1
ko00900	Terpenoid backbone biosynthesis	Metabolism	Metabolism of terpenoids and polyketides	3	1274	552	56916	0.00543478	0.999666	1
ko00943	Isoflavonoid biosynthesis	Metabolism	Biosynthesis of other secondary metabolites	3	1274	109	56916	0.0275229	0.442059	1
ko00965	Betalain biosynthesis	Metabolism	Biosynthesis of other secondary metabolites	3	1274	88	56916	0.0340909	0.315028	1
ko04130	SNARE interactions in vesicular transport	Genetic Information Processing	Folding, sorting and degradation	3	1274	298	56916	0.0100671	0.963874	1
ko00071	Fatty acid degradation	Metabolism	Lipid metabolism	2	1274	575	56916	0.00347826	0.99997	1
ko00250	Alanine, aspartate and glutamate metabolism	Metabolism	Amino acid metabolism	2	1274	502	56916	0.00398406	0.999861	1
ko00290	Valine, leucine and isoleucine biosynthesis	Metabolism	Amino acid metabolism	2	1274	226	56916	0.00884956	0.963214	1
ko00440	Phosphonate and phosphinate metabolism	Metabolism	Metabolism of other amino acids	2	1274	106	56916	0.0188679	0.689279	1
ko00514	Other types of O-glycan biosynthesis	Metabolism	Glycan biosynthesis and metabolism	2	1274	216	56916	0.00925926	0.955548	1
ko00960	Tropane, piperidine and pyridine alkaloid biosynthesis	Metabolism	Biosynthesis of other secondary metabolites	2	1274	254	56916	0.00787402	0.978505	1
ko04136	Autophagy - other	Cellular Processes	Transport and catabolism	2	1274	451	56916	0.00443459	0.999597	1
ko00402	Benzoxazinoid biosynthesis	Metabolism	Biosynthesis of other secondary metabolites	1	1274	84	56916	0.0119048	0.850881	1
ko00430	Taurine and hypotaurine metabolism	Metabolism	Metabolism of other amino acids	1	1274	148	56916	0.00675676	0.965085	1
ko00531	Glycosaminoglycan degradation	Metabolism	Glycan biosynthesis and metabolism	1	1274	393	56916	0.00254453	0.999867	1
ko00604	Glycosphingolipid biosynthesis - ganglio series	Metabolism	Glycan biosynthesis and metabolism	1	1274	236	56916	0.00423729	0.99527	1
ko00650	Butanoate metabolism	Metabolism	Carbohydrate metabolism	1	1274	334	56916	0.00299401	0.999491	1
ko00905	Brassinosteroid biosynthesis	Metabolism	Metabolism of terpenoids and polyketides	1	1274	84	56916	0.0119048	0.850881	1
ko00920	Sulfur metabolism	Metabolism	Energy metabolism	1	1274	327	56916	0.0030581	0.999403	1
ko00942	Anthocyanin biosynthesis	Metabolism	Biosynthesis of other secondary metabolites	1	1274	19	56916	0.0526316	0.349617	1
ko01040	Biosynthesis of unsaturated fatty acids	Metabolism	Lipid metabolism	1	1274	341	56916	0.00293255	0.999566	1
ko01212	Fatty acid metabolism	Metabolism	Global and overview maps	1	1274	649	56916	0.00154083	1	1
