# Supplementary material for: Comparative transcriptome analysis reveals ecological adaption of cold tolerance in northward invasion of Alternanthera philoxeroides
Source: BMC Genomics. 2020 Aug 2;21:532. doi: 10.1186/s12864-020-06941-z (PMC7430914; doi:10.1186/s12864-020-06941-z)
Supplement: Supplementary file 13 — Additional file 13: Table S11. KEGG enrichment analysis for DEGs during the two cold treatment time points in HK and JN populations. [file 12864_2020_6941_MOESM13_ESM.xlsx]

## Sheet: Table S11-1
HK-12h-Pathway ID	Pathway Name	Level 1	Level 2	Term Candidate Gene Num	Total Candidate Gene Num	Term Gene Num	Total Gene Num	Rich Ratio	P value	Q value
ko03010	Ribosome	Genetic Information Processing	Translation	68	671	2371	56916	0.0286799	2.20348e-11	2.33569e-09
ko04016	MAPK signaling pathway - plant	Environmental Information Processing	Signal transduction	72	671	2883	56916	0.024974	2.29351e-09	1.21556e-07
ko04626	Plant-pathogen interaction	Organismal Systems	Environmental adaptation	67	671	2881	56916	0.0232558	1.24842e-07	4.41109e-06
ko00909	Sesquiterpenoid and triterpenoid biosynthesis	Metabolism	Metabolism of terpenoids and polyketides	10	671	120	56916	0.0833333	1.76076e-06	4.66602e-05
ko00500	Starch and sucrose metabolism	Metabolism	Carbohydrate metabolism	43	671	1907	56916	0.0225485	4.93884e-05	0.000872529
ko00591	Linoleic acid metabolism	Metabolism	Lipid metabolism	12	671	250	56916	0.048	4.90218e-05	0.000872529
ko00190	Oxidative phosphorylation	Metabolism	Energy metabolism	27	671	1109	56916	0.0243463	0.000388879	0.00588874
ko00940	Phenylpropanoid biosynthesis	Metabolism	Biosynthesis of other secondary metabolites	37	671	1758	56916	0.0210466	0.000597783	0.00792063
ko03013	RNA transport	Genetic Information Processing	Translation	56	671	3224	56916	0.0173697	0.00268129	0.0315796
ko00966	Glucosinolate biosynthesis	Metabolism	Biosynthesis of other secondary metabolites	5	671	90	56916	0.0555556	0.00433047	0.0459029
ko04075	Plant hormone signal transduction	Environmental Information Processing	Signal transduction	57	671	3586	56916	0.0158951	0.00142056	0.053689
ko00941	Flavonoid biosynthesis	Metabolism	Biosynthesis of other secondary metabolites	11	671	444	56916	0.0247748	0.0174212	0.153887
ko00904	Diterpenoid biosynthesis	Metabolism	Metabolism of terpenoids and polyketides	5	671	135	56916	0.037037	0.0222933	0.168792
ko03020	RNA polymerase	Genetic Information Processing	Transcription	19	671	960	56916	0.0197917	0.0211165	0.168792
ko00510	N-Glycan biosynthesis	Metabolism	Glycan biosynthesis and metabolism	10	671	455	56916	0.021978	0.0453288	0.320323
ko00073	Cutin, suberine and wax biosynthesis	Metabolism	Lipid metabolism	5	671	186	56916	0.0268817	0.0702497	0.465404
ko00232	Caffeine metabolism	Metabolism	Biosynthesis of other secondary metabolites	2	671	41	56916	0.0487805	0.0842216	0.506926
ko00965	Betalain biosynthesis	Metabolism	Biosynthesis of other secondary metabolites	3	671	88	56916	0.0340909	0.0860818	0.506926
ko00062	Fatty acid elongation	Metabolism	Lipid metabolism	6	671	284	56916	0.0211268	0.121265	0.676531
ko00906	Carotenoid biosynthesis	Metabolism	Metabolism of terpenoids and polyketides	13	671	816	56916	0.0159314	0.171126	0.90697
ko00220	Arginine biosynthesis	Metabolism	Amino acid metabolism	6	671	338	56916	0.0177515	0.211075	0.932821
ko00380	Tryptophan metabolism	Metabolism	Amino acid metabolism	10	671	635	56916	0.015748	0.220005	0.932821
ko00590	Arachidonic acid metabolism	Metabolism	Lipid metabolism	6	671	331	56916	0.0181269	0.198295	0.932821
ko03018	RNA degradation	Genetic Information Processing	Folding, sorting and degradation	26	671	1868	56916	0.0139186	0.219904	0.932821
ko00010	Glycolysis / Gluconeogenesis	Metabolism	Carbohydrate metabolism	13	671	1388	56916	0.00936599	0.834621	0.999867
ko00020	Citrate cycle (TCA cycle)	Metabolism	Carbohydrate metabolism	6	671	478	56916	0.0125523	0.4952	0.999867
ko00030	Pentose phosphate pathway	Metabolism	Carbohydrate metabolism	3	671	698	56916	0.00429799	0.98917	0.999867
ko00040	Pentose and glucuronate interconversions	Metabolism	Carbohydrate metabolism	7	671	943	56916	0.00742312	0.928897	0.999867
ko00051	Fructose and mannose metabolism	Metabolism	Carbohydrate metabolism	3	671	654	56916	0.00458716	0.983647	0.999867
ko00052	Galactose metabolism	Metabolism	Carbohydrate metabolism	12	671	991	56916	0.012109	0.502904	0.999867
ko00053	Ascorbate and aldarate metabolism	Metabolism	Carbohydrate metabolism	7	671	805	56916	0.00869565	0.837797	0.999867
ko00071	Fatty acid degradation	Metabolism	Lipid metabolism	2	671	575	56916	0.00347826	0.991631	0.999867
ko00130	Ubiquinone and other terpenoid-quinone biosynthesis	Metabolism	Metabolism of cofactors and vitamins	1	671	343	56916	0.00291545	0.983094	0.999867
ko00195	Photosynthesis	Metabolism	Energy metabolism	3	671	570	56916	0.00526316	0.964832	0.999867
ko00196	Photosynthesis - antenna proteins	Metabolism	Energy metabolism	2	671	225	56916	0.00888889	0.745047	0.999867
ko00230	Purine metabolism	Metabolism	Nucleotide metabolism	24	671	2710	56916	0.00885609	0.943451	0.999867
ko00240	Pyrimidine metabolism	Metabolism	Nucleotide metabolism	20	671	2124	56916	0.0094162	0.874249	0.999867
ko00250	Alanine, aspartate and glutamate metabolism	Metabolism	Amino acid metabolism	1	671	502	56916	0.00199203	0.997471	0.999867
ko00260	Glycine, serine and threonine metabolism	Metabolism	Amino acid metabolism	3	671	741	56916	0.00404858	0.992805	0.999867
ko00270	Cysteine and methionine metabolism	Metabolism	Amino acid metabolism	2	671	958	56916	0.00208768	0.999867	0.999867
ko00280	Valine, leucine and isoleucine degradation	Metabolism	Amino acid metabolism	2	671	684	56916	0.00292398	0.997356	0.999867
ko00290	Valine, leucine and isoleucine biosynthesis	Metabolism	Amino acid metabolism	2	671	226	56916	0.00884956	0.747245	0.999867
ko00310	Lysine degradation	Metabolism	Amino acid metabolism	2	671	574	56916	0.00348432	0.991543	0.999867
ko00330	Arginine and proline metabolism	Metabolism	Amino acid metabolism	10	671	746	56916	0.0134048	0.385226	0.999867
ko00340	Histidine metabolism	Metabolism	Amino acid metabolism	5	671	306	56916	0.0163399	0.294342	0.999867
ko00350	Tyrosine metabolism	Metabolism	Amino acid metabolism	5	671	455	56916	0.010989	0.623112	0.999867
ko00360	Phenylalanine metabolism	Metabolism	Amino acid metabolism	2	671	445	56916	0.00449438	0.968242	0.999867
ko00402	Benzoxazinoid biosynthesis	Metabolism	Biosynthesis of other secondary metabolites	1	671	84	56916	0.0119048	0.630984	0.999867
ko00410	beta-Alanine metabolism	Metabolism	Metabolism of other amino acids	4	671	715	56916	0.00559441	0.969813	0.999867
ko00440	Phosphonate and phosphinate metabolism	Metabolism	Metabolism of other amino acids	1	671	106	56916	0.00943396	0.715852	0.999867
ko00450	Selenocompound metabolism	Metabolism	Metabolism of other amino acids	1	671	231	56916	0.004329	0.935758	0.999867
ko00460	Cyanoamino acid metabolism	Metabolism	Metabolism of other amino acids	9	671	830	56916	0.0108434	0.645254	0.999867
ko00480	Glutathione metabolism	Metabolism	Metabolism of other amino acids	3	671	856	56916	0.00350467	0.997653	0.999867
ko00520	Amino sugar and nucleotide sugar metabolism	Metabolism	Carbohydrate metabolism	18	671	1506	56916	0.0119522	0.509621	0.999867
ko00561	Glycerolipid metabolism	Metabolism	Lipid metabolism	5	671	942	56916	0.00530786	0.986877	0.999867
ko00562	Inositol phosphate metabolism	Metabolism	Carbohydrate metabolism	4	671	1067	56916	0.00374883	0.998699	0.999867
ko00563	Glycosylphosphatidylinositol (GPI)-anchor biosynthesis	Metabolism	Glycan biosynthesis and metabolism	3	671	208	56916	0.0144231	0.444765	0.999867
ko00564	Glycerophospholipid metabolism	Metabolism	Lipid metabolism	12	671	1059	56916	0.0113314	0.595071	0.999867
ko00565	Ether lipid metabolism	Metabolism	Lipid metabolism	2	671	386	56916	0.00518135	0.942963	0.999867
ko00592	alpha-Linolenic acid metabolism	Metabolism	Lipid metabolism	8	671	516	56916	0.0155039	0.266207	0.999867
ko00620	Pyruvate metabolism	Metabolism	Carbohydrate metabolism	4	671	1100	56916	0.00363636	0.999049	0.999867
ko00630	Glyoxylate and dicarboxylate metabolism	Metabolism	Carbohydrate metabolism	15	671	1244	56916	0.0120579	0.50095	0.999867
ko00640	Propanoate metabolism	Metabolism	Carbohydrate metabolism	1	671	505	56916	0.0019802	0.99756	0.999867
ko00710	Carbon fixation in photosynthetic organisms	Metabolism	Energy metabolism	7	671	842	56916	0.00831354	0.868556	0.999867
ko00730	Thiamine metabolism	Metabolism	Metabolism of cofactors and vitamins	1	671	336	56916	0.00297619	0.981622	0.999867
ko00740	Riboflavin metabolism	Metabolism	Metabolism of cofactors and vitamins	1	671	242	56916	0.00413223	0.943645	0.999867
ko00750	Vitamin B6 metabolism	Metabolism	Metabolism of cofactors and vitamins	2	671	239	56916	0.0083682	0.774362	0.999867
ko00770	Pantothenate and CoA biosynthesis	Metabolism	Metabolism of cofactors and vitamins	1	671	356	56916	0.00280899	0.985523	0.999867
ko00790	Folate biosynthesis	Metabolism	Metabolism of cofactors and vitamins	1	671	271	56916	0.00369004	0.960108	0.999867
ko00860	Porphyrin and chlorophyll metabolism	Metabolism	Metabolism of cofactors and vitamins	6	671	640	56916	0.009375	0.766637	0.999867
ko00900	Terpenoid backbone biosynthesis	Metabolism	Metabolism of terpenoids and polyketides	1	671	552	56916	0.00181159	0.99861	0.999867
ko00901	Indole alkaloid biosynthesis	Metabolism	Biosynthesis of other secondary metabolites	2	671	230	56916	0.00869565	0.755873	0.999867
ko00908	Zeatin biosynthesis	Metabolism	Metabolism of terpenoids and polyketides	1	671	125	56916	0.008	0.773281	0.999867
ko00910	Nitrogen metabolism	Metabolism	Energy metabolism	2	671	402	56916	0.00497512	0.951265	0.999867
ko00944	Flavone and flavonol biosynthesis	Metabolism	Biosynthesis of other secondary metabolites	1	671	47	56916	0.0212766	0.427428	0.999867
ko00945	Stilbenoid, diarylheptanoid and gingerol biosynthesis	Metabolism	Biosynthesis of other secondary metabolites	1	671	151	56916	0.00662252	0.833563	0.999867
ko00950	Isoquinoline alkaloid biosynthesis	Metabolism	Biosynthesis of other secondary metabolites	3	671	229	56916	0.0131004	0.507673	0.999867
ko00960	Tropane, piperidine and pyridine alkaloid biosynthesis	Metabolism	Biosynthesis of other secondary metabolites	1	671	254	56916	0.00393701	0.951151	0.999867
ko00970	Aminoacyl-tRNA biosynthesis	Genetic Information Processing	Translation	2	671	659	56916	0.0030349	0.996548	0.999867
ko01040	Biosynthesis of unsaturated fatty acids	Metabolism	Lipid metabolism	1	671	341	56916	0.00293255	0.982686	0.999867
ko01200	Carbon metabolism	Metabolism	Global and overview maps	18	671	3083	56916	0.00583847	0.999806	0.999867
ko01210	2-Oxocarboxylic acid metabolism	Metabolism	Global and overview maps	8	671	709	56916	0.0112835	0.598076	0.999867
ko01212	Fatty acid metabolism	Metabolism	Global and overview maps	1	671	649	56916	0.00154083	0.999565	0.999867
ko01230	Biosynthesis of amino acids	Metabolism	Global and overview maps	17	671	2484	56916	0.0068438	0.99543	0.999867
ko02010	ABC transporters	Environmental Information Processing	Membrane transport	6	671	742	56916	0.00808625	0.871263	0.999867
ko03008	Ribosome biogenesis in eukaryotes	Genetic Information Processing	Translation	4	671	1092	56916	0.003663	0.998974	0.999867
ko03015	mRNA surveillance pathway	Genetic Information Processing	Translation	16	671	2157	56916	0.00741771	0.983706	0.999867
ko03022	Basal transcription factors	Genetic Information Processing	Transcription	3	671	767	56916	0.00391134	0.994397	0.999867
ko03030	DNA replication	Genetic Information Processing	Replication and repair	4	671	881	56916	0.0045403	0.992792	0.999867
ko03040	Spliceosome	Genetic Information Processing	Transcription	21	671	3128	56916	0.00671355	0.998669	0.999867
ko03050	Proteasome	Genetic Information Processing	Folding, sorting and degradation	1	671	635	56916	0.0015748	0.999486	0.999867
ko03060	Protein export	Genetic Information Processing	Folding, sorting and degradation	3	671	495	56916	0.00606061	0.932235	0.999867
ko03420	Nucleotide excision repair	Genetic Information Processing	Replication and repair	10	671	1096	56916	0.00912409	0.833051	0.999867
ko03430	Mismatch repair	Genetic Information Processing	Replication and repair	3	671	372	56916	0.00806452	0.815766	0.999867
ko03440	Homologous recombination	Genetic Information Processing	Replication and repair	5	671	466	56916	0.0107296	0.643857	0.999867
ko04070	Phosphatidylinositol signaling system	Environmental Information Processing	Signal transduction	9	671	1012	56916	0.00889328	0.844296	0.999867
ko04120	Ubiquitin mediated proteolysis	Genetic Information Processing	Folding, sorting and degradation	12	671	1815	56916	0.00661157	0.990713	0.999867
ko04130	SNARE interactions in vesicular transport	Genetic Information Processing	Folding, sorting and degradation	1	671	298	56916	0.0033557	0.971085	0.999867
ko04136	Autophagy - other	Cellular Processes	Transport and catabolism	1	671	451	56916	0.00221729	0.995346	0.999867
ko04141	Protein processing in endoplasmic reticulum	Genetic Information Processing	Folding, sorting and degradation	19	671	2535	56916	0.00749507	0.988321	0.999867
ko04144	Endocytosis	Cellular Processes	Transport and catabolism	17	671	2486	56916	0.00683829	0.995484	0.999867
ko04145	Phagosome	Cellular Processes	Transport and catabolism	6	671	952	56916	0.00630252	0.968934	0.999867
ko04146	Peroxisome	Cellular Processes	Transport and catabolism	7	671	1361	56916	0.00514328	0.996551	0.999867
ko04712	Circadian rhythm - plant	Organismal Systems	Environmental adaptation	12	671	1705	56916	0.00703812	0.981535	0.999867

## Sheet: TableS11-2
HK-24h-Pathway ID	Pathway Name	Level 1	Level 2	Term Candidate Gene Num	Total Candidate Gene Num	Term Gene Num	Total Gene Num	Rich Ratio	P value	Q value
ko00909	Sesquiterpenoid and triterpenoid biosynthesis	Metabolism	Metabolism of terpenoids and polyketides	11	694	120	56916	0.0916667	2.85813e-07	3.17252e-05
ko00500	Starch and sucrose metabolism	Metabolism	Carbohydrate metabolism	48	694	1907	56916	0.0251704	2.50986e-06	0.000133069
ko04016	MAPK signaling pathway - plant	Environmental Information Processing	Signal transduction	64	694	2883	56916	0.0221991	3.59646e-06	0.000133069
ko00941	Flavonoid biosynthesis	Metabolism	Biosynthesis of other secondary metabolites	18	694	444	56916	0.0405405	1.16099e-05	0.000293611
ko04626	Plant-pathogen interaction	Organismal Systems	Environmental adaptation	62	694	2881	56916	0.0215203	1.32257e-05	0.000293611
ko00940	Phenylpropanoid biosynthesis	Metabolism	Biosynthesis of other secondary metabolites	40	694	1758	56916	0.0227531	0.000150973	0.00279299
ko00062	Fatty acid elongation	Metabolism	Lipid metabolism	12	694	284	56916	0.0422535	0.000221947	0.00351945
ko00904	Diterpenoid biosynthesis	Metabolism	Metabolism of terpenoids and polyketides	8	694	135	56916	0.0592593	0.000267737	0.00371485
ko00330	Arginine and proline metabolism	Metabolism	Amino acid metabolism	21	694	746	56916	0.0281501	0.000413304	0.00509742
ko00052	Galactose metabolism	Metabolism	Carbohydrate metabolism	25	694	991	56916	0.025227	0.000614177	0.00681736
ko00591	Linoleic acid metabolism	Metabolism	Lipid metabolism	10	694	250	56916	0.04	0.00109856	0.0110855
ko03013	RNA transport	Genetic Information Processing	Translation	59	694	3224	56916	0.0183002	0.0013847	0.0128085
ko00563	Glycosylphosphatidylinositol (GPI)-anchor biosynthesis	Metabolism	Glycan biosynthesis and metabolism	8	694	208	56916	0.0384615	0.00425175	0.0352052
ko00908	Zeatin biosynthesis	Metabolism	Metabolism of terpenoids and polyketides	6	694	125	56916	0.048	0.0044403	0.0352052
ko00510	N-Glycan biosynthesis	Metabolism	Glycan biosynthesis and metabolism	12	694	455	56916	0.0263736	0.0108801	0.0805128
ko00232	Caffeine metabolism	Metabolism	Biosynthesis of other secondary metabolites	3	694	41	56916	0.0731707	0.0136468	0.0946749
ko00944	Flavone and flavonol biosynthesis	Metabolism	Biosynthesis of other secondary metabolites	3	694	47	56916	0.0638298	0.0196771	0.12848
ko00966	Glucosinolate biosynthesis	Metabolism	Biosynthesis of other secondary metabolites	4	694	90	56916	0.0444444	0.0245863	0.151616
ko00073	Cutin, suberine and wax biosynthesis	Metabolism	Lipid metabolism	6	694	186	56916	0.0322581	0.0271946	0.158874
ko00906	Carotenoid biosynthesis	Metabolism	Metabolism of terpenoids and polyketides	16	694	816	56916	0.0196078	0.0447593	0.246063
ko04075	Plant hormone signal transduction	Environmental Information Processing	Signal transduction	55	694	3586	56916	0.0153374	0.0487693	0.246063
ko04712	Circadian rhythm - plant	Organismal Systems	Environmental adaptation	29	694	1705	56916	0.0170088	0.0473664	0.246063
ko00590	Arachidonic acid metabolism	Metabolism	Lipid metabolism	8	694	331	56916	0.0241692	0.0516732	0.249379
ko00520	Amino sugar and nucleotide sugar metabolism	Metabolism	Carbohydrate metabolism	25	694	1506	56916	0.0166003	0.0768841	0.355589
ko00564	Glycerophospholipid metabolism	Metabolism	Lipid metabolism	18	694	1059	56916	0.0169972	0.101414	0.450279
ko00945	Stilbenoid, diarylheptanoid and gingerol biosynthesis	Metabolism	Biosynthesis of other secondary metabolites	4	694	151	56916	0.0264901	0.113984	0.486626
ko00630	Glyoxylate and dicarboxylate metabolism	Metabolism	Carbohydrate metabolism	20	694	1244	56916	0.0160772	0.130546	0.522137
ko00943	Isoflavonoid biosynthesis	Metabolism	Biosynthesis of other secondary metabolites	3	694	109	56916	0.0275229	0.148514	0.568449
ko00410	beta-Alanine metabolism	Metabolism	Metabolism of other amino acids	12	694	715	56916	0.0167832	0.167955	0.621432
ko00350	Tyrosine metabolism	Metabolism	Amino acid metabolism	8	694	455	56916	0.0175824	0.194622	0.696874
ko00196	Photosynthesis - antenna proteins	Metabolism	Energy metabolism	4	694	225	56916	0.0177778	0.295052	0.992449
ko00965	Betalain biosynthesis	Metabolism	Biosynthesis of other secondary metabolites	2	694	88	56916	0.0227273	0.291258	0.992449
ko00950	Isoquinoline alkaloid biosynthesis	Metabolism	Biosynthesis of other secondary metabolites	4	694	229	56916	0.0174672	0.305961	0.998873
ko00010	Glycolysis / Gluconeogenesis	Metabolism	Carbohydrate metabolism	9	694	1388	56916	0.00648415	0.98804	1
ko00040	Pentose and glucuronate interconversions	Metabolism	Carbohydrate metabolism	5	694	943	56916	0.00530223	0.990022	1
ko00051	Fructose and mannose metabolism	Metabolism	Carbohydrate metabolism	4	694	654	56916	0.00611621	0.958586	1
ko00053	Ascorbate and aldarate metabolism	Metabolism	Carbohydrate metabolism	6	694	805	56916	0.00745342	0.928233	1
ko00190	Oxidative phosphorylation	Metabolism	Energy metabolism	9	694	1109	56916	0.00811542	0.925088	1
ko00195	Photosynthesis	Metabolism	Energy metabolism	4	694	570	56916	0.00701754	0.917951	1
ko00220	Arginine biosynthesis	Metabolism	Amino acid metabolism	4	694	338	56916	0.0118343	0.591807	1
ko00230	Purine metabolism	Metabolism	Nucleotide metabolism	14	694	2710	56916	0.00516605	0.999957	1
ko00240	Pyrimidine metabolism	Metabolism	Nucleotide metabolism	11	694	2124	56916	0.00517891	0.999742	1
ko00250	Alanine, aspartate and glutamate metabolism	Metabolism	Amino acid metabolism	1	694	502	56916	0.00199203	0.997942	1
ko00260	Glycine, serine and threonine metabolism	Metabolism	Amino acid metabolism	4	694	741	56916	0.00539811	0.980397	1
ko00270	Cysteine and methionine metabolism	Metabolism	Amino acid metabolism	1	694	958	56916	0.00104384	0.999993	1
ko00280	Valine, leucine and isoleucine degradation	Metabolism	Amino acid metabolism	2	694	684	56916	0.00292398	0.997943	1
ko00290	Valine, leucine and isoleucine biosynthesis	Metabolism	Amino acid metabolism	1	694	226	56916	0.00442478	0.937848	1
ko00310	Lysine degradation	Metabolism	Amino acid metabolism	2	694	574	56916	0.00348432	0.993118	1
ko00340	Histidine metabolism	Metabolism	Amino acid metabolism	4	694	306	56916	0.0130719	0.513671	1
ko00360	Phenylalanine metabolism	Metabolism	Amino acid metabolism	2	694	445	56916	0.00449438	0.972772	1
ko00380	Tryptophan metabolism	Metabolism	Amino acid metabolism	9	694	635	56916	0.0141732	0.371168	1
ko00400	Phenylalanine, tyrosine and tryptophan biosynthesis	Metabolism	Amino acid metabolism	3	694	524	56916	0.00572519	0.954913	1
ko00402	Benzoxazinoid biosynthesis	Metabolism	Biosynthesis of other secondary metabolites	1	694	84	56916	0.0119048	0.643456	1
ko00430	Taurine and hypotaurine metabolism	Metabolism	Metabolism of other amino acids	1	694	148	56916	0.00675676	0.837663	1
ko00440	Phosphonate and phosphinate metabolism	Metabolism	Metabolism of other amino acids	2	694	106	56916	0.0188679	0.371246	1
ko00460	Cyanoamino acid metabolism	Metabolism	Metabolism of other amino acids	10	694	830	56916	0.0120482	0.558919	1
ko00480	Glutathione metabolism	Metabolism	Metabolism of other amino acids	2	694	856	56916	0.00233645	0.999702	1
ko00511	Other glycan degradation	Metabolism	Glycan biosynthesis and metabolism	3	694	413	56916	0.00726392	0.880772	1
ko00514	Other types of O-glycan biosynthesis	Metabolism	Glycan biosynthesis and metabolism	1	694	216	56916	0.00462963	0.929702	1
ko00531	Glycosaminoglycan degradation	Metabolism	Glycan biosynthesis and metabolism	1	694	393	56916	0.00254453	0.992079	1
ko00561	Glycerolipid metabolism	Metabolism	Lipid metabolism	5	694	942	56916	0.00530786	0.989936	1
ko00562	Inositol phosphate metabolism	Metabolism	Carbohydrate metabolism	7	694	1067	56916	0.00656045	0.975882	1
ko00565	Ether lipid metabolism	Metabolism	Lipid metabolism	3	694	386	56916	0.00777202	0.85094	1
ko00592	alpha-Linolenic acid metabolism	Metabolism	Lipid metabolism	5	694	516	56916	0.00968992	0.755064	1
ko00600	Sphingolipid metabolism	Metabolism	Lipid metabolism	2	694	635	56916	0.00314961	0.996466	1
ko00604	Glycosphingolipid biosynthesis - ganglio series	Metabolism	Glycan biosynthesis and metabolism	1	694	236	56916	0.00423729	0.945052	1
ko00620	Pyruvate metabolism	Metabolism	Carbohydrate metabolism	3	694	1100	56916	0.00272727	0.999867	1
ko00640	Propanoate metabolism	Metabolism	Carbohydrate metabolism	1	694	505	56916	0.0019802	0.998017	1
ko00650	Butanoate metabolism	Metabolism	Carbohydrate metabolism	1	694	334	56916	0.00299401	0.983588	1
ko00710	Carbon fixation in photosynthetic organisms	Metabolism	Energy metabolism	5	694	842	56916	0.00593824	0.976754	1
ko00730	Thiamine metabolism	Metabolism	Metabolism of cofactors and vitamins	2	694	336	56916	0.00595238	0.91718	1
ko00740	Riboflavin metabolism	Metabolism	Metabolism of cofactors and vitamins	3	694	242	56916	0.0123967	0.567485	1
ko00750	Vitamin B6 metabolism	Metabolism	Metabolism of cofactors and vitamins	3	694	239	56916	0.0125523	0.559053	1
ko00760	Nicotinate and nicotinamide metabolism	Metabolism	Metabolism of cofactors and vitamins	4	694	409	56916	0.00977995	0.735887	1
ko00770	Pantothenate and CoA biosynthesis	Metabolism	Metabolism of cofactors and vitamins	4	694	356	56916	0.011236	0.632351	1
ko00860	Porphyrin and chlorophyll metabolism	Metabolism	Metabolism of cofactors and vitamins	6	694	640	56916	0.009375	0.793369	1
ko00900	Terpenoid backbone biosynthesis	Metabolism	Metabolism of terpenoids and polyketides	2	694	552	56916	0.00362319	0.991269	1
ko00901	Indole alkaloid biosynthesis	Metabolism	Biosynthesis of other secondary metabolites	3	694	230	56916	0.0130435	0.533174	1
ko00905	Brassinosteroid biosynthesis	Metabolism	Metabolism of terpenoids and polyketides	1	694	84	56916	0.0119048	0.643456	1
ko00910	Nitrogen metabolism	Metabolism	Energy metabolism	3	694	402	56916	0.00746269	0.869322	1
ko00920	Sulfur metabolism	Metabolism	Energy metabolism	1	694	327	56916	0.0030581	0.982107	1
ko00960	Tropane, piperidine and pyridine alkaloid biosynthesis	Metabolism	Biosynthesis of other secondary metabolites	2	694	254	56916	0.00787402	0.817345	1
ko00970	Aminoacyl-tRNA biosynthesis	Genetic Information Processing	Translation	3	694	659	56916	0.00455235	0.98736	1
ko01200	Carbon metabolism	Metabolism	Global and overview maps	9	694	3083	56916	0.00291923	1	1
ko01210	2-Oxocarboxylic acid metabolism	Metabolism	Global and overview maps	5	694	709	56916	0.00705219	0.934153	1
ko01230	Biosynthesis of amino acids	Metabolism	Global and overview maps	9	694	2484	56916	0.00362319	0.999999	1
ko02010	ABC transporters	Environmental Information Processing	Membrane transport	10	694	742	56916	0.0134771	0.418917	1
ko03008	Ribosome biogenesis in eukaryotes	Genetic Information Processing	Translation	5	694	1092	56916	0.00457875	0.997326	1
ko03010	Ribosome	Genetic Information Processing	Translation	21	694	2371	56916	0.00885702	0.951715	1
ko03015	mRNA surveillance pathway	Genetic Information Processing	Translation	17	694	2157	56916	0.00788132	0.980597	1
ko03018	RNA degradation	Genetic Information Processing	Folding, sorting and degradation	25	694	1868	56916	0.0133833	0.34558	1
ko03020	RNA polymerase	Genetic Information Processing	Transcription	7	694	960	56916	0.00729167	0.948531	1
ko03022	Basal transcription factors	Genetic Information Processing	Transcription	2	694	767	56916	0.00260756	0.999186	1
ko03030	DNA replication	Genetic Information Processing	Replication and repair	4	694	881	56916	0.0045403	0.994502	1
ko03040	Spliceosome	Genetic Information Processing	Transcription	29	694	3128	56916	0.0092711	0.95167	1
ko03050	Proteasome	Genetic Information Processing	Folding, sorting and degradation	2	694	635	56916	0.00314961	0.996466	1
ko03060	Protein export	Genetic Information Processing	Folding, sorting and degradation	3	694	495	56916	0.00606061	0.941436	1
ko03420	Nucleotide excision repair	Genetic Information Processing	Replication and repair	7	694	1096	56916	0.00638686	0.980534	1
ko03430	Mismatch repair	Genetic Information Processing	Replication and repair	2	694	372	56916	0.00537634	0.942277	1
ko03440	Homologous recombination	Genetic Information Processing	Replication and repair	2	694	466	56916	0.00429185	0.978154	1
ko04070	Phosphatidylinositol signaling system	Environmental Information Processing	Signal transduction	4	694	1012	56916	0.00395257	0.998424	1
ko04120	Ubiquitin mediated proteolysis	Genetic Information Processing	Folding, sorting and degradation	18	694	1815	56916	0.00991736	0.843466	1
ko04122	Sulfur relay system	Genetic Information Processing	Folding, sorting and degradation	3	694	176	56916	0.0170455	0.363079	1
ko04130	SNARE interactions in vesicular transport	Genetic Information Processing	Folding, sorting and degradation	3	694	298	56916	0.0100671	0.705657	1
ko04136	Autophagy - other	Cellular Processes	Transport and catabolism	1	694	451	56916	0.00221729	0.996132	1
ko04141	Protein processing in endoplasmic reticulum	Genetic Information Processing	Folding, sorting and degradation	14	694	2535	56916	0.00552268	0.999827	1
ko04144	Endocytosis	Cellular Processes	Transport and catabolism	29	694	2486	56916	0.0116653	0.623187	1
ko04145	Phagosome	Cellular Processes	Transport and catabolism	3	694	952	56916	0.00315126	0.999354	1
ko04146	Peroxisome	Cellular Processes	Transport and catabolism	7	694	1361	56916	0.00514328	0.997626	1

## Sheet: TableS11-3
JN-12h-Pathway ID	Pathway Name	Level 1	Level 2	Term Candidate Gene Num	Total Candidate Gene Num	Term Gene Num	Total Gene Num	Rich Ratio	P value	Q value
ko04016	MAPK signaling pathway - plant	Environmental Information Processing	Signal transduction	78	591	2883	56916	0.0270552	1.57326e-14	1.51033e-12
ko04626	Plant-pathogen interaction	Organismal Systems	Environmental adaptation	64	591	2881	56916	0.0222145	1.19308e-08	5.72679e-07
ko04075	Plant hormone signal transduction	Environmental Information Processing	Signal transduction	69	591	3586	56916	0.0192415	7.00034e-07	2.24011e-05
ko03013	RNA transport	Genetic Information Processing	Translation	63	591	3224	56916	0.0195409	1.34684e-06	3.2324e-05
ko00591	Linoleic acid metabolism	Metabolism	Lipid metabolism	13	591	250	56916	0.052	2.66362e-06	5.11415e-05
ko00909	Sesquiterpenoid and triterpenoid biosynthesis	Metabolism	Metabolism of terpenoids and polyketides	8	591	120	56916	0.0666667	3.91244e-05	0.00062599
ko03018	RNA degradation	Genetic Information Processing	Folding, sorting and degradation	38	591	1868	56916	0.0203426	8.07581e-05	0.00110754
ko00500	Starch and sucrose metabolism	Metabolism	Carbohydrate metabolism	37	591	1907	56916	0.0194022	0.000251109	0.00301331
ko00904	Diterpenoid biosynthesis	Metabolism	Metabolism of terpenoids and polyketides	6	591	135	56916	0.0444444	0.00297152	0.0316963
ko00940	Phenylpropanoid biosynthesis	Metabolism	Biosynthesis of other secondary metabolites	31	591	1758	56916	0.0176337	0.00334764	0.0321373
ko00510	N-Glycan biosynthesis	Metabolism	Glycan biosynthesis and metabolism	10	591	455	56916	0.021978	0.0217859	0.186796
ko00590	Arachidonic acid metabolism	Metabolism	Lipid metabolism	8	591	331	56916	0.0241692	0.0233494	0.186796
ko00330	Arginine and proline metabolism	Metabolism	Amino acid metabolism	13	591	746	56916	0.0174263	0.0502482	0.371064
ko00220	Arginine biosynthesis	Metabolism	Amino acid metabolism	7	591	338	56916	0.0207101	0.0644561	0.406095
ko00232	Caffeine metabolism	Metabolism	Biosynthesis of other secondary metabolites	2	591	41	56916	0.0487805	0.0676825	0.406095
ko00966	Glucosinolate biosynthesis	Metabolism	Biosynthesis of other secondary metabolites	3	591	90	56916	0.0333333	0.0675599	0.406095
ko00860	Porphyrin and chlorophyll metabolism	Metabolism	Metabolism of cofactors and vitamins	11	591	640	56916	0.0171875	0.073089	0.412738
ko04122	Sulfur relay system	Genetic Information Processing	Folding, sorting and degradation	4	591	176	56916	0.0227273	0.111869	0.596634
ko00564	Glycerophospholipid metabolism	Metabolism	Lipid metabolism	15	591	1059	56916	0.0141643	0.142489	0.702636
ko00906	Carotenoid biosynthesis	Metabolism	Metabolism of terpenoids and polyketides	12	591	816	56916	0.0147059	0.146382	0.702636
ko00630	Glyoxylate and dicarboxylate metabolism	Metabolism	Carbohydrate metabolism	17	591	1244	56916	0.0136656	0.155069	0.708885
ko00563	Glycosylphosphatidylinositol (GPI)-anchor biosynthesis	Metabolism	Glycan biosynthesis and metabolism	4	591	208	56916	0.0192308	0.171648	0.74033
ko00941	Flavonoid biosynthesis	Metabolism	Biosynthesis of other secondary metabolites	7	591	444	56916	0.0157658	0.181649	0.74033
ko03015	mRNA surveillance pathway	Genetic Information Processing	Translation	27	591	2157	56916	0.0125174	0.185082	0.74033
ko00945	Stilbenoid, diarylheptanoid and gingerol biosynthesis	Metabolism	Biosynthesis of other secondary metabolites	3	591	151	56916	0.0198675	0.207657	0.797405
ko00965	Betalain biosynthesis	Metabolism	Biosynthesis of other secondary metabolites	2	591	88	56916	0.0227273	0.232362	0.857954
ko00740	Riboflavin metabolism	Metabolism	Metabolism of cofactors and vitamins	4	591	242	56916	0.0165289	0.244399	0.868976
ko00010	Glycolysis / Gluconeogenesis	Metabolism	Carbohydrate metabolism	3	591	1388	56916	0.00216138	0.999946	1
ko00040	Pentose and glucuronate interconversions	Metabolism	Carbohydrate metabolism	7	591	943	56916	0.00742312	0.859684	1
ko00051	Fructose and mannose metabolism	Metabolism	Carbohydrate metabolism	3	591	654	56916	0.00458716	0.966676	1
ko00052	Galactose metabolism	Metabolism	Carbohydrate metabolism	10	591	991	56916	0.0100908	0.580006	1
ko00053	Ascorbate and aldarate metabolism	Metabolism	Carbohydrate metabolism	4	591	805	56916	0.00496894	0.9683	1
ko00062	Fatty acid elongation	Metabolism	Lipid metabolism	2	591	284	56916	0.00704225	0.795419	1
ko00073	Cutin, suberine and wax biosynthesis	Metabolism	Lipid metabolism	3	591	186	56916	0.016129	0.304621	1
ko00130	Ubiquinone and other terpenoid-quinone biosynthesis	Metabolism	Metabolism of cofactors and vitamins	1	591	343	56916	0.00291545	0.972432	1
ko00190	Oxidative phosphorylation	Metabolism	Energy metabolism	4	591	1109	56916	0.00360685	0.996988	1
ko00195	Photosynthesis	Metabolism	Energy metabolism	2	591	570	56916	0.00350877	0.982188	1
ko00196	Photosynthesis - antenna proteins	Metabolism	Energy metabolism	2	591	225	56916	0.00888889	0.67961	1
ko00230	Purine metabolism	Metabolism	Nucleotide metabolism	14	591	2710	56916	0.00516605	0.999081	1
ko00240	Pyrimidine metabolism	Metabolism	Nucleotide metabolism	9	591	2124	56916	0.00423729	0.999557	1
ko00270	Cysteine and methionine metabolism	Metabolism	Amino acid metabolism	2	591	958	56916	0.00208768	0.999532	1
ko00280	Valine, leucine and isoleucine degradation	Metabolism	Amino acid metabolism	1	591	684	56916	0.00146199	0.999241	1
ko00290	Valine, leucine and isoleucine biosynthesis	Metabolism	Amino acid metabolism	1	591	226	56916	0.00442478	0.905927	1
ko00340	Histidine metabolism	Metabolism	Amino acid metabolism	2	591	306	56916	0.00653595	0.828106	1
ko00350	Tyrosine metabolism	Metabolism	Amino acid metabolism	4	591	455	56916	0.00879121	0.696651	1
ko00360	Phenylalanine metabolism	Metabolism	Amino acid metabolism	1	591	445	56916	0.00224719	0.990564	1
ko00380	Tryptophan metabolism	Metabolism	Amino acid metabolism	7	591	635	56916	0.0110236	0.489169	1
ko00410	beta-Alanine metabolism	Metabolism	Metabolism of other amino acids	4	591	715	56916	0.00559441	0.939903	1
ko00440	Phosphonate and phosphinate metabolism	Metabolism	Metabolism of other amino acids	1	591	106	56916	0.00943396	0.669602	1
ko00450	Selenocompound metabolism	Metabolism	Metabolism of other amino acids	1	591	231	56916	0.004329	0.91073	1
ko00460	Cyanoamino acid metabolism	Metabolism	Metabolism of other amino acids	6	591	830	56916	0.00722892	0.862343	1
ko00480	Glutathione metabolism	Metabolism	Metabolism of other amino acids	1	591	856	56916	0.00116822	0.999877	1
ko00520	Amino sugar and nucleotide sugar metabolism	Metabolism	Carbohydrate metabolism	13	591	1506	56916	0.00863214	0.786727	1
ko00561	Glycerolipid metabolism	Metabolism	Lipid metabolism	5	591	942	56916	0.00530786	0.967993	1
ko00562	Inositol phosphate metabolism	Metabolism	Carbohydrate metabolism	5	591	1067	56916	0.00468604	0.986666	1
ko00565	Ether lipid metabolism	Metabolism	Lipid metabolism	1	591	386	56916	0.00259067	0.982452	1
ko00592	alpha-Linolenic acid metabolism	Metabolism	Lipid metabolism	6	591	516	56916	0.0116279	0.447197	1
ko00620	Pyruvate metabolism	Metabolism	Carbohydrate metabolism	2	591	1100	56916	0.00181818	0.999882	1
ko00710	Carbon fixation in photosynthetic organisms	Metabolism	Energy metabolism	1	591	842	56916	0.00118765	0.999857	1
ko00750	Vitamin B6 metabolism	Metabolism	Metabolism of cofactors and vitamins	3	591	239	56916	0.0125523	0.45239	1
ko00760	Nicotinate and nicotinamide metabolism	Metabolism	Metabolism of cofactors and vitamins	2	591	409	56916	0.00488998	0.926656	1
ko00770	Pantothenate and CoA biosynthesis	Metabolism	Metabolism of cofactors and vitamins	3	591	356	56916	0.00842697	0.716392	1
ko00790	Folate biosynthesis	Metabolism	Metabolism of cofactors and vitamins	3	591	271	56916	0.0110701	0.535341	1
ko00901	Indole alkaloid biosynthesis	Metabolism	Biosynthesis of other secondary metabolites	1	591	230	56916	0.00434783	0.90979	1
ko00905	Brassinosteroid biosynthesis	Metabolism	Metabolism of terpenoids and polyketides	1	591	84	56916	0.0119048	0.584152	1
ko00908	Zeatin biosynthesis	Metabolism	Metabolism of terpenoids and polyketides	1	591	125	56916	0.008	0.729148	1
ko00910	Nitrogen metabolism	Metabolism	Energy metabolism	2	591	402	56916	0.00497512	0.92216	1
ko00920	Sulfur metabolism	Metabolism	Energy metabolism	1	591	327	56916	0.0030581	0.967389	1
ko00943	Isoflavonoid biosynthesis	Metabolism	Biosynthesis of other secondary metabolites	1	591	109	56916	0.00917431	0.679806	1
ko00950	Isoquinoline alkaloid biosynthesis	Metabolism	Biosynthesis of other secondary metabolites	3	591	229	56916	0.0131004	0.425211	1
ko00960	Tropane, piperidine and pyridine alkaloid biosynthesis	Metabolism	Biosynthesis of other secondary metabolites	1	591	254	56916	0.00393701	0.929855	1
ko00970	Aminoacyl-tRNA biosynthesis	Genetic Information Processing	Translation	1	591	659	56916	0.00151745	0.999011	1
ko01200	Carbon metabolism	Metabolism	Global and overview maps	4	591	3083	56916	0.00129744	1	1
ko01210	2-Oxocarboxylic acid metabolism	Metabolism	Global and overview maps	5	591	709	56916	0.00705219	0.86054	1
ko01230	Biosynthesis of amino acids	Metabolism	Global and overview maps	8	591	2484	56916	0.00322061	0.999991	1
ko02010	ABC transporters	Environmental Information Processing	Membrane transport	3	591	742	56916	0.00404313	0.983582	1
ko03008	Ribosome biogenesis in eukaryotes	Genetic Information Processing	Translation	5	591	1092	56916	0.00457875	0.988873	1
ko03010	Ribosome	Genetic Information Processing	Translation	12	591	2371	56916	0.00506116	0.998572	1
ko03020	RNA polymerase	Genetic Information Processing	Transcription	6	591	960	56916	0.00625	0.934301	1
ko03030	DNA replication	Genetic Information Processing	Replication and repair	4	591	881	56916	0.0045403	0.981952	1
ko03040	Spliceosome	Genetic Information Processing	Transcription	26	591	3128	56916	0.00831202	0.900686	1
ko03050	Proteasome	Genetic Information Processing	Folding, sorting and degradation	1	591	635	56916	0.0015748	0.998726	1
ko03060	Protein export	Genetic Information Processing	Folding, sorting and degradation	3	591	495	56916	0.00606061	0.888968	1
ko03420	Nucleotide excision repair	Genetic Information Processing	Replication and repair	10	591	1096	56916	0.00912409	0.702909	1
ko03430	Mismatch repair	Genetic Information Processing	Replication and repair	2	591	372	56916	0.00537634	0.899796	1
ko03440	Homologous recombination	Genetic Information Processing	Replication and repair	2	591	466	56916	0.00429185	0.955136	1
ko04070	Phosphatidylinositol signaling system	Environmental Information Processing	Signal transduction	6	591	1012	56916	0.00592885	0.952111	1
ko04120	Ubiquitin mediated proteolysis	Genetic Information Processing	Folding, sorting and degradation	13	591	1815	56916	0.00716253	0.939298	1
ko04136	Autophagy - other	Cellular Processes	Transport and catabolism	1	591	451	56916	0.00221729	0.991141	1
ko04141	Protein processing in endoplasmic reticulum	Genetic Information Processing	Folding, sorting and degradation	15	591	2535	56916	0.00591716	0.994566	1
ko04144	Endocytosis	Cellular Processes	Transport and catabolism	19	591	2486	56916	0.0076428	0.936118	1
ko04145	Phagosome	Cellular Processes	Transport and catabolism	3	591	952	56916	0.00315126	0.997216	1
ko04146	Peroxisome	Cellular Processes	Transport and catabolism	2	591	1361	56916	0.00146951	0.999991	1
ko04712	Circadian rhythm - plant	Organismal Systems	Environmental adaptation	9	591	1705	56916	0.00527859	0.992536	1

## Sheet: TableS11-4
JN-24h-Pathway ID	Pathway Name	Level 1	Level 2	Term Candidate Gene Num	Total Candidate Gene Num	Term Gene Num	Total Gene Num	Rich Ratio	P value	Q value
ko04016	MAPK signaling pathway - plant	Environmental Information Processing	Signal transduction	75	694	2883	56916	0.0260146	7.82566e-10	8.45171e-08
ko04626	Plant-pathogen interaction	Organismal Systems	Environmental adaptation	70	694	2881	56916	0.0242971	4.45686e-08	2.40671e-06
ko00330	Arginine and proline metabolism	Metabolism	Amino acid metabolism	27	694	746	56916	0.036193	7.52798e-07	2.71007e-05
ko00909	Sesquiterpenoid and triterpenoid biosynthesis	Metabolism	Metabolism of terpenoids and polyketides	9	694	120	56916	0.075	1.77842e-05	0.000480173
ko00941	Flavonoid biosynthesis	Metabolism	Biosynthesis of other secondary metabolites	16	694	444	56916	0.036036	0.000137883	0.00297826
ko03013	RNA transport	Genetic Information Processing	Translation	62	694	3224	56916	0.0192308	0.000305629	0.00550133
ko00563	Glycosylphosphatidylinositol (GPI)-anchor biosynthesis	Metabolism	Glycan biosynthesis and metabolism	9	694	208	56916	0.0432692	0.00111722	0.0172371
ko00904	Diterpenoid biosynthesis	Metabolism	Metabolism of terpenoids and polyketides	7	694	135	56916	0.0518519	0.00140321	0.0189433
ko00073	Cutin, suberine and wax biosynthesis	Metabolism	Lipid metabolism	8	694	186	56916	0.0430108	0.00215357	0.0232586
ko00940	Phenylpropanoid biosynthesis	Metabolism	Biosynthesis of other secondary metabolites	36	694	1758	56916	0.0204778	0.00200662	0.0232586
ko00500	Starch and sucrose metabolism	Metabolism	Carbohydrate metabolism	37	694	1907	56916	0.0194022	0.004226	0.0414917
ko00052	Galactose metabolism	Metabolism	Carbohydrate metabolism	22	694	991	56916	0.0221998	0.00579222	0.05213
ko00410	beta-Alanine metabolism	Metabolism	Metabolism of other amino acids	17	694	715	56916	0.0237762	0.007583	0.0629972
ko00908	Zeatin biosynthesis	Metabolism	Metabolism of terpenoids and polyketides	5	694	125	56916	0.04	0.0188671	0.145546
ko04075	Plant hormone signal transduction	Environmental Information Processing	Signal transduction	57	694	3586	56916	0.0158951	0.0256555	0.18472
ko03018	RNA degradation	Genetic Information Processing	Folding, sorting and degradation	32	694	1868	56916	0.0171306	0.035778	0.241501
ko00945	Stilbenoid, diarylheptanoid and gingerol biosynthesis	Metabolism	Biosynthesis of other secondary metabolites	5	694	151	56916	0.0331126	0.0382414	0.242945
ko00950	Isoquinoline alkaloid biosynthesis	Metabolism	Biosynthesis of other secondary metabolites	6	694	229	56916	0.0262009	0.0628817	0.37729
ko00232	Caffeine metabolism	Metabolism	Biosynthesis of other secondary metabolites	2	694	41	56916	0.0487805	0.0891867	0.490121
ko00510	N-Glycan biosynthesis	Metabolism	Glycan biosynthesis and metabolism	9	694	455	56916	0.0197802	0.1076	0.490121
ko00520	Amino sugar and nucleotide sugar metabolism	Metabolism	Carbohydrate metabolism	24	694	1506	56916	0.0159363	0.113454	0.490121
ko00860	Porphyrin and chlorophyll metabolism	Metabolism	Metabolism of cofactors and vitamins	12	694	640	56916	0.01875	0.095764	0.490121
ko00944	Flavone and flavonol biosynthesis	Metabolism	Biosynthesis of other secondary metabolites	2	694	47	56916	0.0425532	0.112208	0.490121
ko00966	Glucosinolate biosynthesis	Metabolism	Biosynthesis of other secondary metabolites	3	694	90	56916	0.0333333	0.0977979	0.490121
ko04712	Circadian rhythm - plant	Organismal Systems	Environmental adaptation	27	694	1705	56916	0.0158358	0.103507	0.490121
ko00906	Carotenoid biosynthesis	Metabolism	Metabolism of terpenoids and polyketides	14	694	816	56916	0.0171569	0.128972	0.515886
ko02010	ABC transporters	Environmental Information Processing	Membrane transport	13	694	742	56916	0.0175202	0.124933	0.515886
ko00943	Isoflavonoid biosynthesis	Metabolism	Biosynthesis of other secondary metabolites	3	694	109	56916	0.0275229	0.148514	0.572839
ko00750	Vitamin B6 metabolism	Metabolism	Metabolism of cofactors and vitamins	5	694	239	56916	0.0209205	0.169067	0.629629
ko00350	Tyrosine metabolism	Metabolism	Amino acid metabolism	8	694	455	56916	0.0175824	0.194622	0.678039
ko00591	Linoleic acid metabolism	Metabolism	Lipid metabolism	5	694	250	56916	0.02	0.191561	0.678039
ko00590	Arachidonic acid metabolism	Metabolism	Lipid metabolism	6	694	331	56916	0.0181269	0.219135	0.696077
ko00942	Anthocyanin biosynthesis	Metabolism	Biosynthesis of other secondary metabolites	1	694	19	56916	0.0526316	0.207954	0.696077
ko04144	Endocytosis	Cellular Processes	Transport and catabolism	35	694	2486	56916	0.0140788	0.213723	0.696077
ko00564	Glycerophospholipid metabolism	Metabolism	Lipid metabolism	16	694	1059	56916	0.0151086	0.225877	0.696991
ko00196	Photosynthesis - antenna proteins	Metabolism	Energy metabolism	4	694	225	56916	0.0177778	0.295052	0.861234
ko00965	Betalain biosynthesis	Metabolism	Biosynthesis of other secondary metabolites	2	694	88	56916	0.0227273	0.291258	0.861234
ko00010	Glycolysis / Gluconeogenesis	Metabolism	Carbohydrate metabolism	11	694	1388	56916	0.00792507	0.952093	1
ko00030	Pentose phosphate pathway	Metabolism	Carbohydrate metabolism	4	694	698	56916	0.00573066	0.971499	1
ko00040	Pentose and glucuronate interconversions	Metabolism	Carbohydrate metabolism	6	694	943	56916	0.00636267	0.973816	1
ko00051	Fructose and mannose metabolism	Metabolism	Carbohydrate metabolism	8	694	654	56916	0.0122324	0.545094	1
ko00053	Ascorbate and aldarate metabolism	Metabolism	Carbohydrate metabolism	2	694	805	56916	0.00248447	0.99947	1
ko00062	Fatty acid elongation	Metabolism	Lipid metabolism	4	694	284	56916	0.0140845	0.456208	1
ko00130	Ubiquinone and other terpenoid-quinone biosynthesis	Metabolism	Metabolism of cofactors and vitamins	2	694	343	56916	0.0058309	0.92275	1
ko00190	Oxidative phosphorylation	Metabolism	Energy metabolism	7	694	1109	56916	0.00631199	0.982337	1
ko00195	Photosynthesis	Metabolism	Energy metabolism	5	694	570	56916	0.00877193	0.825482	1
ko00220	Arginine biosynthesis	Metabolism	Amino acid metabolism	5	694	338	56916	0.0147929	0.395067	1
ko00230	Purine metabolism	Metabolism	Nucleotide metabolism	11	694	2710	56916	0.00405904	0.999998	1
ko00240	Pyrimidine metabolism	Metabolism	Nucleotide metabolism	11	694	2124	56916	0.00517891	0.999742	1
ko00260	Glycine, serine and threonine metabolism	Metabolism	Amino acid metabolism	5	694	741	56916	0.00674764	0.948305	1
ko00270	Cysteine and methionine metabolism	Metabolism	Amino acid metabolism	1	694	958	56916	0.00104384	0.999993	1
ko00280	Valine, leucine and isoleucine degradation	Metabolism	Amino acid metabolism	2	694	684	56916	0.00292398	0.997943	1
ko00290	Valine, leucine and isoleucine biosynthesis	Metabolism	Amino acid metabolism	1	694	226	56916	0.00442478	0.937848	1
ko00310	Lysine degradation	Metabolism	Amino acid metabolism	1	694	574	56916	0.00174216	0.999157	1
ko00340	Histidine metabolism	Metabolism	Amino acid metabolism	2	694	306	56916	0.00653595	0.888765	1
ko00360	Phenylalanine metabolism	Metabolism	Amino acid metabolism	2	694	445	56916	0.00449438	0.972772	1
ko00380	Tryptophan metabolism	Metabolism	Amino acid metabolism	7	694	635	56916	0.0110236	0.656873	1
ko00400	Phenylalanine, tyrosine and tryptophan biosynthesis	Metabolism	Amino acid metabolism	1	694	524	56916	0.0019084	0.998433	1
ko00440	Phosphonate and phosphinate metabolism	Metabolism	Metabolism of other amino acids	2	694	106	56916	0.0188679	0.371246	1
ko00450	Selenocompound metabolism	Metabolism	Metabolism of other amino acids	2	694	231	56916	0.00865801	0.77424	1
ko00460	Cyanoamino acid metabolism	Metabolism	Metabolism of other amino acids	11	694	830	56916	0.013253	0.432225	1
ko00480	Glutathione metabolism	Metabolism	Metabolism of other amino acids	3	694	856	56916	0.00350467	0.998246	1
ko00511	Other glycan degradation	Metabolism	Glycan biosynthesis and metabolism	3	694	413	56916	0.00726392	0.880772	1
ko00514	Other types of O-glycan biosynthesis	Metabolism	Glycan biosynthesis and metabolism	2	694	216	56916	0.00925926	0.741548	1
ko00561	Glycerolipid metabolism	Metabolism	Lipid metabolism	3	694	942	56916	0.00318471	0.999283	1
ko00562	Inositol phosphate metabolism	Metabolism	Carbohydrate metabolism	8	694	1067	56916	0.00749766	0.948851	1
ko00565	Ether lipid metabolism	Metabolism	Lipid metabolism	3	694	386	56916	0.00777202	0.85094	1
ko00592	alpha-Linolenic acid metabolism	Metabolism	Lipid metabolism	4	694	516	56916	0.00775194	0.875688	1
ko00600	Sphingolipid metabolism	Metabolism	Lipid metabolism	2	694	635	56916	0.00314961	0.996466	1
ko00620	Pyruvate metabolism	Metabolism	Carbohydrate metabolism	2	694	1100	56916	0.00181818	0.999982	1
ko00630	Glyoxylate and dicarboxylate metabolism	Metabolism	Carbohydrate metabolism	15	694	1244	56916	0.0120579	0.553545	1
ko00640	Propanoate metabolism	Metabolism	Carbohydrate metabolism	1	694	505	56916	0.0019802	0.998017	1
ko00710	Carbon fixation in photosynthetic organisms	Metabolism	Energy metabolism	4	694	842	56916	0.00475059	0.992107	1
ko00730	Thiamine metabolism	Metabolism	Metabolism of cofactors and vitamins	2	694	336	56916	0.00595238	0.91718	1
ko00740	Riboflavin metabolism	Metabolism	Metabolism of cofactors and vitamins	3	694	242	56916	0.0123967	0.567485	1
ko00760	Nicotinate and nicotinamide metabolism	Metabolism	Metabolism of cofactors and vitamins	4	694	409	56916	0.00977995	0.735887	1
ko00770	Pantothenate and CoA biosynthesis	Metabolism	Metabolism of cofactors and vitamins	4	694	356	56916	0.011236	0.632351	1
ko00900	Terpenoid backbone biosynthesis	Metabolism	Metabolism of terpenoids and polyketides	2	694	552	56916	0.00362319	0.991269	1
ko00901	Indole alkaloid biosynthesis	Metabolism	Biosynthesis of other secondary metabolites	3	694	230	56916	0.0130435	0.533174	1
ko00905	Brassinosteroid biosynthesis	Metabolism	Metabolism of terpenoids and polyketides	1	694	84	56916	0.0119048	0.643456	1
ko00910	Nitrogen metabolism	Metabolism	Energy metabolism	5	694	402	56916	0.0124378	0.543658	1
ko00960	Tropane, piperidine and pyridine alkaloid biosynthesis	Metabolism	Biosynthesis of other secondary metabolites	2	694	254	56916	0.00787402	0.817345	1
ko00970	Aminoacyl-tRNA biosynthesis	Genetic Information Processing	Translation	3	694	659	56916	0.00455235	0.98736	1
ko01200	Carbon metabolism	Metabolism	Global and overview maps	12	694	3083	56916	0.00389231	1	1
ko01210	2-Oxocarboxylic acid metabolism	Metabolism	Global and overview maps	4	694	709	56916	0.00564175	0.97408	1
ko01230	Biosynthesis of amino acids	Metabolism	Global and overview maps	12	694	2484	56916	0.00483092	0.999963	1
ko03008	Ribosome biogenesis in eukaryotes	Genetic Information Processing	Translation	7	694	1092	56916	0.00641026	0.979946	1
ko03010	Ribosome	Genetic Information Processing	Translation	15	694	2371	56916	0.00632644	0.998663	1
ko03015	mRNA surveillance pathway	Genetic Information Processing	Translation	20	694	2157	56916	0.00927214	0.917917	1
ko03020	RNA polymerase	Genetic Information Processing	Transcription	4	694	960	56916	0.00416667	0.997396	1
ko03022	Basal transcription factors	Genetic Information Processing	Transcription	1	694	767	56916	0.00130378	0.999923	1
ko03030	DNA replication	Genetic Information Processing	Replication and repair	3	694	881	56916	0.00340522	0.998645	1
ko03040	Spliceosome	Genetic Information Processing	Transcription	33	694	3128	56916	0.0105499	0.82727	1
ko03050	Proteasome	Genetic Information Processing	Folding, sorting and degradation	3	694	635	56916	0.00472441	0.984063	1
ko03060	Protein export	Genetic Information Processing	Folding, sorting and degradation	3	694	495	56916	0.00606061	0.941436	1
ko03420	Nucleotide excision repair	Genetic Information Processing	Replication and repair	7	694	1096	56916	0.00638686	0.980534	1
ko03430	Mismatch repair	Genetic Information Processing	Replication and repair	2	694	372	56916	0.00537634	0.942277	1
ko03440	Homologous recombination	Genetic Information Processing	Replication and repair	1	694	466	56916	0.00214592	0.996787	1
ko04070	Phosphatidylinositol signaling system	Environmental Information Processing	Signal transduction	6	694	1012	56916	0.00592885	0.98471	1
ko04120	Ubiquitin mediated proteolysis	Genetic Information Processing	Folding, sorting and degradation	21	694	1815	56916	0.0115702	0.62744	1
ko04122	Sulfur relay system	Genetic Information Processing	Folding, sorting and degradation	3	694	176	56916	0.0170455	0.363079	1
ko04130	SNARE interactions in vesicular transport	Genetic Information Processing	Folding, sorting and degradation	1	694	298	56916	0.0033557	0.974411	1
ko04136	Autophagy - other	Cellular Processes	Transport and catabolism	1	694	451	56916	0.00221729	0.996132	1
ko04141	Protein processing in endoplasmic reticulum	Genetic Information Processing	Folding, sorting and degradation	16	694	2535	56916	0.00631164	0.99907	1
ko04145	Phagosome	Cellular Processes	Transport and catabolism	3	694	952	56916	0.00315126	0.999354	1
ko04146	Peroxisome	Cellular Processes	Transport and catabolism	8	694	1361	56916	0.00587803	0.993744	1
