# Supplementary material for: Comparative transcriptome analysis reveals ecological adaption of cold tolerance in northward invasion of Alternanthera philoxeroides
Source: BMC Genomics. 2020 Aug 2;21:532. doi: 10.1186/s12864-020-06941-z (PMC7430914; doi:10.1186/s12864-020-06941-z)
Supplement: Supplementary file 14 — Additional file 14: Table S12. DEGs related to protein kinases in the HK and JN populations. [file 12864_2020_6941_MOESM14_ESM.xlsx]

## Sheet: Table 12
Gene ID	GO Term	log2(HAINAN_12h/HAINAN_CK)	Qvalue(HAINAN_CK-vs-HAINAN_12h)	Pvalue(HAINAN_CK-vs-HAINAN_12h)	log2(HAINAN_24h/HAINAN_CK)	Qvalue(HAINAN_CK-vs-HAINAN_24h)	Pvalue(HAINAN_CK-vs-HAINAN_24h)	log2(JINAN_12h/JINAN_CK)	Qvalue(JINAN_CK-vs-JINAN_12h)	Pvalue(JINAN_CK-vs-JINAN_12h)	log2(JINAN_24h/JINAN_CK)	Qvalue(JINAN_CK-vs-JINAN_24h)	Pvalue(JINAN_CK-vs-JINAN_24h)	Kegg Orthology
CL3532.Contig5_All		5.37268	0	0	4.36855	4.79206e-152	5.16629e-153	6.77807	0	0	4.21256	6.79655e-63	1.63603e-63	K04733//interleukin-1 receptor-associated kinase 4 [EC:2.7.11.1];K04733//interleukin-1 receptor-associated kinase 4 [EC:2.7.11.1];K04733//interleukin-1 receptor-associated kinase 4 [EC:2.7.11.1];K04733//interleukin-1 receptor-associated kinase 4 [EC:2.7.11.1];K04733//interleukin-1 receptor-associated kinase 4 [EC:2.7.11.1]
CL3532.Contig2_All		6.65741	0	0	5.79869	2.80272e-231	1.95338e-232	5.75498	0	0	3.64201	1.44843e-85	2.63726e-86	K04733//interleukin-1 receptor-associated kinase 4 [EC:2.7.11.1];K04733//interleukin-1 receptor-associated kinase 4 [EC:2.7.11.1];K04733//interleukin-1 receptor-associated kinase 4 [EC:2.7.11.1];K04733//interleukin-1 receptor-associated kinase 4 [EC:2.7.11.1];K04733//interleukin-1 receptor-associated kinase 4 [EC:2.7.11.1]
Unigene4081_All		4.36261	2.24802e-140	1.72001e-141	5.91236	0	0	4.47182	2.45935e-165	1.54013e-166	5.72893	0	0	K04733//interleukin-1 receptor-associated kinase 4 [EC:2.7.11.1];K04733//interleukin-1 receptor-associated kinase 4 [EC:2.7.11.1];K04733//interleukin-1 receptor-associated kinase 4 [EC:2.7.11.1];K04733//interleukin-1 receptor-associated kinase 4 [EC:2.7.11.1]
CL5237.Contig5_All		4.49362	4.14115e-232	1.88727e-233	4.53931	9.05527e-239	6.12087e-240	5.26667	1.47867e-176	8.69873e-178	6.47352	0	0	K04733//interleukin-1 receptor-associated kinase 4 [EC:2.7.11.1];K04733//interleukin-1 receptor-associated kinase 4 [EC:2.7.11.1];K04733//interleukin-1 receptor-associated kinase 4 [EC:2.7.11.1];K04733//interleukin-1 receptor-associated kinase 4 [EC:2.7.11.1];K04733//interleukin-1 receptor-associated kinase 4 [EC:2.7.11.1]
Unigene55747_All		2.12537	5.59562e-11	3.5474e-11	2.86628	9.04688e-24	4.93633e-24	-6.36496	3.67281e-58	6.05881e-59	-4.03225	2.98773e-51	8.61879e-52	K13800//UMP-CMP kinase [EC:2.7.4.14]+ko01100//Metabolic pathways+ko00240//Pyrimidine metabolism;K13800//UMP-CMP kinase [EC:2.7.4.14]+ko01100//Metabolic pathways+ko00240//Pyrimidine metabolism;K13800//UMP-CMP kinase [EC:2.7.4.14]+ko01100//Metabolic pathways+ko00240//Pyrimidine metabolism;K13800//UMP-CMP kinase [EC:2.7.4.14]+ko01100//Metabolic pathways+ko00240//Pyrimidine metabolism;K13800//UMP-CMP…
Unigene6881_All		5.11687	7.74598e-92	8.84875e-93	6.44001	2.09995e-226	1.49733e-227	9.99938	1.88437e-84	2.21771e-85	11.2255	3.86958e-157	3.96558e-158	K04424//sterile alpha motif and leucine zipper containing kinase AZK [EC:2.7.11.25];K04424//sterile alpha motif and leucine zipper containing kinase AZK [EC:2.7.11.25];K04424//sterile alpha motif and leucine zipper containing kinase AZK [EC:2.7.11.25];K04424//sterile alpha motif and leucine zipper containing kinase AZK [EC:2.7.11.25]
CL3577.Contig3_All		2.75934	1.2871e-42	2.90218e-43	4.50465	4.69024e-201	3.79939e-202	4.46928	7.41947e-69	1.05e-69	5.9839	3.02886e-200	2.43512e-201	K00847//fructokinase [EC:2.7.1.4]+ko00520//Amino sugar and nucleotide sugar metabolism+ko01100//Metabolic pathways+ko00051//Fructose and mannose metabolism+ko00500//Starch and sucrose metabolism;K00847//fructokinase [EC:2.7.1.4]+ko00520//Amino sugar and nucleotide sugar metabolism+ko01100//Metabolic pathways+ko00051//Fructose and mannose metabolism+ko00500//Starch and sucrose metabolism;K00847//f…
CL16545.Contig7_All		4.34718	3.56233e-120	3.16892e-121	5.4038	3.36698e-264	2.06363e-265	3.94278	3.87372e-107	3.66057e-108	5.12755	1.20247e-263	7.3033e-265	K00924//kinase [EC:2.7.1.-];K00924//kinase [EC:2.7.1.-];K00924//kinase [EC:2.7.1.-];K00924//kinase [EC:2.7.1.-];K00924//kinase [EC:2.7.1.-]
CL10470.Contig10_All		-2.42012	1.15921e-76	1.55493e-77	-3.34711	4.0203e-105	6.14647e-106	-2.16417	5.26951e-91	5.77866e-92	-4.03273	8.75586e-160	8.82157e-161	K08286//protein-serine/threonine kinase [EC:2.7.11.-];K08286//protein-serine/threonine kinase [EC:2.7.11.-];K08286//protein-serine/threonine kinase [EC:2.7.11.-]
Unigene46644_All		2.51831	1.47001e-18	6.40781e-19	2.28476	1.62872e-14	1.27225e-14	4.74164	1.46321e-170	8.91003e-172	1.86938	4.49044e-11	4.14059e-11	K04733//interleukin-1 receptor-associated kinase 4 [EC:2.7.11.1];K04733//interleukin-1 receptor-associated kinase 4 [EC:2.7.11.1];K04733//interleukin-1 receptor-associated kinase 4 [EC:2.7.11.1];K04733//interleukin-1 receptor-associated kinase 4 [EC:2.7.11.1];K04733//interleukin-1 receptor-associated kinase 4 [EC:2.7.11.1]
CL3239.Contig5_All		-1.21612	8.83271e-22	3.39855e-22	-3.68365	3.07099e-80	6.01235e-81	-2.39719	8.76889e-71	1.21211e-71	-4.71796	2.12616e-118	2.85584e-119	K04730//interleukin-1 receptor-associated kinase 1 [EC:2.7.11.1];K04730//interleukin-1 receptor-associated kinase 1 [EC:2.7.11.1];K04730//interleukin-1 receptor-associated kinase 1 [EC:2.7.11.1];K04730//interleukin-1 receptor-associated kinase 1 [EC:2.7.11.1];K04730//interleukin-1 receptor-associated kinase 1 [EC:2.7.11.1]
Unigene5026_All		11.4837	3.51199e-182	2.08295e-183	12.1112	1.8402e-249	1.19762e-250	11.5085	4.06767e-187	2.26655e-188	11.3084	4.773e-164	4.66945e-165	K04733//interleukin-1 receptor-associated kinase 4 [EC:2.7.11.1];K04733//interleukin-1 receptor-associated kinase 4 [EC:2.7.11.1];K04733//interleukin-1 receptor-associated kinase 4 [EC:2.7.11.1];K04733//interleukin-1 receptor-associated kinase 4 [EC:2.7.11.1];K04733//interleukin-1 receptor-associated kinase 4 [EC:2.7.11.1]
CL3577.Contig7_All	[F]GO:0016301//kinase activity;GO:0016773//phosphotransferase activity, alcohol group as acceptor;	2.38868	5.85879e-58	1.01323e-58	4.18039	0	0	2.75668	9.92836e-51	1.83756e-51	4.83286	2.84281e-304	1.49233e-305	K00847//fructokinase [EC:2.7.1.4]+ko00520//Amino sugar and nucleotide sugar metabolism+ko01100//Metabolic pathways+ko00051//Fructose and mannose metabolism+ko00500//Starch and sucrose metabolism;K00847//fructokinase [EC:2.7.1.4]+ko00520//Amino sugar and nucleotide sugar metabolism+ko01100//Metabolic pathways+ko00051//Fructose and mannose metabolism+ko00500//Starch and sucrose metabolism;K00847//f…
CL3577.Contig5_All		3.76169	1.31059e-61	2.14653e-62	5.28951	3.89505e-202	3.12956e-203	4.44043	2.08998e-58	3.43437e-59	5.86437	7.57826e-160	7.6253e-161	K00847//fructokinase [EC:2.7.1.4]+ko00520//Amino sugar and nucleotide sugar metabolism+ko01100//Metabolic pathways+ko00051//Fructose and mannose metabolism+ko00500//Starch and sucrose metabolism;K00847//fructokinase [EC:2.7.1.4]+ko00520//Amino sugar and nucleotide sugar metabolism+ko01100//Metabolic pathways+ko00051//Fructose and mannose metabolism+ko00500//Starch and sucrose metabolism;K00847//f…
CL6065.Contig3_All		4.5187	0	0	4.91567	0	0	5.29592	0	0	4.7732	0	0	K14156//choline/ethanolamine kinase [EC:2.7.1.32 2.7.1.82]+ko01100//Metabolic pathways+ko00564//Glycerophospholipid metabolism;K14156//choline/ethanolamine kinase [EC:2.7.1.32 2.7.1.82]+ko01100//Metabolic pathways+ko00564//Glycerophospholipid metabolism;K14156//choline/ethanolamine kinase [EC:2.7.1.32 2.7.1.82]+ko01100//Metabolic pathways+ko00564//Glycerophospholipid metabolism;K14156//choline/et…
CL6065.Contig4_All		4.64396	0	0	4.93693	0	0	4.74882	0	0	4.64476	0	0	K14156//choline/ethanolamine kinase [EC:2.7.1.32 2.7.1.82]+ko01100//Metabolic pathways+ko00564//Glycerophospholipid metabolism;K14156//choline/ethanolamine kinase [EC:2.7.1.32 2.7.1.82]+ko01100//Metabolic pathways+ko00564//Glycerophospholipid metabolism;K14156//choline/ethanolamine kinase [EC:2.7.1.32 2.7.1.82]+ko01100//Metabolic pathways+ko00564//Glycerophospholipid metabolism;K14156//choline/et…
CL6065.Contig7_All		4.95393	0	0	5.57205	0	0	5.66423	0	0	5.88053	0	0	K14156//choline/ethanolamine kinase [EC:2.7.1.32 2.7.1.82]+ko01100//Metabolic pathways+ko00564//Glycerophospholipid metabolism;K14156//choline/ethanolamine kinase [EC:2.7.1.32 2.7.1.82]+ko01100//Metabolic pathways+ko00564//Glycerophospholipid metabolism;K14156//choline/ethanolamine kinase [EC:2.7.1.32 2.7.1.82]+ko01100//Metabolic pathways+ko00564//Glycerophospholipid metabolism;K14156//choline/et…
CL6065.Contig13_All		4.87258	4.96397e-291	1.78416e-292	4.86247	1.33284e-286	7.52376e-288	5.36887	0	0	4.19501	2.36197e-183	2.07879e-184	K14156//choline/ethanolamine kinase [EC:2.7.1.32 2.7.1.82]+ko01100//Metabolic pathways+ko00564//Glycerophospholipid metabolism;K14156//choline/ethanolamine kinase [EC:2.7.1.32 2.7.1.82]+ko01100//Metabolic pathways+ko00564//Glycerophospholipid metabolism;K14156//choline/ethanolamine kinase [EC:2.7.1.32 2.7.1.82]+ko01100//Metabolic pathways+ko00564//Glycerophospholipid metabolism;K14156//choline/et…
CL6065.Contig16_All		4.46701	3.22195e-284	1.19281e-285	4.85764	0	0	5.24093	0	0	5.41733	0	0	K14156//choline/ethanolamine kinase [EC:2.7.1.32 2.7.1.82]+ko01100//Metabolic pathways+ko00564//Glycerophospholipid metabolism;K14156//choline/ethanolamine kinase [EC:2.7.1.32 2.7.1.82]+ko01100//Metabolic pathways+ko00564//Glycerophospholipid metabolism;K14156//choline/ethanolamine kinase [EC:2.7.1.32 2.7.1.82]+ko01100//Metabolic pathways+ko00564//Glycerophospholipid metabolism;K14156//choline/et…
CL6065.Contig17_All		4.33759	3.53701e-88	4.18689e-89	4.07514	6.27977e-71	1.37564e-71	5.04704	6.33894e-134	4.89793e-135	3.77607	5.89374e-48	1.79809e-48	K14156//choline/ethanolamine kinase [EC:2.7.1.32 2.7.1.82]+ko01100//Metabolic pathways+ko00564//Glycerophospholipid metabolism;K14156//choline/ethanolamine kinase [EC:2.7.1.32 2.7.1.82]+ko01100//Metabolic pathways+ko00564//Glycerophospholipid metabolism;K14156//choline/ethanolamine kinase [EC:2.7.1.32 2.7.1.82]+ko01100//Metabolic pathways+ko00564//Glycerophospholipid metabolism;K14156//choline/et…
CL6065.Contig15_All		4.34122	0	0	5.05513	0	0	4.97466	0	0	5.36692	0	0	K14156//choline/ethanolamine kinase [EC:2.7.1.32 2.7.1.82]+ko01100//Metabolic pathways+ko00564//Glycerophospholipid metabolism;K14156//choline/ethanolamine kinase [EC:2.7.1.32 2.7.1.82]+ko01100//Metabolic pathways+ko00564//Glycerophospholipid metabolism;K14156//choline/ethanolamine kinase [EC:2.7.1.32 2.7.1.82]+ko01100//Metabolic pathways+ko00564//Glycerophospholipid metabolism;K14156//choline/et…
CL6065.Contig6_All		5.65062	3.07534e-205	1.61075e-206	5.3638	1.85416e-166	1.82935e-167	4.90618	2.57392e-291	9.08599e-293	2.96742	3.779e-54	1.04192e-54	K14156//choline/ethanolamine kinase [EC:2.7.1.32 2.7.1.82]+ko01100//Metabolic pathways+ko00564//Glycerophospholipid metabolism;K14156//choline/ethanolamine kinase [EC:2.7.1.32 2.7.1.82]+ko01100//Metabolic pathways+ko00564//Glycerophospholipid metabolism;K14156//choline/ethanolamine kinase [EC:2.7.1.32 2.7.1.82]+ko01100//Metabolic pathways+ko00564//Glycerophospholipid metabolism;K14156//choline/et…
CL6065.Contig2_All		4.46614	0	0	4.98215	0	0	4.87854	0	0	5.20028	0	0	K14156//choline/ethanolamine kinase [EC:2.7.1.32 2.7.1.82]+ko01100//Metabolic pathways+ko00564//Glycerophospholipid metabolism;K14156//choline/ethanolamine kinase [EC:2.7.1.32 2.7.1.82]+ko01100//Metabolic pathways+ko00564//Glycerophospholipid metabolism;K14156//choline/ethanolamine kinase [EC:2.7.1.32 2.7.1.82]+ko01100//Metabolic pathways+ko00564//Glycerophospholipid metabolism;K14156//choline/et…
CL6065.Contig14_All		3.94109	0	0	3.89437	0	0	4.3236	0	0	4.18644	0	0	K14156//choline/ethanolamine kinase [EC:2.7.1.32 2.7.1.82]+ko01100//Metabolic pathways+ko00564//Glycerophospholipid metabolism;K14156//choline/ethanolamine kinase [EC:2.7.1.32 2.7.1.82]+ko01100//Metabolic pathways+ko00564//Glycerophospholipid metabolism;K14156//choline/ethanolamine kinase [EC:2.7.1.32 2.7.1.82]+ko01100//Metabolic pathways+ko00564//Glycerophospholipid metabolism;K14156//choline/et…
CL3859.Contig4_All		4.19859	6.20955e-282	2.32222e-283	4.11881	5.52862e-262	3.42154e-263	4.81026	0	0	4.40643	1.58601e-248	1.01953e-249	K04733//interleukin-1 receptor-associated kinase 4 [EC:2.7.11.1];K04733//interleukin-1 receptor-associated kinase 4 [EC:2.7.11.1];K04733//interleukin-1 receptor-associated kinase 4 [EC:2.7.11.1];K04733//interleukin-1 receptor-associated kinase 4 [EC:2.7.11.1];K04733//interleukin-1 receptor-associated kinase 4 [EC:2.7.11.1]
CL11788.Contig3_All		4.86181	0	0	5.05843	0	0	4.48154	6.75319e-304	2.26254e-305	4.72707	0	0	K21434//ankyrin repeat domain-containing protein 2;K17535//serine/threonine-protein kinase TNNI3K [EC:2.7.11.1];K17535//serine/threonine-protein kinase TNNI3K [EC:2.7.11.1];K17535//serine/threonine-protein kinase TNNI3K [EC:2.7.11.1];K21867//potassium channel
CL2624.Contig6_All		-4.24993	0	0	-4.9434	0	0	-4.03149	0	0	-4.1579	0	0	K21434//ankyrin repeat domain-containing protein 2;K17535//serine/threonine-protein kinase TNNI3K [EC:2.7.11.1];K04733//interleukin-1 receptor-associated kinase 4 [EC:2.7.11.1];K17535//serine/threonine-protein kinase TNNI3K [EC:2.7.11.1];K17535//serine/threonine-protein kinase TNNI3K [EC:2.7.11.1]
Unigene22529_All		-3.97891	4.99318e-268	1.97511e-269	-4.13953	2.89778e-272	1.72114e-273	-4.69058	0	0	-4.98985	0	0	K21434//ankyrin repeat domain-containing protein 2;K17535//serine/threonine-protein kinase TNNI3K [EC:2.7.11.1];K17535//serine/threonine-protein kinase TNNI3K [EC:2.7.11.1];K17535//serine/threonine-protein kinase TNNI3K [EC:2.7.11.1];K17535//serine/threonine-protein kinase TNNI3K [EC:2.7.11.1]
Unigene22187_All		-5.25194	1.68014e-69	2.4669e-70	-5.09593	1.08632e-68	2.44278e-69	-5.43944	5.34247e-148	3.72874e-149	-4.65458	2.00967e-138	2.31294e-139	K21434//ankyrin repeat domain-containing protein 2;K17535//serine/threonine-protein kinase TNNI3K [EC:2.7.11.1];K17535//serine/threonine-protein kinase TNNI3K [EC:2.7.11.1];K04733//interleukin-1 receptor-associated kinase 4 [EC:2.7.11.1];K17535//serine/threonine-protein kinase TNNI3K [EC:2.7.11.1]
Unigene13101_All		-5.3377	4.79539e-147	3.52085e-148	-6.64105	6.8641e-144	7.82013e-145	-6.32406	2.56896e-140	1.89048e-141	-5.04779	2.33931e-135	2.75609e-136	K21434//ankyrin repeat domain-containing protein 2;K17535//serine/threonine-protein kinase TNNI3K [EC:2.7.11.1];K17535//serine/threonine-protein kinase TNNI3K [EC:2.7.11.1];K17535//serine/threonine-protein kinase TNNI3K [EC:2.7.11.1];K17535//serine/threonine-protein kinase TNNI3K [EC:2.7.11.1]
Unigene5231_All		-7.72782	0	0	-11.829	6.17561e-227	4.39194e-228	-12.1809	3.22839e-265	1.273e-266	-7.54055	0	0	K21434//ankyrin repeat domain-containing protein 2;K17535//serine/threonine-protein kinase TNNI3K [EC:2.7.11.1];K04733//interleukin-1 receptor-associated kinase 4 [EC:2.7.11.1];K17535//serine/threonine-protein kinase TNNI3K [EC:2.7.11.1];K17535//serine/threonine-protein kinase TNNI3K [EC:2.7.11.1]
Unigene9308_All		4.31694	0	0	3.40577	0	0	3.72475	0	0	2.43879	7.54965e-244	4.94786e-245	K07517//Delta3-Delta2-enoyl-CoA isomerase [EC:5.3.3.8]+ko00071//Fatty acid degradation;K07517//Delta3-Delta2-enoyl-CoA isomerase [EC:5.3.3.8]+ko00071//Fatty acid degradation;K07517//Delta3-Delta2-enoyl-CoA isomerase [EC:5.3.3.8]+ko00071//Fatty acid degradation;K07517//Delta3-Delta2-enoyl-CoA isomerase [EC:5.3.3.8]+ko00071//Fatty acid degradation;K07517//Delta3-Delta2-enoyl-CoA isomerase [EC:5.3.3…
CL8663.Contig9_All	[C]GO:0016021//integral component of membrane;[F]GO:0005524//ATP binding;GO:0004672//protein kinase activity;	3.82886	0	0	3.91754	0	0	4.11561	0	0	3.90155	0	0	K04733//interleukin-1 receptor-associated kinase 4 [EC:2.7.11.1];K04733//interleukin-1 receptor-associated kinase 4 [EC:2.7.11.1];K04733//interleukin-1 receptor-associated kinase 4 [EC:2.7.11.1]
CL5477.Contig5_All		-4.13594	0	0	-4.36949	0	0	-3.4286	0	0	-3.86798	0	0	K04733//interleukin-1 receptor-associated kinase 4 [EC:2.7.11.1];K04733//interleukin-1 receptor-associated kinase 4 [EC:2.7.11.1];K04733//interleukin-1 receptor-associated kinase 4 [EC:2.7.11.1];K04733//interleukin-1 receptor-associated kinase 4 [EC:2.7.11.1];K04733//interleukin-1 receptor-associated kinase 4 [EC:2.7.11.1]
CL5477.Contig10_All		-4.81212	6.43611e-185	3.74461e-186	-3.85773	2.24743e-164	2.24283e-165	-3.86792	6.18583e-175	3.67536e-176	-4.83489	5.94669e-190	5.04979e-191	K04733//interleukin-1 receptor-associated kinase 4 [EC:2.7.11.1];K04733//interleukin-1 receptor-associated kinase 4 [EC:2.7.11.1];K04733//interleukin-1 receptor-associated kinase 4 [EC:2.7.11.1];K04733//interleukin-1 receptor-associated kinase 4 [EC:2.7.11.1];K04733//interleukin-1 receptor-associated kinase 4 [EC:2.7.11.1]
CL5477.Contig2_All		-4.01935	0	0	-3.93451	0	0	-3.94975	0	0	-3.79028	0	0	K04733//interleukin-1 receptor-associated kinase 4 [EC:2.7.11.1];K04733//interleukin-1 receptor-associated kinase 4 [EC:2.7.11.1];K04733//interleukin-1 receptor-associated kinase 4 [EC:2.7.11.1];K04733//interleukin-1 receptor-associated kinase 4 [EC:2.7.11.1];K04733//interleukin-1 receptor-associated kinase 4 [EC:2.7.11.1]
CL5477.Contig11_All		-3.95177	2.92828e-142	2.21176e-143	-3.25724	2.71975e-122	3.60117e-123	-4.72244	5.54724e-164	3.49995e-165	-3.58377	1.68084e-136	1.96357e-137	K04733//interleukin-1 receptor-associated kinase 4 [EC:2.7.11.1];K04733//interleukin-1 receptor-associated kinase 4 [EC:2.7.11.1];K04733//interleukin-1 receptor-associated kinase 4 [EC:2.7.11.1];K04733//interleukin-1 receptor-associated kinase 4 [EC:2.7.11.1];K04733//interleukin-1 receptor-associated kinase 4 [EC:2.7.11.1]
Unigene23969_All		-4.73903	4.13278e-33	1.14859e-33	-6.08163	4.27043e-34	1.75992e-34	-3.23649	3.61956e-32	9.85575e-33	-7.3476	1.25787e-38	4.5885e-39	K08286//protein-serine/threonine kinase [EC:2.7.11.-];K08286//protein-serine/threonine kinase [EC:2.7.11.-];K08286//protein-serine/threonine kinase [EC:2.7.11.-]
CL1370.Contig1_All	[F]GO:0005524//ATP binding;GO:0004674//protein serine/threonine kinase activity;	2.57191	7.0344e-49	1.41243e-49	3.04558	2.30534e-79	4.55896e-80	3.65091	5.19038e-79	6.50688e-80	4.48181	3.76074e-153	3.95653e-154	K04733//interleukin-1 receptor-associated kinase 4 [EC:2.7.11.1];K04733//interleukin-1 receptor-associated kinase 4 [EC:2.7.11.1];K04733//interleukin-1 receptor-associated kinase 4 [EC:2.7.11.1];K04733//interleukin-1 receptor-associated kinase 4 [EC:2.7.11.1];K04733//interleukin-1 receptor-associated kinase 4 [EC:2.7.11.1]
CL15092.Contig2_All		-4.2287	1.30333e-136	1.02214e-137	-5.00041	4.49699e-145	5.08256e-146	-4.35654	3.3263e-167	2.06517e-168	-6.82942	1.53379e-169	1.45639e-170	K00924//kinase [EC:2.7.1.-];K04733//interleukin-1 receptor-associated kinase 4 [EC:2.7.11.1];K00924//kinase [EC:2.7.1.-];K00924//kinase [EC:2.7.1.-];K00924//kinase [EC:2.7.1.-]
CL15432.Contig3_All		4.7122	0	0	4.7781	0	0	4.67165	0	0	3.50257	1.92784e-187	1.66084e-188	K08867//WNK lysine deficient protein kinase [EC:2.7.11.1];K08867//WNK lysine deficient protein kinase [EC:2.7.11.1];K08867//WNK lysine deficient protein kinase [EC:2.7.11.1];K08867//WNK lysine deficient protein kinase [EC:2.7.11.1]
CL861.Contig3_All		-3.24547	8.9289e-163	5.96295e-164	-4.04737	4.41428e-190	3.78774e-191	-3.01226	1.10187e-80	1.35174e-81	-3.59964	2.65212e-91	4.54152e-92	K04733//interleukin-1 receptor-associated kinase 4 [EC:2.7.11.1];K04733//interleukin-1 receptor-associated kinase 4 [EC:2.7.11.1];K04733//interleukin-1 receptor-associated kinase 4 [EC:2.7.11.1];K04733//interleukin-1 receptor-associated kinase 4 [EC:2.7.11.1];K04733//interleukin-1 receptor-associated kinase 4 [EC:2.7.11.1]
CL4700.Contig2_All	[C]GO:0005886//plasma membrane;GO:0016021//integral component of membrane;[F]GO:0004674//protein serine/threonine kinase activity;GO:0005524//ATP binding;	4.05587	1.8802e-212	9.47885e-214	4.36414	2.92977e-271	1.74496e-272	5.07065	1.23426e-286	4.45438e-288	5.20151	1.24851e-306	6.50001e-308	K04733//interleukin-1 receptor-associated kinase 4 [EC:2.7.11.1];K04733//interleukin-1 receptor-associated kinase 4 [EC:2.7.11.1];K04733//interleukin-1 receptor-associated kinase 4 [EC:2.7.11.1];K04733//interleukin-1 receptor-associated kinase 4 [EC:2.7.11.1];K04733//interleukin-1 receptor-associated kinase 4 [EC:2.7.11.1]
CL16223.Contig26_All	[F]GO:0005524//ATP binding;GO:0004672//protein kinase activity;	3.76395	2.98904e-73	4.18343e-74	4.92111	1.5206e-183	1.35489e-184	5.8027	2.71808e-100	2.73011e-101	6.9838	3.31048e-211	2.53622e-212	K04733//interleukin-1 receptor-associated kinase 4 [EC:2.7.11.1];K00924//kinase [EC:2.7.1.-];K00924//kinase [EC:2.7.1.-];K00924//kinase [EC:2.7.1.-];K00924//kinase [EC:2.7.1.-]
CL5721.Contig2_All		-3.07217	5.50529e-220	2.68901e-221	-3.70147	1.33513e-254	8.51311e-256	-2.71871	2.34494e-193	1.26725e-194	-4.0114	6.00156e-261	3.67755e-262	K04733//interleukin-1 receptor-associated kinase 4 [EC:2.7.11.1];K04733//interleukin-1 receptor-associated kinase 4 [EC:2.7.11.1];K04733//interleukin-1 receptor-associated kinase 4 [EC:2.7.11.1];K04733//interleukin-1 receptor-associated kinase 4 [EC:2.7.11.1];K04733//interleukin-1 receptor-associated kinase 4 [EC:2.7.11.1]
Unigene7914_All	[P]GO:0010189//vitamin E biosynthetic process;[C]GO:0016021//integral component of membrane;GO:0009507//chloroplast;[F]GO:0010276//phytol kinase activity;	-2.16907	2.54672e-40	6.00016e-41	-3.01447	3.58989e-57	9.54282e-58	-2.38446	2.24623e-56	3.80316e-57	-4.30435	4.84369e-91	8.32897e-92	K18678//phytol kinase [EC:2.7.1.182];K18678//phytol kinase [EC:2.7.1.182];K18678//phytol kinase [EC:2.7.1.182];K18678//phytol kinase [EC:2.7.1.182];K18678//phytol kinase [EC:2.7.1.182]
Unigene9694_All		5.02383	3.61284e-211	1.83024e-212	6.24205	0	0	5.24748	1.8529e-293	6.46299e-295	5.72343	0	0	K04733//interleukin-1 receptor-associated kinase 4 [EC:2.7.11.1];K04733//interleukin-1 receptor-associated kinase 4 [EC:2.7.11.1];K04730//interleukin-1 receptor-associated kinase 1 [EC:2.7.11.1];K04733//interleukin-1 receptor-associated kinase 4 [EC:2.7.11.1];K04733//interleukin-1 receptor-associated kinase 4 [EC:2.7.11.1]
Unigene17188_All	[C]GO:0016021//integral component of membrane;[F]GO:0005524//ATP binding;GO:0004672//protein kinase activity;GO:0030246//carbohydrate binding;	4.56135	7.73643e-210	3.95337e-211	5.71969	0	0	5.00272	0	0	5.50233	0	0	K04733//interleukin-1 receptor-associated kinase 4 [EC:2.7.11.1];K04733//interleukin-1 receptor-associated kinase 4 [EC:2.7.11.1];K04730//interleukin-1 receptor-associated kinase 1 [EC:2.7.11.1];K04733//interleukin-1 receptor-associated kinase 4 [EC:2.7.11.1];K04733//interleukin-1 receptor-associated kinase 4 [EC:2.7.11.1]
Unigene19784_All		3.28561	1.05603e-135	8.34588e-137	4.53545	0	0	4.23221	7.82268e-268	3.057e-269	4.52044	0	0	K04733//interleukin-1 receptor-associated kinase 4 [EC:2.7.11.1];K04730//interleukin-1 receptor-associated kinase 1 [EC:2.7.11.1];K04733//interleukin-1 receptor-associated kinase 4 [EC:2.7.11.1];K04733//interleukin-1 receptor-associated kinase 4 [EC:2.7.11.1];K04733//interleukin-1 receptor-associated kinase 4 [EC:2.7.11.1]
CL11654.Contig5_All	[C]GO:0016021//integral component of membrane;[F]GO:0005524//ATP binding;GO:0004674//protein serine/threonine kinase activity;	-3.10126	7.73897e-201	4.14323e-202	-4.87026	7.90076e-266	4.80822e-267	-2.88282	9.5818e-161	6.16619e-162	-3.92279	1.8451e-201	1.47622e-202	K17422//large subunit ribosomal protein L41;K00924//kinase [EC:2.7.1.-];K00924//kinase [EC:2.7.1.-];K00924//kinase [EC:2.7.1.-]
CL3239.Contig3_All		-1.63777	2.16627e-49	4.31067e-50	-4.03844	1.69012e-127	2.15185e-128	-1.79949	2.65877e-65	3.95557e-66	-4.07724	2.45614e-146	2.69345e-147	K13428//LRR receptor-like serine/threonine-protein kinase EFR [EC:2.7.11.1]+ko04626//Plant-pathogen interaction;K13428//LRR receptor-like serine/threonine-protein kinase EFR [EC:2.7.11.1]+ko04626//Plant-pathogen interaction;K13428//LRR receptor-like serine/threonine-protein kinase EFR [EC:2.7.11.1]+ko04626//Plant-pathogen interaction;K13428//LRR receptor-like serine/threonine-protein kinase EFR […
CL2918.Contig20_All	[F]GO:0005524//ATP binding;GO:0004674//protein serine/threonine kinase activity;	3.11553	3.592e-120	3.19589e-121	4.15205	2.29621e-301	1.23232e-302	4.13046	1.76523e-124	1.45406e-125	5.2989	9.74595e-297	5.25315e-298	K04515//calcium/calmodulin-dependent protein kinase (CaM kinase) II [EC:2.7.11.17];K04515//calcium/calmodulin-dependent protein kinase (CaM kinase) II [EC:2.7.11.17];K04515//calcium/calmodulin-dependent protein kinase (CaM kinase) II [EC:2.7.11.17];K04515//calcium/calmodulin-dependent protein kinase (CaM kinase) II [EC:2.7.11.17];K04515//calcium/calmodulin-dependent protein kinase (CaM kinase) II…
CL2918.Contig12_All	[F]GO:0004674//protein serine/threonine kinase activity;GO:0005524//ATP binding;	3.70653	5.48013e-122	4.80143e-123	4.47381	5.95678e-229	4.18967e-230	3.7486	3.39359e-103	3.31116e-104	4.77441	1.3835e-230	9.69851e-232	K04515//calcium/calmodulin-dependent protein kinase (CaM kinase) II [EC:2.7.11.17];K04515//calcium/calmodulin-dependent protein kinase (CaM kinase) II [EC:2.7.11.17];K04515//calcium/calmodulin-dependent protein kinase (CaM kinase) II [EC:2.7.11.17];K04515//calcium/calmodulin-dependent protein kinase (CaM kinase) II [EC:2.7.11.17];K04515//calcium/calmodulin-dependent protein kinase (CaM kinase) II…
CL2918.Contig19_All	[F]GO:0005524//ATP binding;GO:0004674//protein serine/threonine kinase activity;	3.78336	0	0	4.68593	0	0	3.49103	0	0	4.64957	0	0	K04515//calcium/calmodulin-dependent protein kinase (CaM kinase) II [EC:2.7.11.17];K04515//calcium/calmodulin-dependent protein kinase (CaM kinase) II [EC:2.7.11.17];K04515//calcium/calmodulin-dependent protein kinase (CaM kinase) II [EC:2.7.11.17];K04515//calcium/calmodulin-dependent protein kinase (CaM kinase) II [EC:2.7.11.17];K04515//calcium/calmodulin-dependent protein kinase (CaM kinase) II…
CL4344.Contig5_All		5.72636	3.51599e-251	1.47876e-252	5.12044	4.55289e-162	4.61391e-163	5.49331	8.34928e-260	3.37356e-261	3.89054	9.36201e-74	1.9472e-74	K20536//mitogen-activated protein kinase 3 [EC:2.7.11.24]+ko04016//MAPK signaling pathway - plant;K20536//mitogen-activated protein kinase 3 [EC:2.7.11.24]+ko04016//MAPK signaling pathway - plant;K20536//mitogen-activated protein kinase 3 [EC:2.7.11.24]+ko04016//MAPK signaling pathway - plant;K20536//mitogen-activated protein kinase 3 [EC:2.7.11.24]+ko04016//MAPK signaling pathway - plant;K20536/…
CL4078.Contig1_All		3.41101	1.55086e-123	1.34409e-124	4.05008	9.78936e-215	7.39555e-216	2.94135	1.34854e-98	1.37579e-99	3.27036	2.08621e-132	2.50798e-133	K13024//inositol-hexakisphosphate/diphosphoinositol-pentakisphosphate 1-kinase [EC:2.7.4.24]+ko04070//Phosphatidylinositol signaling system;K13024//inositol-hexakisphosphate/diphosphoinositol-pentakisphosphate 1-kinase [EC:2.7.4.24]+ko04070//Phosphatidylinositol signaling system;K13024//inositol-hexakisphosphate/diphosphoinositol-pentakisphosphate 1-kinase [EC:2.7.4.24]+ko04070//Phosphatidylinosi…
Unigene7522_All		-1.88974	2.01214e-62	3.25443e-63	-4.20055	7.77077e-136	9.34777e-137	-2.43642	1.02521e-156	6.76452e-158	-4.71285	4.16007e-258	2.56984e-259	K04733//interleukin-1 receptor-associated kinase 4 [EC:2.7.11.1];K04733//interleukin-1 receptor-associated kinase 4 [EC:2.7.11.1];K04733//interleukin-1 receptor-associated kinase 4 [EC:2.7.11.1]
Unigene22760_All		4.07119	0	0	4.8368	0	0	4.51715	0	0	5.27235	0	0	K07198//5'-AMP-activated protein kinase, catalytic alpha subunit [EC:2.7.11.11];K07198//5'-AMP-activated protein kinase, catalytic alpha subunit [EC:2.7.11.11];K07198//5'-AMP-activated protein kinase, catalytic alpha subunit [EC:2.7.11.11];K07198//5'-AMP-activated protein kinase, catalytic alpha subunit [EC:2.7.11.11];K07198//5'-AMP-activated protein kinase, catalytic alpha subunit [EC:2.7.11.11]
Unigene11307_All		3.51977	1.05367e-232	4.78819e-234	4.05572	0	0	4.13338	0	0	4.76399	0	0	K07198//5'-AMP-activated protein kinase, catalytic alpha subunit [EC:2.7.11.11];K07198//5'-AMP-activated protein kinase, catalytic alpha subunit [EC:2.7.11.11];K07198//5'-AMP-activated protein kinase, catalytic alpha subunit [EC:2.7.11.11];K07198//5'-AMP-activated protein kinase, catalytic alpha subunit [EC:2.7.11.11];K07198//5'-AMP-activated protein kinase, catalytic alpha subunit [EC:2.7.11.11]
CL817.Contig7_All		4.14659	0	0	3.41261	2.62722e-202	2.10927e-203	4.38799	0	0	3.32654	4.63237e-211	3.55095e-212	K12761//carbon catabolite-derepressing protein kinase [EC:2.7.11.1];K12761//carbon catabolite-derepressing protein kinase [EC:2.7.11.1];K12761//carbon catabolite-derepressing protein kinase [EC:2.7.11.1];K12761//carbon catabolite-derepressing protein kinase [EC:2.7.11.1];K12761//carbon catabolite-derepressing protein kinase [EC:2.7.11.1]
Unigene28116_All		3.69332	4.74778e-216	2.35317e-217	4.52172	0	0	3.99528	3.22247e-195	1.71875e-196	4.22826	3.51849e-230	2.4726e-231	K04733//interleukin-1 receptor-associated kinase 4 [EC:2.7.11.1];K04733//interleukin-1 receptor-associated kinase 4 [EC:2.7.11.1];K04733//interleukin-1 receptor-associated kinase 4 [EC:2.7.11.1];K04733//interleukin-1 receptor-associated kinase 4 [EC:2.7.11.1];K04733//interleukin-1 receptor-associated kinase 4 [EC:2.7.11.1]
CL110.Contig42_All		3.8652	8.13753e-125	6.97537e-126	4.90169	1.25013e-283	7.12897e-285	3.08886	1.91441e-80	2.35851e-81	4.46857	5.51798e-261	3.38003e-262	K04733//interleukin-1 receptor-associated kinase 4 [EC:2.7.11.1];K04733//interleukin-1 receptor-associated kinase 4 [EC:2.7.11.1];K04733//interleukin-1 receptor-associated kinase 4 [EC:2.7.11.1];K04733//interleukin-1 receptor-associated kinase 4 [EC:2.7.11.1];K04733//interleukin-1 receptor-associated kinase 4 [EC:2.7.11.1]
CL16375.Contig20_All		3.66285	4.71206e-161	3.17611e-162	4.35715	1.16018e-286	6.54668e-288	4.02744	5.45117e-242	2.36644e-243	4.02569	6.816e-235	4.67196e-236	K13412//calcium-dependent protein kinase [EC:2.7.11.1]+ko04626//Plant-pathogen interaction;K13412//calcium-dependent protein kinase [EC:2.7.11.1]+ko04626//Plant-pathogen interaction;K13412//calcium-dependent protein kinase [EC:2.7.11.1]+ko04626//Plant-pathogen interaction;K13412//calcium-dependent protein kinase [EC:2.7.11.1]+ko04626//Plant-pathogen interaction;K13412//calcium-dependent protein k…
CL16375.Contig32_All		3.80824	0	0	4.56102	0	0	3.37161	1.78478e-252	7.42428e-254	4.39295	0	0	K13412//calcium-dependent protein kinase [EC:2.7.11.1]+ko04626//Plant-pathogen interaction;K13412//calcium-dependent protein kinase [EC:2.7.11.1]+ko04626//Plant-pathogen interaction;K13412//calcium-dependent protein kinase [EC:2.7.11.1]+ko04626//Plant-pathogen interaction;K13412//calcium-dependent protein kinase [EC:2.7.11.1]+ko04626//Plant-pathogen interaction;K13412//calcium-dependent protein k…
CL1168.Contig16_All	[P]GO:0006000//fructose metabolic process;GO:0006003//fructose 2,6-bisphosphate metabolic process;[F]GO:2001070//starch binding;GO:0005524//ATP binding;GO:0003873//6-phosphofructo-2-kinase activity;	2.89473	1.84935e-294	6.5623e-296	3.06978	0	0	3.70826	5.98179e-281	2.22108e-282	4.38817	0	0	K01103//6-phosphofructo-2-kinase / fructose-2,6-biphosphatase 3 [EC:2.7.1.105 3.1.3.46]+ko00051//Fructose and mannose metabolism;K01103//6-phosphofructo-2-kinase / fructose-2,6-biphosphatase 3 [EC:2.7.1.105 3.1.3.46]+ko00051//Fructose and mannose metabolism;K01103//6-phosphofructo-2-kinase / fructose-2,6-biphosphatase 3 [EC:2.7.1.105 3.1.3.46]+ko00051//Fructose and mannose metabolism;K01103//6-ph…
Unigene21916_All		-3.54507	8.97951e-35	2.40281e-35	-2.84211	9.89865e-29	4.67061e-29	-4.68429	2.82066e-56	4.7838e-57	-2.70077	7.78899e-37	2.95939e-37	K18678//phytol kinase [EC:2.7.1.182];K18678//phytol kinase [EC:2.7.1.182];K18678//phytol kinase [EC:2.7.1.182];K18678//phytol kinase [EC:2.7.1.182];K18678//phytol kinase [EC:2.7.1.182]
Unigene2507_All	[P]GO:0006096//glycolytic process;[C]GO:0016021//integral component of membrane;[F]GO:0004618//phosphoglycerate kinase activity;GO:0005524//ATP binding;	8.67818	1.44631e-157	9.96625e-159	6.15923	3.54143e-34	1.45635e-34	4.91286	6.49692e-05	6.75273e-05	3.4137	0.0156384	0.0353426	K00927//phosphoglycerate kinase [EC:2.7.2.3]+ko00010//Glycolysis / Gluconeogenesis+ko01230//Biosynthesis of amino acids+ko01100//Metabolic pathways+ko01110//Biosynthesis of secondary metabolites+ko00710//Carbon fixation in photosynthetic organisms+ko01200//Carbon metabolism;K00927//phosphoglycerate kinase [EC:2.7.2.3]+ko00010//Glycolysis / Gluconeogenesis+ko01230//Biosynthesis of amino acids+ko01…
CL2487.Contig14_All	[F]GO:0016301//kinase activity;	13.3146	0	0	12.8541	0	0	4.1971	0	0	3.7947	0	0	K08770//ubiquitin C;K08770//ubiquitin C;K08770//ubiquitin C
CL4283.Contig7_All		3.63344	1.81829e-65	2.82079e-66	4.16675	4.26284e-102	6.68239e-103	2.89505	3.73829e-45	7.66034e-46	4.60754	1.49952e-196	1.22957e-197	K20600//mitogen-activated protein kinase 4 [EC:2.7.11.24]+ko04016//MAPK signaling pathway - plant;K20600//mitogen-activated protein kinase 4 [EC:2.7.11.24]+ko04016//MAPK signaling pathway - plant;K20600//mitogen-activated protein kinase 4 [EC:2.7.11.24]+ko04016//MAPK signaling pathway - plant;K20600//mitogen-activated protein kinase 4 [EC:2.7.11.24]+ko04016//MAPK signaling pathway - plant;K20600/…
Unigene53849_All		6.13341	5.58132e-86	6.77111e-87	5.34754	3.82768e-50	1.14335e-50	5.97895	2.64867e-72	3.59004e-73	4.56315	3.58166e-26	1.78405e-26	K20536//mitogen-activated protein kinase 3 [EC:2.7.11.24]+ko04016//MAPK signaling pathway - plant;K20536//mitogen-activated protein kinase 3 [EC:2.7.11.24]+ko04016//MAPK signaling pathway - plant;K20536//mitogen-activated protein kinase 3 [EC:2.7.11.24]+ko04016//MAPK signaling pathway - plant;K20536//mitogen-activated protein kinase 3 [EC:2.7.11.24]+ko04016//MAPK signaling pathway - plant;K20536/…
CL4344.Contig18_All		5.16708	0	0	4.3098	0	0	5.32793	0	0	3.71109	4.62588e-235	3.16476e-236	K20536//mitogen-activated protein kinase 3 [EC:2.7.11.24]+ko04016//MAPK signaling pathway - plant;K20536//mitogen-activated protein kinase 3 [EC:2.7.11.24]+ko04016//MAPK signaling pathway - plant;K20536//mitogen-activated protein kinase 3 [EC:2.7.11.24]+ko04016//MAPK signaling pathway - plant;K20536//mitogen-activated protein kinase 3 [EC:2.7.11.24]+ko04016//MAPK signaling pathway - plant;K20536/…
CL4344.Contig3_All	[C]GO:0005622//intracellular;[F]GO:0004707//MAP kinase activity;GO:0005524//ATP binding;	4.4964	0	0	3.70476	0	0	4.82173	0	0	3.48438	0	0	K20536//mitogen-activated protein kinase 3 [EC:2.7.11.24]+ko04016//MAPK signaling pathway - plant;K20536//mitogen-activated protein kinase 3 [EC:2.7.11.24]+ko04016//MAPK signaling pathway - plant;K20536//mitogen-activated protein kinase 3 [EC:2.7.11.24]+ko04016//MAPK signaling pathway - plant;K20536//mitogen-activated protein kinase 3 [EC:2.7.11.24]+ko04016//MAPK signaling pathway - plant;K20536/…
CL4344.Contig13_All	[C]GO:0005622//intracellular;[F]GO:0004707//MAP kinase activity;GO:0005524//ATP binding;	7.28665	0	0	6.02533	5.21402e-172	4.97024e-173	6.40065	0	0	3.88012	2.36104e-75	4.81062e-76	K20536//mitogen-activated protein kinase 3 [EC:2.7.11.24]+ko04016//MAPK signaling pathway - plant;K20536//mitogen-activated protein kinase 3 [EC:2.7.11.24]+ko04016//MAPK signaling pathway - plant;K20536//mitogen-activated protein kinase 3 [EC:2.7.11.24]+ko04016//MAPK signaling pathway - plant;K20536//mitogen-activated protein kinase 3 [EC:2.7.11.24]+ko04016//MAPK signaling pathway - plant;K20536/…
CL4344.Contig7_All	[C]GO:0005622//intracellular;[F]GO:0005524//ATP binding;GO:0004707//MAP kinase activity;	5.91535	0	0	5.36064	0	0	5.85417	0	0	4.68132	0	0	K20536//mitogen-activated protein kinase 3 [EC:2.7.11.24]+ko04016//MAPK signaling pathway - plant;K20536//mitogen-activated protein kinase 3 [EC:2.7.11.24]+ko04016//MAPK signaling pathway - plant;K20536//mitogen-activated protein kinase 3 [EC:2.7.11.24]+ko04016//MAPK signaling pathway - plant;K20536//mitogen-activated protein kinase 3 [EC:2.7.11.24]+ko04016//MAPK signaling pathway - plant;K20536/…
CL4344.Contig15_All	[C]GO:0005622//intracellular;[F]GO:0004707//MAP kinase activity;GO:0005524//ATP binding;	5.47664	0	0	4.9116	0	0	5.13153	0	0	4.04753	8.64317e-264	5.24202e-265	K20536//mitogen-activated protein kinase 3 [EC:2.7.11.24]+ko04016//MAPK signaling pathway - plant;K20536//mitogen-activated protein kinase 3 [EC:2.7.11.24]+ko04016//MAPK signaling pathway - plant;K20536//mitogen-activated protein kinase 3 [EC:2.7.11.24]+ko04016//MAPK signaling pathway - plant;K20536//mitogen-activated protein kinase 3 [EC:2.7.11.24]+ko04016//MAPK signaling pathway - plant;K20536/…
CL4344.Contig10_All	[C]GO:0005622//intracellular;[F]GO:0004707//MAP kinase activity;GO:0005524//ATP binding;	5.77954	0	0	5.14495	0	0	5.02321	0	0	3.91426	0	0	K20536//mitogen-activated protein kinase 3 [EC:2.7.11.24]+ko04016//MAPK signaling pathway - plant;K20536//mitogen-activated protein kinase 3 [EC:2.7.11.24]+ko04016//MAPK signaling pathway - plant;K20536//mitogen-activated protein kinase 3 [EC:2.7.11.24]+ko04016//MAPK signaling pathway - plant;K20536//mitogen-activated protein kinase 3 [EC:2.7.11.24]+ko04016//MAPK signaling pathway - plant;K20536/…
CL4344.Contig2_All	[C]GO:0005622//intracellular;[F]GO:0005524//ATP binding;GO:0004707//MAP kinase activity;	4.73196	0	0	4.52249	7.29125e-304	3.88e-305	4.73042	0	0	3.89343	8.0308e-169	7.66897e-170	K20536//mitogen-activated protein kinase 3 [EC:2.7.11.24]+ko04016//MAPK signaling pathway - plant;K20536//mitogen-activated protein kinase 3 [EC:2.7.11.24]+ko04016//MAPK signaling pathway - plant;K20536//mitogen-activated protein kinase 3 [EC:2.7.11.24]+ko04016//MAPK signaling pathway - plant;K20536//mitogen-activated protein kinase 3 [EC:2.7.11.24]+ko04016//MAPK signaling pathway - plant;K20536/…
CL4344.Contig17_All	[C]GO:0005622//intracellular;[F]GO:0004707//MAP kinase activity;GO:0005524//ATP binding;	4.59153	0	0	3.9276	0	0	4.62481	0	0	3.52611	0	0	K20536//mitogen-activated protein kinase 3 [EC:2.7.11.24]+ko04016//MAPK signaling pathway - plant;K20536//mitogen-activated protein kinase 3 [EC:2.7.11.24]+ko04016//MAPK signaling pathway - plant;K20536//mitogen-activated protein kinase 3 [EC:2.7.11.24]+ko04016//MAPK signaling pathway - plant;K20536//mitogen-activated protein kinase 3 [EC:2.7.11.24]+ko04016//MAPK signaling pathway - plant;K20536/…
CL4344.Contig1_All	[C]GO:0005622//intracellular;[F]GO:0004707//MAP kinase activity;GO:0005524//ATP binding;	3.95702	2.75794e-233	1.25013e-234	3.20542	8.13939e-118	1.11696e-118	4.3578	2.96826e-237	1.31498e-238	3.4978	4.67717e-111	6.64756e-112	K20536//mitogen-activated protein kinase 3 [EC:2.7.11.24]+ko04016//MAPK signaling pathway - plant;K20536//mitogen-activated protein kinase 3 [EC:2.7.11.24]+ko04016//MAPK signaling pathway - plant;K20536//mitogen-activated protein kinase 3 [EC:2.7.11.24]+ko04016//MAPK signaling pathway - plant;K20536//mitogen-activated protein kinase 3 [EC:2.7.11.24]+ko04016//MAPK signaling pathway - plant;K20536/…
CL4344.Contig6_All	[C]GO:0005622//intracellular;[F]GO:0004707//MAP kinase activity;GO:0005524//ATP binding;	4.19303	0	0	3.89958	0	0	4.10285	0	0	3.14562	1.29858e-306	6.76353e-308	K20536//mitogen-activated protein kinase 3 [EC:2.7.11.24]+ko04016//MAPK signaling pathway - plant;K20536//mitogen-activated protein kinase 3 [EC:2.7.11.24]+ko04016//MAPK signaling pathway - plant;K20536//mitogen-activated protein kinase 3 [EC:2.7.11.24]+ko04016//MAPK signaling pathway - plant;K20536//mitogen-activated protein kinase 3 [EC:2.7.11.24]+ko04016//MAPK signaling pathway - plant;K20536/…
CL2129.Contig1_All		-1.90409	1.24806e-62	2.01393e-63	-4.20125	6.08071e-135	7.36233e-136	-1.84648	6.07412e-50	1.13788e-50	-3.57304	1.21335e-98	1.93078e-99	K04733//interleukin-1 receptor-associated kinase 4 [EC:2.7.11.1];K04733//interleukin-1 receptor-associated kinase 4 [EC:2.7.11.1];K04733//interleukin-1 receptor-associated kinase 4 [EC:2.7.11.1];K04733//interleukin-1 receptor-associated kinase 4 [EC:2.7.11.1];K04733//interleukin-1 receptor-associated kinase 4 [EC:2.7.11.1]
Unigene21319_All		-3.01754	3.39635e-80	4.36806e-81	-4.49507	1.70624e-105	2.59806e-106	-3.01038	1.80213e-72	2.43778e-73	-4.56476	3.30991e-94	5.50327e-95	K04733//interleukin-1 receptor-associated kinase 4 [EC:2.7.11.1];K04733//interleukin-1 receptor-associated kinase 4 [EC:2.7.11.1];K04733//interleukin-1 receptor-associated kinase 4 [EC:2.7.11.1];K04733//interleukin-1 receptor-associated kinase 4 [EC:2.7.11.1];K04733//interleukin-1 receptor-associated kinase 4 [EC:2.7.11.1]
Unigene14341_All		-4.87768	3.06106e-222	1.47763e-223	-6.37888	3.47995e-224	2.50855e-225	-4.33448	1.57372e-173	9.4429e-175	-6.87328	5.74003e-176	5.27408e-177	K04733//interleukin-1 receptor-associated kinase 4 [EC:2.7.11.1];K04733//interleukin-1 receptor-associated kinase 4 [EC:2.7.11.1];K04733//interleukin-1 receptor-associated kinase 4 [EC:2.7.11.1];K04733//interleukin-1 receptor-associated kinase 4 [EC:2.7.11.1];K04733//interleukin-1 receptor-associated kinase 4 [EC:2.7.11.1]
CL2136.Contig4_All		-4.5711	3.80127e-208	1.9605e-209	-5.0743	8.64252e-214	6.55764e-215	-4.36268	1.54789e-188	8.56782e-190	-5.27029	3.04171e-195	2.51453e-196	K04733//interleukin-1 receptor-associated kinase 4 [EC:2.7.11.1];K04733//interleukin-1 receptor-associated kinase 4 [EC:2.7.11.1];K04733//interleukin-1 receptor-associated kinase 4 [EC:2.7.11.1];K04733//interleukin-1 receptor-associated kinase 4 [EC:2.7.11.1];K04733//interleukin-1 receptor-associated kinase 4 [EC:2.7.11.1]
Unigene45463_All	[C]GO:0016021//integral component of membrane;[F]GO:0004674//protein serine/threonine kinase activity;GO:0005524//ATP binding;	-3.02466	1.06651e-38	2.60149e-39	-5.43285	2.35262e-53	6.65857e-54	-4.12332	3.30604e-53	5.87373e-54	-5.84487	2.89216e-57	7.57618e-58	K04733//interleukin-1 receptor-associated kinase 4 [EC:2.7.11.1];K17422//large subunit ribosomal protein L41;K04733//interleukin-1 receptor-associated kinase 4 [EC:2.7.11.1];K04733//interleukin-1 receptor-associated kinase 4 [EC:2.7.11.1];K04733//interleukin-1 receptor-associated kinase 4 [EC:2.7.11.1]
CL16842.Contig22_All	[C]GO:0010287//plastoglobule;[F]GO:0005524//ATP binding;GO:0004672//protein kinase activity;	-0.991177	4.49301e-26	1.50953e-26	-10.3594	2.17625e-105	3.31822e-106	-0.92989	3.67655e-22	1.33895e-22	-4.31596	9.47151e-136	1.11262e-136	K08869//aarF domain-containing kinase;K08869//aarF domain-containing kinase;K08869//aarF domain-containing kinase;K08869//aarF domain-containing kinase
CL256.Contig32_All		5.00868	6.00338e-282	2.24414e-283	5.56593	0	0	4.29939	1.46871e-261	5.89984e-263	4.46885	4.31194e-291	2.36055e-292	K00942//guanylate kinase [EC:2.7.4.8]+ko00230//Purine metabolism+ko01100//Metabolic pathways;K00942//guanylate kinase [EC:2.7.4.8]+ko00230//Purine metabolism+ko01100//Metabolic pathways;K00942//guanylate kinase [EC:2.7.4.8]+ko00230//Purine metabolism+ko01100//Metabolic pathways;K00942//guanylate kinase [EC:2.7.4.8]+ko00230//Purine metabolism+ko01100//Metabolic pathways;K00942//guanylate kinase [E…
Unigene22301_All		-7.59509	1.19822e-154	8.39586e-156	-5.00549	1.60227e-163	1.60691e-164	-6.05783	6.17134e-176	3.64809e-177	-6.11444	6.39335e-171	6.02509e-172	K17535//serine/threonine-protein kinase TNNI3K [EC:2.7.11.1];K17535//serine/threonine-protein kinase TNNI3K [EC:2.7.11.1];K17535//serine/threonine-protein kinase TNNI3K [EC:2.7.11.1];K17535//serine/threonine-protein kinase TNNI3K [EC:2.7.11.1];K17535//serine/threonine-protein kinase TNNI3K [EC:2.7.11.1]
CL2624.Contig21_All	[P]GO:0007229//integrin-mediated signaling pathway;[F]GO:0004672//protein kinase activity;GO:0005524//ATP binding;	-6.61364	3.17545e-303	1.09148e-304	-8.04502	3.10368e-271	1.84918e-272	-6.32138	0	0	-8.2541	1.52984e-286	8.49744e-288	K21434//ankyrin repeat domain-containing protein 2;K17535//serine/threonine-protein kinase TNNI3K [EC:2.7.11.1];K17535//serine/threonine-protein kinase TNNI3K [EC:2.7.11.1];K04733//interleukin-1 receptor-associated kinase 4 [EC:2.7.11.1];K17535//serine/threonine-protein kinase TNNI3K [EC:2.7.11.1]
Unigene6568_All	[P]GO:0007229//integrin-mediated signaling pathway;[F]GO:0005524//ATP binding;GO:0004672//protein kinase activity;	-3.73089	0	0	-3.81968	0	0	-3.75243	0	0	-4.3198	0	0	K17535//serine/threonine-protein kinase TNNI3K [EC:2.7.11.1];K21434//ankyrin repeat domain-containing protein 2;K17535//serine/threonine-protein kinase TNNI3K [EC:2.7.11.1];K17535//serine/threonine-protein kinase TNNI3K [EC:2.7.11.1];K17535//serine/threonine-protein kinase TNNI3K [EC:2.7.11.1]
Unigene11135_All		-3.66868	7.22134e-141	5.50985e-142	-4.10966	1.54111e-150	1.67797e-151	-3.91709	4.11018e-195	2.19292e-196	-3.85346	1.0311e-187	8.87179e-189	K21434//ankyrin repeat domain-containing protein 2;K17535//serine/threonine-protein kinase TNNI3K [EC:2.7.11.1];K17535//serine/threonine-protein kinase TNNI3K [EC:2.7.11.1];K17535//serine/threonine-protein kinase TNNI3K [EC:2.7.11.1];K17535//serine/threonine-protein kinase TNNI3K [EC:2.7.11.1]
CL2624.Contig11_All		-3.85893	4.80174e-253	2.00381e-254	-4.40159	1.35593e-270	8.10105e-272	-4.24861	0	0	-4.77241	0	0	K21434//ankyrin repeat domain-containing protein 2;K17535//serine/threonine-protein kinase TNNI3K [EC:2.7.11.1];K17535//serine/threonine-protein kinase TNNI3K [EC:2.7.11.1];K17535//serine/threonine-protein kinase TNNI3K [EC:2.7.11.1];K17535//serine/threonine-protein kinase TNNI3K [EC:2.7.11.1]
CL6204.Contig1_All		-5.18	2.75843e-148	2.00588e-149	-5.29442	7.9379e-148	8.79491e-149	-5.12661	1.69326e-168	1.04417e-169	-6.10665	1.55101e-165	1.5073e-166	K21434//ankyrin repeat domain-containing protein 2;K17535//serine/threonine-protein kinase TNNI3K [EC:2.7.11.1];K17535//serine/threonine-protein kinase TNNI3K [EC:2.7.11.1];K17535//serine/threonine-protein kinase TNNI3K [EC:2.7.11.1];K17535//serine/threonine-protein kinase TNNI3K [EC:2.7.11.1]
CL13161.Contig1_All		-7.82257	0	0	-6.60573	0	0	-5.39876	0	0	-6.38627	0	0	K21434//ankyrin repeat domain-containing protein 2;K16296//serine carboxypeptidase-like clade I [EC:3.4.16.-];K10393//kinesin family member 2/24;K17535//serine/threonine-protein kinase TNNI3K [EC:2.7.11.1];K18195//rhamnogalacturonan endolyase [EC:4.2.2.23]
Unigene5915_All		-4.41342	1.72047e-114	1.60164e-115	-3.48464	4.97896e-98	8.09526e-99	-5.52466	1.10102e-174	6.55104e-176	-5.54134	6.40677e-170	6.07238e-171	K21434//ankyrin repeat domain-containing protein 2;K17535//serine/threonine-protein kinase TNNI3K [EC:2.7.11.1];K10393//kinesin family member 2/24;K17535//serine/threonine-protein kinase TNNI3K [EC:2.7.11.1];K17535//serine/threonine-protein kinase TNNI3K [EC:2.7.11.1]
Unigene4780_All		-5.58594	0	0	-4.82739	0	0	-6.06901	0	0	-4.86272	0	0	K21434//ankyrin repeat domain-containing protein 2;K17535//serine/threonine-protein kinase TNNI3K [EC:2.7.11.1];K17535//serine/threonine-protein kinase TNNI3K [EC:2.7.11.1];K17535//serine/threonine-protein kinase TNNI3K [EC:2.7.11.1];K17535//serine/threonine-protein kinase TNNI3K [EC:2.7.11.1]
CL2624.Contig2_All		-7.92414	1.08571e-111	1.03416e-112	-5.88589	7.06033e-124	9.23206e-125	-7.36868	1.39941e-145	9.93392e-147	-10.2684	4.22653e-101	6.56198e-102	K21434//ankyrin repeat domain-containing protein 2;K17535//serine/threonine-protein kinase TNNI3K [EC:2.7.11.1];K04733//interleukin-1 receptor-associated kinase 4 [EC:2.7.11.1];K17535//serine/threonine-protein kinase TNNI3K [EC:2.7.11.1];K17535//serine/threonine-protein kinase TNNI3K [EC:2.7.11.1]
Unigene10293_All	[P]GO:0007229//integrin-mediated signaling pathway;[F]GO:0005524//ATP binding;GO:0004672//protein kinase activity;	-5.43194	9.28876e-177	5.70659e-178	-5.57152	7.02961e-176	6.53585e-177	-5.53698	4.85439e-221	2.29894e-222	-7.52386	2.11778e-199	1.70813e-200	K17535//serine/threonine-protein kinase TNNI3K [EC:2.7.11.1];K21434//ankyrin repeat domain-containing protein 2;K17535//serine/threonine-protein kinase TNNI3K [EC:2.7.11.1];K17535//serine/threonine-protein kinase TNNI3K [EC:2.7.11.1];K17535//serine/threonine-protein kinase TNNI3K [EC:2.7.11.1]
Unigene4912_All		-7.19738	4.20527e-76	5.67935e-77	-9.34254	6.28081e-61	1.57436e-61	-7.90923	1.67333e-98	1.70968e-99	-6.81967	7.10781e-104	1.07694e-104	K21434//ankyrin repeat domain-containing protein 2;K17535//serine/threonine-protein kinase TNNI3K [EC:2.7.11.1];K17535//serine/threonine-protein kinase TNNI3K [EC:2.7.11.1];K17535//serine/threonine-protein kinase TNNI3K [EC:2.7.11.1];K17535//serine/threonine-protein kinase TNNI3K [EC:2.7.11.1]
Unigene13264_All		-3.59822	2.93126e-221	1.42168e-222	-5.25334	1.78239e-263	1.09867e-264	-4.77718	7.35138e-285	2.67777e-286	-4.38868	2.13146e-267	1.27474e-268	K04733//interleukin-1 receptor-associated kinase 4 [EC:2.7.11.1];K04733//interleukin-1 receptor-associated kinase 4 [EC:2.7.11.1];K04733//interleukin-1 receptor-associated kinase 4 [EC:2.7.11.1]
CL1098.Contig13_All		5.7905	0	0	4.36269	3.69729e-179	3.3797e-180	4.97025	0	0	2.79925	5.23783e-77	1.0484e-77	K08818//cell division cycle 2-like [EC:2.7.11.22];K08818//cell division cycle 2-like [EC:2.7.11.22];K08818//cell division cycle 2-like [EC:2.7.11.22];K08818//cell division cycle 2-like [EC:2.7.11.22];K08818//cell division cycle 2-like [EC:2.7.11.22]
Unigene4014_All	[P]GO:0007165//signal transduction;[F]GO:0004674//protein serine/threonine kinase activity;GO:0005524//ATP binding;	4.34749	0	0	3.27827	0	0	3.95786	0	0	2.22678	1.13846e-101	1.75793e-102	K07198//5'-AMP-activated protein kinase, catalytic alpha subunit [EC:2.7.11.11];K07198//5'-AMP-activated protein kinase, catalytic alpha subunit [EC:2.7.11.11];K07198//5'-AMP-activated protein kinase, catalytic alpha subunit [EC:2.7.11.11];K07198//5'-AMP-activated protein kinase, catalytic alpha subunit [EC:2.7.11.11];K07198//5'-AMP-activated protein kinase, catalytic alpha subunit [EC:2.7.11.11]
Unigene48492_All	[P]GO:0007165//signal transduction;[F]GO:0005524//ATP binding;GO:0004674//protein serine/threonine kinase activity;	6.69808	0	0	5.97436	0	0	6.42674	0	0	5.77637	0	0	K12761//carbon catabolite-derepressing protein kinase [EC:2.7.11.1];K12761//carbon catabolite-derepressing protein kinase [EC:2.7.11.1];K12761//carbon catabolite-derepressing protein kinase [EC:2.7.11.1];K12761//carbon catabolite-derepressing protein kinase [EC:2.7.11.1];K12761//carbon catabolite-derepressing protein kinase [EC:2.7.11.1]
CL4971.Contig4_All		5.22232	1.79665e-68	2.67763e-69	5.01914	7.67807e-59	1.98693e-59	4.90857	4.12017e-56	7.00505e-57	5.7053	3.22922e-96	5.27761e-97	K12761//carbon catabolite-derepressing protein kinase [EC:2.7.11.1];K12761//carbon catabolite-derepressing protein kinase [EC:2.7.11.1];K12761//carbon catabolite-derepressing protein kinase [EC:2.7.11.1];K12761//carbon catabolite-derepressing protein kinase [EC:2.7.11.1];K12761//carbon catabolite-derepressing protein kinase [EC:2.7.11.1]
CL4971.Contig5_All		4.42325	5.46024e-81	6.95815e-82	4.59621	4.60306e-92	7.91367e-93	4.04945	1.08576e-77	1.38012e-78	4.40838	4.79299e-101	7.44767e-102	K12761//carbon catabolite-derepressing protein kinase [EC:2.7.11.1];K12761//carbon catabolite-derepressing protein kinase [EC:2.7.11.1];K12761//carbon catabolite-derepressing protein kinase [EC:2.7.11.1];K12761//carbon catabolite-derepressing protein kinase [EC:2.7.11.1];K12761//carbon catabolite-derepressing protein kinase [EC:2.7.11.1]
Unigene5939_All	[P]GO:0007165//signal transduction;[F]GO:0005524//ATP binding;GO:0004674//protein serine/threonine kinase activity;	8.20281	5.37153e-128	4.48845e-129	6.51549	1.02156e-45	3.29432e-46	10.4301	2.53129e-106	2.40902e-107	8.21009	7.42199e-31	3.2497e-31	K07198//5'-AMP-activated protein kinase, catalytic alpha subunit [EC:2.7.11.11];K07198//5'-AMP-activated protein kinase, catalytic alpha subunit [EC:2.7.11.11];K07198//5'-AMP-activated protein kinase, catalytic alpha subunit [EC:2.7.11.11];K07198//5'-AMP-activated protein kinase, catalytic alpha subunit [EC:2.7.11.11]
CL3181.Contig2_All	[P]GO:0018105//peptidyl-serine phosphorylation;GO:0018107//peptidyl-threonine phosphorylation;GO:0035556//intracellular signal transduction;[C]GO:0005622//intracellular;[F]GO:0005524//ATP binding;GO:0004674//protein serine/threonine kinase activity;	-4.04789	2.1733e-136	1.70832e-137	-4.6401	7.63996e-145	8.64897e-146	-3.24222	4.13502e-115	3.66515e-116	-4.86017	2.95433e-143	3.29984e-144	K07198//5'-AMP-activated protein kinase, catalytic alpha subunit [EC:2.7.11.11];K07198//5'-AMP-activated protein kinase, catalytic alpha subunit [EC:2.7.11.11];K07198//5'-AMP-activated protein kinase, catalytic alpha subunit [EC:2.7.11.11];K07198//5'-AMP-activated protein kinase, catalytic alpha subunit [EC:2.7.11.11];K07198//5'-AMP-activated protein kinase, catalytic alpha subunit [EC:2.7.11.11]
CL3181.Contig1_All	[P]GO:0018107//peptidyl-threonine phosphorylation;GO:0035556//intracellular signal transduction;GO:0018105//peptidyl-serine phosphorylation;[C]GO:0005622//intracellular;[F]GO:0005524//ATP binding;GO:0004674//protein serine/threonine kinase activity;	-3.92376	4.76445e-156	3.31037e-157	-5.11037	5.17858e-174	4.87458e-175	-3.51197	3.51969e-135	2.69002e-136	-4.49749	4.96956e-153	5.23581e-154	K07198//5'-AMP-activated protein kinase, catalytic alpha subunit [EC:2.7.11.11];K07198//5'-AMP-activated protein kinase, catalytic alpha subunit [EC:2.7.11.11];K07198//5'-AMP-activated protein kinase, catalytic alpha subunit [EC:2.7.11.11];K07198//5'-AMP-activated protein kinase, catalytic alpha subunit [EC:2.7.11.11];K07198//5'-AMP-activated protein kinase, catalytic alpha subunit [EC:2.7.11.11]
CL110.Contig10_All		6.09321	4.14294e-113	3.89813e-114	6.79699	1.50805e-177	1.39312e-178	5.7763	3.03014e-117	2.64561e-118	6.14025	7.77094e-146	8.54193e-147	K04733//interleukin-1 receptor-associated kinase 4 [EC:2.7.11.1];K04733//interleukin-1 receptor-associated kinase 4 [EC:2.7.11.1];K04733//interleukin-1 receptor-associated kinase 4 [EC:2.7.11.1];K04733//interleukin-1 receptor-associated kinase 4 [EC:2.7.11.1];K04733//interleukin-1 receptor-associated kinase 4 [EC:2.7.11.1]
CL110.Contig32_All		3.50824	6.08642e-71	8.76928e-72	4.47894	5.45114e-159	5.62864e-160	6.48387	1.11529e-73	1.48827e-74	7.46343	3.06341e-132	3.6907e-133	K04733//interleukin-1 receptor-associated kinase 4 [EC:2.7.11.1];K04733//interleukin-1 receptor-associated kinase 4 [EC:2.7.11.1];K04733//interleukin-1 receptor-associated kinase 4 [EC:2.7.11.1];K04733//interleukin-1 receptor-associated kinase 4 [EC:2.7.11.1];K04733//interleukin-1 receptor-associated kinase 4 [EC:2.7.11.1]
CL15608.Contig2_All		6.50759	0	0	6.76648	0	0	2.98004	1.19488e-193	6.44533e-195	2.99722	1.39214e-191	1.17434e-192	K13412//calcium-dependent protein kinase [EC:2.7.11.1]+ko04626//Plant-pathogen interaction;K13412//calcium-dependent protein kinase [EC:2.7.11.1]+ko04626//Plant-pathogen interaction;K13412//calcium-dependent protein kinase [EC:2.7.11.1]+ko04626//Plant-pathogen interaction;K13412//calcium-dependent protein kinase [EC:2.7.11.1]+ko04626//Plant-pathogen interaction;K13412//calcium-dependent protein k…
CL1127.Contig42_All		-1.77495	3.11318e-103	3.19393e-104	-4.10227	1.73968e-242	1.15837e-243	-1.85826	4.86449e-101	4.84436e-102	-4.32604	1.03067e-224	7.39456e-226	K00939//adenylate kinase [EC:2.7.4.3]+ko00230//Purine metabolism+ko01100//Metabolic pathways+ko01110//Biosynthesis of secondary metabolites+ko00730//Thiamine metabolism;K00939//adenylate kinase [EC:2.7.4.3]+ko00230//Purine metabolism+ko01100//Metabolic pathways+ko01110//Biosynthesis of secondary metabolites+ko00730//Thiamine metabolism;K00939//adenylate kinase [EC:2.7.4.3]+ko00230//Purine metabol…
Unigene83600_All		-2.12937	6.99532e-64	1.10832e-64	-0.660804	1.42391e-11	1.29779e-11	7.18528	1.29653e-17	5.59904e-18	9.60696	1.42259e-66	3.24932e-67	K00856//adenosine kinase [EC:2.7.1.20]+ko00230//Purine metabolism+ko01100//Metabolic pathways;K00856//adenosine kinase [EC:2.7.1.20]+ko00230//Purine metabolism+ko01100//Metabolic pathways;K00856//adenosine kinase [EC:2.7.1.20]+ko00230//Purine metabolism+ko01100//Metabolic pathways;K00856//adenosine kinase [EC:2.7.1.20]+ko00230//Purine metabolism+ko01100//Metabolic pathways;K00856//adenosine kinas…
