# Supplementary material for: Comparative transcriptome analysis reveals ecological adaption of cold tolerance in northward invasion of Alternanthera philoxeroides
Source: BMC Genomics. 2020 Aug 2;21:532. doi: 10.1186/s12864-020-06941-z (PMC7430914; doi:10.1186/s12864-020-06941-z)
Supplement: Supplementary file 15 — Additional file 15: Table S13. DEGs related to transcription factors in the HK and JN populations. [file 12864_2020_6941_MOESM15_ESM.xlsx]

## Sheet: Table 13
Gene ID	log2(HAINAN_12h/HAINAN_CK)	Qvalue(HAINAN_CK-vs-HAINAN_12h)	Pvalue(HAINAN_CK-vs-HAINAN_12h)	log2(HAINAN_24h/HAINAN_CK)	Qvalue(HAINAN_CK-vs-HAINAN_24h)	Pvalue(HAINAN_CK-vs-HAINAN_24h)	log2(HAINAN_CK/JINAN_CK)	Qvalue(JINAN_CK-vs-HAINAN_CK)	Pvalue(JINAN_CK-vs-HAINAN_CK)	log2(JINAN_12h/JINAN_CK)	Qvalue(JINAN_CK-vs-JINAN_12h)	Pvalue(JINAN_CK-vs-JINAN_12h)	log2(JINAN_24h/JINAN_CK)	Qvalue(JINAN_CK-vs-JINAN_24h)	Pvalue(JINAN_CK-vs-JINAN_24h)	TFs	Swissprot
Unigene17730_All	6.50717	4.74e-224	2.27e-225	6.55524	2.09e-229	1.47e-230	4.39141	0.00609261	0.00104495	11.6181	5.24e-198	2.76e-199	10.087	3.33e-86	6.03e-87	WRKY	WRKY transcription factor WRKY28 OS=Oryza sativa subsp. indica GN=WRKY28 PE=3 SV=2
CL812.Contig12_All	2.13245	4.38e-17	2.03e-17	2.79346	4.92e-35	1.98e-35	4.12565	5.13e-07	2.62e-08	8.58135	2.12e-135	1.62e-136	7.98825	2.19e-93	3.68e-94	WRKY	Probable WRKY transcription factor 40 OS=Arabidopsis thaliana GN=WRKY40 PE=1 SV=1
CL812.Contig29_All	11.6947	0	0	11.1524	8.9e-240	5.99e-241	-4.53896	0.000169132	1.6e-05	8.41872	0	0	6.13459	9.37e-287	5.2e-288	WRKY	WRKY transcription factor WRKY28 OS=Oryza sativa subsp. indica GN=WRKY28 PE=3 SV=2
CL812.Contig11_All	6.57857	0	0	4.90173	4.4e-208	3.43e-209	0.0364799	0.716675	0.921763	7.56247	0	0	3.91189	1.11e-89	1.94e-90	WRKY	Probable WRKY transcription factor 40 OS=Arabidopsis thaliana GN=WRKY40 PE=1 SV=1
Unigene18791_All	7.30724	0	0	7.52893	0	0	-0.299015	0.277834	0.175593	7.24459	0	0	6.95661	0	0	WRKY	WRKY transcription factor 18 OS=Arabidopsis thaliana GN=WRKY18 PE=1 SV=2
CL812.Contig17_All	6.59185	0	0	5.72135	0	0	0.465891	0.00694837	0.00122696	7.08651	0	0	5.69709	0	0	WRKY	Probable WRKY transcription factor 40 OS=Arabidopsis thaliana GN=WRKY40 PE=1 SV=1
Unigene6061_All	2.90981	2.02e-15	1.01e-15	5.00966	1.68e-86	3.06e-87	4.51716	0.0036775	0.000568321	7.0201	5.03e-16	2.33e-16	10.5848	2.55e-112	3.58e-113	WRKY	Probable WRKY transcription factor 40 OS=Arabidopsis thaliana GN=WRKY40 PE=1 SV=1
CL812.Contig18_All	11.6722	8.8e-201	4.71e-202	11.6594	5.53e-198	4.56e-199	-4.60057	0.00295183	0.000437041	6.8796	0	0	6.5006	1.15e-241	7.59e-243	WRKY	Probable WRKY transcription factor 40 OS=Arabidopsis thaliana GN=WRKY40 PE=1 SV=1
CL812.Contig14_All	7.96615	0	0	7.03842	1.15e-211	8.79e-213	-1.21403	0.116193	0.0489446	6.69901	0	0	5.0131	3.13e-120	4.14e-121	WRKY	Probable WRKY transcription factor 40 OS=Arabidopsis thaliana GN=WRKY40 PE=1 SV=1
CL812.Contig26_All	6.54962	0	0	5.7282	0	0	-0.151359	0.525739	0.504576	6.41387	0	0	5.17343	0	0	WRKY	Myrosinase-binding protein 2 OS=Arabidopsis thaliana GN=MBP2 PE=2 SV=1
CL812.Contig1_All	7.01949	0	0	6.27698	0	0	-0.396285	0.336588	0.23511	6.33774	0	0	5.19139	0	0	WRKY	Probable WRKY transcription factor 40 OS=Arabidopsis thaliana GN=WRKY40 PE=1 SV=1
CL812.Contig28_All	8.48296	2.82e-36	7.29e-37	6.36896	5.19e-11	4.89e-11				6.09616	1.98e-53	3.51e-54	2.80711	4.65e-05	6.96e-05	WRKY	WRKY transcription factor WRKY62 OS=Oryza sativa subsp. indica GN=WRKY62 PE=1 SV=1
Unigene11638_All	4.30423	5.81e-44	1.28e-44	4.92471	4.59e-70	1.02e-70	0.501645	0.509137	0.476756	4.86094	2.29e-47	4.5e-48	6.57432	1.58e-149	1.7e-150	WRKY	Probable WRKY transcription factor 40 OS=Arabidopsis thaliana GN=WRKY40 PE=1 SV=1
CL5330.Contig8_All	3.82216	1.44e-29	4.37e-30	4.86738	1.41e-66	3.25e-67	-0.786374	0.267613	0.165114	4.85004	9.49e-112	8.64e-113	5.41203	8.88e-164	8.7e-165	WRKY	Probable WRKY transcription factor 60 OS=Arabidopsis thaliana GN=WRKY60 PE=1 SV=1
CL4110.Contig2_All	4.40018	0	0	4.09703	0	0	0.309772	0.280619	0.178542	4.8392	0	0	4.12556	1.75e-251	1.11e-252	WRKY	Probable WRKY transcription factor 33 OS=Arabidopsis thaliana GN=WRKY33 PE=1 SV=2
CL1449.Contig4_All	4.11187	1.79e-199	9.67e-201	4.19642	3.02e-212	2.31e-213	0.196156	0.520432	0.493448	4.82993	4.36e-304	1.46e-305	4.39467	7.98e-211	6.12e-212	WRKY	WRKY transcription factor 42 OS=Arabidopsis thaliana GN=WRKY42 PE=1 SV=1
CL2768.Contig7_All	4.20119	5.33e-233	2.42e-234	3.58947	3.7e-137	4.42e-138	0.108283	0.613504	0.689172	4.51348	9.72e-275	3.7e-276	3.10182	2.19e-78	4.31e-79	WRKY	Probable WRKY transcription factor 41 OS=Arabidopsis thaliana GN=WRKY41 PE=2 SV=2
CL4110.Contig6_All	4.71391	0	0	4.4772	0	0	-0.417256	0.00133227	0.000171131	4.40894	0	0	3.84944	0	0	WRKY	WRKY transcription factor WRKY24 OS=Oryza sativa subsp. japonica GN=WRKY24 PE=2 SV=1
CL4110.Contig4_All	4.55441	0	0	4.35853	0	0	-0.296303	0.00605241	0.00103699	4.40553	0	0	3.6527	0	0	WRKY	Probable WRKY transcription factor 2 OS=Arabidopsis thaliana GN=WRKY2 PE=1 SV=1
CL4110.Contig10_All	3.92548	0	0	3.6807	0	0	0.199508	0.259645	0.158078	4.32148	0	0	3.73195	0	0	WRKY	Probable WRKY transcription factor 26 OS=Arabidopsis thaliana GN=WRKY26 PE=1 SV=2
CL4110.Contig7_All	4.23182	0	0	4.15042	0	0	-0.0530354	0.642152	0.753034	4.30903	0	0	3.76071	0	0	WRKY	Probable WRKY transcription factor 33 OS=Arabidopsis thaliana GN=WRKY33 PE=1 SV=2
CL4110.Contig13_All	3.85486	5.47e-269	2.16e-270	3.82023	4.53e-259	2.84e-260	0.148307	0.52284	0.4986	4.25081	0	0	3.59475	7.99e-186	6.94e-187	WRKY	Probable WRKY transcription factor 33 OS=Arabidopsis thaliana GN=WRKY33 PE=1 SV=2
CL4110.Contig9_All	4.50711	0	0	4.37261	0	0	-0.373441	0.000937409	0.00011357	4.22834	0	0	3.64401	0	0	WRKY	Probable WRKY transcription factor 33 OS=Arabidopsis thaliana GN=WRKY33 PE=1 SV=2
Unigene11116_All	3.91804	1.84e-96	2.01e-97	4.31373	1.16e-132	1.42e-133	0.265007	0.519443	0.491744	4.11896	4.34e-94	4.63e-95	4.54378	1.54e-128	1.91e-129	WRKY	Probable WRKY transcription factor 30 OS=Arabidopsis thaliana GN=WRKY30 PE=2 SV=1
CL4110.Contig14_All	4.17788	0	0	3.98993	0	0	-0.206982	0.0540932	0.0168532	4.11626	0	0	3.45401	0	0	WRKY	Probable WRKY transcription factor 33 OS=Arabidopsis thaliana GN=WRKY33 PE=1 SV=2
CL4110.Contig8_All	4.19004	0	0	3.93179	0	0	-0.0551918	0.632687	0.733234	4.06995	0	0	3.46197	0	0	WRKY	Probable WRKY transcription factor 33 OS=Arabidopsis thaliana GN=WRKY33 PE=1 SV=2
CL4110.Contig11_All	4.07387	3.55e-267	1.41e-268	3.82545	9.12e-215	6.89e-216	-0.196342	0.452309	0.387901	3.97627	8.59e-279	3.21e-280	3.37204	1.17e-158	1.19e-159	WRKY	Probable WRKY transcription factor 33 OS=Arabidopsis thaliana GN=WRKY33 PE=1 SV=2
CL4110.Contig12_All	4.1023	0	0	3.83925	1.06e-244	6.99e-246	-0.0613654	0.653462	0.779611	3.95463	7.68e-281	2.85e-282	3.48203	3.89e-180	3.49e-181	WRKY	Probable WRKY transcription factor 33 OS=Arabidopsis thaliana GN=WRKY33 PE=1 SV=2
CL2768.Contig10_All	4.0744	0	0	3.31366	0	0	-0.472144	0.00582099	0.000989078	3.92817	0	0	2.90996	1.2e-277	6.91e-279	WRKY	Probable WRKY transcription factor 54 OS=Arabidopsis thaliana GN=WRKY54 PE=2 SV=2
CL150.Contig1_All	5.48049	0	0	4.666	6.33e-184	5.62e-185	-1.54898	3.37e-07	1.66e-08	3.77597	1.81e-257	7.36e-259	3.51299	4.76e-198	3.87e-199	WRKY	Probable WRKY transcription factor 30 OS=Arabidopsis thaliana GN=WRKY30 PE=2 SV=1
Unigene9449_All	2.71073	1.59e-20	6.42e-21	3.85932	1.15e-58	2.99e-59	0.336501	0.519165	0.491333	3.27596	5.87e-28	1.78e-28	5.24984	8.42e-133	1.01e-133	WRKY	Probable WRKY transcription factor 40 OS=Arabidopsis thaliana GN=WRKY40 PE=1 SV=1
Unigene5574_All	1.66263	1.26e-22	4.71e-23	2.86343	4.92e-96	8.15e-97	1.68129	4.01e-07	2e-08	3.20635	7.12e-43	1.53e-43	5.86888	0	0	WRKY	WRKY transcription factor WRKY76 OS=Oryza sativa subsp. indica GN=WRKY76 PE=2 SV=1
CL7285.Contig3_All	0.895471	0.000370414	0.000449152	2.67514	2.4e-45	7.8e-46	1.78944	0.000114318	1.02e-05	3.17386	1.5e-22	5.38e-23	5.07633	4.75e-103	7.25e-104	WRKY	Probable WRKY transcription factor 51 OS=Arabidopsis thaliana GN=WRKY51 PE=1 SV=1
Unigene15290_All	2.10444	2.7e-17	1.24e-17	3.69715	9.48e-86	1.74e-86	-0.183521	0.567753	0.592335	2.99806	1.37e-50	2.53e-51	4.20988	5.14e-145	5.69e-146	WRKY	WRKY transcription factor 18 OS=Arabidopsis thaliana GN=WRKY18 PE=1 SV=2
Unigene12611_All	1.15386	0.000350233	0.000423358	3.15297	1.89e-41	6.63e-42	1.09196	0.068871	0.0235313	2.89101	9.2e-16	4.32e-16	5.03397	3.55e-90	6.17e-91	WRKY	Probable WRKY transcription factor 40 OS=Arabidopsis thaliana GN=WRKY40 PE=1 SV=1
CL5330.Contig7_All	1.58652	0.000145037	0.000165453	3.97775	1.78e-45	5.76e-46	0.628517	0.394652	0.308476	2.85521	2.41e-11	1.43e-11	5.66788	7.29e-102	1.12e-102	WRKY	Probable WRKY transcription factor 60 OS=Arabidopsis thaliana GN=WRKY60 PE=1 SV=1
Unigene18780_All	4.50824	2.81e-30	8.37e-31	6.94001	4.27e-159	4.41e-160	-3.06478	2.33e-08	9.37e-10	2.772	7.78e-51	1.44e-51	5.20872	0	0	WRKY	WRKY transcription factor 18 OS=Arabidopsis thaliana GN=WRKY18 PE=1 SV=2
Unigene4522_All	0.638681	6.41e-11	4.08e-11	2.46661	7.43e-265	4.54e-266	1.35066	3.23e-21	3.85e-23	2.45309	1.11e-102	1.09e-103	5.14153	0	0	WRKY	Probable WRKY transcription factor 40 OS=Arabidopsis thaliana GN=WRKY40 PE=1 SV=1
Unigene18200_All	0.309412	0.000115781	0.000130448	2.09712	3.77e-270	2.26e-271	2.27142	8.66e-70	2.33e-72	2.02941	4.2e-52	7.6e-53	6.19571	0	0	WRKY	WRKY transcription factor WRKY76 OS=Oryza sativa subsp. indica GN=WRKY76 PE=2 SV=1
CL5807.Contig2_All	6.44076	1.8e-114	1.67e-115	7.56438	5.64e-230	3.95e-231	-1.70301	0.030122	0.00775424	4.79014	4.82e-115	4.28e-116	5.62674	3.4e-205	2.68e-206	Trihelix	Trihelix transcription factor GT-3b OS=Arabidopsis thaliana GN=GT-3B PE=1 SV=1
Unigene10418_All	5.4244	1.04e-136	8.14e-138	6.46169	1.75e-274	1.03e-275	-0.986378	0.0921619	0.0348762	4.58656	3.53e-143	2.55e-144	5.25441	1.86e-229	1.31e-230	Trihelix	Trihelix transcription factor GT-3b OS=Arabidopsis thaliana GN=GT-3B PE=1 SV=1
Unigene48856_All	3.03796	1.32e-103	1.35e-104	3.7391	2.03e-197	1.68e-198	0.672369	0.0403133	0.0113458	4.05962	8.17e-163	5.19e-164	3.973	2.77e-147	3.02e-148	Trihelix
Unigene9680_All	8.2575	0	0	8.09405	0	0	3.03516	4.65e-11	1.32e-12	11.196	0	0	10.4609	0	0	Tify	Protein TIFY 11B OS=Arabidopsis thaliana GN=TIFY11B PE=1 SV=1
Unigene46114_All	3.48346	1.09e-31	3.14e-32	4.75268	2.7e-88	4.84e-89	2.99587	0.00549781	0.000922412	8.27609	7e-113	6.33e-114	6.65273	1.9e-41	6.54e-42	Tify	Protein TIFY 10B OS=Arabidopsis thaliana GN=TIFY10B PE=1 SV=1
Unigene6188_All	8.68196	1.57e-40	3.69e-41	10.9083	4.62e-134	5.63e-135				6.67792	2.01e-79	2.51e-80	8.47166	7.72e-229	5.46e-230	Tify	Vacuolar protein-sorting-associated protein 37 homolog 1 OS=Arabidopsis thaliana GN=VPS37-1 PE=1 SV=1
Unigene8345_All	6.28038	0	0	6.19774	0	0	0.26464	0.314977	0.212122	6.39528	0	0	5.84206	0	0	Tify	Protein TIFY 10A OS=Arabidopsis thaliana GN=TIFY10A PE=1 SV=1
Unigene3944_All	3.69072	2.25e-102	2.33e-103	2.61537	3.09e-36	1.21e-36	-0.0722742	0.671076	0.821014	4.78605	1.2e-259	4.86e-261	1.39315	3.4e-08	3.81e-08	Tify	Protein TIFY 10B OS=Arabidopsis thaliana GN=TIFY10B PE=1 SV=1
CL16606.Contig5_All	3.21942	1.54e-162	1.03e-163	2.58599	2.52e-84	4.7e-85	1.09685	0.000117488	1.06e-05	4.65064	8.12e-257	3.32e-258	3.27595	5.86e-78	1.16e-78	Tify	Protein TIFY 10b OS=Oryza sativa subsp. indica GN=TIFY10B PE=3 SV=1
CL16606.Contig14_All	3.53959	1.23e-229	5.68e-231	0.974094	1.09e-08	1.19e-08	0.6457	0.0182374	0.00408606	4.10859	3.45e-238	1.52e-239	0.750513	0.000516495	0.000884531	Tify	Protein TIFY 10b OS=Oryza sativa subsp. indica GN=TIFY10B PE=3 SV=1
Unigene4954_All	2.88443	0	0	3.38797	0	0	1.27636	2.31e-18	3.37e-20	3.86244	0	0	4.12454	0	0	Tify	Protein TIFY 10A OS=Arabidopsis thaliana GN=TIFY10A PE=1 SV=1
CL4802.Contig5_All	-5.0815	4e-160	2.72e-161	-2.64052	1.38e-100	2.19e-101	0.78651	6.22e-17	1.02e-18	-2.80432	2.18e-62	3.38e-63	-1.28922	8.71e-23	4.83e-23	Tify	Protein TIFY 10b OS=Oryza sativa subsp. japonica GN=TIFY10B PE=1 SV=1
CL8555.Contig4_All	-4.94306	4.09e-78	5.41e-79	-1.68966	4.62e-29	2.16e-29	1.25032	9.94e-18	1.53e-19	-3.71522	5.46e-29	1.61e-29	0.256398	0.0497276	0.126746	Tify	Protein TIFY 11b OS=Oryza sativa subsp. japonica GN=TIFY11B PE=1 SV=1
CL12838.Contig2_All	-8.15781	6.66e-61	1.1e-61	-4.85506	3.15e-67	7.22e-68	1.14703	1.68e-13	3.64e-15	-4.67364	1.37e-30	3.89e-31	-4.12246	2.71e-28	1.27e-28	Tify	Protein TIFY 5A OS=Arabidopsis thaliana GN=TIFY5A PE=1 SV=1
CL14443.Contig1_All	-3.42969	4.44e-254	1.85e-255	-1.15493	4.81e-64	1.15e-64	0.107226	0.129808	0.0571988	-5.97684	7.21e-293	2.52e-294	-0.721695	4.27e-27	2.07e-27	Tify	Protein TIFY 10a OS=Oryza sativa subsp. japonica GN=TIFY10A PE=1 SV=1
CL11534.Contig2_All	-2.6207	1.76e-18	7.71e-19	-5.83548	4.43e-29	2.07e-29	-0.508323	0.0144758	0.00305248	-3.78845	8.57e-35	2.19e-35	-4.70264	5.47e-38	2.02e-38	TCP	Transcription factor TCP8 OS=Arabidopsis thaliana GN=TCP8 PE=1 SV=1
Unigene22637_All	5.08661	0	0	5.3836	0	0	-1.0163	4.98e-05	4.03e-06	4.61158	0	0	2.82217	4.31e-130	5.28e-131	TAZ	BTB/POZ and TAZ domain-containing protein 1 OS=Arabidopsis thaliana GN=BT1 PE=1 SV=1
CL16512.Contig6_All	3.76705	0	0	4.137	0	0	0.0464256	0.643522	0.756228	4.08076	0	0	3.01961	1.34e-238	9.05e-240	TAZ	BTB/POZ and TAZ domain-containing protein 1 OS=Arabidopsis thaliana GN=BT1 PE=1 SV=1
CL3531.Contig5_All	5.51348	6.14e-83	7.66e-84	6.57538	8.29e-168	8.1e-169	3.60766	0.0333141	0.00884361	9.14898	1.33e-65	1.98e-66	10.3622	2.01e-123	2.6e-124	SBP	Squamosa promoter-binding-like protein 6 OS=Arabidopsis thaliana GN=SPL6 PE=1 SV=2
Unigene33802_All	-2.60405	9.71e-30	2.94e-30	-4.25736	6.74e-44	2.25e-44	0.155424	0.384594	0.296126	-2.75303	4.24e-28	1.28e-28	-3.7827	7.76e-36	3.02e-36	OFP	Transcription repressor OFP11 OS=Arabidopsis thaliana GN=OFP11 PE=2 SV=1
Unigene6600_All	9.9348	1.84e-80	2.36e-81	9.77349	2.49e-73	5.29e-74				9.70203	6.32e-72	8.62e-73	8.19401	1.4e-30	6.18e-31	NAC	NAC domain-containing protein 90 OS=Arabidopsis thaliana GN=NAC090 PE=1 SV=1
CL3090.Contig2_All	9.69737	8.87e-71	1.28e-71	11.2276	2.28e-158	2.36e-159				7.51483	2.83e-136	2.14e-137	8.82836	9.02e-287	5.01e-288	NAC	NAC domain-containing protein 90 OS=Arabidopsis thaliana GN=NAC090 PE=1 SV=1
CL3090.Contig5_All	6.42984	0	0	7.41109	0	0	0.416719	0.453885	0.390141	6.82829	0	0	7.88123	0	0	NAC	NAC domain-containing protein 90 OS=Arabidopsis thaliana GN=NAC090 PE=1 SV=1
Unigene17556_All	5.57431	0	0	6.13375	0	0	-0.116748	0.459352	0.399983	5.36294	0	0	5.7704	0	0	NAC	NAC domain-containing protein 14 OS=Arabidopsis thaliana GN=NAC014 PE=2 SV=1
Unigene10913_All	6.51104	2.42e-266	9.63e-268	6.79681	0	0	-0.909329	0.140768	0.0638954	5.33837	1.02e-221	4.82e-223	5.28498	1.92e-207	1.49e-208	NAC	NAC domain-containing protein 14 OS=Arabidopsis thaliana GN=NAC014 PE=2 SV=1
Unigene15235_All	5.47376	0	0	5.97651	0	0	-1.11515	7.91e-10	2.59e-11	5.27887	0	0	4.8768	0	0	NAC	NAC domain-containing protein 72 OS=Arabidopsis thaliana GN=NAC072 PE=2 SV=1
Unigene13885_All	4.69324	0	0	5.18794	0	0	0.0677035	0.510437	0.478532	4.64612	0	0	4.94991	0	0	NAC	NAC domain-containing protein 14 OS=Arabidopsis thaliana GN=NAC014 PE=2 SV=1
Unigene23750_All	4.70732	0	0	5.54395	0	0	-0.264626	0.388108	0.300246	4.4266	0	0	4.89257	0	0	NAC	Protein NTM1-like 9 OS=Arabidopsis thaliana GN=NTL9 PE=1 SV=1
Unigene23652_All	2.91759	2.55e-146	1.88e-147	3.36992	6.64e-226	4.75e-227	0.254571	0.294656	0.192021	4.28483	0	0	4.33855	0	0	NAC	NAC domain-containing protein 72 OS=Arabidopsis thaliana GN=NAC072 PE=2 SV=1
CL16983.Contig16_All	3.10638	1.22e-142	9.18e-144	3.35183	3.75e-179	3.43e-180	0.354307	0.203918	0.109262	4.19144	2.62e-291	9.27e-293	4.08271	8.04e-259	4.95e-260	NAC	NAC domain-containing protein 72 OS=Arabidopsis thaliana GN=NAC072 PE=2 SV=1
CL16983.Contig6_All	3.33812	0	0	3.85995	0	0	-0.059888	0.522911	0.500506	4.13047	0	0	4.12255	0	0	NAC	NAC domain-containing protein 72 OS=Arabidopsis thaliana GN=NAC072 PE=2 SV=1
CL16983.Contig19_All	2.83073	1.98e-206	1.03e-207	1.99528	3.68e-77	7.48e-78	0.240822	0.221944	0.123696	4.1186	0	0	2.27411	3.17e-90	5.5e-91	NAC	NAC domain-containing protein 72 OS=Arabidopsis thaliana GN=NAC072 PE=2 SV=1
Unigene10701_All	3.20576	1.19e-290	4.27e-292	4.03569	0	0	-0.257596	0.161929	0.0777026	4.11177	0	0	3.98844	0	0	NAC	NAC domain-containing protein 72 OS=Arabidopsis thaliana GN=NAC072 PE=2 SV=1
CL16983.Contig3_All	3.54797	6.2e-130	5.11e-131	4.16724	1.39e-219	1.02e-220	-0.430857	0.170333	0.0842628	4.07964	5.81e-274	2.22e-275	4.35106	0	0	NAC	NAC domain-containing protein 72 OS=Arabidopsis thaliana GN=NAC072 PE=2 SV=1
CL16983.Contig15_All	3.56645	0	0	4.23902	0	0	-0.249603	0.0015271	0.000200666	4.04611	0	0	3.96452	0	0	NAC	NAC domain-containing protein 72 OS=Arabidopsis thaliana GN=NAC072 PE=2 SV=1
CL16983.Contig11_All	3.0552	0	0	3.20604	0	0	0.0777821	0.495823	0.456986	4.03183	0	0	3.71827	0	0	NAC	NAC domain-containing protein 72 OS=Arabidopsis thaliana GN=NAC072 PE=2 SV=1
Unigene23096_All	3.64383	1.61e-279	6.07e-281	3.55736	1.15e-256	7.28e-258	-0.158062	0.455923	0.394884	4.02147	0	0	3.36731	7.6e-233	5.27e-234	NAC	NAC domain-containing protein 72 OS=Arabidopsis thaliana GN=NAC072 PE=2 SV=1
Unigene7111_All	3.25295	1.16e-196	6.35e-198	2.82877	6e-128	7.61e-129	0.42965	0.0941572	0.0358961	4.01857	8.71e-287	3.14e-288	3.32749	4.52e-151	4.83e-152	NAC	NAC domain-containing protein 102 OS=Arabidopsis thaliana GN=NAC102 PE=1 SV=1
CL16983.Contig5_All	2.95251	2.7e-203	1.43e-204	2.35456	4.96e-105	7.59e-106	0.220477	0.28985	0.187661	4.01682	0	0	2.72961	3.18e-133	3.8e-134	NAC	NAC domain-containing protein 72 OS=Arabidopsis thaliana GN=NAC072 PE=2 SV=1
CL16983.Contig9_All	2.845	0	0	4.09058	0	0	-0.0788724	0.454499	0.392869	3.58031	0	0	4.03325	0	0	NAC	NAC domain-containing protein 72 OS=Arabidopsis thaliana GN=NAC072 PE=2 SV=1
Unigene19185_All	3.28323	1.62e-255	6.71e-257	3.78125	0	0	-0.0611268	0.625504	0.714828	3.46213	0	0	4.0306	0	0	NAC	NAC domain-containing protein 14 OS=Arabidopsis thaliana GN=NAC014 PE=2 SV=1
Unigene42059_All	-1.58527	2.14e-08	1.63e-08	-2.76695	1.69e-15	1.26e-15	-0.98889	6.74e-07	3.52e-08	-2.48589	7.88e-26	2.55e-26	-4.23016	4.29e-39	1.55e-39	NAC	NAC domain-containing protein 68 OS=Oryza sativa subsp. japonica GN=NAC68 PE=2 SV=1
CL583.Contig1_All	5.11831	4.66e-88	5.53e-89	4.43892	1.16e-52	3.33e-53	2.21635	0.0493047	0.0149263	6.85205	1.16e-61	1.81e-62	6.22705	1.6e-40	5.59e-41	MYB	Transcription factor MYB13 OS=Arabidopsis thaliana GN=MYB13 PE=2 SV=1
Unigene22483_All	5.23826	2.97e-81	3.77e-82	4.95924	5.17e-66	1.2e-66	1.17326	0.259575	0.1561	6.5421	3.27e-87	3.72e-88	5.42099	2.13e-40	7.48e-41	MYB	Transcription factor MYB2 OS=Oryza sativa subsp. japonica GN=MYB2 PE=2 SV=1
CL583.Contig8_All	5.71943	1.81e-231	8.28e-233	5.47512	1.18e-193	9.91e-195	0.570288	0.369134	0.273836	5.89144	5.95e-174	3.56e-175	6.04662	7.01e-188	6.03e-189	MYB	Transcription factor MYB13 OS=Arabidopsis thaliana GN=MYB13 PE=2 SV=1
CL583.Contig11_All	5.58852	3.09e-125	2.64e-126	4.93717	4.84e-78	9.73e-79	-0.312954	0.567477	0.590845	5.18083	6.58e-115	5.84e-116	4.51376	5.56e-68	1.25e-68	MYB	Transcription factor MYB13 OS=Arabidopsis thaliana GN=MYB13 PE=2 SV=1
CL1676.Contig20_All	3.94217	1.46e-219	7.16e-221	4.11822	1.51e-252	9.68e-254	-0.260769	0.362663	0.266626	4.05513	6.44e-286	2.34e-287	4.05184	3.89e-277	2.23e-278	MYB	Protein REVEILLE 1 OS=Arabidopsis thaliana GN=RVE1 PE=2 SV=1
CL1676.Contig29_All	3.11556	3.25e-87	3.88e-88	3.2031	2.69e-94	4.51e-95	0.674521	0.0725639	0.0251964	3.9132	5.31e-112	4.83e-113	4.55327	3.31e-183	2.91e-184	MYB	Protein CCA1 OS=Arabidopsis thaliana GN=CCA1 PE=1 SV=1
CL15943.Contig5_All	5.02923	3.51e-107	3.48e-108	5.84427	1.57e-189	1.35e-190	-1.43116	0.00454776	0.000733213	3.26905	3.84e-66	5.64e-67	3.9666	1.62e-119	2.17e-120	MYB	Transcription factor MYBS3 OS=Oryza sativa subsp. japonica GN=MYBS3 PE=2 SV=1
Unigene22997_All	1.43876	4.19e-16	2.03e-16	2.97875	1.05e-107	1.57e-108	1.40312	1.32e-05	9.19e-07	3.06178	6.58e-45	1.36e-45	4.5518	3.6e-158	3.67e-159	MYB	Transcription factor AS1 OS=Arabidopsis thaliana GN=AS1 PE=1 SV=1
CL3970.Contig6_All	-2.91215	1.52e-74	2.1e-75	-4.61837	1.42e-102	2.21e-103	0.0632861	0.530456	0.512203	-3.59846	1.01e-84	1.18e-85	-6.19611	4.05e-99	6.42e-100	MYB	Transcription factor DIVARICATA OS=Antirrhinum majus GN=DIVARICATA PE=2 SV=1
Unigene11141_All	-6.03179	0	0	-5.1593	0	0	0.386117	1.93e-13	4.22e-15	-5.62286	0	0	-4.39005	0	0	MYB	Myb-related protein Hv33 OS=Hordeum vulgare GN=MYB2 PE=2 SV=3
CL12661.Contig1_All	-3.7525	4.59e-55	8.29e-56	-6.48097	3.1e-63	7.52e-64	-0.156123	0.299342	0.196573	-4.91494	3.43e-69	4.83e-70	-7.33114	5.37e-65	1.25e-65	mTERF	Transcription termination factor MTEF1, chloroplastic OS=Arabidopsis thaliana GN=MTERF1 PE=2 SV=2
CL16713.Contig7_All	-2.25222	4.26e-50	8.38e-51	-4.41792	2.76e-89	4.91e-90	-0.00356302	0.724851	0.97198	-3.60344	9.53e-79	1.2e-79	-3.8632	1.69e-80	3.25e-81	MADS	MADS-box protein JOINTLESS OS=Solanum lycopersicum GN=J PE=1 SV=1
CL4708.Contig2_All	-1.85094	6.5e-32	1.86e-32	-4.55151	2.85e-73	6.06e-74	-0.0149692	0.704473	0.894352	-3.95236	1.96e-68	2.78e-69	-3.05095	1.29e-54	3.52e-55	MADS	MADS-box protein AGL24 OS=Arabidopsis thaliana GN=AGL24 PE=1 SV=1
CL16259.Contig12_All	4.62785	7.1e-86	8.62e-87	3.48115	1.85e-33	7.72e-34	4.91707	0.000526166	5.81e-05	10.6869	8.12e-122	6.83e-123	8.77946	2.45e-42	8.29e-43	LOB	LOB domain-containing protein 37 OS=Arabidopsis thaliana GN=LBD37 PE=2 SV=1
Unigene33414_All	5.26338	0	0	5.62062	0	0	-0.197492	0.458026	0.397939	5.32327	0	0	5.38439	0	0	LOB	LOB domain-containing protein 39 OS=Arabidopsis thaliana GN=LBD39 PE=2 SV=1
CL16259.Contig14_All	4.52547	0	0	3.91524	0	0	0.120043	0.431322	0.358658	4.91232	0	0	4.04636	0	0	LOB	LOB domain-containing protein 40 OS=Arabidopsis thaliana GN=LBD40 PE=2 SV=1
CL16259.Contig11_All	4.09427	0	0	3.58115	0	0	0.234576	0.00996985	0.0019186	4.66332	0	0	3.97309	0	0	LOB	LOB domain-containing protein 40 OS=Arabidopsis thaliana GN=LBD40 PE=2 SV=1
CL15408.Contig2_All	4.79241	1.23e-274	4.74e-276	1.3454	4.13e-08	4.73e-08	4.50812	7.49e-10	2.45e-11	5.6374	1.95e-23	6.82e-24	2.96103	0.000598806	0.00103383	LIM	LIM domain-containing protein WLIM2b OS=Arabidopsis thaliana GN=WLIM2B PE=1 SV=1
CL15408.Contig1_All	7.38287	6.34e-175	3.94e-176	2.57127	1.4e-05	2.02e-05	1.1526	0.398823	0.313285	1.76262	0.0483314	0.0888626	0.599492	0.202151	0.641086	LIM	LIM domain-containing protein WLIM2b OS=Arabidopsis thaliana GN=WLIM2B PE=1 SV=1
Unigene14838_All	3.89228	6.1e-193	3.4e-194	3.61531	2e-150	2.18e-151	-0.209821	0.456895	0.396359	4.24578	3.67e-296	1.26e-297	2.50469	4.98e-56	1.33e-56	HSF	Heat shock factor protein HSF24 OS=Solanum peruvianum GN=HSF24 PE=2 SV=1
Unigene16433_All	2.20033	1.44e-10	9.35e-11	5.0347	1.26e-127	1.6e-128	1.23394	0.109012	0.0447567	3.84181	5.22e-22	1.91e-22	7.38076	3.06e-253	1.93e-254	HSF	Heat stress transcription factor A-3 OS=Arabidopsis thaliana GN=HSFA3 PE=1 SV=2
Unigene5244_All	0.93469	0.0755252	0.151355	3.59959	3.75e-18	2.51e-18	1.5388	0.221261	0.123193	2.6136	0.00137039	0.00174131	6.76156	1.05e-59	2.64e-60	HSF	Heat stress transcription factor A-3 OS=Oryza sativa subsp. japonica GN=HSFA3 PE=2 SV=1
Unigene1540_All	1.37349	0.00478697	0.00709188	4.10286	2.18e-37	8.31e-38	-0.0475784	0.724252	0.940804	1.74788	0.000197033	0.000218602	4.14746	8.97e-39	3.26e-39	HSF	Heat stress transcription factor C-1 OS=Arabidopsis thaliana GN=HSFC1 PE=1 SV=1
CL5614.Contig1_All	-4.30389	9.09e-107	9.06e-108	-4.98599	2.74e-112	3.95e-113	0.421023	0.000232047	2.28e-05	-3.81502	8e-74	1.07e-74	-5.71791	2.66e-83	4.96e-84	HSF	Heat stress transcription factor A-6b OS=Arabidopsis thaliana GN=HSFA6b PE=2 SV=1
Unigene32574_All	-3.84614	3.27e-94	3.65e-95	-2.87711	1.24e-73	2.63e-74	-0.024692	0.659783	0.794593	-4.12319	7.11e-99	7.24e-100	-2.54089	8.55e-64	2.03e-64	HSF	Heat stress transcription factor B-2a OS=Arabidopsis thaliana GN=HSFB2A PE=2 SV=1
CL2325.Contig18_All	4.95509	2.41e-232	1.1e-233	5.91876	0	0	-1.0536	0.00277153	0.000405588	3.58627	6.91e-156	4.58e-157	4.59495	0	0	GRF	Growth-regulating factor 8 OS=Oryza sativa subsp. japonica GN=GRF8 PE=2 SV=1
Unigene13404_All	12.3081	8.06e-278	3.07e-279	11.7806	1.08e-210	8.33e-212				12.3133	1.74e-282	6.39e-284	10.8339	4.58e-128	5.69e-129	GRAS	Scarecrow-like protein 13 OS=Arabidopsis thaliana GN=SCL13 PE=2 SV=2
Unigene18631_All	8.28193	0	0	6.70705	4.48e-158	4.65e-159	1.45095	0.258199	0.154836	9.59955	0	0	7.38501	1.41e-86	2.54e-87	GRAS	Scarecrow-like protein 13 OS=Arabidopsis thaliana GN=SCL13 PE=2 SV=2
CL3446.Contig6_All	8.3249	0	0	8.66179	0	0	-1.23981	0.10666	0.0432508	7.72154	0	0	7.21121	0	0	GRAS	Chitin-inducible gibberellin-responsive protein 1 OS=Oryza sativa subsp. japonica GN=CIGR1 PE=2 SV=1
CL3446.Contig4_All	5.62598	1.38e-112	1.31e-113	6.46377	3.23e-196	2.69e-197	1.42287	0.179625	0.090638	7.34759	1.93e-128	1.55e-129	7.54931	2.82e-141	3.18e-142	GRAS	Chitin-inducible gibberellin-responsive protein 2 OS=Oryza sativa subsp. japonica GN=CIGR2 PE=2 SV=1
Unigene9772_All	5.10527	0	0	4.27324	0	0	1.25619	3.6e-08	1.5e-09	6.16648	0	0	4.66939	0	0	GRAS	Scarecrow-like protein 13 OS=Arabidopsis thaliana GN=SCL13 PE=2 SV=2
CL3446.Contig3_All	4.87189	0	0	5.3968	0	0	0.0754975	0.612016	0.686374	5.41724	0	0	5.14323	0	0	GRAS	Chitin-inducible gibberellin-responsive protein 2 OS=Oryza sativa subsp. japonica GN=CIGR2 PE=2 SV=1
CL3446.Contig2_All	5.25589	0	0	5.95486	0	0	-0.23757	0.108554	0.0445154	5.30906	0	0	5.58773	0	0	GRAS	Chitin-inducible gibberellin-responsive protein 1 OS=Oryza sativa subsp. japonica GN=CIGR1 PE=2 SV=1
CL3446.Contig1_All	5.04761	4.86e-258	1.99e-259	5.60696	0	0	-0.432327	0.287107	0.184542	5.07101	0	0	5.0473	0	0	GRAS	Chitin-inducible gibberellin-responsive protein 2 OS=Oryza sativa subsp. japonica GN=CIGR2 PE=2 SV=1
Unigene20442_All	4.60241	0	0	3.94341	0	0	0.38074	0.0261624	0.00647911	5.02032	0	0	3.47833	0	0	GRAS	Scarecrow-like protein 13 OS=Arabidopsis thaliana GN=SCL13 PE=2 SV=2
CL3446.Contig9_All	4.85324	0	0	5.39007	0	0	-0.448957	0.000139008	1.28e-05	4.91585	0	0	4.64465	0	0	GRAS	Chitin-inducible gibberellin-responsive protein 2 OS=Oryza sativa subsp. japonica GN=CIGR2 PE=2 SV=1
CL3446.Contig8_All	4.1022	0	0	4.72755	0	0	0.209639	0.260276	0.158632	4.60688	0	0	4.86961	0	0	GRAS	Chitin-inducible gibberellin-responsive protein 2 OS=Oryza sativa subsp. japonica GN=CIGR2 PE=2 SV=1
CL3446.Contig5_All	4.61872	0	0	5.15715	0	0	-0.50958	0.00789265	0.00143789	4.47185	0	0	4.30686	0	0	GRAS	Chitin-inducible gibberellin-responsive protein 1 OS=Oryza sativa subsp. japonica GN=CIGR1 PE=2 SV=1
CL3446.Contig7_All	5.69214	3e-152	2.14e-153	6.85371	0	0	-1.67493	0.000881837	0.00010564	4.01587	5.18e-134	4e-135	4.65408	1.79e-217	1.33e-218	GRAS	Chitin-inducible gibberellin-responsive protein 2 OS=Oryza sativa subsp. japonica GN=CIGR2 PE=2 SV=1
CL5410.Contig4_All	-4.67031	1.72e-159	1.17e-160	-5.94846	6.94e-165	6.9e-166	-0.294832	0.000493303	5.38e-05	-4.48706	4.48e-190	2.47e-191	-6.58648	2.58e-192	2.17e-193	GRAS	Scarecrow-like protein 4 OS=Arabidopsis thaliana GN=SCL4 PE=1 SV=1
CL412.Contig37_All	-3.30612	0	0	-4.32142	0	0	0.0424764	0.454499	0.39277	-2.89478	3.17e-263	1.26e-264	-3.43909	8.24e-299	4.41e-300	FHA	Zeaxanthin epoxidase, chloroplastic OS=Spinacia oleracea GN=SOVF_077800 PE=1 SV=1
CL412.Contig6_All	-3.35435	3.28e-98	3.53e-99	-7.00499	9.96e-120	1.34e-120	0.378698	0.000557939	6.23e-05	-5.0106	6.17e-94	6.59e-95	-4.90294	6.51e-91	1.12e-91	FHA	Zeaxanthin epoxidase, chloroplastic OS=Spinacia oleracea GN=SOVF_077800 PE=1 SV=1
CL7952.Contig2_All	4.16972	2.65e-279	1e-280	3.68126	7.18e-183	6.42e-184	4.57891	3.02e-16	5.19e-18	4.81555	1.32e-20	5.08e-21	3.66547	6.95e-09	7.39e-09	CSD	Protein argonaute 2 OS=Oryza sativa subsp. japonica GN=AGO2 PE=2 SV=2
CL1119.Contig14_All	7.45245	0	0	6.18127	8.02e-204	6.39e-205	0.37139	0.549564	0.553051	7.80873	0	0	5.58171	7.54e-102	1.16e-102	C3H	Zinc finger CCCH domain-containing protein 47 OS=Arabidopsis thaliana GN=At3g55980 PE=2 SV=1
CL1119.Contig12_All	6.22172	0	0	4.98492	0	0	0.272139	0.395221	0.309104	6.84744	0	0	4.43807	2.07e-243	1.36e-244	C3H	Zinc finger CCCH domain-containing protein 47 OS=Arabidopsis thaliana GN=At3g55980 PE=2 SV=1
CL1119.Contig4_All	5.9223	0	0	4.20006	0	0	0.476113	0.110917	0.0459944	6.7024	0	0	3.85602	2.3e-176	2.11e-177	C3H	Zinc finger CCCH domain-containing protein 47 OS=Arabidopsis thaliana GN=At3g55980 PE=2 SV=1
CL1119.Contig10_All	6.57689	0	0	5.36176	0	0	-0.239326	0.211874	0.115707	6.58913	0	0	4.35762	0	0	C3H	Zinc finger CCCH domain-containing protein 47 OS=Arabidopsis thaliana GN=At3g55980 PE=2 SV=1
CL1119.Contig8_All	6.29421	0	0	5.1621	0	0	-0.032826	0.673667	0.8272	6.43042	0	0	4.48439	0	0	C3H	Zinc finger CCCH domain-containing protein 47 OS=Arabidopsis thaliana GN=At3g55980 PE=2 SV=1
CL1119.Contig5_All	5.82007	0	0	4.51587	0	0	0.210406	0.238788	0.137621	6.14301	0	0	4.05636	0	0	C3H	Zinc finger CCCH domain-containing protein 47 OS=Arabidopsis thaliana GN=At3g55980 PE=2 SV=1
CL1119.Contig6_All	5.84717	0	0	4.32653	0	0	-0.0811724	0.586499	0.626666	6.07982	0	0	3.68515	0	0	C3H	Zinc finger CCCH domain-containing protein 47 OS=Arabidopsis thaliana GN=At3g55980 PE=2 SV=1
CL1119.Contig2_All	4.96764	6.44e-178	3.93e-179	4.01368	1.21e-83	2.28e-84	0.767407	0.194113	0.102064	5.95036	2.82e-208	1.41e-209	3.80119	1.68e-40	5.89e-41	C3H	Zinc finger CCCH domain-containing protein 67 OS=Oryza sativa subsp. japonica GN=Os12g0515500 PE=2 SV=1
CL1119.Contig7_All	5.444	0	0	4.40857	0	0	0.323326	0.0286473	0.00727222	5.91456	0	0	3.97741	0	0	C3H	Zinc finger CCCH domain-containing protein 47 OS=Arabidopsis thaliana GN=At3g55980 PE=2 SV=1
CL1119.Contig3_All	5.91002	0	0	4.93361	0	0	0.0512786	0.674775	0.829152	5.86191	0	0	4.07308	3.13e-247	2.02e-248	C3H	Zinc finger CCCH domain-containing protein 47 OS=Arabidopsis thaliana GN=At3g55980 PE=2 SV=1
CL1119.Contig11_All	5.31917	0	0	4.49287	0	0	0.355109	0.000128526	1.17e-05	5.86126	0	0	4.10133	0	0	C3H	Zinc finger CCCH domain-containing protein 47 OS=Arabidopsis thaliana GN=At3g55980 PE=2 SV=1
CL1119.Contig9_All	5.62437	0	0	4.32148	0	0	-0.145665	0.405961	0.32488	5.8088	0	0	3.48604	0	0	C3H	Zinc finger CCCH domain-containing protein 47 OS=Arabidopsis thaliana GN=At3g55980 PE=2 SV=1
CL1119.Contig13_All	7.35449	0	0	5.30847	2.43e-108	3.62e-109	-2.16454	2.21e-06	1.28e-07	4.77568	0	0	2.42402	3.64e-37	1.37e-37	C3H	Zinc finger CCCH domain-containing protein 47 OS=Arabidopsis thaliana GN=At3g55980 PE=2 SV=1
CL15620.Contig4_All	-2.72272	8.02e-92	9.16e-93	-4.05044	7.53e-127	9.63e-128	0.085341	0.396782	0.310964	-2.85492	6.58e-90	7.29e-91	-3.74089	3.58e-110	5.12e-111	C3H	Zinc finger CCCH domain-containing protein ZFN-like OS=Pisum sativum PE=2 SV=1
CL851.Contig4_All	5.27458	0	0	4.80431	0	0	1.00709	0.00248422	0.0003566	6.49586	0	0	6.12304	0	0	C2H2	Zinc finger protein AZF3 OS=Arabidopsis thaliana GN=AZF3 PE=1 SV=1
CL851.Contig1_All	6.00677	0	0	5.24703	0	0	0.223513	0.311837	0.209047	6.43743	0	0	5.59893	0	0	C2H2	Zinc finger protein AZF3 OS=Arabidopsis thaliana GN=AZF3 PE=1 SV=1
CL7818.Contig3_All	6.30609	3.97e-102	4.13e-103	6.46381	2e-112	2.89e-113	0.000595935	0.730397	0.999454	6.36491	6.41e-105	6.17e-106	6.2541	5.36e-95	8.85e-96	C2H2	Zinc finger protein ZAT12 OS=Arabidopsis thaliana GN=ZAT12 PE=2 SV=1
Unigene24_All	5.19518	0	0	4.59896	0	0	0.657765	0.00470237	0.000764279	6.35111	0	0	5.35296	0	0	C2H2	Zinc finger protein ZAT10 OS=Arabidopsis thaliana GN=ZAT10 PE=2 SV=1
CL851.Contig5_All	6.805	1.61e-240	7.06e-242	6.45267	3.03e-190	2.59e-191	-1.10059	0.109778	0.0452158	5.99138	5.58e-298	1.91e-299	5.15785	2.03e-161	2.02e-162	C2H2	Zinc finger protein ZAT10 OS=Arabidopsis thaliana GN=ZAT10 PE=2 SV=1
CL851.Contig2_All	5.04038	0	0	4.45903	0	0	0.601018	0.0355059	0.00958657	5.72984	0	0	5.06756	0	0	C2H2	Zinc finger protein ZAT10 OS=Arabidopsis thaliana GN=ZAT10 PE=2 SV=1
CL7818.Contig2_All	3.44543	1.19e-60	1.97e-61	3.58435	2.65e-68	5.99e-69	1.70387	0.00482391	0.000788132	4.94396	1.21e-63	1.84e-64	5.50924	6.53e-93	1.1e-93	C2H2	Zinc finger protein ZAT5 OS=Arabidopsis thaliana GN=ZAT5 PE=2 SV=1
Unigene2_All	5.42414	0	0	4.71795	0	0	-0.954775	6.8e-06	4.39e-07	4.87578	0	0	3.91643	0	0	C2H2	Zinc finger protein ZAT10 OS=Arabidopsis thaliana GN=ZAT10 PE=2 SV=1
CL851.Contig3_All	6.81197	7.31e-96	8.04e-97	5.97616	1.51e-55	4.13e-56	-2.18502	0.0128075	0.00261559	4.67135	1.6e-96	1.66e-97	3.44697	1.65e-34	6.59e-35	C2H2	Zinc finger protein AZF2 OS=Arabidopsis thaliana GN=AZF2 PE=2 SV=1
CL14411.Contig2_All	3.17062	0	0	4.21436	0	0	-0.463565	0.000539147	5.97e-05	3.26143	0	0	3.11756	0	0	C2H2	Protein SENSITIVE TO PROTON RHIZOTOXICITY 1 OS=Arabidopsis thaliana GN=STOP1 PE=2 SV=1
CL1181.Contig10_All	3.72357	0	0	3.64629	0	0	0.62842	8.43e-07	4.48e-08	4.83036	0	0	4.03377	0	0	C2C2-GATA	GATA transcription factor 10 OS=Arabidopsis thaliana GN=GATA10 PE=1 SV=1
CL1181.Contig6_All	3.28858	1.62e-219	7.91e-221	3.19309	7.66e-199	6.3e-200	0.480736	0.0510216	0.0156246	4.51028	0	0	3.47057	1.18e-179	1.06e-180	C2C2-GATA	GATA transcription factor 9 OS=Arabidopsis thaliana GN=GATA9 PE=2 SV=1
CL16590.Contig7_All	-0.374835	0.00170984	0.00231358	-3.99138	3.84e-66	8.93e-67	0.130859	0.362353	0.2663	-0.740806	1.01e-07	7.82e-08	-4.74931	9.2e-64	2.19e-64	C2C2-GATA	GATA transcription factor 15 OS=Oryza sativa subsp. indica GN=GATA15 PE=3 SV=1
CL15509.Contig15_All	5.10783	0	0	3.74746	4.61e-201	3.73e-202	0.285543	0.34714	0.247614	5.53773	0	0	3.92475	1.78e-186	1.54e-187	C2C2-CO-like	Zinc finger protein CONSTANS-LIKE 2 OS=Arabidopsis thaliana GN=COL2 PE=1 SV=1
CL15509.Contig6_All	4.90256	0	0	3.66331	0	0	-0.00462277	0.724851	0.974811	4.95239	0	0	3.58201	0	0	C2C2-CO-like	Zinc finger protein CONSTANS-LIKE 2 OS=Arabidopsis thaliana GN=COL2 PE=1 SV=1
CL15509.Contig26_All	4.37779	0	0	3.0488	0	0	0.320917	0.0501667	0.0152756	4.77251	0	0	3.29605	0	0	C2C2-CO-like	Zinc finger protein CONSTANS-LIKE 2 OS=Arabidopsis thaliana GN=COL2 PE=1 SV=1
CL3029.Contig5_All	6.8173	4.17e-14	2.21e-14	8.66706	4.73e-40	1.71e-40	-4.54716	0.00370698	0.000573627	4.40448	3.04e-54	5.33e-55	6.29177	3.71e-203	2.95e-204	bHLH	Transcription factor HEC1 OS=Arabidopsis thaliana GN=HEC1 PE=1 SV=1
Unigene11115_All	1.67159	8.36e-06	8.16e-06	4.92969	1.34e-116	1.86e-117	0.345053	0.532629	0.515407	3.50039	3.7e-29	1.09e-29	6.29586	2.17e-231	1.52e-232	bHLH	Transcription factor bHLH35 OS=Arabidopsis thaliana GN=BHLH35 PE=2 SV=1
CL9273.Contig4_All	6.53636	1.65e-143	1.24e-144	6.76561	4.66e-165	4.63e-166	-2.91105	2.67e-08	1.09e-09	3.36138	2.15e-94	2.29e-95	3.76468	6.68e-132	8.08e-133	bHLH	Transcription factor bHLH80 OS=Arabidopsis thaliana GN=BHLH80 PE=2 SV=1
CL825.Contig10_All	3.33596	5.08e-142	3.84e-143	4.6672	0	0	-0.118896	0.573486	0.602455	2.87244	1.02e-96	1.06e-97	4.48915	0	0	bHLH	Transcription factor bHLH153 OS=Arabidopsis thaliana GN=BHLH153 PE=1 SV=1
CL825.Contig11_All	2.25155	1.52e-57	2.64e-58	4.3768	0	0	0.0342078	0.692918	0.869031	2.5872	8.21e-82	9.94e-83	4.72213	0	0	bHLH	Transcription factor bHLH153 OS=Arabidopsis thaliana GN=BHLH153 PE=1 SV=1
CL825.Contig14_All	2.685	1.86e-51	3.57e-52	4.38	2.25e-239	1.52e-240	-0.562033	0.0768359	0.0273586	1.9403	6.79e-31	1.91e-31	4.12806	2e-278	1.15e-279	bHLH	Transcription factor bHLH153 OS=Arabidopsis thaliana GN=BHLH153 PE=1 SV=1
CL2132.Contig8_All	-2.31616	4.45e-118	4.02e-119	-6.54144	4.71e-215	3.55e-216	0.280869	0.000543857	6.04e-05	-1.90397	2.06e-75	2.69e-76	-5.19693	9.61e-173	8.98e-174	bHLH	Transcription factor bHLH25 OS=Arabidopsis thaliana GN=BHLH25 PE=2 SV=2
Unigene23045_All	-5.00441	2.04e-184	1.19e-185	-5.46069	4.61e-186	4.05e-187	0.628318	2.73e-13	6.06e-15	-3.64491	7.48e-101	7.47e-102	-4.72105	3.39e-113	4.73e-114	bHLH	Transcription factor bHLH25 OS=Arabidopsis thaliana GN=BHLH25 PE=2 SV=2
CL16941.Contig11_All	-4.73197	6.95e-303	2.39e-304	-11.3316	1.33e-175	1.24e-176	-0.511504	1.09e-21	1.26e-23	-3.70288	0	0	-11.7869	1.16e-223	8.33e-225	bHLH	Transcription factor bHLH130 OS=Arabidopsis thaliana GN=BHLH130 PE=1 SV=1
CL7739.Contig2_All	-4.34531	5.66e-87	6.79e-88	-4.76112	8.78e-90	1.55e-90	0.626769	8.45e-07	4.49e-08	-5.16396	1.13e-59	1.83e-60	-4.42608	2.76e-55	7.45e-56	bHLH	Transcription factor ORG3 OS=Arabidopsis thaliana GN=ORG3 PE=1 SV=1
CL8075.Contig3_All	8.80818	0	0	5.11904	1.21e-39	4.39e-40	1.39379	0.340295	0.240275	10.7541	0	0	6.13033	3.68e-30	1.64e-30	AP2-EREBP	Dehydration-responsive element-binding protein 1D OS=Arabidopsis thaliana GN=DREB1D PE=2 SV=1
CL2322.Contig2_All	9.33877	4.61e-115	4.27e-116	7.22557	4.86e-34	2e-34				10.1361	7.01e-91	7.69e-92	6.45424	1.77e-11	1.6e-11	AP2-EREBP	Ethylene-responsive transcription factor ERF018 OS=Arabidopsis thaliana GN=ERF018 PE=2 SV=1
CL8075.Contig4_All	7.94336	0	0	5.90529	0	0	1.30967	0.00398302	0.000624716	9.56689	0	0	6.65695	0	0	AP2-EREBP	Dehydration-responsive element-binding protein 1A OS=Arabidopsis thaliana GN=DREB1A PE=1 SV=2
CL6051.Contig8_All	9.37449	0	0	8.61154	0	0	0.131277	0.670722	0.820152	9.22823	0	0	8.50216	0	0	AP2-EREBP	Ethylene-responsive transcription factor 1A OS=Arabidopsis thaliana GN=ERF1A PE=1 SV=2
CL8075.Contig5_All	9.16757	0	0	7.07971	0	0	-0.405095	0.511739	0.480295	9.12735	0	0	6.27262	2.53e-252	1.6e-253	AP2-EREBP	Dehydration-responsive element-binding protein 1A OS=Arabidopsis thaliana GN=DREB1A PE=1 SV=2
CL11517.Contig2_All	8.99811	2.74e-48	5.56e-49	9.74037	4.95e-72	1.07e-72				8.84495	1.65e-88	1.85e-89	8.29571	4.14e-63	9.95e-64	AP2-EREBP	Ethylene-responsive transcription factor ERF026 OS=Arabidopsis thaliana GN=ERF026 PE=2 SV=1
CL2322.Contig6_All	8.42915	0	0	6.4024	2.63e-97	4.3e-98	0.285732	0.647467	0.767099	8.75732	0	0	5.49052	2.28e-42	7.69e-43	AP2-EREBP	Ethylene-responsive transcription factor ERF018 OS=Arabidopsis thaliana GN=ERF018 PE=2 SV=1
Unigene49517_All	9.96929	5.71e-82	7.21e-83	10.9423	1.82e-136	2.18e-137				8.65159	2.39e-157	1.57e-158	8.35319	6.92e-129	8.57e-130	AP2-EREBP	Ethylene-responsive transcription factor ERF026 OS=Arabidopsis thaliana GN=ERF026 PE=2 SV=1
CL15103.Contig1_All	9.01786	8.1e-49	1.63e-49	11.4713	1.1e-179	1.01e-180				8.60885	1.96e-77	2.5e-78	11.0669	6.33e-288	3.5e-289	AP2-EREBP	Ethylene-responsive transcription factor ERF114 OS=Arabidopsis thaliana GN=ERF114 PE=1 SV=1
CL15103.Contig2_All	7.5679	1.2e-21	4.63e-22	10.9923	4.34e-140	5.06e-141				8.41578	2.15e-35	5.42e-36	11.838	1.55e-215	1.16e-216	AP2-EREBP	Ethylene-responsive transcription factor ERF113 OS=Arabidopsis thaliana GN=ERF113 PE=2 SV=1
Unigene13673_All	7.69949	3.5e-45	7.53e-46	10.3019	3.74e-193	3.16e-194	-1.0362	0.546162	0.545853	8.21727	2.12e-122	1.77e-123	9.72529	2.26e-279	1.28e-280	AP2-EREBP	Ethylene-responsive transcription factor ERF114 OS=Arabidopsis thaliana GN=ERF114 PE=1 SV=1
CL6051.Contig4_All	8.51997	0	0	7.96995	0	0	-0.130786	0.67913	0.838846	8.14331	0	0	7.47078	0	0	AP2-EREBP	Ethylene-responsive transcription factor 1A OS=Arabidopsis thaliana GN=ERF1A PE=1 SV=2
CL15103.Contig4_All	6.14651	9.63e-18	4.33e-18	10.6283	6.32e-230	4.43e-231	0.457913	0.678156	0.836769	8.09731	2.09e-41	4.6e-42	12.1168	0	0	AP2-EREBP	Ethylene-responsive transcription factor RAP2-6 OS=Arabidopsis thaliana GN=RAP2-6 PE=2 SV=2
Unigene41117_All	7.12094	4.18e-222	2.02e-223	4.67696	4.8e-42	1.66e-42	0.622767	0.501634	0.464974	7.94989	6.72e-237	2.98e-238	5.14658	7.5e-38	2.78e-38	AP2-EREBP	Ethylene-responsive transcription factor ERF017 OS=Arabidopsis thaliana GN=ERF017 PE=2 SV=1
Unigene5456_All	6.03087	1.55e-291	5.55e-293	8.47313	0	0	0.678459	0.300082	0.197366	7.80721	0	0	7.99268	0	0	AP2-EREBP	Ethylene-responsive transcription factor ERF115 OS=Arabidopsis thaliana GN=ERF115 PE=1 SV=1
Unigene24477_All	10.3277	2.6e-99	2.77e-100	8.62559	3.85e-39	1.41e-39				7.50133	1.57e-87	1.78e-88	5.31804	2.37e-21	1.38e-21	AP2-EREBP	Ethylene-responsive transcription factor 5 OS=Arabidopsis thaliana GN=ERF5 PE=2 SV=1
CL8865.Contig4_All	6.43236	0	0	5.66966	0	0	1.16686	0.00158574	0.000209544	7.22853	0	0	6.61659	0	0	AP2-EREBP	Ethylene-responsive transcription factor 4 OS=Nicotiana sylvestris GN=ERF4 PE=2 SV=1
Unigene18394_All	5.21394	2.34e-25	8.02e-26	7.69127	2.18e-123	2.87e-124				7.17449	1.66e-17	7.22e-18	10.677	6.39e-118	8.61e-119	AP2-EREBP	Ethylene-responsive transcription factor ERF073 OS=Arabidopsis thaliana GN=ERF073 PE=2 SV=1
CL8865.Contig5_All	7.6907	0	0	7.93865	0	0	-0.291273	0.544259	0.535184	7.14262	0	0	7.11307	0	0	AP2-EREBP	Ethylene-responsive transcription factor 4 OS=Arabidopsis thaliana GN=ERF4 PE=1 SV=1
Unigene22786_All	9.40134	2.98e-60	4.98e-61	10.5771	1.28e-112	1.84e-113				7.10273	3.56e-78	4.5e-79	8.58914	3.25e-184	2.84e-185	AP2-EREBP	Ethylene-responsive transcription factor 1 OS=Oryza sativa subsp. japonica GN=EREBP1 PE=1 SV=1
CL8292.Contig7_All	7.83467	0	0	8.17333	0	0	-0.664061	0.258503	0.155081	6.99996	0	0	6.96264	0	0	AP2-EREBP	Ethylene-responsive transcription factor ERF071 OS=Arabidopsis thaliana GN=ERF071 PE=2 SV=1
CL8865.Contig3_All	7.80545	0	0	7.48009	0	0	-0.506674	0.30322	0.200326	6.99338	0	0	6.15122	0	0	AP2-EREBP	Ethylene-responsive transcription factor 4 OS=Arabidopsis thaliana GN=ERF4 PE=1 SV=1
Unigene24219_All	6.33481	6.11e-125	5.24e-126	6.60877	3.3e-148	3.65e-149	-0.343821	0.594313	0.645694	6.83982	7.94e-217	3.82e-218	5.34515	1.19e-77	2.37e-78	AP2-EREBP	Ethylene-responsive transcription factor ERF110 OS=Arabidopsis thaliana GN=ERF110 PE=2 SV=2
CL2322.Contig4_All	7.37073	2.37e-19	1e-19	4.87912	6.44e-05	0.000100081				6.81628	4.91e-27	1.53e-27	3.5512	0.000857931	0.00152115	AP2-EREBP	Ethylene-responsive transcription factor ERF017 OS=Arabidopsis thaliana GN=ERF017 PE=2 SV=1
CL8292.Contig1_All	10.724	1.6e-122	1.4e-123	11.8541	8.9e-219	6.58e-220	-3.47449	0.080064	0.0288854	6.73421	3.94e-133	3.06e-134	6.81322	3.52e-136	4.12e-137	AP2-EREBP	Ethylene-responsive transcription factor ERF071 OS=Arabidopsis thaliana GN=ERF071 PE=2 SV=1
CL6051.Contig6_All	6.70303	0	0	6.37273	0	0	0.231374	0.595371	0.647454	6.66737	0	0	6.47612	1.29e-297	6.95e-299	AP2-EREBP	Ethylene-responsive transcription factor 1 OS=Nicotiana tabacum GN=ERF1 PE=2 SV=1
CL8292.Contig2_All	7.43943	0	0	8.44784	0	0	-0.802629	0.230149	0.130289	6.44331	0	0	7.05778	0	0	AP2-EREBP	Ethylene-responsive transcription factor ERF073 OS=Arabidopsis thaliana GN=ERF073 PE=2 SV=1
CL6051.Contig11_All	7.05463	0	0	6.92869	0	0	-0.412986	0.131826	0.0583863	6.41802	0	0	6.34894	0	0	AP2-EREBP	Ethylene-responsive transcription factor 1 OS=Nicotiana tabacum GN=ERF1 PE=2 SV=1
CL8292.Contig10_All	6.65199	1.29e-288	4.71e-290	7.91477	0	0	0.114158	0.68273	0.846379	6.32979	6.93e-214	3.38e-215	7.46257	0	0	AP2-EREBP	Ethylene-responsive transcription factor ERF071 OS=Arabidopsis thaliana GN=ERF071 PE=2 SV=1
Unigene13600_All	3.25212	1.36e-176	8.35e-178	5.93051	0	0	1.93368	1.78e-10	5.38e-12	6.32223	0	0	8.10899	0	0	AP2-EREBP	Ethylene-responsive transcription factor ERF115 OS=Arabidopsis thaliana GN=ERF115 PE=1 SV=1
CL8292.Contig9_All	7.22682	0	0	7.36154	0	0	-0.549058	0.127891	0.0560684	6.30236	0	0	6.13431	0	0	AP2-EREBP	Ethylene-responsive transcription factor ERF071 OS=Arabidopsis thaliana GN=ERF071 PE=2 SV=1
CL2593.Contig5_All	4.42947	1.02e-06	9.09e-07	8.44296	3.28e-77	6.65e-78	-0.850893	0.57842	0.61124	5.93622	1.26e-29	3.65e-30	8.58283	6.04e-145	6.68e-146	AP2-EREBP	Ethylene-responsive transcription factor ERF110 OS=Arabidopsis thaliana GN=ERF110 PE=2 SV=2
CL15103.Contig5_All	7.99268	1.53e-27	4.92e-28	10.3111	8.37e-98	1.36e-98				5.93283	2.94e-44	6.13e-45	8.60062	3.09e-222	2.24e-223	AP2-EREBP	Ethylene-responsive transcription factor ERF114 OS=Arabidopsis thaliana GN=ERF114 PE=1 SV=1
CL6051.Contig2_All	8.27173	6.33e-203	3.36e-204	8.14538	4.78e-187	4.18e-188	-2.14862	0.0247352	0.0060286	5.91649	2.83e-201	1.47e-202	5.98212	1.32e-204	1.05e-205	AP2-EREBP	Ethylene-responsive transcription factor 1 OS=Nicotiana tabacum GN=ERF1 PE=2 SV=1
Unigene23958_All	5.27004	1.28e-217	6.31e-219	7.32759	0	0	0.260011	0.548258	0.549331	5.81874	9.69e-265	3.83e-266	7.86564	0	0	AP2-EREBP	Ethylene-responsive transcription factor RAP2-6 OS=Arabidopsis thaliana GN=RAP2-6 PE=2 SV=2
CL3590.Contig4_All	4.90757	9.39e-112	8.94e-113	4.21124	7.12e-65	1.69e-65	0.72872	0.309223	0.206158	5.66814	9.64e-116	8.5e-117	5.3488	4.17e-90	7.26e-91	AP2-EREBP	Ethylene-responsive transcription factor 15 OS=Arabidopsis thaliana GN=ERF15 PE=2 SV=1
CL8075.Contig2_All	5.25397	1.97e-60	3.28e-61	3.32977	1.04e-13	8.41e-14	-0.4523	0.544514	0.535586	5.48245	1.56e-95	1.63e-96	1.20108	0.0143686	0.0320897	AP2-EREBP	Dehydration-responsive element-binding protein 1D OS=Arabidopsis thaliana GN=DREB1D PE=2 SV=1
Unigene13867_All	6.01036	3.89e-31	1.14e-31	9.88541	0	0	-2.14053	0.0876473	0.0326272	5.45049	3.99e-89	4.45e-90	8.61865	0	0	AP2-EREBP	Ethylene-responsive transcription factor RAP2-6 OS=Arabidopsis thaliana GN=RAP2-6 PE=2 SV=2
CL14832.Contig1_All	3.24149	3.56e-213	1.79e-214	5.52823	0	0	1.30087	2.24e-07	1.07e-08	5.29876	0	0	7.82098	0	0	AP2-EREBP	Ethylene-responsive transcription factor RAP2-6 OS=Arabidopsis thaliana GN=RAP2-6 PE=2 SV=2
Unigene24469_All	6.54698	3.32e-81	4.22e-82	5.04453	1.59e-29	7.34e-30	-0.805788	0.448254	0.381517	5.26915	8.79e-59	1.44e-59	3.62382	1.55e-16	1.08e-16	AP2-EREBP	Ethylene-responsive transcription factor ERF104 OS=Arabidopsis thaliana GN=ERF104 PE=1 SV=1
Unigene49091_All	5.02364	2.83e-38	6.98e-39	6.4833	1.56e-102	2.43e-103	-0.521623	0.543505	0.534026	5.2339	1.78e-62	2.75e-63	6.07101	2.77e-108	4.02e-109	AP2-EREBP	Ethylene-responsive transcription factor ERF027 OS=Arabidopsis thaliana GN=ERF027 PE=2 SV=1
CL6051.Contig5_All	5.59169	0	0	5.38721	0	0	-0.166014	0.301946	0.199167	5.1308	0	0	4.94612	0	0	AP2-EREBP	Ethylene-responsive transcription factor 1 OS=Nicotiana tabacum GN=ERF1 PE=2 SV=1
CL6051.Contig10_All	5.22626	0	0	4.902	0	0	0.0561044	0.591093	0.640173	5.1231	0	0	4.83139	0	0	AP2-EREBP	Ethylene-responsive transcription factor 1 OS=Nicotiana tabacum GN=ERF1 PE=2 SV=1
CL3590.Contig2_All	5.08959	6.02e-239	2.66e-240	4.3235	7.06e-132	8.73e-133	-0.201357	0.557749	0.573812	5.08604	7.41e-271	2.87e-272	4.27679	2.69e-141	3.04e-142	AP2-EREBP	Ethylene-responsive transcription factor 15 OS=Arabidopsis thaliana GN=ERF15 PE=2 SV=1
Unigene6698_All	3.89509	0	0	3.35098	2.18e-209	1.69e-210	0.643268	0.0133625	0.00276324	5.06279	0	0	4.4044	0	0	AP2-EREBP	AP2/ERF and B3 domain-containing transcription factor ARF14 OS=Arabidopsis thaliana GN=ARF14 PE=2 SV=1
CL2050.Contig6_All	2.22713	4.4e-89	5.16e-90	5.52003	0	0	0.937192	1.37e-05	9.51e-07	5.05953	0	0	6.3312	0	0	AP2-EREBP	Ethylene-responsive transcription factor RAP2-6 OS=Arabidopsis thaliana GN=RAP2-6 PE=2 SV=2
CL45.Contig11_All	5.37266	0	0	4.84696	0	0	0.0788295	0.497975	0.459934	4.99883	0	0	4.67794	0	0	AP2-EREBP	Ethylene-responsive transcription factor ERF104 OS=Arabidopsis thaliana GN=ERF104 PE=1 SV=1
CL45.Contig2_All	5.57101	1.38e-133	1.11e-134	3.8839	4.27e-37	1.64e-37	-0.125487	0.674239	0.828262	4.98494	1.45e-94	1.54e-95	3.79524	2.51e-36	9.66e-37	AP2-EREBP	Ethylene-responsive transcription factor ERF104 OS=Arabidopsis thaliana GN=ERF104 PE=1 SV=1
CL512.Contig2_All	5.07794	0	0	4.92853	0	0	-0.172169	0.519165	0.491344	4.91809	0	0	4.49306	0	0	AP2-EREBP	AP2/ERF and B3 domain-containing transcription factor RAV1 OS=Arabidopsis thaliana GN=RAV1 PE=1 SV=1
Unigene15736_All	5.7602	0	0	7.80552	0	0	-0.392182	0.333488	0.232091	4.89431	3.08e-298	1.05e-299	7.28766	0	0	AP2-EREBP	Ethylene-responsive transcription factor ERF073 OS=Arabidopsis thaliana GN=ERF073 PE=2 SV=1
CL45.Contig9_All	4.15033	0	0	2.82006	6.82e-158	7.09e-159	0.765621	0.000701529	8.12e-05	4.74499	0	0	3.22516	1.33e-135	1.57e-136	AP2-EREBP	Ethylene-responsive transcription factor ERF105 OS=Arabidopsis thaliana GN=ERF105 PE=2 SV=1
CL6051.Contig7_All	4.63731	0	0	4.50382	0	0	0.228766	0.399348	0.31399	4.72447	0	0	4.41881	0	0	AP2-EREBP	Ethylene-responsive transcription factor 1A OS=Arabidopsis thaliana GN=ERF1A PE=1 SV=2
CL16519.Contig7_All	5.4981	0	0	2.65743	4.95e-51	1.46e-51	-0.735888	0.012567	0.00255479	4.69016	0	0	2.71585	1.37e-86	2.48e-87	AP2-EREBP	Ethylene-responsive transcription factor 9 OS=Arabidopsis thaliana GN=ERF9 PE=2 SV=1
CL14832.Contig2_All	3.10212	4.15e-180	2.5e-181	5.45131	0	0	0.399752	0.106769	0.043314	4.65346	0	0	7.0829	0	0	AP2-EREBP	Ethylene-responsive transcription factor RAP2-6 OS=Arabidopsis thaliana GN=RAP2-6 PE=2 SV=2
Unigene7409_All	3.55847	8.99e-217	4.44e-218	4.3446	0	0	0.89264	0.00183767	0.000249268	4.642	1.11e-285	4.04e-287	5.0264	0	0	AP2-EREBP	Ethylene-responsive transcription factor ERF073 OS=Arabidopsis thaliana GN=ERF073 PE=2 SV=1
CL3590.Contig3_All	3.98346	7.91e-105	8.01e-106	3.06068	1.46e-45	4.71e-46	0.319948	0.462592	0.404267	4.63341	2.74e-140	2.02e-141	4.14666	7.89e-93	1.33e-93	AP2-EREBP	Ethylene-responsive transcription factor 15 OS=Arabidopsis thaliana GN=ERF15 PE=2 SV=1
CL6051.Contig9_All	4.82844	0	0	4.83135	0	0	0.0220152	0.666418	0.80922	4.60893	0	0	4.57483	0	0	AP2-EREBP	Ethylene-responsive transcription factor 1A OS=Arabidopsis thaliana GN=ERF1A PE=1 SV=2
Unigene15913_All	1.89589	2.14e-46	4.51e-47	1.4002	4.08e-22	2.36e-22	2.1508	2.29e-14	4.56e-16	4.54941	3.93e-146	2.78e-147	5.68387	0	0	AP2-EREBP	Ethylene-responsive transcription factor ERF073 OS=Arabidopsis thaliana GN=ERF073 PE=2 SV=1
Unigene9131_All	4.41372	4.47e-221	2.17e-222	4.7426	1.65e-283	9.43e-285	0.34386	0.371079	0.275931	4.53908	1.82e-190	9.98e-192	4.82225	3.07e-230	2.16e-231	AP2-EREBP	Ethylene-responsive transcription factor ERF073 OS=Arabidopsis thaliana GN=ERF073 PE=2 SV=1
CL45.Contig3_All	5.65396	0	0	4.79825	0	0	-0.483601	0.0515945	0.0158483	4.506	0	0	3.69691	4.44e-302	2.35e-303	AP2-EREBP	Ethylene-responsive transcription factor ERF104 OS=Arabidopsis thaliana GN=ERF104 PE=1 SV=1
CL512.Contig10_All	4.72308	1.32e-113	1.24e-114	4.57859	4.98e-101	7.88e-102	-0.42783	0.407284	0.326555	4.43363	2.21e-120	1.88e-121	4.04573	1.09e-85	1.98e-86	AP2-EREBP	AP2/ERF and B3 domain-containing transcription factor RAV1 OS=Arabidopsis thaliana GN=RAV1 PE=1 SV=1
CL45.Contig4_All	5.85847	0	0	5.02582	8.2e-187	7.17e-188	-0.598351	0.19676	0.103994	4.41789	1.87e-176	1.1e-177	3.9458	1.06e-116	1.44e-117	AP2-EREBP	Ethylene-responsive transcription factor ERF104 OS=Arabidopsis thaliana GN=ERF104 PE=1 SV=1
Unigene18597_All	4.22021	0	0	5.0719	0	0	0.136846	0.450488	0.385374	4.41554	0	0	5.36274	0	0	AP2-EREBP	AP2/ERF and B3 domain-containing transcription factor RAV1 OS=Arabidopsis thaliana GN=RAV1 PE=1 SV=1
CL14832.Contig3_All	3.10691	0	0	5.52115	0	0	0.593382	6e-07	3.1e-08	4.37067	0	0	6.76645	0	0	AP2-EREBP	Ethylene-responsive transcription factor ERF115 OS=Arabidopsis thaliana GN=ERF115 PE=1 SV=1
Unigene16912_All	4.1444	8.83e-126	7.53e-127	3.57007	1.43e-76	2.93e-77	0.377983	0.400115	0.317389	4.33903	2.22e-112	2.01e-113	3.00881	2.78e-34	1.12e-34	AP2-EREBP	AP2/ERF and B3 domain-containing protein Os01g0693400 OS=Oryza sativa subsp. japonica GN=Os01g0693400 PE=2 SV=1
CL6051.Contig1_All	5.83484	0	0	5.56095	0	0	-0.953141	0.00107098	0.000132324	4.33622	0	0	4.06146	0	0	AP2-EREBP	Ethylene-responsive transcription factor 1A OS=Arabidopsis thaliana GN=ERF1A PE=1 SV=2
CL8865.Contig1_All	10.6094	5.59e-88	6.64e-89	10.5433	1.91e-84	3.57e-85	-5.85166	1.78e-05	1.28e-06	4.2962	2.6e-92	2.82e-93	4.17016	3.21e-81	6.12e-82	AP2-EREBP	Ethylene-responsive transcription factor 4 OS=Nicotiana sylvestris GN=ERF4 PE=2 SV=1
CL45.Contig10_All	5.96418	1.1e-215	5.47e-217	5.0869	1.38e-115	1.93e-116	-0.413663	0.462222	0.403721	4.23451	1.74e-79	2.18e-80	4.28134	2.21e-80	4.26e-81	AP2-EREBP	Ethylene-responsive transcription factor ERF104 OS=Arabidopsis thaliana GN=ERF104 PE=1 SV=1
CL1133.Contig1_All	3.5884	0	0	2.29064	1.44e-154	1.53e-155	0.575137	0.000414171	4.41e-05	4.22304	0	0	3.32277	4.89e-301	2.59e-302	AP2-EREBP	Ethylene-responsive transcription factor 9 OS=Arabidopsis thaliana GN=ERF9 PE=2 SV=1
Unigene24471_All	3.5159	0	0	1.64234	4.05e-56	1.1e-56	0.969578	4.85e-08	2.06e-09	4.21218	0	0	1.77904	8.73e-35	3.47e-35	AP2-EREBP	Ethylene-responsive transcription factor ERF105 OS=Arabidopsis thaliana GN=ERF105 PE=2 SV=1
CL45.Contig5_All	5.62545	0	0	4.27848	0	0	-0.857222	0.000192261	1.85e-05	4.11533	0	0	3.0514	2.1e-188	1.8e-189	AP2-EREBP	Ethylene-responsive transcription factor ERF105 OS=Arabidopsis thaliana GN=ERF105 PE=2 SV=1
Unigene19672_All	3.7867	1.56e-113	1.47e-114	4.11859	3.53e-149	3.88e-150	-0.00173886	0.728876	0.995666	3.84165	7.26e-118	6.29e-119	4.45539	7.34e-190	6.24e-191	AP2-EREBP	AP2/ERF and B3 domain-containing transcription factor ARF14 OS=Arabidopsis thaliana GN=ARF14 PE=2 SV=1
Unigene4617_All	4.76273	4.52e-280	1.7e-281	5.78139	0	0	-1.67128	6.38e-12	1.62e-13	3.46159	8.24e-297	2.84e-298	3.86887	0	0	AP2-EREBP	Ethylene-responsive transcription factor RAP2-12 OS=Arabidopsis thaliana GN=RAP2-12 PE=1 SV=1
CL1445.Contig11_All	2.68543	4.71e-53	8.81e-54	3.95552	3.29e-174	3.09e-175	-0.144531	0.567713	0.59195	3.435	3.41e-121	2.89e-122	4.20471	2.51e-229	1.77e-230	AP2-EREBP	Ethylene-responsive transcription factor ERF060 OS=Arabidopsis thaliana GN=ERF060 PE=2 SV=1
Unigene49090_All	5.81959	1.01e-118	9.06e-120	6.83995	1.43e-230	1e-231	-3.09509	4.64e-13	1.05e-14	3.37706	1.31e-144	9.33e-146	3.47213	1.5e-153	1.58e-154	AP2-EREBP	Ethylene-responsive transcription factor ERF027 OS=Arabidopsis thaliana GN=ERF027 PE=2 SV=1
Unigene4864_All	2.95485	1.52e-173	9.53e-175	3.6886	0	0	0.302373	0.191674	0.100365	3.27776	2.08e-191	1.14e-192	4.15225	0	0	AP2-EREBP	AP2/ERF and B3 domain-containing transcription factor ARF14 OS=Arabidopsis thaliana GN=ARF14 PE=2 SV=1
CL2446.Contig13_All	3.43757	0	0	4.365	0	0	-0.771906	1.14e-32	7.64e-35	2.88759	0	0	3.58589	0	0	AP2-EREBP	Ethylene-responsive transcription factor ERF071 OS=Arabidopsis thaliana GN=ERF071 PE=2 SV=1
Unigene22160_All	3.6404	3.19e-104	3.25e-105	5.3509	0	0	-0.177669	0.553267	0.558858	2.71081	1.34e-47	2.62e-48	5.79123	0	0	AP2-EREBP	Ethylene-responsive transcription factor ERF073 OS=Arabidopsis thaliana GN=ERF073 PE=2 SV=1
Unigene19490_All	1.6971	0.000175298	0.000202938	4.32084	2.59e-49	7.85e-50	0.376281	0.556445	0.564485	1.83364	0.000292575	0.000333182	5.50116	1.75e-88	3.08e-89	AP2-EREBP	Ethylene-responsive transcription factor ERF073 OS=Arabidopsis thaliana GN=ERF073 PE=2 SV=1
CL4564.Contig2_All	-2.47834	6.77e-38	1.68e-38	-4.01955	2.35e-57	6.23e-58	0.846589	8.64e-08	3.82e-09	-2.42818	5e-21	1.9e-21	-3.48061	9.3e-29	4.3e-29	AP2-EREBP	Ethylene-responsive transcription factor 9 OS=Arabidopsis thaliana GN=ERF9 PE=2 SV=1
CL1395.Contig28_All	-2.02045	2.06e-144	1.53e-145	-5.78083	0	0	-0.0693358	0.307605	0.204566	-2.5339	8.38e-197	4.44e-198	-4.28479	1.79e-297	9.59e-299	AP2-EREBP	AP2-like ethylene-responsive transcription factor TOE3 OS=Arabidopsis thaliana GN=TOE3 PE=1 SV=1
CL1395.Contig23_All	-2.1991	8.71e-167	5.65e-168	-5.75862	0	0	-0.180012	0.00397336	0.000623026	-2.82678	8.46e-248	3.6e-249	-3.96616	0	0	AP2-EREBP	AP2-like ethylene-responsive transcription factor TOE3 OS=Arabidopsis thaliana GN=TOE3 PE=1 SV=1
CL13035.Contig3_All	-2.56974	4.13e-79	5.38e-80	-4.36192	6.62e-121	8.86e-122	0.644155	9.44e-10	3.13e-11	-3.37974	1.24e-65	1.84e-66	-3.38938	4.03e-64	9.53e-65	AP2-EREBP	Ethylene-responsive transcription factor ERF037 OS=Arabidopsis thaliana GN=ERF037 PE=2 SV=1
CL13035.Contig1_All	-2.98896	1.75e-44	3.82e-45	-5.39448	5.1e-62	1.26e-62	0.916665	1.41e-08	5.51e-10	-3.53902	1.46e-27	4.49e-28	-5.42161	1.24e-32	5.21e-33	AP2-EREBP	Ethylene-responsive transcription factor ERF037 OS=Arabidopsis thaliana GN=ERF037 PE=2 SV=1
CL15365.Contig2_All	-6.22637	6.86e-135	5.45e-136	-4.42472	2.16e-126	2.77e-127	1.17115	3.39e-27	2.87e-29	-4.32579	4.69e-56	7.98e-57	-2.19513	3.25e-30	1.45e-30	AP2-EREBP	Ethylene-responsive transcription factor ERF023 OS=Arabidopsis thaliana GN=ERF023 PE=2 SV=1
CL13035.Contig2_All	-5.01137	1.43e-83	1.77e-84	-8.43154	4.43e-72	9.56e-73	0.971738	1.09e-12	2.56e-14	-5.01433	7.66e-43	1.64e-43	-4.91818	1.26e-41	4.33e-42	AP2-EREBP	Ethylene-responsive transcription factor ERF037 OS=Arabidopsis thaliana GN=ERF037 PE=2 SV=1
CL15365.Contig1_All	-5.04217	1.72e-190	9.73e-192	-4.37431	1.87e-179	1.71e-180	1.2998	7.36e-46	3.24e-48	-5.27499	4.83e-78	6.11e-79	-5.84734	1.34e-76	2.7e-77	AP2-EREBP	Ethylene-responsive transcription factor ERF023 OS=Arabidopsis thaliana GN=ERF023 PE=2 SV=1
