# Supplementary material for: Comparative transcriptome analysis reveals ecological adaption of cold tolerance in northward invasion of Alternanthera philoxeroides
Source: BMC Genomics. 2020 Aug 2;21:532. doi: 10.1186/s12864-020-06941-z (PMC7430914; doi:10.1186/s12864-020-06941-z)
Supplement: Supplementary file 16 — Additional file 16: Table S14. DEGs related to plant hormones in the HK and JN populations. [file 12864_2020_6941_MOESM16_ESM.xlsx]

## Sheet: Table14
Gene ID	log2(HAINAN_12h/HAINAN_CK)	Qvalue(HAINAN_CK-vs-HAINAN_12h)	Pvalue(HAINAN_CK-vs-HAINAN_12h)	log2(HAINAN_24h/HAINAN_CK)	Qvalue(HAINAN_CK-vs-HAINAN_24h)	Pvalue(HAINAN_CK-vs-HAINAN_24h)	log2(JINAN_12h/JINAN_CK)	Qvalue(JINAN_CK-vs-JINAN_12h)	Pvalue(JINAN_CK-vs-JINAN_12h)	log2(JINAN_24h/JINAN_CK)	Qvalue(JINAN_CK-vs-JINAN_24h)	Pvalue(JINAN_CK-vs-JINAN_24h)	Nr	Kegg Orthology	Nt
CL10510.Contig2_All	9.08598	1.10092e-50	2.14121e-51	8.45201	1.51545e-35	6.0297e-36	7.72021	2.42892e-46	4.85569e-47	8.02841	4.09701e-54	1.13013e-54	protein DOG1-like 3 [Spinacia oleracea]	K21867//potassium channel;K21867//potassium channel;K14431//transcription factor TGA+ko04075//Plant hormone signal transduction;K14431//transcription factor TGA+ko04075//Plant hormone signal transduction;K14431//transcription factor TGA+ko04075//Plant hormone signal transduction
CL3446.Contig6_All	8.3249	0	0	8.66179	0	0	7.72154	0	0	7.21121	0	0	PREDICTED: scarecrow-like protein 21 [Beta vulgaris subsp. vulgaris] >XP_019108087.1 PREDICTED: scarecrow-like protein 21 [Beta vulgaris subsp. vulgaris] >KMS98546.1 hypothetical protein BVRB_4g092350 [Beta vulgaris subsp. vulgaris]	K14777//ATP-dependent RNA helicase DDX47/RRP3 [EC:3.6.4.13];K14494//DELLA protein+ko04075//Plant hormone signal transduction;K14494//DELLA protein+ko04075//Plant hormone signal transduction;K14494//DELLA protein+ko04075//Plant hormone signal transduction;K14494//DELLA protein+ko04075//Plant hormone signal transduction	XM_019252542.1 PREDICTED: Beta vulgaris subsp. vulgaris scarecrow-like protein 21 (LOC104907103), transcript variant X2, mRNA
CL3446.Contig2_All	5.25589	0	0	5.95486	0	0	5.30906	0	0	5.58773	0	0	PREDICTED: scarecrow-like protein 21 [Beta vulgaris subsp. vulgaris] >XP_019108087.1 PREDICTED: scarecrow-like protein 21 [Beta vulgaris subsp. vulgaris] >KMS98546.1 hypothetical protein BVRB_4g092350 [Beta vulgaris subsp. vulgaris]	K14777//ATP-dependent RNA helicase DDX47/RRP3 [EC:3.6.4.13];K14494//DELLA protein+ko04075//Plant hormone signal transduction;K14494//DELLA protein+ko04075//Plant hormone signal transduction;K14494//DELLA protein+ko04075//Plant hormone signal transduction	XM_019252542.1 PREDICTED: Beta vulgaris subsp. vulgaris scarecrow-like protein 21 (LOC104907103), transcript variant X2, mRNA
CL3446.Contig8_All	4.1022	0	0	4.72755	0	0	4.60688	0	0	4.86961	0	0	PREDICTED: scarecrow-like protein 21 [Beta vulgaris subsp. vulgaris] >XP_019108087.1 PREDICTED: scarecrow-like protein 21 [Beta vulgaris subsp. vulgaris] >KMS98546.1 hypothetical protein BVRB_4g092350 [Beta vulgaris subsp. vulgaris]	K14777//ATP-dependent RNA helicase DDX47/RRP3 [EC:3.6.4.13];K14494//DELLA protein+ko04075//Plant hormone signal transduction;K14494//DELLA protein+ko04075//Plant hormone signal transduction;K14494//DELLA protein+ko04075//Plant hormone signal transduction	XM_019252542.1 PREDICTED: Beta vulgaris subsp. vulgaris scarecrow-like protein 21 (LOC104907103), transcript variant X2, mRNA
CL3590.Contig2_All	5.08959	6.01803e-239	2.66293e-240	4.3235	7.0625e-132	8.72856e-133	5.08604	7.41038e-271	2.86726e-272	4.27679	2.68971e-141	3.03627e-142	ethylene-responsive transcription factor 1B-like [Chenopodium quinoa]	K14516//ethylene-responsive transcription factor 1+ko04016//MAPK signaling pathway - plant+ko04075//Plant hormone signal transduction;K14516//ethylene-responsive transcription factor 1+ko04016//MAPK signaling pathway - plant+ko04075//Plant hormone signal transduction;K14516//ethylene-responsive transcription factor 1+ko04016//MAPK signaling pathway - plant+ko04075//Plant hormone signal transducti…
CL3590.Contig3_All	3.98346	7.91212e-105	8.01256e-106	3.06068	1.45762e-45	4.71164e-46	4.63341	2.73926e-140	2.01673e-141	4.14666	7.8909e-93	1.33111e-93	ethylene-responsive transcription factor 1B-like [Chenopodium quinoa]	K14516//ethylene-responsive transcription factor 1+ko04016//MAPK signaling pathway - plant+ko04075//Plant hormone signal transduction;K14516//ethylene-responsive transcription factor 1+ko04016//MAPK signaling pathway - plant+ko04075//Plant hormone signal transduction;K14516//ethylene-responsive transcription factor 1+ko04016//MAPK signaling pathway - plant+ko04075//Plant hormone signal transducti…
CL3590.Contig4_All	4.90757	9.38545e-112	8.9352e-113	4.21124	7.12197e-65	1.68632e-65	5.66814	9.64057e-116	8.50461e-117	5.3488	4.17409e-90	7.25791e-91	ethylene-responsive transcription factor 1B-like [Chenopodium quinoa]	K14516//ethylene-responsive transcription factor 1+ko04016//MAPK signaling pathway - plant+ko04075//Plant hormone signal transduction;K14516//ethylene-responsive transcription factor 1+ko04016//MAPK signaling pathway - plant+ko04075//Plant hormone signal transduction;K14516//ethylene-responsive transcription factor 1+ko04016//MAPK signaling pathway - plant+ko04075//Plant hormone signal transducti…
CL2651.Contig1_All	7.00203	1.24181e-96	1.35647e-97	5.86552	2.78679e-46	8.89384e-47	8.61601	5.0081e-93	5.38603e-94	7.02713	9.89511e-36	3.85591e-36	probable xyloglucan endotransglucosylase/hydrolase protein 23 [Spinacia oleracea] >KNA22132.1 hypothetical protein SOVF_036580 [Spinacia oleracea]	K14504//xyloglucan:xyloglucosyl transferase TCH4 [EC:2.4.1.207]+ko04075//Plant hormone signal transduction;K14504//xyloglucan:xyloglucosyl transferase TCH4 [EC:2.4.1.207]+ko04075//Plant hormone signal transduction;K14504//xyloglucan:xyloglucosyl transferase TCH4 [EC:2.4.1.207]+ko04075//Plant hormone signal transduction;K14504//xyloglucan:xyloglucosyl transferase TCH4 [EC:2.4.1.207]+ko04075//Plant…	AB428379.1 Rosa hybrid cultivar RhXTH2 mRNA for xyloglucan endotransglucosylase/hydrolase, complete cds
CL2651.Contig12_All	6.78555	0	0	5.79825	0	0	7.65466	0	0	5.6566	0	0	probable xyloglucan endotransglucosylase/hydrolase protein 23 [Chenopodium quinoa]	K14504//xyloglucan:xyloglucosyl transferase TCH4 [EC:2.4.1.207]+ko04075//Plant hormone signal transduction;K14504//xyloglucan:xyloglucosyl transferase TCH4 [EC:2.4.1.207]+ko04075//Plant hormone signal transduction;K14504//xyloglucan:xyloglucosyl transferase TCH4 [EC:2.4.1.207]+ko04075//Plant hormone signal transduction;K14504//xyloglucan:xyloglucosyl transferase TCH4 [EC:2.4.1.207]+ko04075//Plant…	XM_022000368.1 PREDICTED: Spinacia oleracea probable xyloglucan endotransglucosylase/hydrolase protein 23 (LOC110795362), mRNA
CL2651.Contig14_All	7.02141	0	0	6.13094	4.66765e-246	3.06853e-247	12.0514	2.88387e-247	1.23062e-248	10.2597	1.573e-94	2.60619e-95	probable xyloglucan endotransglucosylase/hydrolase protein 23 [Chenopodium quinoa]	K14504//xyloglucan:xyloglucosyl transferase TCH4 [EC:2.4.1.207]+ko04075//Plant hormone signal transduction;K14504//xyloglucan:xyloglucosyl transferase TCH4 [EC:2.4.1.207]+ko04075//Plant hormone signal transduction;K14504//xyloglucan:xyloglucosyl transferase TCH4 [EC:2.4.1.207]+ko04075//Plant hormone signal transduction;K14504//xyloglucan:xyloglucosyl transferase TCH4 [EC:2.4.1.207]+ko04075//Plant…	XM_010672033.2 PREDICTED: Beta vulgaris subsp. vulgaris probable xyloglucan endotransglucosylase/hydrolase protein 23 (LOC104887413), mRNA
CL2651.Contig2_All	5.8589	0	0	5.68306	0	0	5.54289	2.6082e-291	9.21137e-293	5.70704	0	0	probable xyloglucan endotransglucosylase/hydrolase protein 23 [Chenopodium quinoa]	K14504//xyloglucan:xyloglucosyl transferase TCH4 [EC:2.4.1.207]+ko04075//Plant hormone signal transduction;K14504//xyloglucan:xyloglucosyl transferase TCH4 [EC:2.4.1.207]+ko04075//Plant hormone signal transduction;K14504//xyloglucan:xyloglucosyl transferase TCH4 [EC:2.4.1.207]+ko04075//Plant hormone signal transduction;K14504//xyloglucan:xyloglucosyl transferase TCH4 [EC:2.4.1.207]+ko04075//Plant…	XM_021906615.1 PREDICTED: Chenopodium quinoa probable xyloglucan endotransglucosylase/hydrolase protein 23 (LOC110727076), mRNA
CL2651.Contig4_All	7.45836	0	0	6.54727	4.22227e-288	2.36777e-289	7.7518	0	0	6.31326	8.87989e-235	6.0924e-236	probable xyloglucan endotransglucosylase/hydrolase protein 23 [Chenopodium quinoa]	K14504//xyloglucan:xyloglucosyl transferase TCH4 [EC:2.4.1.207]+ko04075//Plant hormone signal transduction;K14504//xyloglucan:xyloglucosyl transferase TCH4 [EC:2.4.1.207]+ko04075//Plant hormone signal transduction;K14504//xyloglucan:xyloglucosyl transferase TCH4 [EC:2.4.1.207]+ko04075//Plant hormone signal transduction;K14504//xyloglucan:xyloglucosyl transferase TCH4 [EC:2.4.1.207]+ko04075//Plant…	XM_022000368.1 PREDICTED: Spinacia oleracea probable xyloglucan endotransglucosylase/hydrolase protein 23 (LOC110795362), mRNA
CL2651.Contig8_All	5.38238	0	0	5.17902	0	0	4.85929	1.48177e-262	5.91998e-264	4.91524	3.57585e-266	2.15481e-267	probable xyloglucan endotransglucosylase/hydrolase protein 23 [Chenopodium quinoa]	K14504//xyloglucan:xyloglucosyl transferase TCH4 [EC:2.4.1.207]+ko04075//Plant hormone signal transduction;K14504//xyloglucan:xyloglucosyl transferase TCH4 [EC:2.4.1.207]+ko04075//Plant hormone signal transduction;K14504//xyloglucan:xyloglucosyl transferase TCH4 [EC:2.4.1.207]+ko04075//Plant hormone signal transduction;K14504//xyloglucan:xyloglucosyl transferase TCH4 [EC:2.4.1.207]+ko04075//Plant…	XM_022000368.1 PREDICTED: Spinacia oleracea probable xyloglucan endotransglucosylase/hydrolase protein 23 (LOC110795362), mRNA
CL971.Contig6_All	6.02734	0	0	6.1876	0	0	6.79261	0	0	6.44718	0	0	probable xyloglucan endotransglucosylase/hydrolase protein 23 [Chenopodium quinoa]	K14504//xyloglucan:xyloglucosyl transferase TCH4 [EC:2.4.1.207]+ko04075//Plant hormone signal transduction;K14504//xyloglucan:xyloglucosyl transferase TCH4 [EC:2.4.1.207]+ko04075//Plant hormone signal transduction;K14504//xyloglucan:xyloglucosyl transferase TCH4 [EC:2.4.1.207]+ko04075//Plant hormone signal transduction;K14504//xyloglucan:xyloglucosyl transferase TCH4 [EC:2.4.1.207]+ko04075//Plant…	XM_010678423.2 PREDICTED: Beta vulgaris subsp. vulgaris probable xyloglucan endotransglucosylase/hydrolase protein 23 (LOC104892471), mRNA
CL971.Contig7_All	6.09745	0	0	6.12133	0	0	5.03341	0	0	4.92606	0	0	probable xyloglucan endotransglucosylase/hydrolase protein 23 [Chenopodium quinoa]	K14504//xyloglucan:xyloglucosyl transferase TCH4 [EC:2.4.1.207]+ko04075//Plant hormone signal transduction;K14504//xyloglucan:xyloglucosyl transferase TCH4 [EC:2.4.1.207]+ko04075//Plant hormone signal transduction;K14504//xyloglucan:xyloglucosyl transferase TCH4 [EC:2.4.1.207]+ko04075//Plant hormone signal transduction;K14504//xyloglucan:xyloglucosyl transferase TCH4 [EC:2.4.1.207]+ko04075//Plant…	XM_010678423.2 PREDICTED: Beta vulgaris subsp. vulgaris probable xyloglucan endotransglucosylase/hydrolase protein 23 (LOC104892471), mRNA
Unigene190_All	4.70534	3.93112e-152	2.80143e-153	4.79684	6.23814e-162	6.32818e-163	5.16785	9.00783e-98	9.27612e-99	4.92005	1.94382e-79	3.78396e-80	probable xyloglucan endotransglucosylase/hydrolase protein 23 [Chenopodium quinoa]	K14504//xyloglucan:xyloglucosyl transferase TCH4 [EC:2.4.1.207]+ko04075//Plant hormone signal transduction;K14504//xyloglucan:xyloglucosyl transferase TCH4 [EC:2.4.1.207]+ko04075//Plant hormone signal transduction;K14504//xyloglucan:xyloglucosyl transferase TCH4 [EC:2.4.1.207]+ko04075//Plant hormone signal transduction;K14504//xyloglucan:xyloglucosyl transferase TCH4 [EC:2.4.1.207]+ko04075//Plant…	XM_010678423.2 PREDICTED: Beta vulgaris subsp. vulgaris probable xyloglucan endotransglucosylase/hydrolase protein 23 (LOC104892471), mRNA
Unigene181_All	5.64708	0	0	5.48999	0	0	5.64375	0	0	5.54534	2.45001e-280	1.38947e-281	PREDICTED: probable xyloglucan endotransglucosylase/hydrolase protein 23 [Beta vulgaris subsp. vulgaris] >KMT19882.1 hypothetical protein BVRB_1g009300 [Beta vulgaris subsp. vulgaris]	K14504//xyloglucan:xyloglucosyl transferase TCH4 [EC:2.4.1.207]+ko04075//Plant hormone signal transduction;K14504//xyloglucan:xyloglucosyl transferase TCH4 [EC:2.4.1.207]+ko04075//Plant hormone signal transduction;K14504//xyloglucan:xyloglucosyl transferase TCH4 [EC:2.4.1.207]+ko04075//Plant hormone signal transduction;K14504//xyloglucan:xyloglucosyl transferase TCH4 [EC:2.4.1.207]+ko04075//Plant…	XM_010678423.2 PREDICTED: Beta vulgaris subsp. vulgaris probable xyloglucan endotransglucosylase/hydrolase protein 23 (LOC104892471), mRNA
Unigene183_All	5.76917	0	0	5.84935	0	0	5.65572	0	0	5.14643	7.48859e-231	5.24151e-232	PREDICTED: probable xyloglucan endotransglucosylase/hydrolase protein 23 [Beta vulgaris subsp. vulgaris] >KMT19882.1 hypothetical protein BVRB_1g009300 [Beta vulgaris subsp. vulgaris]	K14504//xyloglucan:xyloglucosyl transferase TCH4 [EC:2.4.1.207]+ko04075//Plant hormone signal transduction;K14504//xyloglucan:xyloglucosyl transferase TCH4 [EC:2.4.1.207]+ko04075//Plant hormone signal transduction;K14504//xyloglucan:xyloglucosyl transferase TCH4 [EC:2.4.1.207]+ko04075//Plant hormone signal transduction;K14504//xyloglucan:xyloglucosyl transferase TCH4 [EC:2.4.1.207]+ko04075//Plant…	XM_010678423.2 PREDICTED: Beta vulgaris subsp. vulgaris probable xyloglucan endotransglucosylase/hydrolase protein 23 (LOC104892471), mRNA
Unigene33544_All	10.258	1.09394e-95	1.20514e-96	10.6136	8.20384e-115	1.15758e-115	9.85287	4.85e-78	6.138e-79	9.315	8.31088e-57	2.19272e-57	PREDICTED: probable xyloglucan endotransglucosylase/hydrolase protein 23 [Beta vulgaris subsp. vulgaris] >KMS94986.1 hypothetical protein BVRB_013510 [Beta vulgaris subsp. vulgaris]	K14504//xyloglucan:xyloglucosyl transferase TCH4 [EC:2.4.1.207]+ko04075//Plant hormone signal transduction;K14504//xyloglucan:xyloglucosyl transferase TCH4 [EC:2.4.1.207]+ko04075//Plant hormone signal transduction;K14504//xyloglucan:xyloglucosyl transferase TCH4 [EC:2.4.1.207]+ko04075//Plant hormone signal transduction;K14504//xyloglucan:xyloglucosyl transferase TCH4 [EC:2.4.1.207]+ko04075//Plant…	XM_004293321.2 PREDICTED: Fragaria vesca subsp. vesca probable xyloglucan endotransglucosylase/hydrolase protein 23 (LOC101291797), mRNA
Unigene33545_All	8.88816	1.84055e-89	2.15013e-90	8.85503	2.89811e-87	5.25176e-88	7.50629	7.465e-41	1.6602e-41	6.7918	4.21931e-26	2.10586e-26	PREDICTED: probable xyloglucan endotransglucosylase/hydrolase protein 23 [Beta vulgaris subsp. vulgaris] >KMS94986.1 hypothetical protein BVRB_013510 [Beta vulgaris subsp. vulgaris]	K14504//xyloglucan:xyloglucosyl transferase TCH4 [EC:2.4.1.207]+ko04075//Plant hormone signal transduction;K14504//xyloglucan:xyloglucosyl transferase TCH4 [EC:2.4.1.207]+ko04075//Plant hormone signal transduction;K14504//xyloglucan:xyloglucosyl transferase TCH4 [EC:2.4.1.207]+ko04075//Plant hormone signal transduction;K14504//xyloglucan:xyloglucosyl transferase TCH4 [EC:2.4.1.207]+ko04075//Plant…	XM_021887831.1 PREDICTED: Chenopodium quinoa probable xyloglucan endotransglucosylase/hydrolase protein 23 (LOC110709626), mRNA
Unigene37688_All	10.0374	4.97944e-85	6.09384e-86	9.66822	2.81226e-69	6.28161e-70	8.733	3.01009e-42	6.52907e-43	7.92744	2.44044e-26	1.21021e-26	PREDICTED: probable xyloglucan endotransglucosylase/hydrolase protein 23 [Beta vulgaris subsp. vulgaris] >KMS94986.1 hypothetical protein BVRB_013510 [Beta vulgaris subsp. vulgaris]	K14504//xyloglucan:xyloglucosyl transferase TCH4 [EC:2.4.1.207]+ko04075//Plant hormone signal transduction;K14504//xyloglucan:xyloglucosyl transferase TCH4 [EC:2.4.1.207]+ko04075//Plant hormone signal transduction;K14504//xyloglucan:xyloglucosyl transferase TCH4 [EC:2.4.1.207]+ko04075//Plant hormone signal transduction;K14504//xyloglucan:xyloglucosyl transferase TCH4 [EC:2.4.1.207]+ko04075//Plant…	XM_021887831.1 PREDICTED: Chenopodium quinoa probable xyloglucan endotransglucosylase/hydrolase protein 23 (LOC110709626), mRNA
Unigene174_All	5.57256	3.96515e-41	9.20002e-42	4.06327	4.73564e-14	3.78114e-14	7.41862	3.72079e-76	4.81138e-77	3.87575	1.90304e-07	2.25683e-07	probable xyloglucan endotransglucosylase/hydrolase protein 23 [Chenopodium quinoa]	K14504//xyloglucan:xyloglucosyl transferase TCH4 [EC:2.4.1.207]+ko04075//Plant hormone signal transduction;K14504//xyloglucan:xyloglucosyl transferase TCH4 [EC:2.4.1.207]+ko04075//Plant hormone signal transduction;K14504//xyloglucan:xyloglucosyl transferase TCH4 [EC:2.4.1.207]+ko04075//Plant hormone signal transduction;K14504//xyloglucan:xyloglucosyl transferase TCH4 [EC:2.4.1.207]+ko04075//Plant…	HG975515.1 Solanum lycopersicum chromosome ch03, complete genome
CL2651.Contig13_All	6.86561	3.33146e-88	3.94195e-89	5.74105	2.34885e-42	8.07588e-43	6.93617	3.66035e-142	2.66352e-143	3.84949	4.47817e-16	3.20289e-16	PREDICTED: probable xyloglucan endotransglucosylase/hydrolase protein 23 [Beta vulgaris subsp. vulgaris] >KMT17141.1 hypothetical protein BVRB_2g040530 [Beta vulgaris subsp. vulgaris]	K14504//xyloglucan:xyloglucosyl transferase TCH4 [EC:2.4.1.207]+ko04075//Plant hormone signal transduction;K14504//xyloglucan:xyloglucosyl transferase TCH4 [EC:2.4.1.207]+ko04075//Plant hormone signal transduction;K14504//xyloglucan:xyloglucosyl transferase TCH4 [EC:2.4.1.207]+ko04075//Plant hormone signal transduction;K14504//xyloglucan:xyloglucosyl transferase TCH4 [EC:2.4.1.207]+ko04075//Plant…	XM_010672033.2 PREDICTED: Beta vulgaris subsp. vulgaris probable xyloglucan endotransglucosylase/hydrolase protein 23 (LOC104887413), mRNA
CL2425.Contig13_All	5.46965	1.69293e-128	1.40797e-129	3.76471	1.14848e-34	4.66497e-35	6.06124	9.07341e-149	6.29158e-150	3.36747	5.46309e-19	3.4641e-19	probable xyloglucan endotransglucosylase/hydrolase protein 23 [Chenopodium quinoa]	K14504//xyloglucan:xyloglucosyl transferase TCH4 [EC:2.4.1.207]+ko04075//Plant hormone signal transduction;K14504//xyloglucan:xyloglucosyl transferase TCH4 [EC:2.4.1.207]+ko04075//Plant hormone signal transduction;K14504//xyloglucan:xyloglucosyl transferase TCH4 [EC:2.4.1.207]+ko04075//Plant hormone signal transduction;K08235//xyloglucan:xyloglucosyl transferase [EC:2.4.1.207];K14504//xyloglucan:…	XM_021890598.1 PREDICTED: Chenopodium quinoa probable xyloglucan endotransglucosylase/hydrolase protein 23 (LOC110712159), mRNA
CL2651.Contig5_All	8.37046	4.61171e-34	1.25342e-34	5.9801	7.28971e-09	7.90118e-09	8.27988	1.58329e-63	2.41643e-64	4.2617	1.31552e-05	1.85287e-05	probable xyloglucan endotransglucosylase/hydrolase protein 23 [Chenopodium quinoa]	K14504//xyloglucan:xyloglucosyl transferase TCH4 [EC:2.4.1.207]+ko04075//Plant hormone signal transduction;K14504//xyloglucan:xyloglucosyl transferase TCH4 [EC:2.4.1.207]+ko04075//Plant hormone signal transduction;K14504//xyloglucan:xyloglucosyl transferase TCH4 [EC:2.4.1.207]+ko04075//Plant hormone signal transduction;K08235//xyloglucan:xyloglucosyl transferase [EC:2.4.1.207];K14504//xyloglucan:…	XM_022000368.1 PREDICTED: Spinacia oleracea probable xyloglucan endotransglucosylase/hydrolase protein 23 (LOC110795362), mRNA
CL2425.Contig3_All	6.25272	7.9491e-264	3.19635e-265	5.21962	2.7763e-128	3.51475e-129	7.98017	0	0	5.54809	2.69957e-65	6.26997e-66	hypothetical protein SOVF_048670 [Spinacia oleracea]	K14504//xyloglucan:xyloglucosyl transferase TCH4 [EC:2.4.1.207]+ko04075//Plant hormone signal transduction;K14504//xyloglucan:xyloglucosyl transferase TCH4 [EC:2.4.1.207]+ko04075//Plant hormone signal transduction;K08235//xyloglucan:xyloglucosyl transferase [EC:2.4.1.207];K14504//xyloglucan:xyloglucosyl transferase TCH4 [EC:2.4.1.207]+ko04075//Plant hormone signal transduction;K14504//xyloglucan:…	XM_021890598.1 PREDICTED: Chenopodium quinoa probable xyloglucan endotransglucosylase/hydrolase protein 23 (LOC110712159), mRNA
CL2425.Contig12_All	6.12966	8.57967e-241	3.76557e-242	3.96533	1.74439e-48	5.36008e-49	7.69845	5.91443e-294	2.05602e-295	4.79851	5.78778e-42	1.9717e-42	probable xyloglucan endotransglucosylase/hydrolase protein 23 [Chenopodium quinoa]	K14504//xyloglucan:xyloglucosyl transferase TCH4 [EC:2.4.1.207]+ko04075//Plant hormone signal transduction;K08235//xyloglucan:xyloglucosyl transferase [EC:2.4.1.207];K14504//xyloglucan:xyloglucosyl transferase TCH4 [EC:2.4.1.207]+ko04075//Plant hormone signal transduction;K14504//xyloglucan:xyloglucosyl transferase TCH4 [EC:2.4.1.207]+ko04075//Plant hormone signal transduction;K14504//xyloglucan:…	XM_021890598.1 PREDICTED: Chenopodium quinoa probable xyloglucan endotransglucosylase/hydrolase protein 23 (LOC110712159), mRNA
CL2425.Contig2_All	6.3693	0	0	5.13761	0	0	8.57156	0	0	5.73481	1.24799e-198	1.01253e-199	probable xyloglucan endotransglucosylase/hydrolase protein 23 [Chenopodium quinoa]	K14504//xyloglucan:xyloglucosyl transferase TCH4 [EC:2.4.1.207]+ko04075//Plant hormone signal transduction;K08235//xyloglucan:xyloglucosyl transferase [EC:2.4.1.207];K14504//xyloglucan:xyloglucosyl transferase TCH4 [EC:2.4.1.207]+ko04075//Plant hormone signal transduction;K14504//xyloglucan:xyloglucosyl transferase TCH4 [EC:2.4.1.207]+ko04075//Plant hormone signal transduction;K14504//xyloglucan:…	XM_010679619.2 PREDICTED: Beta vulgaris subsp. vulgaris probable xyloglucan endotransglucosylase/hydrolase protein 23 (LOC104893507), mRNA
CL2425.Contig4_All	7.21575	0	0	5.22515	2.6336e-234	1.8111e-235	8.35741	0	0	5.13469	1.43634e-146	1.57294e-147	probable xyloglucan endotransglucosylase/hydrolase protein 23 [Chenopodium quinoa]	K14504//xyloglucan:xyloglucosyl transferase TCH4 [EC:2.4.1.207]+ko04075//Plant hormone signal transduction;K08235//xyloglucan:xyloglucosyl transferase [EC:2.4.1.207];K14504//xyloglucan:xyloglucosyl transferase TCH4 [EC:2.4.1.207]+ko04075//Plant hormone signal transduction;K14504//xyloglucan:xyloglucosyl transferase TCH4 [EC:2.4.1.207]+ko04075//Plant hormone signal transduction;K14504//xyloglucan:…	XM_021890598.1 PREDICTED: Chenopodium quinoa probable xyloglucan endotransglucosylase/hydrolase protein 23 (LOC110712159), mRNA
CL2425.Contig5_All	6.3871	0	0	5.33265	0	0	8.61248	0	0	5.75878	6.51285e-248	4.20075e-249	hypothetical protein SOVF_048670 [Spinacia oleracea]	K14504//xyloglucan:xyloglucosyl transferase TCH4 [EC:2.4.1.207]+ko04075//Plant hormone signal transduction;K08235//xyloglucan:xyloglucosyl transferase [EC:2.4.1.207];K14504//xyloglucan:xyloglucosyl transferase TCH4 [EC:2.4.1.207]+ko04075//Plant hormone signal transduction;K14504//xyloglucan:xyloglucosyl transferase TCH4 [EC:2.4.1.207]+ko04075//Plant hormone signal transduction;K14504//xyloglucan:…	AY315428.1 Beta vulgaris subsp. vulgaris xyloglucan endotransglucosylase (XTH-1) mRNA, complete cds
CL2425.Contig11_All	6.54684	0	0	5.12629	1.24207e-139	1.45371e-140	7.30026	0	0	4.46439	7.14387e-76	1.44908e-76	probable xyloglucan endotransglucosylase/hydrolase protein 23 [Chenopodium quinoa]	K14504//xyloglucan:xyloglucosyl transferase TCH4 [EC:2.4.1.207]+ko04075//Plant hormone signal transduction;K08235//xyloglucan:xyloglucosyl transferase [EC:2.4.1.207];K14504//xyloglucan:xyloglucosyl transferase TCH4 [EC:2.4.1.207]+ko04075//Plant hormone signal transduction;K14504//xyloglucan:xyloglucosyl transferase TCH4 [EC:2.4.1.207]+ko04075//Plant hormone signal transduction	XM_021890598.1 PREDICTED: Chenopodium quinoa probable xyloglucan endotransglucosylase/hydrolase protein 23 (LOC110712159), mRNA
CL6357.Contig19_All	-1.92229	8.33079e-153	5.90953e-154	-4.55865	0	0	-1.19955	3.37745e-77	4.31976e-78	-2.98731	1.72402e-247	1.1131e-248	protein phosphatase 2C 37-like [Spinacia oleracea]	K14497//protein phosphatase 2C [EC:3.1.3.16]+ko04016//MAPK signaling pathway - plant+ko04075//Plant hormone signal transduction;K14497//protein phosphatase 2C [EC:3.1.3.16]+ko04016//MAPK signaling pathway - plant+ko04075//Plant hormone signal transduction;K14497//protein phosphatase 2C [EC:3.1.3.16]+ko04016//MAPK signaling pathway - plant+ko04075//Plant hormone signal transduction;K14497//protein…	XM_010692925.2 PREDICTED: Beta vulgaris subsp. vulgaris protein phosphatase 2C 37 (LOC104904619), mRNA
CL6357.Contig9_All	-2.56566	1.61133e-87	1.92189e-88	-10.2081	3.19416e-97	5.22891e-98	-1.93917	2.44266e-70	3.39367e-71	-5.10214	1.54973e-156	1.59254e-157	protein phosphatase 2C 37-like [Spinacia oleracea]	K14497//protein phosphatase 2C [EC:3.1.3.16]+ko04016//MAPK signaling pathway - plant+ko04075//Plant hormone signal transduction;K14497//protein phosphatase 2C [EC:3.1.3.16]+ko04016//MAPK signaling pathway - plant+ko04075//Plant hormone signal transduction;K14497//protein phosphatase 2C [EC:3.1.3.16]+ko04016//MAPK signaling pathway - plant+ko04075//Plant hormone signal transduction;K14497//protein…	XM_010692925.2 PREDICTED: Beta vulgaris subsp. vulgaris protein phosphatase 2C 37 (LOC104904619), mRNA
Unigene16697_All	6.88033	1.45504e-237	6.47414e-239	8.61363	0	0	10.8272	3.62368e-131	2.84983e-132	12.9481	0	0	PREDICTED: abscisic acid receptor PYL9 [Beta vulgaris subsp. vulgaris] >KMT20333.1 hypothetical protein BVRB_1g003320 [Beta vulgaris subsp. vulgaris]	K14496//abscisic acid receptor PYR/PYL family+ko04016//MAPK signaling pathway - plant+ko04075//Plant hormone signal transduction;K14496//abscisic acid receptor PYR/PYL family+ko04016//MAPK signaling pathway - plant+ko04075//Plant hormone signal transduction;K14496//abscisic acid receptor PYR/PYL family+ko04016//MAPK signaling pathway - plant+ko04075//Plant hormone signal transduction;K14496//absc…	XM_021996007.1 PREDICTED: Spinacia oleracea abscisic acid receptor PYL9 (LOC110791253), mRNA
Unigene41548_All	4.95944	0	0	5.08824	0	0	4.99111	0	0	4.97748	0	0	hypothetical protein SOVF_197070 [Spinacia oleracea]	K14496//abscisic acid receptor PYR/PYL family+ko04016//MAPK signaling pathway - plant+ko04075//Plant hormone signal transduction;K14496//abscisic acid receptor PYR/PYL family+ko04016//MAPK signaling pathway - plant+ko04075//Plant hormone signal transduction;K14496//abscisic acid receptor PYR/PYL family+ko04016//MAPK signaling pathway - plant+ko04075//Plant hormone signal transduction;K14496//absc…
Unigene48552_All	7.21531	0	0	7.12231	0	0	5.27419	0	0	4.75516	3.5738e-274	2.08013e-275	hypothetical protein SOVF_197070 [Spinacia oleracea]	K14496//abscisic acid receptor PYR/PYL family+ko04016//MAPK signaling pathway - plant+ko04075//Plant hormone signal transduction;K14496//abscisic acid receptor PYR/PYL family+ko04016//MAPK signaling pathway - plant+ko04075//Plant hormone signal transduction;K14496//abscisic acid receptor PYR/PYL family+ko04016//MAPK signaling pathway - plant+ko04075//Plant hormone signal transduction;K14496//absc…	XM_021876855.1 PREDICTED: Chenopodium quinoa abscisic acid receptor PYL4-like (LOC110699340), mRNA
Unigene48555_All	3.8466	6.78966e-139	5.24932e-140	3.2679	4.42287e-82	8.45311e-83	6.38747	1.66247e-131	1.3027e-132	7.02131	7.77539e-192	6.54886e-193	hypothetical protein SOVF_197070 [Spinacia oleracea]	K14496//abscisic acid receptor PYR/PYL family+ko04016//MAPK signaling pathway - plant+ko04075//Plant hormone signal transduction;K14496//abscisic acid receptor PYR/PYL family+ko04016//MAPK signaling pathway - plant+ko04075//Plant hormone signal transduction;K14496//abscisic acid receptor PYR/PYL family+ko04016//MAPK signaling pathway - plant+ko04075//Plant hormone signal transduction;K14496//absc…	XM_021876855.1 PREDICTED: Chenopodium quinoa abscisic acid receptor PYL4-like (LOC110699340), mRNA
CL10782.Contig7_All	3.97964	9.55774e-57	1.68184e-57	5.92559	1.49708e-240	1.00547e-241	3.05815	3.7124e-45	7.60603e-46	5.40593	1.80267e-301	9.5411e-303	abscisic acid receptor PYL9 [Spinacia oleracea] >KNA13133.1 hypothetical protein SOVF_119530 [Spinacia oleracea]	K14496//abscisic acid receptor PYR/PYL family+ko04016//MAPK signaling pathway - plant+ko04075//Plant hormone signal transduction;K14496//abscisic acid receptor PYR/PYL family+ko04016//MAPK signaling pathway - plant+ko04075//Plant hormone signal transduction;K14496//abscisic acid receptor PYR/PYL family+ko04016//MAPK signaling pathway - plant+ko04075//Plant hormone signal transduction;K14496//absc…	XM_021996007.1 PREDICTED: Spinacia oleracea abscisic acid receptor PYL9 (LOC110791253), mRNA
Unigene11287_All	9.74209	1.63486e-72	2.30765e-73	11.4941	8.09296e-182	7.27942e-183	5.02202	3.50333e-123	2.91579e-124	5.82733	3.37377e-212	2.57157e-213	abscisic acid receptor PYL9 [Spinacia oleracea] >KNA13133.1 hypothetical protein SOVF_119530 [Spinacia oleracea]	K14496//abscisic acid receptor PYR/PYL family+ko04016//MAPK signaling pathway - plant+ko04075//Plant hormone signal transduction;K14496//abscisic acid receptor PYR/PYL family+ko04016//MAPK signaling pathway - plant+ko04075//Plant hormone signal transduction;K14496//abscisic acid receptor PYR/PYL family+ko04016//MAPK signaling pathway - plant+ko04075//Plant hormone signal transduction;K14496//absc…	XM_021996007.1 PREDICTED: Spinacia oleracea abscisic acid receptor PYL9 (LOC110791253), mRNA
Unigene17775_All	3.87578	3.13228e-59	5.31456e-60	5.67518	4.27598e-231	2.98371e-232	3.7202	7.17202e-65	1.07448e-65	5.60522	8.85788e-271	5.21705e-272	abscisic acid receptor PYL9 [Spinacia oleracea] >KNA13133.1 hypothetical protein SOVF_119530 [Spinacia oleracea]	K14496//abscisic acid receptor PYR/PYL family+ko04016//MAPK signaling pathway - plant+ko04075//Plant hormone signal transduction;K14496//abscisic acid receptor PYR/PYL family+ko04016//MAPK signaling pathway - plant+ko04075//Plant hormone signal transduction;K14496//abscisic acid receptor PYR/PYL family+ko04016//MAPK signaling pathway - plant+ko04075//Plant hormone signal transduction;K14496//absc…	XM_021996007.1 PREDICTED: Spinacia oleracea abscisic acid receptor PYL9 (LOC110791253), mRNA
Unigene992_All	3.09305	1.46906e-56	2.59273e-57	3.49763	4.81207e-82	9.20391e-83	4.10554	8.5996e-69	1.21846e-69	4.44393	7.9228e-88	1.41018e-88	abscisic acid receptor PYL8-like [Chenopodium quinoa]	K14496//abscisic acid receptor PYR/PYL family+ko04016//MAPK signaling pathway - plant+ko04075//Plant hormone signal transduction;K14496//abscisic acid receptor PYR/PYL family+ko04016//MAPK signaling pathway - plant+ko04075//Plant hormone signal transduction;K14496//abscisic acid receptor PYR/PYL family+ko04016//MAPK signaling pathway - plant+ko04075//Plant hormone signal transduction;K14496//absc…	XM_021900569.1 PREDICTED: Chenopodium quinoa abscisic acid receptor PYL8-like (LOC110721426), mRNA
CL5496.Contig1_All	8.24771	1.02054e-93	1.1438e-94	8.35528	4.24717e-99	6.84069e-100	6.13932	2.30127e-85	2.68284e-86	6.321	1.16809e-93	1.95452e-94	abscisic acid receptor PYL4-like [Chenopodium quinoa]	K14496//abscisic acid receptor PYR/PYL family+ko04016//MAPK signaling pathway - plant+ko04075//Plant hormone signal transduction;K14496//abscisic acid receptor PYR/PYL family+ko04016//MAPK signaling pathway - plant+ko04075//Plant hormone signal transduction;K14496//abscisic acid receptor PYR/PYL family+ko04016//MAPK signaling pathway - plant+ko04075//Plant hormone signal transduction;K14496//absc…
CL5496.Contig5_All	5.12734	2.61863e-90	3.03169e-91	4.91187	1.14969e-76	2.34843e-77	4.67566	4.75988e-74	6.31251e-75	4.94538	2.89463e-88	5.12334e-89	abscisic acid receptor PYL4-like [Chenopodium quinoa]	K14496//abscisic acid receptor PYR/PYL family+ko04016//MAPK signaling pathway - plant+ko04075//Plant hormone signal transduction;K14496//abscisic acid receptor PYR/PYL family+ko04016//MAPK signaling pathway - plant+ko04075//Plant hormone signal transduction;K14496//abscisic acid receptor PYR/PYL family+ko04016//MAPK signaling pathway - plant+ko04075//Plant hormone signal transduction;K14496//absc…
Unigene48548_All	5.67708	0	0	5.54283	0	0	5.33304	0	0	5.64661	0	0	abscisic acid receptor PYL4-like [Chenopodium quinoa]	K14496//abscisic acid receptor PYR/PYL family+ko04016//MAPK signaling pathway - plant+ko04075//Plant hormone signal transduction;K14496//abscisic acid receptor PYR/PYL family+ko04016//MAPK signaling pathway - plant+ko04075//Plant hormone signal transduction;K14496//abscisic acid receptor PYR/PYL family+ko04016//MAPK signaling pathway - plant+ko04075//Plant hormone signal transduction;K14496//absc…	XM_021876855.1 PREDICTED: Chenopodium quinoa abscisic acid receptor PYL4-like (LOC110699340), mRNA
CL3446.Contig5_All	4.61872	0	0	5.15715	0	0	4.47185	0	0	4.30686	0	0	PREDICTED: scarecrow-like protein 21 [Beta vulgaris subsp. vulgaris] >XP_019108087.1 PREDICTED: scarecrow-like protein 21 [Beta vulgaris subsp. vulgaris] >KMS98546.1 hypothetical protein BVRB_4g092350 [Beta vulgaris subsp. vulgaris]	K14494//DELLA protein+ko04075//Plant hormone signal transduction;K14777//ATP-dependent RNA helicase DDX47/RRP3 [EC:3.6.4.13];K14494//DELLA protein+ko04075//Plant hormone signal transduction;K14494//DELLA protein+ko04075//Plant hormone signal transduction;K14494//DELLA protein+ko04075//Plant hormone signal transduction	XM_019252542.1 PREDICTED: Beta vulgaris subsp. vulgaris scarecrow-like protein 21 (LOC104907103), transcript variant X2, mRNA
Unigene13404_All	12.3081	8.05926e-278	3.06536e-279	11.7806	1.08147e-210	8.33279e-212	12.3133	1.73641e-282	6.392e-284	10.8339	4.57573e-128	5.68786e-129	PREDICTED: scarecrow-like protein 21 [Beta vulgaris subsp. vulgaris] >KMT04397.1 hypothetical protein BVRB_8g184680 [Beta vulgaris subsp. vulgaris]	K14494//DELLA protein+ko04075//Plant hormone signal transduction;K14777//ATP-dependent RNA helicase DDX47/RRP3 [EC:3.6.4.13];K14494//DELLA protein+ko04075//Plant hormone signal transduction;K14494//DELLA protein+ko04075//Plant hormone signal transduction;K14494//DELLA protein+ko04075//Plant hormone signal transduction	XM_021911070.1 PREDICTED: Chenopodium quinoa scarecrow-like protein 21 (LOC110731228), mRNA
Unigene20442_All	4.60241	0	0	3.94341	0	0	5.02032	0	0	3.47833	0	0	PREDICTED: scarecrow-like protein 21 [Beta vulgaris subsp. vulgaris] >KMT04397.1 hypothetical protein BVRB_8g184680 [Beta vulgaris subsp. vulgaris]	K14494//DELLA protein+ko04075//Plant hormone signal transduction;K14777//ATP-dependent RNA helicase DDX47/RRP3 [EC:3.6.4.13];K14494//DELLA protein+ko04075//Plant hormone signal transduction;K14494//DELLA protein+ko04075//Plant hormone signal transduction;K14494//DELLA protein+ko04075//Plant hormone signal transduction	XM_021911070.1 PREDICTED: Chenopodium quinoa scarecrow-like protein 21 (LOC110731228), mRNA
Unigene18631_All	8.28193	0	0	6.70705	4.48306e-158	4.6549e-159	9.59955	0	0	7.38501	1.40791e-86	2.53883e-87	PREDICTED: scarecrow-like protein 21 [Beta vulgaris subsp. vulgaris] >KMT04397.1 hypothetical protein BVRB_8g184680 [Beta vulgaris subsp. vulgaris]	K14494//DELLA protein+ko04075//Plant hormone signal transduction;K14494//DELLA protein+ko04075//Plant hormone signal transduction;K14494//DELLA protein+ko04075//Plant hormone signal transduction;K14777//ATP-dependent RNA helicase DDX47/RRP3 [EC:3.6.4.13];K14494//DELLA protein+ko04075//Plant hormone signal transduction	XM_021911070.1 PREDICTED: Chenopodium quinoa scarecrow-like protein 21 (LOC110731228), mRNA
CL3446.Contig1_All	5.04761	4.85549e-258	1.9913e-259	5.60696	0	0	5.07101	0	0	5.0473	0	0	PREDICTED: scarecrow-like protein 21 [Beta vulgaris subsp. vulgaris] >XP_019108087.1 PREDICTED: scarecrow-like protein 21 [Beta vulgaris subsp. vulgaris] >KMS98546.1 hypothetical protein BVRB_4g092350 [Beta vulgaris subsp. vulgaris]	K14494//DELLA protein+ko04075//Plant hormone signal transduction;K14494//DELLA protein+ko04075//Plant hormone signal transduction;K14494//DELLA protein+ko04075//Plant hormone signal transduction;K14494//DELLA protein+ko04075//Plant hormone signal transduction;K14494//DELLA protein+ko04075//Plant hormone signal transduction	XM_021870278.1 PREDICTED: Chenopodium quinoa chitin-inducible gibberellin-responsive protein 1-like (LOC110693156), mRNA
CL3446.Contig3_All	4.87189	0	0	5.3968	0	0	5.41724	0	0	5.14323	0	0	PREDICTED: scarecrow-like protein 21 [Beta vulgaris subsp. vulgaris] >XP_019108087.1 PREDICTED: scarecrow-like protein 21 [Beta vulgaris subsp. vulgaris] >KMS98546.1 hypothetical protein BVRB_4g092350 [Beta vulgaris subsp. vulgaris]	K14494//DELLA protein+ko04075//Plant hormone signal transduction;K14494//DELLA protein+ko04075//Plant hormone signal transduction;K14494//DELLA protein+ko04075//Plant hormone signal transduction;K14494//DELLA protein+ko04075//Plant hormone signal transduction;K14494//DELLA protein+ko04075//Plant hormone signal transduction	XM_021870278.1 PREDICTED: Chenopodium quinoa chitin-inducible gibberellin-responsive protein 1-like (LOC110693156), mRNA
CL3446.Contig4_All	5.62598	1.38282e-112	1.30856e-113	6.46377	3.23353e-196	2.68997e-197	7.34759	1.92766e-128	1.54901e-129	7.54931	2.81697e-141	3.18176e-142	PREDICTED: scarecrow-like protein 21 [Beta vulgaris subsp. vulgaris] >XP_019108087.1 PREDICTED: scarecrow-like protein 21 [Beta vulgaris subsp. vulgaris] >KMS98546.1 hypothetical protein BVRB_4g092350 [Beta vulgaris subsp. vulgaris]	K14494//DELLA protein+ko04075//Plant hormone signal transduction;K14494//DELLA protein+ko04075//Plant hormone signal transduction;K14494//DELLA protein+ko04075//Plant hormone signal transduction;K14494//DELLA protein+ko04075//Plant hormone signal transduction;K14494//DELLA protein+ko04075//Plant hormone signal transduction	XM_019252542.1 PREDICTED: Beta vulgaris subsp. vulgaris scarecrow-like protein 21 (LOC104907103), transcript variant X2, mRNA
CL3446.Contig7_All	5.69214	2.99951e-152	2.13705e-153	6.85371	0	0	4.01587	5.18251e-134	4.00004e-135	4.65408	1.79018e-217	1.32928e-218	PREDICTED: scarecrow-like protein 21 [Beta vulgaris subsp. vulgaris] >XP_019108087.1 PREDICTED: scarecrow-like protein 21 [Beta vulgaris subsp. vulgaris] >KMS98546.1 hypothetical protein BVRB_4g092350 [Beta vulgaris subsp. vulgaris]	K14494//DELLA protein+ko04075//Plant hormone signal transduction;K14494//DELLA protein+ko04075//Plant hormone signal transduction;K14494//DELLA protein+ko04075//Plant hormone signal transduction;K14494//DELLA protein+ko04075//Plant hormone signal transduction;K14494//DELLA protein+ko04075//Plant hormone signal transduction	XM_019252542.1 PREDICTED: Beta vulgaris subsp. vulgaris scarecrow-like protein 21 (LOC104907103), transcript variant X2, mRNA
CL3446.Contig9_All	4.85324	0	0	5.39007	0	0	4.91585	0	0	4.64465	0	0	PREDICTED: scarecrow-like protein 21 [Beta vulgaris subsp. vulgaris] >XP_019108087.1 PREDICTED: scarecrow-like protein 21 [Beta vulgaris subsp. vulgaris] >KMS98546.1 hypothetical protein BVRB_4g092350 [Beta vulgaris subsp. vulgaris]	K14494//DELLA protein+ko04075//Plant hormone signal transduction;K14494//DELLA protein+ko04075//Plant hormone signal transduction;K14494//DELLA protein+ko04075//Plant hormone signal transduction;K14494//DELLA protein+ko04075//Plant hormone signal transduction;K14494//DELLA protein+ko04075//Plant hormone signal transduction	XM_019252542.1 PREDICTED: Beta vulgaris subsp. vulgaris scarecrow-like protein 21 (LOC104907103), transcript variant X2, mRNA
Unigene9772_All	5.10527	0	0	4.27324	0	0	6.16648	0	0	4.66939	0	0	PREDICTED: scarecrow-like protein 21 [Beta vulgaris subsp. vulgaris] >KMT04397.1 hypothetical protein BVRB_8g184680 [Beta vulgaris subsp. vulgaris]	K14494//DELLA protein+ko04075//Plant hormone signal transduction;K14494//DELLA protein+ko04075//Plant hormone signal transduction;K14494//DELLA protein+ko04075//Plant hormone signal transduction;K14494//DELLA protein+ko04075//Plant hormone signal transduction;K14494//DELLA protein+ko04075//Plant hormone signal transduction	XM_021911070.1 PREDICTED: Chenopodium quinoa scarecrow-like protein 21 (LOC110731228), mRNA
CL5410.Contig4_All	-4.67031	1.71734e-159	1.16907e-160	-5.94846	6.93944e-165	6.90235e-166	-4.48706	4.47921e-190	2.46578e-191	-6.58648	2.58167e-192	2.16996e-193	LOW QUALITY PROTEIN: scarecrow-like protein 4 [Chenopodium quinoa]	K14494//DELLA protein+ko04075//Plant hormone signal transduction;K14494//DELLA protein+ko04075//Plant hormone signal transduction;K14494//DELLA protein+ko04075//Plant hormone signal transduction	XM_021983362.1 PREDICTED: Spinacia oleracea scarecrow-like protein 4 (LOC110778809), mRNA
Unigene14437_All	-2.68149	1.18868e-93	1.33322e-94	-3.38653	7.20417e-116	1.00613e-116	-1.25845	1.42477e-35	3.57255e-36	-4.69109	6.23525e-142	7.01841e-143	gibberellin receptor GID1B-like [Spinacia oleracea] >KNA20901.1 hypothetical protein SOVF_048080 [Spinacia oleracea]	K14493//gibberellin receptor GID1 [EC:3.-.-.-]+ko04075//Plant hormone signal transduction;K14493//gibberellin receptor GID1 [EC:3.-.-.-]+ko04075//Plant hormone signal transduction;K14493//gibberellin receptor GID1 [EC:3.-.-.-]+ko04075//Plant hormone signal transduction;K14493//gibberellin receptor GID1 [EC:3.-.-.-]+ko04075//Plant hormone signal transduction;K14493//gibberellin receptor GID1 [EC:3…	XM_022005187.1 PREDICTED: Spinacia oleracea gibberellin receptor GID1B-like (LOC110799916), mRNA
CL16811.Contig2_All	2.88691	6.82746e-185	3.97565e-186	2.79391	1.37947e-166	1.35959e-167	4.2114	0	0	3.14916	1.00696e-157	1.02802e-158	PREDICTED: probable carboxylesterase 17 [Beta vulgaris subsp. vulgaris] >KMT17018.1 hypothetical protein BVRB_2g042200 [Beta vulgaris subsp. vulgaris]	K14493//gibberellin receptor GID1 [EC:3.-.-.-]+ko04075//Plant hormone signal transduction;K14493//gibberellin receptor GID1 [EC:3.-.-.-]+ko04075//Plant hormone signal transduction;K14493//gibberellin receptor GID1 [EC:3.-.-.-]+ko04075//Plant hormone signal transduction	XM_010672260.2 PREDICTED: Beta vulgaris subsp. vulgaris probable carboxylesterase 17 (LOC104887596), mRNA
CL11662.Contig2_All	-4.05581	1.76865e-79	2.29781e-80	-4.32055	9.68743e-82	1.86007e-82	-5.29569	3.23872e-102	3.19105e-103	-4.49939	9.86843e-95	1.63246e-95	PREDICTED: two-component response regulator ARR10 [Beta vulgaris subsp. vulgaris] >KMT03571.1 hypothetical protein BVRB_8g192470 [Beta vulgaris subsp. vulgaris]	K14491//two-component response regulator ARR-B family+ko04075//Plant hormone signal transduction;K14491//two-component response regulator ARR-B family+ko04075//Plant hormone signal transduction;K14491//two-component response regulator ARR-B family+ko04075//Plant hormone signal transduction;K14491//two-component response regulator ARR-B family+ko04075//Plant hormone signal transduction;K14491//two…
CL2280.Contig1_All	-4.02935	3.13559e-81	3.98501e-82	-3.44068	2.29546e-72	4.93289e-73	-4.73654	6.48444e-80	8.04641e-81	-3.22189	3.13995e-61	7.74103e-62	PREDICTED: auxin-responsive protein SAUR21 [Beta vulgaris subsp. vulgaris] >KMT01094.1 hypothetical protein BVRB_9g223490 [Beta vulgaris subsp. vulgaris]	K14488//SAUR family protein+ko04075//Plant hormone signal transduction;K14488//SAUR family protein+ko04075//Plant hormone signal transduction;K14488//SAUR family protein+ko04075//Plant hormone signal transduction;K14488//SAUR family protein+ko04075//Plant hormone signal transduction;K14488//SAUR family protein+ko04075//Plant hormone signal transduction	XM_010693329.2 PREDICTED: Beta vulgaris subsp. vulgaris auxin-responsive protein SAUR21-like (LOC104904911), mRNA
Unigene38214_All	-2.36803	1.3258e-13	7.22869e-14	-4.51319	2.09515e-22	1.19888e-22	-6.45347	9.19352e-22	3.39802e-22	-4.04573	1.68192e-19	1.04587e-19	hypothetical protein BVRB_9g223480 [Beta vulgaris subsp. vulgaris]	K14488//SAUR family protein+ko04075//Plant hormone signal transduction;K14488//SAUR family protein+ko04075//Plant hormone signal transduction;K14488//SAUR family protein+ko04075//Plant hormone signal transduction;K14488//SAUR family protein+ko04075//Plant hormone signal transduction;K14488//SAUR family protein+ko04075//Plant hormone signal transduction	XM_010693334.2 PREDICTED: Beta vulgaris subsp. vulgaris auxin-responsive protein SAUR21 (LOC104904915), mRNA
CL5915.Contig2_All	8.29872	1.01542e-32	2.8513e-33	9.34029	5.58984e-58	1.46611e-58	7.96121	2.11965e-27	6.54835e-28	8.70604	1.1837e-40	4.13947e-41	PREDICTED: uncharacterized protein LOC104892927 [Beta vulgaris subsp. vulgaris] >KMT11673.1 hypothetical protein BVRB_5g106110 [Beta vulgaris subsp. vulgaris]	K14488//SAUR family protein+ko04075//Plant hormone signal transduction	XM_010678950.2 PREDICTED: Beta vulgaris subsp. vulgaris hypothetical protein (LOC104892927), mRNA
CL13004.Contig4_All	-3.17082	2.52425e-237	1.12645e-238	-4.78343	4.14299e-306	2.1876e-307	-2.92596	7.40498e-217	3.55908e-218	-3.42598	7.6774e-243	5.05981e-244	protein TRANSPORT INHIBITOR RESPONSE 1-like [Chenopodium quinoa]	K14485//transport inhibitor response 1+ko04075//Plant hormone signal transduction;K14485//transport inhibitor response 1+ko04075//Plant hormone signal transduction;K14485//transport inhibitor response 1+ko04075//Plant hormone signal transduction;K14485//transport inhibitor response 1+ko04075//Plant hormone signal transduction;K14485//transport inhibitor response 1+ko04075//Plant hormone signal tr…	XM_010676638.2 PREDICTED: Beta vulgaris subsp. vulgaris protein TRANSPORT INHIBITOR RESPONSE 1 (LOC104891006), mRNA
CL3240.Contig7_All	2.73314	6.52242e-90	7.58539e-91	3.31816	4.45213e-160	4.5705e-161	3.71322	6.41804e-103	6.28585e-104	4.08404	3.02343e-137	3.51239e-138	hypothetical protein BVRB_9g220380 [Beta vulgaris subsp. vulgaris]	K14484//auxin-responsive protein IAA+ko04075//Plant hormone signal transduction;K14484//auxin-responsive protein IAA+ko04075//Plant hormone signal transduction;K14484//auxin-responsive protein IAA+ko04075//Plant hormone signal transduction;K14484//auxin-responsive protein IAA+ko04075//Plant hormone signal transduction;K14484//auxin-responsive protein IAA+ko04075//Plant hormone signal transduction	XM_010692943.2 PREDICTED: Beta vulgaris subsp. vulgaris auxin-responsive protein IAA1 (LOC104904635), mRNA
Unigene40177_All	3.63566	1.70477e-199	9.191e-201	4.08103	1.74271e-290	9.70456e-292	4.36388	8.59929e-217	4.13744e-218	3.8888	1.93159e-142	2.16919e-143	auxin-induced protein 22D-like [Spinacia oleracea]	K14484//auxin-responsive protein IAA+ko04075//Plant hormone signal transduction;K14484//auxin-responsive protein IAA+ko04075//Plant hormone signal transduction;K14484//auxin-responsive protein IAA+ko04075//Plant hormone signal transduction;K14484//auxin-responsive protein IAA+ko04075//Plant hormone signal transduction;K14484//auxin-responsive protein IAA+ko04075//Plant hormone signal transduction	XM_021993172.1 PREDICTED: Spinacia oleracea auxin-induced protein 22D-like (LOC110788533), mRNA
CL4802.Contig5_All	-5.0815	4.0038e-160	2.71509e-161	-2.64052	1.38046e-100	2.19329e-101	-2.80432	2.18114e-62	3.37759e-63	-1.28922	8.70849e-23	4.82693e-23	protein TIFY 10b-like [Chenopodium quinoa]	K13464//jasmonate ZIM domain-containing protein+ko04075//Plant hormone signal transduction;K13464//jasmonate ZIM domain-containing protein+ko04075//Plant hormone signal transduction;K13464//jasmonate ZIM domain-containing protein+ko04075//Plant hormone signal transduction;K13464//jasmonate ZIM domain-containing protein+ko04075//Plant hormone signal transduction;K13464//jasmonate ZIM domain-contai…	XM_010689246.2 PREDICTED: Beta vulgaris subsp. vulgaris protein TIFY 10b (LOC104901654), mRNA
CL14443.Contig1_All	-3.42969	4.4381e-254	1.84625e-255	-1.15493	4.81016e-64	1.15191e-64	-5.97684	7.20849e-293	2.51798e-294	-0.721695	4.26805e-27	2.07e-27	protein TIFY 10A-like [Chenopodium quinoa]	K13464//jasmonate ZIM domain-containing protein+ko04075//Plant hormone signal transduction;K13464//jasmonate ZIM domain-containing protein+ko04075//Plant hormone signal transduction;K13464//jasmonate ZIM domain-containing protein+ko04075//Plant hormone signal transduction;K13464//jasmonate ZIM domain-containing protein+ko04075//Plant hormone signal transduction;K13464//jasmonate ZIM domain-contai…
CL16606.Contig14_All	3.53959	1.22612e-229	5.67611e-231	0.974094	1.08593e-08	1.19165e-08	4.10859	3.44825e-238	1.51952e-239	0.750513	0.000516495	0.000884531	protein TIFY 10A-like [Chenopodium quinoa]	K13464//jasmonate ZIM domain-containing protein+ko04075//Plant hormone signal transduction;K13464//jasmonate ZIM domain-containing protein+ko04075//Plant hormone signal transduction;K13464//jasmonate ZIM domain-containing protein+ko04075//Plant hormone signal transduction;K13464//jasmonate ZIM domain-containing protein+ko04075//Plant hormone signal transduction;K13464//jasmonate ZIM domain-contai…
CL16606.Contig5_All	3.21942	1.53505e-162	1.0264e-163	2.58599	2.51675e-84	4.69601e-85	4.65064	8.12144e-257	3.31969e-258	3.27595	5.86172e-78	1.1601e-78	protein TIFY 10A-like [Chenopodium quinoa]	K13464//jasmonate ZIM domain-containing protein+ko04075//Plant hormone signal transduction;K13464//jasmonate ZIM domain-containing protein+ko04075//Plant hormone signal transduction;K13464//jasmonate ZIM domain-containing protein+ko04075//Plant hormone signal transduction;K13464//jasmonate ZIM domain-containing protein+ko04075//Plant hormone signal transduction;K13464//jasmonate ZIM domain-contai…	CP023128.1 Lupinus angustiflorus cultivar Tanjil chromosome LG-16
Unigene46114_All	3.48346	1.09104e-31	3.14411e-32	4.75268	2.69632e-88	4.83665e-89	8.27609	7.00002e-113	6.32802e-114	6.65273	1.89953e-41	6.53719e-42	protein TIFY 10A-like [Chenopodium quinoa]	K13464//jasmonate ZIM domain-containing protein+ko04075//Plant hormone signal transduction;K13464//jasmonate ZIM domain-containing protein+ko04075//Plant hormone signal transduction;K13464//jasmonate ZIM domain-containing protein+ko04075//Plant hormone signal transduction;K13464//jasmonate ZIM domain-containing protein+ko04075//Plant hormone signal transduction;K13464//jasmonate ZIM domain-contai…	XM_021860864.1 PREDICTED: Chenopodium quinoa protein TIFY 10A-like (LOC110684410), mRNA
CL8555.Contig4_All	-4.94306	4.09319e-78	5.4055e-79	-1.68966	4.62411e-29	2.16109e-29	-3.71522	5.46047e-29	1.61339e-29	0.256398	0.0497276	0.126746	PREDICTED: protein TIFY 9 [Beta vulgaris subsp. vulgaris] >KMT07363.1 hypothetical protein BVRB_6g149890 [Beta vulgaris subsp. vulgaris]	K13464//jasmonate ZIM domain-containing protein+ko04075//Plant hormone signal transduction;K13464//jasmonate ZIM domain-containing protein+ko04075//Plant hormone signal transduction;K13464//jasmonate ZIM domain-containing protein+ko04075//Plant hormone signal transduction;K13464//jasmonate ZIM domain-containing protein+ko04075//Plant hormone signal transduction;K13464//jasmonate ZIM domain-contai…	XM_003059935.1 Micromonas pusilla CCMP1545 predicted protein, mRNA
Unigene10455_All	10.698	0	0	9.76438	1.37905e-221	1.00461e-222	12.2605	5.00793e-275	1.90657e-276	10.1443	6.95085e-89	1.22275e-89	PREDICTED: protein TIFY 10A-like [Beta vulgaris subsp. vulgaris]	K13464//jasmonate ZIM domain-containing protein+ko04075//Plant hormone signal transduction;K13464//jasmonate ZIM domain-containing protein+ko04075//Plant hormone signal transduction;K13464//jasmonate ZIM domain-containing protein+ko04075//Plant hormone signal transduction;K13464//jasmonate ZIM domain-containing protein+ko04075//Plant hormone signal transduction;K13464//jasmonate ZIM domain-contai…	XM_021860864.1 PREDICTED: Chenopodium quinoa protein TIFY 10A-like (LOC110684410), mRNA
Unigene8345_All	6.28038	0	0	6.19774	0	0	6.39528	0	0	5.84206	0	0	PREDICTED: protein TIFY 10A-like [Beta vulgaris subsp. vulgaris]	K13464//jasmonate ZIM domain-containing protein+ko04075//Plant hormone signal transduction;K13464//jasmonate ZIM domain-containing protein+ko04075//Plant hormone signal transduction;K13464//jasmonate ZIM domain-containing protein+ko04075//Plant hormone signal transduction;K13464//jasmonate ZIM domain-containing protein+ko04075//Plant hormone signal transduction;K13464//jasmonate ZIM domain-contai…	XM_021860864.1 PREDICTED: Chenopodium quinoa protein TIFY 10A-like (LOC110684410), mRNA
Unigene9680_All	8.2575	0	0	8.09405	0	0	11.196	0	0	10.4609	0	0	PREDICTED: protein TIFY 10A-like [Beta vulgaris subsp. vulgaris]	K13464//jasmonate ZIM domain-containing protein+ko04075//Plant hormone signal transduction;K13464//jasmonate ZIM domain-containing protein+ko04075//Plant hormone signal transduction;K13464//jasmonate ZIM domain-containing protein+ko04075//Plant hormone signal transduction;K13464//jasmonate ZIM domain-containing protein+ko04075//Plant hormone signal transduction;K13464//jasmonate ZIM domain-contai…	XM_021860864.1 PREDICTED: Chenopodium quinoa protein TIFY 10A-like (LOC110684410), mRNA
Unigene3944_All	3.69072	2.25206e-102	2.32999e-103	2.61537	3.0862e-36	1.20887e-36	4.78605	1.2e-259	4.8567e-261	1.39315	3.39961e-08	3.80587e-08	hypothetical protein SOVF_080940 [Spinacia oleracea]	K13464//jasmonate ZIM domain-containing protein+ko04075//Plant hormone signal transduction;K13464//jasmonate ZIM domain-containing protein+ko04075//Plant hormone signal transduction;K13464//jasmonate ZIM domain-containing protein+ko04075//Plant hormone signal transduction;K13464//jasmonate ZIM domain-containing protein+ko04075//Plant hormone signal transduction;K13464//jasmonate ZIM domain-contai…	XM_021860864.1 PREDICTED: Chenopodium quinoa protein TIFY 10A-like (LOC110684410), mRNA
Unigene4954_All	2.88443	0	0	3.38797	0	0	3.86244	0	0	4.12454	0	0	hypothetical protein SOVF_080940 [Spinacia oleracea]	K13464//jasmonate ZIM domain-containing protein+ko04075//Plant hormone signal transduction;K13464//jasmonate ZIM domain-containing protein+ko04075//Plant hormone signal transduction;K13464//jasmonate ZIM domain-containing protein+ko04075//Plant hormone signal transduction;K13464//jasmonate ZIM domain-containing protein+ko04075//Plant hormone signal transduction;K13464//jasmonate ZIM domain-contai…	XM_021860864.1 PREDICTED: Chenopodium quinoa protein TIFY 10A-like (LOC110684410), mRNA
CL12838.Contig2_All	-8.15781	6.65864e-61	1.10223e-61	-4.85506	3.14916e-67	7.22161e-68	-4.67364	1.37174e-30	3.88626e-31	-4.12246	2.71075e-28	1.27027e-28	protein TIFY 5A-like isoform X2 [Chenopodium quinoa]	K13464//jasmonate ZIM domain-containing protein+ko04075//Plant hormone signal transduction;K13464//jasmonate ZIM domain-containing protein+ko04075//Plant hormone signal transduction;K13464//jasmonate ZIM domain-containing protein+ko04075//Plant hormone signal transduction;K13464//jasmonate ZIM domain-containing protein+ko04075//Plant hormone signal transduction
Unigene6188_All	8.68196	1.57263e-40	3.69333e-41	10.9083	4.61988e-134	5.62786e-135	6.67792	2.01025e-79	2.51001e-80	8.47166	7.72221e-229	5.46349e-230	PREDICTED: vacuolar protein-sorting-associated protein 37 homolog 1 [Beta vulgaris subsp. vulgaris] >XP_019102983.1 PREDICTED: vacuolar protein-sorting-associated protein 37 homolog 1 [Beta vulgaris subsp. vulgaris] >KMS95998.1 hypothetical protein BVRB_003140 [Beta vulgaris subsp. vulgaris]	K13464//jasmonate ZIM domain-containing protein+ko04075//Plant hormone signal transduction;K12185//ESCRT-I complex subunit VPS37+ko04144//Endocytosis;K12185//ESCRT-I complex subunit VPS37+ko04144//Endocytosis;K12185//ESCRT-I complex subunit VPS37+ko04144//Endocytosis;K12185//ESCRT-I complex subunit VPS37+ko04144//Endocytosis	XM_021860864.1 PREDICTED: Chenopodium quinoa protein TIFY 10A-like (LOC110684410), mRNA
Unigene23010_All	5.05177	1.605e-35	4.22183e-36	5.51182	8.50854e-49	2.60027e-49	8.74453	1.6108e-42	3.47419e-43	7.79443	1.91934e-24	1.00988e-24	hypothetical protein SOVF_080940 [Spinacia oleracea]	K13464//jasmonate ZIM domain-containing protein+ko04075//Plant hormone signal transduction	XM_010686977.2 PREDICTED: Beta vulgaris subsp. vulgaris protein TIFY 10A-like (LOC104899726), mRNA
CL12207.Contig3_All	0.347023	0.137104	0.301088	0.584347	0.0286869	0.0707925	6.4808	1.82668e-64	2.75231e-65	3.72313	2.03962e-09	2.08973e-09	pathogenesis-related protein PRB1-3-like, partial [Chenopodium quinoa]	K13449//pathogenesis-related protein 1+ko04016//MAPK signaling pathway - plant+ko04626//Plant-pathogen interaction+ko04075//Plant hormone signal transduction;K13449//pathogenesis-related protein 1+ko04016//MAPK signaling pathway - plant+ko04626//Plant-pathogen interaction+ko04075//Plant hormone signal transduction;K13449//pathogenesis-related protein 1+ko04016//MAPK signaling pathway - plant+ko04…	XM_021861479.1 PREDICTED: Chenopodium quinoa pathogenesis-related protein PR-1 type-like (LOC110685022), mRNA
CL12207.Contig5_All	1.73481	7.24367e-05	7.9332e-05	0.106218	0.25821	0.856013	8.19961	1.88221e-62	2.9131e-63	4.50416	1.30259e-06	1.66204e-06	pathogenesis-related protein PRB1-3-like, partial [Chenopodium quinoa]	K13449//pathogenesis-related protein 1+ko04016//MAPK signaling pathway - plant+ko04626//Plant-pathogen interaction+ko04075//Plant hormone signal transduction;K13449//pathogenesis-related protein 1+ko04016//MAPK signaling pathway - plant+ko04626//Plant-pathogen interaction+ko04075//Plant hormone signal transduction;K13449//pathogenesis-related protein 1+ko04016//MAPK signaling pathway - plant+ko04…	XM_021920631.1 PREDICTED: Chenopodium quinoa pathogenesis-related protein PRB1-3-like (LOC110740134), partial mRNA
Unigene49289_All	-5.50472	0	0	-6.43186	0	0	-1.69898	2.8833e-168	1.78044e-169	-2.28142	1.84005e-240	1.22742e-241	pathogenesis-related protein PR-1 type-like [Spinacia oleracea]	K13449//pathogenesis-related protein 1+ko04016//MAPK signaling pathway - plant+ko04626//Plant-pathogen interaction+ko04075//Plant hormone signal transduction;K13449//pathogenesis-related protein 1+ko04016//MAPK signaling pathway - plant+ko04626//Plant-pathogen interaction+ko04075//Plant hormone signal transduction;K13449//pathogenesis-related protein 1+ko04016//MAPK signaling pathway - plant+ko04…	XM_022010220.1 PREDICTED: Spinacia oleracea pathogenesis-related protein PR-1 type-like (LOC110804616), mRNA
CL2132.Contig8_All	-2.31616	4.44882e-118	4.02443e-119	-6.54144	4.70766e-215	3.55164e-216	-1.90397	2.05955e-75	2.68917e-76	-5.19693	9.61315e-173	8.97834e-174	hypothetical protein BVRB_6g153010 [Beta vulgaris subsp. vulgaris]	K13422//transcription factor MYC2+ko04016//MAPK signaling pathway - plant+ko04075//Plant hormone signal transduction;K13422//transcription factor MYC2+ko04016//MAPK signaling pathway - plant+ko04075//Plant hormone signal transduction;K13422//transcription factor MYC2+ko04016//MAPK signaling pathway - plant+ko04075//Plant hormone signal transduction;K13422//transcription factor MYC2+ko04016//MAPK …
Unigene23045_All	-5.00441	2.04323e-184	1.19379e-185	-5.46069	4.61403e-186	4.0542e-187	-3.64491	7.48341e-101	7.46501e-102	-4.72105	3.38896e-113	4.73309e-114	hypothetical protein BVRB_6g153010 [Beta vulgaris subsp. vulgaris]	K13422//transcription factor MYC2+ko04016//MAPK signaling pathway - plant+ko04075//Plant hormone signal transduction;K13422//transcription factor MYC2+ko04016//MAPK signaling pathway - plant+ko04075//Plant hormone signal transduction;K13422//transcription factor MYC2+ko04016//MAPK signaling pathway - plant+ko04075//Plant hormone signal transduction;K13422//transcription factor MYC2+ko04016//MAPK …	XM_021990671.1 PREDICTED: Spinacia oleracea transcription factor bHLH18-like (LOC110786138), mRNA
CL10046.Contig7_All	5.75021	1.25989e-129	1.03875e-130	8.22931	0	0	5.65879	6.2182e-196	3.30195e-197	7.89859	0	0	polygalacturonase inhibitor 1-like [Spinacia oleracea] >KNA16365.1 hypothetical protein SOVF_089600 [Spinacia oleracea]	K13415//protein brassinosteroid insensitive 1 [EC:2.7.10.1 2.7.11.1]+ko04075//Plant hormone signal transduction;K13415//protein brassinosteroid insensitive 1 [EC:2.7.10.1 2.7.11.1]+ko04075//Plant hormone signal transduction
CL3531.Contig5_All	5.51348	6.14282e-83	7.66224e-84	6.57538	8.29134e-168	8.10183e-169	9.14898	1.333e-65	1.9769e-66	10.3622	2.01231e-123	2.60456e-124	PREDICTED: squamosa promoter-binding-like protein 6 [Beta vulgaris subsp. vulgaris] >KMS95240.1 hypothetical protein BVRB_010700 [Beta vulgaris subsp. vulgaris]	K13415//protein brassinosteroid insensitive 1 [EC:2.7.10.1 2.7.11.1]+ko04075//Plant hormone signal transduction	XM_021875206.1 PREDICTED: Chenopodium quinoa teosinte glume architecture 1-like (LOC110697803), transcript variant X3, mRNA
CL10046.Contig2_All	5.2426	1.46041e-102	1.50856e-103	7.80514	0	0	6.32704	5.76752e-116	5.0763e-117	8.72891	0	0	polygalacturonase inhibitor 1-like [Spinacia oleracea] >KNA16365.1 hypothetical protein SOVF_089600 [Spinacia oleracea]	K13415//protein brassinosteroid insensitive 1 [EC:2.7.10.1 2.7.11.1]+ko04075//Plant hormone signal transduction
Unigene8657_All	4.18208	0	0	4.58756	0	0	4.74039	0	0	5.08852	0	0	hypothetical protein SOVF_041730 [Spinacia oleracea]	K10956//protein transport protein SEC61 subunit alpha+ko04145//Phagosome+ko04141//Protein processing in endoplasmic reticulum+ko03060//Protein export;K14491//two-component response regulator ARR-B family+ko04075//Plant hormone signal transduction	XM_021992697.1 PREDICTED: Spinacia oleracea COBRA-like protein 7 (LOC110788052), transcript variant X2, mRNA
Unigene5962_All	4.62562	0	0	3.47892	2.14806e-300	1.1568e-301	4.90969	0	0	3.05459	6.40779e-167	6.1773e-168	hypothetical protein BVRB_3g048070 [Beta vulgaris subsp. vulgaris]	K10956//protein transport protein SEC61 subunit alpha+ko04145//Phagosome+ko04141//Protein processing in endoplasmic reticulum+ko03060//Protein export;K14491//two-component response regulator ARR-B family+ko04075//Plant hormone signal transduction	XM_021992697.1 PREDICTED: Spinacia oleracea COBRA-like protein 7 (LOC110788052), transcript variant X2, mRNA
CL3029.Contig5_All	6.8173	4.16723e-14	2.21432e-14	8.66706	4.73123e-40	1.70624e-40	4.40448	3.04292e-54	5.32734e-55	6.29177	3.70604e-203	2.94668e-204	PREDICTED: transcription factor bHLH87 [Beta vulgaris subsp. vulgaris] >XP_019107448.1 PREDICTED: transcription factor bHLH87 [Beta vulgaris subsp. vulgaris] >KMT01727.1 hypothetical protein BVRB_9g211810 [Beta vulgaris subsp. vulgaris]	K10863//aprataxin [EC:3.1.11.7 3.1.11.8 3.1.12.2];K12126//phytochrome-interacting factor 3+ko04712//Circadian rhythm - plant+ko04075//Plant hormone signal transduction;K12126//phytochrome-interacting factor 3+ko04712//Circadian rhythm - plant+ko04075//Plant hormone signal transduction;K13422//transcription factor MYC2+ko04016//MAPK signaling pathway - plant+ko04075//Plant hormone signal transduct…	XM_010691812.2 PREDICTED: Beta vulgaris subsp. vulgaris transcription factor bHLH87 (LOC104903709), transcript variant X2, mRNA
CL2425.Contig10_All	5.95415	6.17104e-214	3.0929e-215	4.09631	5.90647e-54	1.65685e-54	7.95924	3.41736e-290	1.21207e-291	4.02828	5.26462e-20	3.21641e-20	probable xyloglucan endotransglucosylase/hydrolase protein 23 [Chenopodium quinoa]	K08235//xyloglucan:xyloglucosyl transferase [EC:2.4.1.207];K14504//xyloglucan:xyloglucosyl transferase TCH4 [EC:2.4.1.207]+ko04075//Plant hormone signal transduction;K14504//xyloglucan:xyloglucosyl transferase TCH4 [EC:2.4.1.207]+ko04075//Plant hormone signal transduction;K14504//xyloglucan:xyloglucosyl transferase TCH4 [EC:2.4.1.207]+ko04075//Plant hormone signal transduction;K14504//xyloglucan:…	XM_021902434.1 PREDICTED: Chenopodium quinoa probable xyloglucan endotransglucosylase/hydrolase protein 23 (LOC110723125), mRNA
CL2425.Contig1_All	7.19071	2.49441e-206	1.29669e-207	5.66912	4.34904e-76	8.95264e-77	7.91283	1.62698e-304	5.43724e-306	4.79295	3.37978e-38	1.24531e-38	probable xyloglucan endotransglucosylase/hydrolase protein 23 [Chenopodium quinoa]	K08235//xyloglucan:xyloglucosyl transferase [EC:2.4.1.207];K14504//xyloglucan:xyloglucosyl transferase TCH4 [EC:2.4.1.207]+ko04075//Plant hormone signal transduction;K14504//xyloglucan:xyloglucosyl transferase TCH4 [EC:2.4.1.207]+ko04075//Plant hormone signal transduction;K14504//xyloglucan:xyloglucosyl transferase TCH4 [EC:2.4.1.207]+ko04075//Plant hormone signal transduction;K14504//xyloglucan:…	XM_021902437.1 PREDICTED: Chenopodium quinoa probable xyloglucan endotransglucosylase/hydrolase protein 23 (LOC110723128), mRNA
Unigene41457_All	-2.8811	3.68459e-130	3.02823e-131	-2.30745	1.76601e-101	2.78402e-102	-4.13073	1.02772e-228	4.71347e-230	-2.33181	9.32117e-133	1.11875e-133	probable carboxylesterase 18 [Chenopodium quinoa]	K07874//Ras-related protein Rab-1A;K14493//gibberellin receptor GID1 [EC:3.-.-.-]+ko04075//Plant hormone signal transduction;K14493//gibberellin receptor GID1 [EC:3.-.-.-]+ko04075//Plant hormone signal transduction;K14493//gibberellin receptor GID1 [EC:3.-.-.-]+ko04075//Plant hormone signal transduction;K14493//gibberellin receptor GID1 [EC:3.-.-.-]+ko04075//Plant hormone signal transduction	XM_021916974.1 PREDICTED: Chenopodium quinoa probable carboxylesterase 18 (LOC110736680), mRNA
CL9273.Contig4_All	6.53636	1.65357e-143	1.23869e-144	6.76561	4.66028e-165	4.62769e-166	3.36138	2.15338e-94	2.28948e-95	3.76468	6.68168e-132	8.07588e-133	PREDICTED: transcription factor bHLH128 [Beta vulgaris subsp. vulgaris] >KMS95854.1 hypothetical protein BVRB_004330 [Beta vulgaris subsp. vulgaris]	K04733//interleukin-1 receptor-associated kinase 4 [EC:2.7.11.1];K11253//histone H3;K16189//phytochrome-interacting factor 4+ko04075//Plant hormone signal transduction;K16189//phytochrome-interacting factor 4+ko04075//Plant hormone signal transduction;K12126//phytochrome-interacting factor 3+ko04712//Circadian rhythm - plant+ko04075//Plant hormone signal transduction	XM_010668464.2 PREDICTED: Beta vulgaris subsp. vulgaris transcription factor bHLH128 (LOC104883895), mRNA
CL16941.Contig11_All	-4.73197	6.94651e-303	2.3945e-304	-11.3316	1.32651e-175	1.23634e-176	-3.70288	0	0	-11.7869	1.15632e-223	8.32854e-225	transcription factor bHLH130-like [Chenopodium quinoa]	K04733//interleukin-1 receptor-associated kinase 4 [EC:2.7.11.1];K04733//interleukin-1 receptor-associated kinase 4 [EC:2.7.11.1];K11253//histone H3;K12126//phytochrome-interacting factor 3+ko04712//Circadian rhythm - plant+ko04075//Plant hormone signal transduction;K16189//phytochrome-interacting factor 4+ko04075//Plant hormone signal transduction	XM_021873245.1 PREDICTED: Chenopodium quinoa transcription factor bHLH130-like (LOC110695988), mRNA
Unigene12906_All	-2.67071	2.19456e-56	3.88465e-57	-3.4513	4.77478e-71	1.0435e-71	-4.78115	1.38587e-79	1.72715e-80	-3.68615	1.48246e-67	3.34148e-68	hypothetical protein SOVF_032620 [Spinacia oleracea]	K03650//tRNA modification GTPase [EC:3.6.-.-];K02083//allantoate deiminase [EC:3.5.3.9]+ko00230//Purine metabolism;K14488//SAUR family protein+ko04075//Plant hormone signal transduction;K02083//allantoate deiminase [EC:3.5.3.9]+ko00230//Purine metabolism	XM_010684959.2 PREDICTED: Beta vulgaris subsp. vulgaris uncharacterized LOC104897978 (LOC104897978), mRNA
