# Supplementary material for: Comparative transcriptome analysis reveals ecological adaption of cold tolerance in northward invasion of Alternanthera philoxeroides
Source: BMC Genomics. 2020 Aug 2;21:532. doi: 10.1186/s12864-020-06941-z (PMC7430914; doi:10.1186/s12864-020-06941-z)
Supplement: Supplementary file 17 — Additional file 17: Table S15. DEGs related to metabolite biosynthesis in the HK and JN populations. [file 12864_2020_6941_MOESM17_ESM.xlsx]

## Sheet: Table15
Gene ID	Pathway Name	Level 1	Level 2	log2(HAINAN_12h/HAINAN_CK)	Qvalue(HAINAN_CK-vs-HAINAN_12h)	Pvalue(HAINAN_CK-vs-HAINAN_12h)	log2(HAINAN_24h/HAINAN_CK)	Qvalue(HAINAN_CK-vs-HAINAN_24h)	Pvalue(HAINAN_CK-vs-HAINAN_24h)	log2(JINAN_12h/JINAN_CK)	Qvalue(JINAN_CK-vs-JINAN_12h)	Pvalue(JINAN_CK-vs-JINAN_12h)	log2(JINAN_24h/JINAN_CK)	Qvalue(JINAN_CK-vs-JINAN_24h)	Pvalue(JINAN_CK-vs-JINAN_24h)	Nr	Kegg Orthology
CL885.Contig2_All	ko00500//Starch and sucrose metabolism	Metabolism	Carbohydrate metabolism	11.9172	1.12269e-227	5.26523e-229	11.7038	1.50396e-202	1.20591e-203	11.941	1.04693e-233	4.70486e-235	10.9231	3.40677e-134	4.04099e-135	beta-amylase 3, chloroplastic-like [Chenopodium quinoa]	K01177//beta-amylase [EC:3.2.1.2]+ko00500//Starch and sucrose metabolism;K01177//beta-amylase [EC:3.2.1.2]+ko00500//Starch and sucrose metabolism;K01177//beta-amylase [EC:3.2.1.2]+ko00500//Starch and sucrose metabolism;K01177//beta-amylase [EC:3.2.1.2]+ko00500//Starch and sucrose metabolism;K01177//beta-amylase [EC:3.2.1.2]+ko00500//Starch and sucrose metabolism
CL103.Contig2_All	ko00500//Starch and sucrose metabolism	Metabolism	Carbohydrate metabolism	10.2031	6.4124e-93	7.24143e-94	10.3013	2.71523e-97	4.44209e-98	10.307	1.41794e-99	1.43422e-100	9.75248	5.07977e-72	1.07852e-72	glucan endo-1,3-beta-glucosidase-like [Chenopodium quinoa]	K19891//glucan endo-1,3-beta-glucosidase 1/2/3 [EC:3.2.1.39]+ko00500//Starch and sucrose metabolism;K19891//glucan endo-1,3-beta-glucosidase 1/2/3 [EC:3.2.1.39]+ko00500//Starch and sucrose metabolism;K19891//glucan endo-1,3-beta-glucosidase 1/2/3 [EC:3.2.1.39]+ko00500//Starch and sucrose metabolism;K19891//glucan endo-1,3-beta-glucosidase 1/2/3 [EC:3.2.1.39]+ko00500//Starch and sucrose metabolism…
Unigene47567_All	ko01100//Metabolic pathways;ko01110//Biosynthesis of secondary metabolites;ko00500//Starch and sucrose metabolism	Metabolism	Global and overview maps;Carbohydrate metabolism	12.8146	0	0				9.62802	4.28988e-69	6.05733e-70	3.89913	0.00445417	0.00893329	hypothetical protein PHAVU_011G209600g [Phaseolus vulgaris] >ESW05787.1 hypothetical protein PHAVU_011G209600g [Phaseolus vulgaris]	K00703//starch synthase [EC:2.4.1.21]+ko01100//Metabolic pathways+ko00500//Starch and sucrose metabolism+ko01110//Biosynthesis of secondary metabolites;K18998//RNA polymerase II C-terminal domain phosphatase-like 1/2 [EC:3.1.3.16]
CL885.Contig6_All	ko00500//Starch and sucrose metabolism	Metabolism	Carbohydrate metabolism	7.05618	0	0	7.35586	0	0	8.43728	0	0	7.65339	0	0	PREDICTED: beta-amylase 3, chloroplastic [Beta vulgaris subsp. vulgaris] >KMS97658.1 hypothetical protein BVRB_5g124880 [Beta vulgaris subsp. vulgaris]	K01177//beta-amylase [EC:3.2.1.2]+ko00500//Starch and sucrose metabolism;K01177//beta-amylase [EC:3.2.1.2]+ko00500//Starch and sucrose metabolism;K01177//beta-amylase [EC:3.2.1.2]+ko00500//Starch and sucrose metabolism;K01177//beta-amylase [EC:3.2.1.2]+ko00500//Starch and sucrose metabolism;K01177//beta-amylase [EC:3.2.1.2]+ko00500//Starch and sucrose metabolism
CL16322.Contig14_All	ko00500//Starch and sucrose metabolism	Metabolism	Carbohydrate metabolism	11.2143	2.03873e-158	1.39719e-159	11.8668	3.32189e-220	2.43772e-221	8.27412	2.38226e-222	1.12019e-223	8.90679	0	0	glucan endo-1,3-beta-glucosidase 14-like [Chenopodium quinoa]	K19892//glucan endo-1,3-beta-glucosidase 4 [EC:3.2.1.39]+ko00500//Starch and sucrose metabolism;K19892//glucan endo-1,3-beta-glucosidase 4 [EC:3.2.1.39]+ko00500//Starch and sucrose metabolism
Unigene46332_All	ko01100//Metabolic pathways;ko01110//Biosynthesis of secondary metabolites;ko00500//Starch and sucrose metabolism	Metabolism	Global and overview maps;Carbohydrate metabolism	11.8394	0	0	6.13786	1.09011e-17	7.42068e-18	6.73389	1.33208e-13	6.97265e-14				PREDICTED: proline-rich extensin-like protein EPR1 [Glycine max] >KRH13435.1 hypothetical protein GLYMA_15G238600 [Glycine max]	K18998//RNA polymerase II C-terminal domain phosphatase-like 1/2 [EC:3.1.3.16];K00703//starch synthase [EC:2.4.1.21]+ko01100//Metabolic pathways+ko00500//Starch and sucrose metabolism+ko01110//Biosynthesis of secondary metabolites
CL5363.Contig14_All	ko01100//Metabolic pathways;ko00500//Starch and sucrose metabolism	Metabolism	Global and overview maps;Carbohydrate metabolism	6.37228	2.78271e-282	1.03794e-283	6.34642	2.17456e-275	1.27814e-276	6.06771	1.98765e-284	7.25009e-286	6.76419	0	0	endoglucanase 25-like [Spinacia oleracea]	K01179//endoglucanase [EC:3.2.1.4]+ko01100//Metabolic pathways+ko00500//Starch and sucrose metabolism;K01179//endoglucanase [EC:3.2.1.4]+ko01100//Metabolic pathways+ko00500//Starch and sucrose metabolism;K01179//endoglucanase [EC:3.2.1.4]+ko01100//Metabolic pathways+ko00500//Starch and sucrose metabolism;K01179//endoglucanase [EC:3.2.1.4]+ko01100//Metabolic pathways+ko00500//Starch and sucrose me…
CL16322.Contig19_All	ko00500//Starch and sucrose metabolism	Metabolism	Carbohydrate metabolism	4.41234	6.47427e-258	2.65837e-259	5.69635	0	0	5.93821	0	0	6.59761	0	0	hypothetical protein BVRB_7g176070 [Beta vulgaris subsp. vulgaris]	K19891//glucan endo-1,3-beta-glucosidase 1/2/3 [EC:3.2.1.39]+ko00500//Starch and sucrose metabolism;K19891//glucan endo-1,3-beta-glucosidase 1/2/3 [EC:3.2.1.39]+ko00500//Starch and sucrose metabolism;K19891//glucan endo-1,3-beta-glucosidase 1/2/3 [EC:3.2.1.39]+ko00500//Starch and sucrose metabolism
CL16322.Contig15_All	ko00500//Starch and sucrose metabolism	Metabolism	Carbohydrate metabolism	6.18074	3.69179e-254	1.53519e-255	7.29616	0	0	5.93256	9.83756e-279	3.67258e-280	6.28242	0	0	glucan endo-1,3-beta-glucosidase 14-like [Chenopodium quinoa]	K19891//glucan endo-1,3-beta-glucosidase 1/2/3 [EC:3.2.1.39]+ko00500//Starch and sucrose metabolism;K19892//glucan endo-1,3-beta-glucosidase 4 [EC:3.2.1.39]+ko00500//Starch and sucrose metabolism
CL746.Contig47_All	ko03015//mRNA surveillance pathway;ko03040//Spliceosome;ko01100//Metabolic pathways;ko00940//Phenylpropanoid biosynthesis;ko00500//Starch and sucrose metabolism;ko01110//Biosynthesis of secondary metabolites;ko04144//Endocytosis;ko00460//Cyanoamino acid metabolism;ko03013//RNA transport	Genetic Information Processing;Metabolism;Cellular Processes	Translation;Transcription;Metabolism of other amino acids;Transport and catabolism;Global and overview maps;Biosynthesis of other secondary metabolites;Carbohydrate metabolism	4.99176	1.44455e-222	6.95894e-224	4.40332	1.03774e-140	1.20537e-141	5.86901	0	0	3.85162	1.8554e-65	4.29848e-66	PREDICTED: uncharacterized protein LOC104904681 [Beta vulgaris subsp. vulgaris] >KMT00815.1 hypothetical protein BVRB_9g220910 [Beta vulgaris subsp. vulgaris]	K01265//methionyl aminopeptidase [EC:3.4.11.18];K01528//dynamin GTPase [EC:3.6.5.5]+ko04144//Endocytosis;K05349//beta-glucosidase [EC:3.2.1.21]+ko01100//Metabolic pathways+ko00500//Starch and sucrose metabolism+ko01110//Biosynthesis of secondary metabolites+ko00460//Cyanoamino acid metabolism+ko00940//Phenylpropanoid biosynthesis;K12882//nuclear cap-binding protein subunit 1+ko03040//Spliceosome+…
CL463.Contig6_All	ko00500//Starch and sucrose metabolism;ko01100//Metabolic pathways;ko00052//Galactose metabolism	Metabolism	Carbohydrate metabolism;Global and overview maps	3.25748	2.34802e-45	5.02748e-46	4.44435	5.48549e-124	7.16264e-125	5.8143	8.29872e-233	3.74754e-234	5.07613	3.71555e-134	4.40886e-135	acid beta-fructofuranosidase-like [Chenopodium quinoa]	K01193//beta-fructofuranosidase [EC:3.2.1.26]+ko01100//Metabolic pathways+ko00052//Galactose metabolism+ko00500//Starch and sucrose metabolism;K01193//beta-fructofuranosidase [EC:3.2.1.26]+ko01100//Metabolic pathways+ko00052//Galactose metabolism+ko00500//Starch and sucrose metabolism;K01193//beta-fructofuranosidase [EC:3.2.1.26]+ko01100//Metabolic pathways+ko00052//Galactose metabolism+ko00500//…
CL9846.Contig4_All	ko00500//Starch and sucrose metabolism	Metabolism	Carbohydrate metabolism	5.72737	0	0	4.34704	0	0	5.71515	0	0	3.86215	0	0	inactive beta-amylase 9-like [Chenopodium quinoa]	K01177//beta-amylase [EC:3.2.1.2]+ko00500//Starch and sucrose metabolism;K01177//beta-amylase [EC:3.2.1.2]+ko00500//Starch and sucrose metabolism;K01177//beta-amylase [EC:3.2.1.2]+ko00500//Starch and sucrose metabolism;K01177//beta-amylase [EC:3.2.1.2]+ko00500//Starch and sucrose metabolism;K01177//beta-amylase [EC:3.2.1.2]+ko00500//Starch and sucrose metabolism
CL463.Contig7_All	ko01100//Metabolic pathways;ko00500//Starch and sucrose metabolism;ko00052//Galactose metabolism	Metabolism	Global and overview maps;Carbohydrate metabolism	5.60311	3.17524e-266	1.26275e-267	6.53943	0	0	5.4097	0	0	5.957	0	0	acid beta-fructofuranosidase-like [Chenopodium quinoa]	K01193//beta-fructofuranosidase [EC:3.2.1.26]+ko01100//Metabolic pathways+ko00052//Galactose metabolism+ko00500//Starch and sucrose metabolism;K01193//beta-fructofuranosidase [EC:3.2.1.26]+ko01100//Metabolic pathways+ko00052//Galactose metabolism+ko00500//Starch and sucrose metabolism;K01193//beta-fructofuranosidase [EC:3.2.1.26]+ko01100//Metabolic pathways+ko00052//Galactose metabolism+ko00500//…
CL12878.Contig2_All	ko03040//Spliceosome;ko01110//Biosynthesis of secondary metabolites;ko00500//Starch and sucrose metabolism;ko03015//mRNA surveillance pathway;ko01100//Metabolic pathways	Metabolism;Genetic Information Processing	Global and overview maps;Carbohydrate metabolism;Transcription;Translation	8.30625	0	0	6.9473	1.95976e-206	1.5411e-207	5.38239	2.47445e-06	2.18255e-06	5.28476	4.91498e-06	6.6223e-06	Cell surface glycoprotein 1 [Glycine soja]	K12741//heterogeneous nuclear ribonucleoprotein A1/A3+ko03040//Spliceosome;K12741//heterogeneous nuclear ribonucleoprotein A1/A3+ko03040//Spliceosome;K00703//starch synthase [EC:2.4.1.21]+ko01100//Metabolic pathways+ko00500//Starch and sucrose metabolism+ko01110//Biosynthesis of secondary metabolites;K18998//RNA polymerase II C-terminal domain phosphatase-like 1/2 [EC:3.1.3.16];K14411//RNA-bindin…
CL463.Contig5_All	ko00500//Starch and sucrose metabolism;ko00052//Galactose metabolism;ko01100//Metabolic pathways	Metabolism	Global and overview maps;Carbohydrate metabolism	4.65481	2.4735e-158	1.69636e-159	5.82497	0	0	5.38127	3.06446e-214	1.49141e-215	6.38215	0	0	acid beta-fructofuranosidase-like [Chenopodium quinoa]	K01193//beta-fructofuranosidase [EC:3.2.1.26]+ko01100//Metabolic pathways+ko00052//Galactose metabolism+ko00500//Starch and sucrose metabolism;K01193//beta-fructofuranosidase [EC:3.2.1.26]+ko01100//Metabolic pathways+ko00052//Galactose metabolism+ko00500//Starch and sucrose metabolism;K01193//beta-fructofuranosidase [EC:3.2.1.26]+ko01100//Metabolic pathways+ko00052//Galactose metabolism+ko00500//…
Unigene5652_All	ko00500//Starch and sucrose metabolism	Metabolism	Carbohydrate metabolism	4.90831	0	0	5.5711	0	0	5.3575	0	0	5.5488	0	0	glucan endo-1,3-beta-glucosidase 14-like [Chenopodium quinoa]	K19891//glucan endo-1,3-beta-glucosidase 1/2/3 [EC:3.2.1.39]+ko00500//Starch and sucrose metabolism;K19891//glucan endo-1,3-beta-glucosidase 1/2/3 [EC:3.2.1.39]+ko00500//Starch and sucrose metabolism
CL13170.Contig1_All	ko00500//Starch and sucrose metabolism;ko01110//Biosynthesis of secondary metabolites;ko01100//Metabolic pathways	Metabolism	Global and overview maps;Carbohydrate metabolism	5.84559	0	0	4.38213	0	0	5.35741	0	0	2.89771	1.0505e-115	1.43943e-116	PREDICTED: IQ domain-containing protein IQM1 [Beta vulgaris subsp. vulgaris] >ABM55247.1 calmodulin-binding protein [Beta vulgaris] >KMS96845.1 hypothetical protein BVRB_8g199210 [Beta vulgaris subsp. vulgaris]	K04733//interleukin-1 receptor-associated kinase 4 [EC:2.7.11.1];K01214//isoamylase [EC:3.2.1.68]+ko01100//Metabolic pathways+ko00500//Starch and sucrose metabolism+ko01110//Biosynthesis of secondary metabolites
CL885.Contig7_All	ko00500//Starch and sucrose metabolism	Metabolism	Carbohydrate metabolism	5.08437	0	0	4.44909	0	0	5.12518	0	0	3.90218	0	0	PREDICTED: beta-amylase 3, chloroplastic [Beta vulgaris subsp. vulgaris] >KMS97658.1 hypothetical protein BVRB_5g124880 [Beta vulgaris subsp. vulgaris]	K01177//beta-amylase [EC:3.2.1.2]+ko00500//Starch and sucrose metabolism;K01177//beta-amylase [EC:3.2.1.2]+ko00500//Starch and sucrose metabolism;K01177//beta-amylase [EC:3.2.1.2]+ko00500//Starch and sucrose metabolism;K01177//beta-amylase [EC:3.2.1.2]+ko00500//Starch and sucrose metabolism;K01177//beta-amylase [EC:3.2.1.2]+ko00500//Starch and sucrose metabolism
Unigene79647_All	ko01100//Metabolic pathways;ko00500//Starch and sucrose metabolism;ko00460//Cyanoamino acid metabolism;ko01110//Biosynthesis of secondary metabolites;ko00940//Phenylpropanoid biosynthesis	Metabolism	Metabolism of other amino acids;Global and overview maps;Biosynthesis of other secondary metabolites;Carbohydrate metabolism	-3.65344	0.000540855	0.000672937	2.22931	9.38377e-09	1.02511e-08	5.04061	1.62746e-69	2.28513e-70	2.05113	1.59963e-05	2.27189e-05	hypothetical protein BVRB_3g060730 [Beta vulgaris subsp. vulgaris]	K01188//beta-glucosidase [EC:3.2.1.21]+ko01100//Metabolic pathways+ko00500//Starch and sucrose metabolism+ko01110//Biosynthesis of secondary metabolites+ko00460//Cyanoamino acid metabolism+ko00940//Phenylpropanoid biosynthesis;K01188//beta-glucosidase [EC:3.2.1.21]+ko01100//Metabolic pathways+ko00500//Starch and sucrose metabolism+ko01110//Biosynthesis of secondary metabolites+ko00460//Cyanoamino…
Unigene14633_All	ko00500//Starch and sucrose metabolism;ko01100//Metabolic pathways;ko00052//Galactose metabolism	Metabolism	Carbohydrate metabolism;Global and overview maps	4.9948	7.63348e-144	5.70698e-145	5.94531	6.37158e-280	3.67676e-281	4.9941	2.75725e-225	1.28309e-226	5.68094	0	0	acid beta-fructofuranosidase-like [Chenopodium quinoa]	K01193//beta-fructofuranosidase [EC:3.2.1.26]+ko01100//Metabolic pathways+ko00052//Galactose metabolism+ko00500//Starch and sucrose metabolism;K01193//beta-fructofuranosidase [EC:3.2.1.26]+ko01100//Metabolic pathways+ko00052//Galactose metabolism+ko00500//Starch and sucrose metabolism;K01193//beta-fructofuranosidase [EC:3.2.1.26]+ko01100//Metabolic pathways+ko00052//Galactose metabolism+ko00500//…
CL9846.Contig1_All	ko00500//Starch and sucrose metabolism	Metabolism	Carbohydrate metabolism	4.9406	0	0	3.5428	0	0	4.9646	0	0	3.10448	8.11464e-255	5.07768e-256	inactive beta-amylase 9-like [Chenopodium quinoa]	K01177//beta-amylase [EC:3.2.1.2]+ko00500//Starch and sucrose metabolism;K01177//beta-amylase [EC:3.2.1.2]+ko00500//Starch and sucrose metabolism;K01177//beta-amylase [EC:3.2.1.2]+ko00500//Starch and sucrose metabolism;K01177//beta-amylase [EC:3.2.1.2]+ko00500//Starch and sucrose metabolism
CL885.Contig8_All	ko00500//Starch and sucrose metabolism	Metabolism	Carbohydrate metabolism	4.59829	0	0	4.00979	0	0	4.83595	0	0	3.63568	0	0	PREDICTED: beta-amylase 3, chloroplastic [Beta vulgaris subsp. vulgaris] >KMS97658.1 hypothetical protein BVRB_5g124880 [Beta vulgaris subsp. vulgaris]	K01177//beta-amylase [EC:3.2.1.2]+ko00500//Starch and sucrose metabolism;K01177//beta-amylase [EC:3.2.1.2]+ko00500//Starch and sucrose metabolism;K01177//beta-amylase [EC:3.2.1.2]+ko00500//Starch and sucrose metabolism;K01177//beta-amylase [EC:3.2.1.2]+ko00500//Starch and sucrose metabolism;K01177//beta-amylase [EC:3.2.1.2]+ko00500//Starch and sucrose metabolism
CL885.Contig9_All	ko00500//Starch and sucrose metabolism	Metabolism	Carbohydrate metabolism	4.56615	0	0	3.82459	0	0	4.78916	0	0	3.62289	0	0	beta-amylase 3, chloroplastic-like [Chenopodium quinoa]	K01177//beta-amylase [EC:3.2.1.2]+ko00500//Starch and sucrose metabolism;K01177//beta-amylase [EC:3.2.1.2]+ko00500//Starch and sucrose metabolism;K01177//beta-amylase [EC:3.2.1.2]+ko00500//Starch and sucrose metabolism;K01177//beta-amylase [EC:3.2.1.2]+ko00500//Starch and sucrose metabolism;K01177//beta-amylase [EC:3.2.1.2]+ko00500//Starch and sucrose metabolism
CL13170.Contig2_All	ko01100//Metabolic pathways;ko00500//Starch and sucrose metabolism;ko01110//Biosynthesis of secondary metabolites	Metabolism	Carbohydrate metabolism;Global and overview maps	4.40648	0	0	3.04245	1.0971e-280	6.31958e-282	4.78656	0	0	2.77155	1.32489e-171	1.24571e-172	PREDICTED: IQ domain-containing protein IQM1 [Beta vulgaris subsp. vulgaris] >ABM55247.1 calmodulin-binding protein [Beta vulgaris] >KMS96845.1 hypothetical protein BVRB_8g199210 [Beta vulgaris subsp. vulgaris]	K04733//interleukin-1 receptor-associated kinase 4 [EC:2.7.11.1];K01214//isoamylase [EC:3.2.1.68]+ko01100//Metabolic pathways+ko00500//Starch and sucrose metabolism+ko01110//Biosynthesis of secondary metabolites
CL4643.Contig8_All	ko01100//Metabolic pathways;ko00500//Starch and sucrose metabolism	Metabolism	Global and overview maps;Carbohydrate metabolism	3.90753	8.51987e-226	4.02632e-227	3.47391	7.1401e-153	7.65061e-154	4.75465	0	0	4.09053	1.45468e-183	1.27776e-184	PREDICTED: probable alpha,alpha-trehalose-phosphate synthase [UDP-forming] 9 [Beta vulgaris subsp. vulgaris] >KMT10548.1 hypothetical protein BVRB_5g116720 [Beta vulgaris subsp. vulgaris]	K16055//trehalose 6-phosphate synthase/phosphatase [EC:2.4.1.15 3.1.3.12]+ko01100//Metabolic pathways+ko00500//Starch and sucrose metabolism;K16055//trehalose 6-phosphate synthase/phosphatase [EC:2.4.1.15 3.1.3.12]+ko01100//Metabolic pathways+ko00500//Starch and sucrose metabolism;K16055//trehalose 6-phosphate synthase/phosphatase [EC:2.4.1.15 3.1.3.12]+ko01100//Metabolic pathways+ko00500//Starch…
CL12280.Contig2_All	ko01100//Metabolic pathways;ko00500//Starch and sucrose metabolism;ko00052//Galactose metabolism	Metabolism	Carbohydrate metabolism;Global and overview maps	4.33476	0	0	4.66798	0	0	4.69239	0	0	3.83406	4.87016e-281	2.75462e-282	PREDICTED: UPF0481 protein At3g47200 [Beta vulgaris subsp. vulgaris] >KMT16802.1 hypothetical protein BVRB_2g042890 [Beta vulgaris subsp. vulgaris]	K01193//beta-fructofuranosidase [EC:3.2.1.26]+ko01100//Metabolic pathways+ko00052//Galactose metabolism+ko00500//Starch and sucrose metabolism;K09422//transcription factor MYB, plant
CL9846.Contig2_All	ko00500//Starch and sucrose metabolism	Metabolism	Carbohydrate metabolism	4.18038	0	0	2.79724	4.6806e-98	7.60727e-99	4.64603	0	0	3.22389	5.69543e-113	7.9679e-114	inactive beta-amylase 9-like [Chenopodium quinoa]	K01177//beta-amylase [EC:3.2.1.2]+ko00500//Starch and sucrose metabolism;K01177//beta-amylase [EC:3.2.1.2]+ko00500//Starch and sucrose metabolism;K01177//beta-amylase [EC:3.2.1.2]+ko00500//Starch and sucrose metabolism;K01177//beta-amylase [EC:3.2.1.2]+ko00500//Starch and sucrose metabolism;K01177//beta-amylase [EC:3.2.1.2]+ko00500//Starch and sucrose metabolism
CL16322.Contig20_All	ko00500//Starch and sucrose metabolism	Metabolism	Carbohydrate metabolism	4.26083	2.1749e-254	9.03336e-256	5.33496	0	0	4.63172	0	0	5.2032	0	0	hypothetical protein BVRB_7g176070 [Beta vulgaris subsp. vulgaris]	K19891//glucan endo-1,3-beta-glucosidase 1/2/3 [EC:3.2.1.39]+ko00500//Starch and sucrose metabolism;K19891//glucan endo-1,3-beta-glucosidase 1/2/3 [EC:3.2.1.39]+ko00500//Starch and sucrose metabolism;K19891//glucan endo-1,3-beta-glucosidase 1/2/3 [EC:3.2.1.39]+ko00500//Starch and sucrose metabolism
CL9846.Contig3_All	ko00500//Starch and sucrose metabolism	Metabolism	Carbohydrate metabolism	4.00105	0	0	2.45907	3.07283e-180	2.78989e-181	4.63013	0	0	2.75434	8.2112e-182	7.28179e-183	inactive beta-amylase 9-like [Chenopodium quinoa]	K01177//beta-amylase [EC:3.2.1.2]+ko00500//Starch and sucrose metabolism;K01177//beta-amylase [EC:3.2.1.2]+ko00500//Starch and sucrose metabolism;K01177//beta-amylase [EC:3.2.1.2]+ko00500//Starch and sucrose metabolism;K01177//beta-amylase [EC:3.2.1.2]+ko00500//Starch and sucrose metabolism;K01177//beta-amylase [EC:3.2.1.2]+ko00500//Starch and sucrose metabolism
CL885.Contig11_All	ko00500//Starch and sucrose metabolism	Metabolism	Carbohydrate metabolism	4.59432	0	0	3.5702	0	0	4.49886	0	0	3.17616	0	0	PREDICTED: beta-amylase 3, chloroplastic [Beta vulgaris subsp. vulgaris] >KMS97658.1 hypothetical protein BVRB_5g124880 [Beta vulgaris subsp. vulgaris]	K01177//beta-amylase [EC:3.2.1.2]+ko00500//Starch and sucrose metabolism;K01177//beta-amylase [EC:3.2.1.2]+ko00500//Starch and sucrose metabolism;K01177//beta-amylase [EC:3.2.1.2]+ko00500//Starch and sucrose metabolism;K01177//beta-amylase [EC:3.2.1.2]+ko00500//Starch and sucrose metabolism;K01177//beta-amylase [EC:3.2.1.2]+ko00500//Starch and sucrose metabolism
CL3577.Contig3_All	ko00500//Starch and sucrose metabolism;ko00051//Fructose and mannose metabolism;ko01100//Metabolic pathways;ko00520//Amino sugar and nucleotide sugar metabolism	Metabolism	Global and overview maps;Carbohydrate metabolism	2.75934	1.2871e-42	2.90218e-43	4.50465	4.69024e-201	3.79939e-202	4.46928	7.41947e-69	1.05e-69	5.9839	3.02886e-200	2.43512e-201	Ribokinase [Corchorus capsularis]	K00847//fructokinase [EC:2.7.1.4]+ko00520//Amino sugar and nucleotide sugar metabolism+ko01100//Metabolic pathways+ko00051//Fructose and mannose metabolism+ko00500//Starch and sucrose metabolism;K00847//fructokinase [EC:2.7.1.4]+ko00520//Amino sugar and nucleotide sugar metabolism+ko01100//Metabolic pathways+ko00051//Fructose and mannose metabolism+ko00500//Starch and sucrose metabolism;K00847//f…
CL3577.Contig5_All	ko00500//Starch and sucrose metabolism;ko00051//Fructose and mannose metabolism;ko01100//Metabolic pathways;ko00520//Amino sugar and nucleotide sugar metabolism	Metabolism	Carbohydrate metabolism;Global and overview maps	3.76169	1.31059e-61	2.14653e-62	5.28951	3.89505e-202	3.12956e-203	4.44043	2.08998e-58	3.43437e-59	5.86437	7.57826e-160	7.6253e-161	probable fructokinase-7 [Chenopodium quinoa]	K00847//fructokinase [EC:2.7.1.4]+ko00520//Amino sugar and nucleotide sugar metabolism+ko01100//Metabolic pathways+ko00051//Fructose and mannose metabolism+ko00500//Starch and sucrose metabolism;K00847//fructokinase [EC:2.7.1.4]+ko00520//Amino sugar and nucleotide sugar metabolism+ko01100//Metabolic pathways+ko00051//Fructose and mannose metabolism+ko00500//Starch and sucrose metabolism;K00847//f…
CL885.Contig12_All	ko00500//Starch and sucrose metabolism	Metabolism	Carbohydrate metabolism	3.83149	0	0	3.08611	0	0	4.38038	0	0	3.17147	0	0	PREDICTED: beta-amylase 3, chloroplastic [Beta vulgaris subsp. vulgaris] >KMS97658.1 hypothetical protein BVRB_5g124880 [Beta vulgaris subsp. vulgaris]	K01177//beta-amylase [EC:3.2.1.2]+ko00500//Starch and sucrose metabolism;K01177//beta-amylase [EC:3.2.1.2]+ko00500//Starch and sucrose metabolism;K01177//beta-amylase [EC:3.2.1.2]+ko00500//Starch and sucrose metabolism;K01177//beta-amylase [EC:3.2.1.2]+ko00500//Starch and sucrose metabolism;K01177//beta-amylase [EC:3.2.1.2]+ko00500//Starch and sucrose metabolism
CL411.Contig77_All	ko00500//Starch and sucrose metabolism	Metabolism	Carbohydrate metabolism	4.35885	0	0	3.09817	1.91498e-280	1.10387e-281	4.33568	0	0	2.44067	3.88327e-85	7.10501e-86	glucan endo-1,3-beta-glucosidase 14-like [Chenopodium quinoa]	K19892//glucan endo-1,3-beta-glucosidase 4 [EC:3.2.1.39]+ko00500//Starch and sucrose metabolism
Unigene4226_All	ko00500//Starch and sucrose metabolism	Metabolism	Carbohydrate metabolism	3.80429	1.35906e-181	8.10277e-183	3.9808	1.36883e-209	1.05864e-210	4.31066	2.23921e-260	9.03259e-262	4.03083	3.88332e-201	3.11368e-202	glucan endo-1,3-beta-glucosidase 14-like [Chenopodium quinoa]	K19891//glucan endo-1,3-beta-glucosidase 1/2/3 [EC:3.2.1.39]+ko00500//Starch and sucrose metabolism;K19891//glucan endo-1,3-beta-glucosidase 1/2/3 [EC:3.2.1.39]+ko00500//Starch and sucrose metabolism
Unigene11610_All	ko00500//Starch and sucrose metabolism	Metabolism	Carbohydrate metabolism	3.29236	7.11477e-90	8.2766e-91	4.59207	1.48603e-269	8.91201e-271	4.31008	3.41622e-142	2.48473e-143	5.0755	6.46288e-249	4.14755e-250	glucan endo-1,3-beta-glucosidase 14-like [Chenopodium quinoa]	K19891//glucan endo-1,3-beta-glucosidase 1/2/3 [EC:3.2.1.39]+ko00500//Starch and sucrose metabolism;K19891//glucan endo-1,3-beta-glucosidase 1/2/3 [EC:3.2.1.39]+ko00500//Starch and sucrose metabolism
CL876.Contig35_All	ko00940//Phenylpropanoid biosynthesis;ko00500//Starch and sucrose metabolism;ko01100//Metabolic pathways;ko00460//Cyanoamino acid metabolism;ko01110//Biosynthesis of secondary metabolites	Metabolism	Metabolism of other amino acids;Carbohydrate metabolism;Biosynthesis of other secondary metabolites;Global and overview maps	4.72679	1.41153e-66	2.15906e-67	5.88681	1.7709e-151	1.91503e-152	4.1888	2.8285e-61	4.45461e-62	5.14475	8.36519e-124	1.07783e-124	PREDICTED: uncharacterized protein LOC104895310 [Beta vulgaris subsp. vulgaris]	K10691//E3 ubiquitin-protein ligase UBR4 [EC:2.3.2.27];K14209//solute carrier family 36 (proton-coupled amino acid transporter);K01188//beta-glucosidase [EC:3.2.1.21]+ko01100//Metabolic pathways+ko00500//Starch and sucrose metabolism+ko01110//Biosynthesis of secondary metabolites+ko00460//Cyanoamino acid metabolism+ko00940//Phenylpropanoid biosynthesis
CL885.Contig10_All	ko00500//Starch and sucrose metabolism	Metabolism	Carbohydrate metabolism	4.2516	0	0	3.2324	3.11523e-225	2.23537e-226	4.02275	0	0	2.93887	2.53943e-178	2.30418e-179	beta-amylase 3, chloroplastic-like [Chenopodium quinoa]	K01177//beta-amylase [EC:3.2.1.2]+ko00500//Starch and sucrose metabolism;K01177//beta-amylase [EC:3.2.1.2]+ko00500//Starch and sucrose metabolism;K01177//beta-amylase [EC:3.2.1.2]+ko00500//Starch and sucrose metabolism;K01177//beta-amylase [EC:3.2.1.2]+ko00500//Starch and sucrose metabolism;K01177//beta-amylase [EC:3.2.1.2]+ko00500//Starch and sucrose metabolism
CL16322.Contig10_All	ko00500//Starch and sucrose metabolism	Metabolism	Carbohydrate metabolism	3.53046	0	0	4.26427	0	0	3.79039	0	0	4.13037	0	0	glucan endo-1,3-beta-glucosidase 14-like [Chenopodium quinoa]	K19891//glucan endo-1,3-beta-glucosidase 1/2/3 [EC:3.2.1.39]+ko00500//Starch and sucrose metabolism;K19891//glucan endo-1,3-beta-glucosidase 1/2/3 [EC:3.2.1.39]+ko00500//Starch and sucrose metabolism
CL12280.Contig1_All	ko01100//Metabolic pathways;ko00500//Starch and sucrose metabolism;ko00052//Galactose metabolism	Metabolism	Global and overview maps;Carbohydrate metabolism	3.76246	0	0	4.37125	0	0	3.59787	0	0	3.78781	0	0	PREDICTED: UPF0481 protein At3g47200 [Beta vulgaris subsp. vulgaris] >KMT16802.1 hypothetical protein BVRB_2g042890 [Beta vulgaris subsp. vulgaris]	K01193//beta-fructofuranosidase [EC:3.2.1.26]+ko01100//Metabolic pathways+ko00052//Galactose metabolism+ko00500//Starch and sucrose metabolism;K09422//transcription factor MYB, plant
CL876.Contig4_All	ko00940//Phenylpropanoid biosynthesis;ko00460//Cyanoamino acid metabolism;ko00500//Starch and sucrose metabolism;ko01110//Biosynthesis of secondary metabolites;ko01100//Metabolic pathways	Metabolism	Biosynthesis of other secondary metabolites;Carbohydrate metabolism;Metabolism of other amino acids;Global and overview maps	2.83574	6.10363e-45	1.31737e-45	4.36152	6.49006e-175	6.07698e-176	3.20149	1.7383e-52	3.12534e-53	4.09385	3.81721e-112	5.37247e-113	hypothetical protein BVRB_6g130200 [Beta vulgaris subsp. vulgaris]	K10691//E3 ubiquitin-protein ligase UBR4 [EC:2.3.2.27];K14209//solute carrier family 36 (proton-coupled amino acid transporter);K01188//beta-glucosidase [EC:3.2.1.21]+ko01100//Metabolic pathways+ko00500//Starch and sucrose metabolism+ko01110//Biosynthesis of secondary metabolites+ko00460//Cyanoamino acid metabolism+ko00940//Phenylpropanoid biosynthesis
Unigene12694_All	ko00500//Starch and sucrose metabolism;ko01100//Metabolic pathways	Metabolism	Carbohydrate metabolism;Global and overview maps	4.42483	0	0	3.37727	9.76846e-196	8.14048e-197	2.90483	0	0	1.57033	3.51363e-66	8.06418e-67	PREDICTED: sucrose-phosphate synthase [Beta vulgaris subsp. vulgaris] >KMT18969.1 hypothetical protein BVRB_2g030670 [Beta vulgaris subsp. vulgaris]	K00696//sucrose-phosphate synthase [EC:2.4.1.14]+ko01100//Metabolic pathways+ko00500//Starch and sucrose metabolism;K00696//sucrose-phosphate synthase [EC:2.4.1.14]+ko01100//Metabolic pathways+ko00500//Starch and sucrose metabolism;K00696//sucrose-phosphate synthase [EC:2.4.1.14]+ko01100//Metabolic pathways+ko00500//Starch and sucrose metabolism;K00696//sucrose-phosphate synthase [EC:2.4.1.14]+ko…
CL3577.Contig7_All	ko00520//Amino sugar and nucleotide sugar metabolism;ko00500//Starch and sucrose metabolism;ko00051//Fructose and mannose metabolism;ko01100//Metabolic pathways	Metabolism	Carbohydrate metabolism;Global and overview maps	2.38868	5.85879e-58	1.01323e-58	4.18039	0	0	2.75668	9.92836e-51	1.83756e-51	4.83286	2.84281e-304	1.49233e-305	probable fructokinase-7 [Jatropha curcas] >KDP22350.1 hypothetical protein JCGZ_26181 [Jatropha curcas]	K00847//fructokinase [EC:2.7.1.4]+ko00520//Amino sugar and nucleotide sugar metabolism+ko01100//Metabolic pathways+ko00051//Fructose and mannose metabolism+ko00500//Starch and sucrose metabolism;K00847//fructokinase [EC:2.7.1.4]+ko00520//Amino sugar and nucleotide sugar metabolism+ko01100//Metabolic pathways+ko00051//Fructose and mannose metabolism+ko00500//Starch and sucrose metabolism;K00847//f…
CL1232.Contig22_All	ko00500//Starch and sucrose metabolism;ko01100//Metabolic pathways	Metabolism	Global and overview maps;Carbohydrate metabolism	2.62421	4.83016e-122	4.22959e-123	4.00903	0	0	2.74018	4.61454e-139	3.42372e-140	3.88308	0	0	PREDICTED: probable alpha,alpha-trehalose-phosphate synthase [UDP-forming] 7 [Ricinus communis] >EEF40113.1 trehalose-6-phosphate synthase, putative [Ricinus communis]	K16055//trehalose 6-phosphate synthase/phosphatase [EC:2.4.1.15 3.1.3.12]+ko01100//Metabolic pathways+ko00500//Starch and sucrose metabolism;K16055//trehalose 6-phosphate synthase/phosphatase [EC:2.4.1.15 3.1.3.12]+ko01100//Metabolic pathways+ko00500//Starch and sucrose metabolism;K16055//trehalose 6-phosphate synthase/phosphatase [EC:2.4.1.15 3.1.3.12]+ko01100//Metabolic pathways+ko00500//Starch…
CL12878.Contig4_All	ko03013//RNA transport;ko03040//Spliceosome;ko01100//Metabolic pathways;ko01110//Biosynthesis of secondary metabolites;ko00500//Starch and sucrose metabolism	Metabolism;Genetic Information Processing	Translation;Global and overview maps;Transcription;Carbohydrate metabolism	4.81716	0	0	5.01682	0	0	2.15327	0.00169916	0.0021968	1.54199	0.0221652	0.0519081	Cell surface glycoprotein 1 [Glycine soja]	K12741//heterogeneous nuclear ribonucleoprotein A1/A3+ko03040//Spliceosome;K12741//heterogeneous nuclear ribonucleoprotein A1/A3+ko03040//Spliceosome;K00703//starch synthase [EC:2.4.1.21]+ko01100//Metabolic pathways+ko00500//Starch and sucrose metabolism+ko01110//Biosynthesis of secondary metabolites;K18998//RNA polymerase II C-terminal domain phosphatase-like 1/2 [EC:3.1.3.16];K14297//nuclear po…
Unigene33494_All	ko00500//Starch and sucrose metabolism;ko01110//Biosynthesis of secondary metabolites;ko00940//Phenylpropanoid biosynthesis;ko04016//MAPK signaling pathway - plant;ko04626//Plant-pathogen interaction;ko01100//Metabolic pathways;ko00460//Cyanoamino acid metabolism	Metabolism;Organismal Systems;Environmental Information Processing	Biosynthesis of other secondary metabolites;Carbohydrate metabolism;Metabolism of other amino acids;Global and overview maps;Signal transduction;Environmental adaptation	1.06846	5.67911e-09	4.13097e-09	3.32687	4.28896e-159	4.42597e-160	2.00872	6.31396e-40	1.43326e-40	4.06234	0	0	hypothetical protein BVRB_3g060730 [Beta vulgaris subsp. vulgaris]	K01188//beta-glucosidase [EC:3.2.1.21]+ko01100//Metabolic pathways+ko00500//Starch and sucrose metabolism+ko01110//Biosynthesis of secondary metabolites+ko00460//Cyanoamino acid metabolism+ko00940//Phenylpropanoid biosynthesis;K13420//LRR receptor-like serine/threonine-protein kinase FLS2 [EC:2.7.11.1]+ko04016//MAPK signaling pathway - plant+ko04626//Plant-pathogen interaction;K13420//LRR recepto…
CL4841.Contig2_All	ko00500//Starch and sucrose metabolism;ko00460//Cyanoamino acid metabolism;ko01100//Metabolic pathways;ko00940//Phenylpropanoid biosynthesis;ko01110//Biosynthesis of secondary metabolites	Metabolism	Metabolism of other amino acids;Global and overview maps;Biosynthesis of other secondary metabolites;Carbohydrate metabolism	-4.45948	6.20831e-122	5.44146e-123	-3.14529	2.51452e-95	4.18365e-96	-2.25909	2.13048e-47	4.17141e-48	-1.73835	2.73613e-33	1.12728e-33	beta-glucosidase 12-like [Spinacia oleracea]	K01188//beta-glucosidase [EC:3.2.1.21]+ko01100//Metabolic pathways+ko00500//Starch and sucrose metabolism+ko01110//Biosynthesis of secondary metabolites+ko00460//Cyanoamino acid metabolism+ko00940//Phenylpropanoid biosynthesis;K01188//beta-glucosidase [EC:3.2.1.21]+ko01100//Metabolic pathways+ko00500//Starch and sucrose metabolism+ko01110//Biosynthesis of secondary metabolites+ko00460//Cyanoamino…
Unigene14099_All	ko00500//Starch and sucrose metabolism;ko00052//Galactose metabolism;ko01100//Metabolic pathways	Metabolism	Global and overview maps;Carbohydrate metabolism	-4.70578	3.553e-91	4.07975e-92	-4.78055	4.18858e-91	7.27875e-92	-2.51103	1.40633e-15	6.66624e-16	-4.59515	6.18886e-24	3.30586e-24	PREDICTED: alpha-glucosidase [Beta vulgaris subsp. vulgaris] >KMT16153.1 hypothetical protein BVRB_3g053140 [Beta vulgaris subsp. vulgaris]	K01187//alpha-glucosidase [EC:3.2.1.20]+ko01100//Metabolic pathways+ko00052//Galactose metabolism+ko00500//Starch and sucrose metabolism;K01187//alpha-glucosidase [EC:3.2.1.20]+ko01100//Metabolic pathways+ko00052//Galactose metabolism+ko00500//Starch and sucrose metabolism;K01187//alpha-glucosidase [EC:3.2.1.20]+ko01100//Metabolic pathways+ko00052//Galactose metabolism+ko00500//Starch and sucrose…
CL3553.Contig11_All	ko00240//Pyrimidine metabolism;ko00740//Riboflavin metabolism;ko03010//Ribosome;ko00770//Pantothenate and CoA biosynthesis;ko00760//Nicotinate and nicotinamide metabolism;ko00500//Starch and sucrose metabolism;ko01100//Metabolic pathways;ko00230//Purine metabolism	Metabolism;Genetic Information Processing	Metabolism of cofactors and vitamins;Carbohydrate metabolism;Translation;Global and overview maps;Nucleotide metabolism	-1.96866	1.17106e-37	2.92777e-38	-4.80673	1.08954e-81	2.0929e-82	-2.60333	7.19555e-57	1.20972e-57	-4.8538	1.8996e-87	3.39466e-88	uncharacterized protein LOC110709003 [Chenopodium quinoa]	K02911//large subunit ribosomal protein L32+ko03010//Ribosome;K01513//ectonucleotide pyrophosphatase/phosphodiesterase family member 1/3 [EC:3.1.4.1 3.6.1.9]+ko00740//Riboflavin metabolism+ko00230//Purine metabolism+ko00770//Pantothenate and CoA biosynthesis+ko01100//Metabolic pathways+ko00760//Nicotinate and nicotinamide metabolism+ko00500//Starch and sucrose metabolism+ko00240//Pyrimidine metab…
CL10176.Contig3_All	ko00500//Starch and sucrose metabolism	Metabolism	Carbohydrate metabolism	-4.17333	2.66829e-82	3.35273e-83	-4.74193	1.24954e-86	2.27927e-87	-2.63219	3.1742e-45	6.49484e-46	-4.16006	3.41932e-64	8.07477e-65	PREDICTED: glucan endo-1,3-beta-glucosidase [Beta vulgaris subsp. vulgaris] >KMT14548.1 hypothetical protein BVRB_4g073180 [Beta vulgaris subsp. vulgaris]	K19891//glucan endo-1,3-beta-glucosidase 1/2/3 [EC:3.2.1.39]+ko00500//Starch and sucrose metabolism;K19891//glucan endo-1,3-beta-glucosidase 1/2/3 [EC:3.2.1.39]+ko00500//Starch and sucrose metabolism;K19891//glucan endo-1,3-beta-glucosidase 1/2/3 [EC:3.2.1.39]+ko00500//Starch and sucrose metabolism
CL431.Contig26_All	ko00460//Cyanoamino acid metabolism;ko00500//Starch and sucrose metabolism;ko01100//Metabolic pathways;ko00940//Phenylpropanoid biosynthesis;ko01110//Biosynthesis of secondary metabolites	Metabolism	Metabolism of other amino acids;Carbohydrate metabolism;Biosynthesis of other secondary metabolites;Global and overview maps	-2.49319	0	0	-4.66078	0	0	-3.08014	0	0	-4.58826	0	0	PREDICTED: beta-glucosidase 46-like [Beta vulgaris subsp. vulgaris] >KMS96727.1 hypothetical protein BVRB_8g200320 [Beta vulgaris subsp. vulgaris]	K05350//beta-glucosidase [EC:3.2.1.21]+ko01100//Metabolic pathways+ko00500//Starch and sucrose metabolism+ko01110//Biosynthesis of secondary metabolites+ko00460//Cyanoamino acid metabolism+ko00940//Phenylpropanoid biosynthesis;K05350//beta-glucosidase [EC:3.2.1.21]+ko01100//Metabolic pathways+ko00500//Starch and sucrose metabolism+ko01110//Biosynthesis of secondary metabolites+ko00460//Cyanoamino…
Unigene20598_All	ko00500//Starch and sucrose metabolism;ko01100//Metabolic pathways;ko00052//Galactose metabolism	Metabolism	Global and overview maps;Carbohydrate metabolism	-3.7016	0	0	-6.76963	0	0	-3.16042	0	0	-6.85455	0	0	PREDICTED: alpha-glucosidase [Beta vulgaris subsp. vulgaris] >KMT16153.1 hypothetical protein BVRB_3g053140 [Beta vulgaris subsp. vulgaris]	K01187//alpha-glucosidase [EC:3.2.1.20]+ko01100//Metabolic pathways+ko00052//Galactose metabolism+ko00500//Starch and sucrose metabolism;K01187//alpha-glucosidase [EC:3.2.1.20]+ko01100//Metabolic pathways+ko00052//Galactose metabolism+ko00500//Starch and sucrose metabolism;K01187//alpha-glucosidase [EC:3.2.1.20]+ko01100//Metabolic pathways+ko00052//Galactose metabolism+ko00500//Starch and sucrose…
CL431.Contig29_All	ko01110//Biosynthesis of secondary metabolites;ko00460//Cyanoamino acid metabolism;ko00940//Phenylpropanoid biosynthesis;ko00500//Starch and sucrose metabolism;ko01100//Metabolic pathways	Metabolism	Global and overview maps;Metabolism of other amino acids;Biosynthesis of other secondary metabolites;Carbohydrate metabolism	-3.80193	5.35318e-109	5.22418e-110	-4.55242	1.58577e-119	2.14313e-120	-3.21764	5.09708e-70	7.10382e-71	-4.64127	2.93591e-86	5.30881e-87	PREDICTED: beta-glucosidase 46-like [Beta vulgaris subsp. vulgaris] >KMS96727.1 hypothetical protein BVRB_8g200320 [Beta vulgaris subsp. vulgaris]	K05350//beta-glucosidase [EC:3.2.1.21]+ko01100//Metabolic pathways+ko00500//Starch and sucrose metabolism+ko01110//Biosynthesis of secondary metabolites+ko00460//Cyanoamino acid metabolism+ko00940//Phenylpropanoid biosynthesis;K05350//beta-glucosidase [EC:3.2.1.21]+ko01100//Metabolic pathways+ko00500//Starch and sucrose metabolism+ko01110//Biosynthesis of secondary metabolites+ko00460//Cyanoamino…
CL431.Contig18_All	ko00460//Cyanoamino acid metabolism;ko01110//Biosynthesis of secondary metabolites;ko00500//Starch and sucrose metabolism;ko01100//Metabolic pathways;ko00940//Phenylpropanoid biosynthesis	Metabolism	Biosynthesis of other secondary metabolites;Carbohydrate metabolism;Metabolism of other amino acids;Global and overview maps	-3.55095	0	0	-4.78822	0	0	-3.23609	9.94182e-203	5.10895e-204	-5.51292	2.07995e-259	1.27902e-260	hypothetical protein SOVF_139510 [Spinacia oleracea]	K05350//beta-glucosidase [EC:3.2.1.21]+ko01100//Metabolic pathways+ko00500//Starch and sucrose metabolism+ko01110//Biosynthesis of secondary metabolites+ko00460//Cyanoamino acid metabolism+ko00940//Phenylpropanoid biosynthesis;K05350//beta-glucosidase [EC:3.2.1.21]+ko01100//Metabolic pathways+ko00500//Starch and sucrose metabolism+ko01110//Biosynthesis of secondary metabolites+ko00460//Cyanoamino…
CL6562.Contig12_All	ko01110//Biosynthesis of secondary metabolites;ko01100//Metabolic pathways;ko00520//Amino sugar and nucleotide sugar metabolism;ko00500//Starch and sucrose metabolism	Metabolism	Carbohydrate metabolism;Global and overview maps	-3.46049	3.43443e-197	1.87408e-198	-4.25233	2.07812e-224	1.49717e-225	-3.25444	2.10827e-154	1.41161e-155	-4.08713	3.18192e-177	2.90022e-178	PREDICTED: glucose-1-phosphate adenylyltransferase large subunit 1 [Beta vulgaris subsp. vulgaris] >KMT00416.1 hypothetical protein BVRB_9g217200 [Beta vulgaris subsp. vulgaris]	K00975//glucose-1-phosphate adenylyltransferase [EC:2.7.7.27]+ko00520//Amino sugar and nucleotide sugar metabolism+ko01100//Metabolic pathways+ko00500//Starch and sucrose metabolism+ko01110//Biosynthesis of secondary metabolites;K00975//glucose-1-phosphate adenylyltransferase [EC:2.7.7.27]+ko00520//Amino sugar and nucleotide sugar metabolism+ko01100//Metabolic pathways+ko00500//Starch and sucrose…
CL12288.Contig2_All	ko00940//Phenylpropanoid biosynthesis;ko01100//Metabolic pathways;ko01110//Biosynthesis of secondary metabolites;ko00460//Cyanoamino acid metabolism;ko00500//Starch and sucrose metabolism	Metabolism	Metabolism of other amino acids;Biosynthesis of other secondary metabolites;Global and overview maps;Carbohydrate metabolism	-4.32571	0	0	-3.65686	0	0	-3.26986	0	0	-1.87146	1.53074e-223	1.10386e-224	beta-glucosidase 13-like [Chenopodium quinoa]	K01188//beta-glucosidase [EC:3.2.1.21]+ko01100//Metabolic pathways+ko00500//Starch and sucrose metabolism+ko01110//Biosynthesis of secondary metabolites+ko00460//Cyanoamino acid metabolism+ko00940//Phenylpropanoid biosynthesis;K01188//beta-glucosidase [EC:3.2.1.21]+ko01100//Metabolic pathways+ko00500//Starch and sucrose metabolism+ko01110//Biosynthesis of secondary metabolites+ko00460//Cyanoamino…
CL6562.Contig15_All	ko01100//Metabolic pathways;ko00520//Amino sugar and nucleotide sugar metabolism;ko01110//Biosynthesis of secondary metabolites;ko00500//Starch and sucrose metabolism	Metabolism	Global and overview maps;Carbohydrate metabolism	-6.04467	3.04409e-160	2.06279e-161	-6.42405	1.45575e-157	1.51455e-158	-3.32462	1.07857e-58	1.76547e-59	-3.34061	1.83588e-57	4.79291e-58	glucose-1-phosphate adenylyltransferase large subunit 1-like [Chenopodium quinoa]	K00975//glucose-1-phosphate adenylyltransferase [EC:2.7.7.27]+ko00520//Amino sugar and nucleotide sugar metabolism+ko01100//Metabolic pathways+ko00500//Starch and sucrose metabolism+ko01110//Biosynthesis of secondary metabolites;K00975//glucose-1-phosphate adenylyltransferase [EC:2.7.7.27]+ko00520//Amino sugar and nucleotide sugar metabolism+ko01100//Metabolic pathways+ko00500//Starch and sucrose…
CL14478.Contig1_All	ko00500//Starch and sucrose metabolism;ko00940//Phenylpropanoid biosynthesis;ko01100//Metabolic pathways;ko01110//Biosynthesis of secondary metabolites;ko00460//Cyanoamino acid metabolism	Metabolism	Global and overview maps;Biosynthesis of other secondary metabolites;Metabolism of other amino acids;Carbohydrate metabolism	-7.85443	2.4439e-81	3.10195e-82	-6.93176	1.38e-86	2.51866e-87	-3.49442	9.55187e-15	4.70708e-15	-8.04553	9.03562e-16	6.55005e-16	hypothetical protein SOVF_008800 [Spinacia oleracea]	K01188//beta-glucosidase [EC:3.2.1.21]+ko01100//Metabolic pathways+ko00500//Starch and sucrose metabolism+ko01110//Biosynthesis of secondary metabolites+ko00460//Cyanoamino acid metabolism+ko00940//Phenylpropanoid biosynthesis;K01188//beta-glucosidase [EC:3.2.1.21]+ko01100//Metabolic pathways+ko00500//Starch and sucrose metabolism+ko01110//Biosynthesis of secondary metabolites+ko00460//Cyanoamino…
CL16099.Contig18_All	ko00500//Starch and sucrose metabolism;ko01100//Metabolic pathways	Metabolism	Global and overview maps;Carbohydrate metabolism	-2.37054	8.73853e-41	2.04325e-41	-4.28442	2.8471e-67	6.52659e-68	-3.56015	1.07691e-66	1.57016e-67	-4.83027	9.26697e-77	1.86069e-77	PREDICTED: probable trehalose-phosphate phosphatase C isoform X2 [Beta vulgaris subsp. vulgaris] >KMT20328.1 hypothetical protein BVRB_1g003280 [Beta vulgaris subsp. vulgaris]	K01087//trehalose 6-phosphate phosphatase [EC:3.1.3.12]+ko01100//Metabolic pathways+ko00500//Starch and sucrose metabolism;K01087//trehalose 6-phosphate phosphatase [EC:3.1.3.12]+ko01100//Metabolic pathways+ko00500//Starch and sucrose metabolism;K01087//trehalose 6-phosphate phosphatase [EC:3.1.3.12]+ko01100//Metabolic pathways+ko00500//Starch and sucrose metabolism;K01087//trehalose 6-phosphate …
CL4019.Contig4_All	ko01100//Metabolic pathways;ko00500//Starch and sucrose metabolism;ko01110//Biosynthesis of secondary metabolites;ko00460//Cyanoamino acid metabolism;ko00940//Phenylpropanoid biosynthesis	Metabolism	Metabolism of other amino acids;Biosynthesis of other secondary metabolites;Carbohydrate metabolism;Global and overview maps	-1.70169	2.65502e-27	8.60453e-28	-3.77332	4.32914e-63	1.05233e-63	-3.61044	3.09489e-68	4.41731e-69	-9.33918	3.09823e-61	7.63751e-62	hypothetical protein BVRB_6g152510 [Beta vulgaris subsp. vulgaris]	K01188//beta-glucosidase [EC:3.2.1.21]+ko01100//Metabolic pathways+ko00500//Starch and sucrose metabolism+ko01110//Biosynthesis of secondary metabolites+ko00460//Cyanoamino acid metabolism+ko00940//Phenylpropanoid biosynthesis;K01188//beta-glucosidase [EC:3.2.1.21]+ko01100//Metabolic pathways+ko00500//Starch and sucrose metabolism+ko01110//Biosynthesis of secondary metabolites+ko00460//Cyanoamino…
CL6562.Contig7_All	ko01100//Metabolic pathways;ko01110//Biosynthesis of secondary metabolites;ko00500//Starch and sucrose metabolism;ko00520//Amino sugar and nucleotide sugar metabolism	Metabolism	Global and overview maps;Carbohydrate metabolism	-4.48117	0	0	-5.56273	0	0	-3.66325	0	0	-4.63668	0	0	glucose-1-phosphate adenylyltransferase large subunit 1-like [Chenopodium quinoa]	K00975//glucose-1-phosphate adenylyltransferase [EC:2.7.7.27]+ko00520//Amino sugar and nucleotide sugar metabolism+ko01100//Metabolic pathways+ko00500//Starch and sucrose metabolism+ko01110//Biosynthesis of secondary metabolites;K00975//glucose-1-phosphate adenylyltransferase [EC:2.7.7.27]+ko00520//Amino sugar and nucleotide sugar metabolism+ko01100//Metabolic pathways+ko00500//Starch and sucrose…
CL6562.Contig13_All	ko01110//Biosynthesis of secondary metabolites;ko00520//Amino sugar and nucleotide sugar metabolism;ko01100//Metabolic pathways;ko00500//Starch and sucrose metabolism	Metabolism	Global and overview maps;Carbohydrate metabolism	-5.67455	8.50959e-133	6.87127e-134	-5.66321	7.21539e-132	8.919e-133	-3.68753	8.8552e-53	1.58555e-53	-5.23685	2.03635e-60	5.07798e-61	PREDICTED: glucose-1-phosphate adenylyltransferase large subunit 1 [Beta vulgaris subsp. vulgaris] >KMT00416.1 hypothetical protein BVRB_9g217200 [Beta vulgaris subsp. vulgaris]	K00975//glucose-1-phosphate adenylyltransferase [EC:2.7.7.27]+ko00520//Amino sugar and nucleotide sugar metabolism+ko01100//Metabolic pathways+ko00500//Starch and sucrose metabolism+ko01110//Biosynthesis of secondary metabolites;K00975//glucose-1-phosphate adenylyltransferase [EC:2.7.7.27]+ko00520//Amino sugar and nucleotide sugar metabolism+ko01100//Metabolic pathways+ko00500//Starch and sucrose…
CL8813.Contig2_All	ko01100//Metabolic pathways;ko00500//Starch and sucrose metabolism	Metabolism	Carbohydrate metabolism;Global and overview maps	-3.44639	0	0	-4.04705	0	0	-3.69276	0	0	-3.95979	0	0	endoglucanase 6-like [Chenopodium quinoa]	K01179//endoglucanase [EC:3.2.1.4]+ko01100//Metabolic pathways+ko00500//Starch and sucrose metabolism;K01179//endoglucanase [EC:3.2.1.4]+ko01100//Metabolic pathways+ko00500//Starch and sucrose metabolism;K01179//endoglucanase [EC:3.2.1.4]+ko01100//Metabolic pathways+ko00500//Starch and sucrose metabolism;K01179//endoglucanase [EC:3.2.1.4]+ko01100//Metabolic pathways+ko00500//Starch and sucrose me…
CL6562.Contig14_All	ko01100//Metabolic pathways;ko01110//Biosynthesis of secondary metabolites;ko00520//Amino sugar and nucleotide sugar metabolism;ko00500//Starch and sucrose metabolism	Metabolism	Carbohydrate metabolism;Global and overview maps	-4.19465	2.39811e-175	1.48387e-176	-5.64051	1.48496e-190	1.27144e-191	-3.73198	2.38911e-137	1.79625e-138	-4.9222	1.19728e-153	1.25495e-154	glucose-1-phosphate adenylyltransferase large subunit 1-like [Chenopodium quinoa]	K00975//glucose-1-phosphate adenylyltransferase [EC:2.7.7.27]+ko00520//Amino sugar and nucleotide sugar metabolism+ko01100//Metabolic pathways+ko00500//Starch and sucrose metabolism+ko01110//Biosynthesis of secondary metabolites;K00975//glucose-1-phosphate adenylyltransferase [EC:2.7.7.27]+ko00520//Amino sugar and nucleotide sugar metabolism+ko01100//Metabolic pathways+ko00500//Starch and sucrose…
Unigene13250_All	ko00052//Galactose metabolism;ko00500//Starch and sucrose metabolism;ko01100//Metabolic pathways	Metabolism	Carbohydrate metabolism;Global and overview maps	-5.04531	0	0	-5.42712	0	0	-3.88368	0	0	-4.90343	0	0	alpha-glucosidase-like [Chenopodium quinoa]	K01187//alpha-glucosidase [EC:3.2.1.20]+ko01100//Metabolic pathways+ko00052//Galactose metabolism+ko00500//Starch and sucrose metabolism;K01187//alpha-glucosidase [EC:3.2.1.20]+ko01100//Metabolic pathways+ko00052//Galactose metabolism+ko00500//Starch and sucrose metabolism;K01187//alpha-glucosidase [EC:3.2.1.20]+ko01100//Metabolic pathways+ko00052//Galactose metabolism+ko00500//Starch and sucrose…
CL3553.Contig9_All	ko01100//Metabolic pathways;ko00770//Pantothenate and CoA biosynthesis;ko03010//Ribosome;ko00240//Pyrimidine metabolism;ko00760//Nicotinate and nicotinamide metabolism;ko00740//Riboflavin metabolism;ko00230//Purine metabolism;ko00500//Starch and sucrose metabolism	Genetic Information Processing;Metabolism	Translation;Carbohydrate metabolism;Global and overview maps;Metabolism of cofactors and vitamins;Nucleotide metabolism	-3.55702	2.14769e-136	1.68784e-137	-4.55178	6.99849e-157	7.3201e-158	-4.01071	9.33499e-150	6.44474e-151	-4.92228	7.86073e-160	7.91292e-161	uncharacterized protein LOC110709003 [Chenopodium quinoa]	K02911//large subunit ribosomal protein L32+ko03010//Ribosome;K01513//ectonucleotide pyrophosphatase/phosphodiesterase family member 1/3 [EC:3.1.4.1 3.6.1.9]+ko00740//Riboflavin metabolism+ko00230//Purine metabolism+ko00770//Pantothenate and CoA biosynthesis+ko01100//Metabolic pathways+ko00760//Nicotinate and nicotinamide metabolism+ko00500//Starch and sucrose metabolism+ko00240//Pyrimidine metab…
CL3553.Contig7_All	ko00240//Pyrimidine metabolism;ko00740//Riboflavin metabolism;ko03010//Ribosome;ko00500//Starch and sucrose metabolism;ko00230//Purine metabolism;ko00760//Nicotinate and nicotinamide metabolism;ko01100//Metabolic pathways;ko00770//Pantothenate and CoA biosynthesis	Genetic Information Processing;Metabolism	Metabolism of cofactors and vitamins;Global and overview maps;Carbohydrate metabolism;Nucleotide metabolism;Translation	-2.9004	3.14189e-45	6.74683e-46	-7.88326	1.15687e-58	3.0028e-59	-4.01448	1.99839e-56	3.38019e-57	-4.75767	1.31291e-59	3.31769e-60	uncharacterized protein LOC110709003 [Chenopodium quinoa]	K02911//large subunit ribosomal protein L32+ko03010//Ribosome;K01513//ectonucleotide pyrophosphatase/phosphodiesterase family member 1/3 [EC:3.1.4.1 3.6.1.9]+ko00740//Riboflavin metabolism+ko00230//Purine metabolism+ko00770//Pantothenate and CoA biosynthesis+ko01100//Metabolic pathways+ko00760//Nicotinate and nicotinamide metabolism+ko00500//Starch and sucrose metabolism+ko00240//Pyrimidine metab…
CL8648.Contig1_All	ko00500//Starch and sucrose metabolism	Metabolism	Carbohydrate metabolism	-6.05324	7.7653e-112	7.3877e-113	-4.50321	2.733e-105	4.17105e-106	-4.46204	9.83999e-89	1.10287e-89	-2.97535	1.00796e-64	2.36353e-65	PREDICTED: glucan endo-1,3-beta-glucosidase-like [Beta vulgaris subsp. vulgaris]	K19891//glucan endo-1,3-beta-glucosidase 1/2/3 [EC:3.2.1.39]+ko00500//Starch and sucrose metabolism;K19891//glucan endo-1,3-beta-glucosidase 1/2/3 [EC:3.2.1.39]+ko00500//Starch and sucrose metabolism;K19891//glucan endo-1,3-beta-glucosidase 1/2/3 [EC:3.2.1.39]+ko00500//Starch and sucrose metabolism;K19891//glucan endo-1,3-beta-glucosidase 1/2/3 [EC:3.2.1.39]+ko00500//Starch and sucrose metabolism…
CL14478.Contig2_All	ko00940//Phenylpropanoid biosynthesis;ko00460//Cyanoamino acid metabolism;ko01100//Metabolic pathways;ko01110//Biosynthesis of secondary metabolites;ko00500//Starch and sucrose metabolism	Metabolism	Metabolism of other amino acids;Biosynthesis of other secondary metabolites;Global and overview maps;Carbohydrate metabolism	-7.68306	4.92473e-198	2.67602e-199	-7.20755	6.33985e-204	5.04425e-205	-4.47165	1.60951e-44	3.33653e-45	-3.63742	1.34682e-38	4.91704e-39	hypothetical protein SOVF_008800 [Spinacia oleracea]	K01188//beta-glucosidase [EC:3.2.1.21]+ko01100//Metabolic pathways+ko00500//Starch and sucrose metabolism+ko01110//Biosynthesis of secondary metabolites+ko00460//Cyanoamino acid metabolism+ko00940//Phenylpropanoid biosynthesis;K01188//beta-glucosidase [EC:3.2.1.21]+ko01100//Metabolic pathways+ko00500//Starch and sucrose metabolism+ko01110//Biosynthesis of secondary metabolites+ko00460//Cyanoamino…
CL6562.Contig2_All	ko00500//Starch and sucrose metabolism;ko00520//Amino sugar and nucleotide sugar metabolism;ko01110//Biosynthesis of secondary metabolites;ko01100//Metabolic pathways	Metabolism	Global and overview maps;Carbohydrate metabolism	-5.41594	0	0	-5.69587	0	0	-4.64899	0	0	-6.21021	0	0	PREDICTED: glucose-1-phosphate adenylyltransferase large subunit 1 [Beta vulgaris subsp. vulgaris] >KMT00416.1 hypothetical protein BVRB_9g217200 [Beta vulgaris subsp. vulgaris]	K00975//glucose-1-phosphate adenylyltransferase [EC:2.7.7.27]+ko00520//Amino sugar and nucleotide sugar metabolism+ko01100//Metabolic pathways+ko00500//Starch and sucrose metabolism+ko01110//Biosynthesis of secondary metabolites;K00975//glucose-1-phosphate adenylyltransferase [EC:2.7.7.27]+ko00520//Amino sugar and nucleotide sugar metabolism+ko01100//Metabolic pathways+ko00500//Starch and sucrose…
CL6562.Contig9_All	ko00500//Starch and sucrose metabolism;ko00520//Amino sugar and nucleotide sugar metabolism;ko01110//Biosynthesis of secondary metabolites;ko01100//Metabolic pathways	Metabolism	Carbohydrate metabolism;Global and overview maps	-6.34762	3.08685e-189	1.7571e-190	-5.14899	2.93914e-187	2.56134e-188	-4.6502	1.37266e-95	1.44167e-96	-6.595	2.30547e-95	3.79283e-96	PREDICTED: glucose-1-phosphate adenylyltransferase large subunit 1 [Beta vulgaris subsp. vulgaris] >KMT00416.1 hypothetical protein BVRB_9g217200 [Beta vulgaris subsp. vulgaris]	K00975//glucose-1-phosphate adenylyltransferase [EC:2.7.7.27]+ko00520//Amino sugar and nucleotide sugar metabolism+ko01100//Metabolic pathways+ko00500//Starch and sucrose metabolism+ko01110//Biosynthesis of secondary metabolites;K00975//glucose-1-phosphate adenylyltransferase [EC:2.7.7.27]+ko00520//Amino sugar and nucleotide sugar metabolism+ko01100//Metabolic pathways+ko00500//Starch and sucrose…
CL15679.Contig1_All	ko01100//Metabolic pathways;ko00500//Starch and sucrose metabolism;ko01110//Biosynthesis of secondary metabolites	Metabolism	Global and overview maps;Carbohydrate metabolism	-2.42484	1.21166e-35	3.17806e-36	-1.61252	1.63813e-21	9.66148e-22	-4.70698	1.25635e-108	1.17287e-109	-2.03145	1.29345e-50	3.77546e-51	PREDICTED: 1,4-alpha-glucan-branching enzyme 2-2, chloroplastic/amyloplastic isoform X2 [Beta vulgaris subsp. vulgaris]	K00700//1,4-alpha-glucan branching enzyme [EC:2.4.1.18]+ko01100//Metabolic pathways+ko00500//Starch and sucrose metabolism+ko01110//Biosynthesis of secondary metabolites;K00700//1,4-alpha-glucan branching enzyme [EC:2.4.1.18]+ko01100//Metabolic pathways+ko00500//Starch and sucrose metabolism+ko01110//Biosynthesis of secondary metabolites;K00700//1,4-alpha-glucan branching enzyme [EC:2.4.1.18]+ko0…
CL6562.Contig5_All	ko01100//Metabolic pathways;ko01110//Biosynthesis of secondary metabolites;ko00520//Amino sugar and nucleotide sugar metabolism;ko00500//Starch and sucrose metabolism	Metabolism	Global and overview maps;Carbohydrate metabolism	-4.35917	0	0	-6.5418	0	0	-4.93467	0	0	-6.48936	1.07075e-300	5.68344e-302	glucose-1-phosphate adenylyltransferase large subunit 1-like [Chenopodium quinoa]	K00975//glucose-1-phosphate adenylyltransferase [EC:2.7.7.27]+ko00520//Amino sugar and nucleotide sugar metabolism+ko01100//Metabolic pathways+ko00500//Starch and sucrose metabolism+ko01110//Biosynthesis of secondary metabolites;K00975//glucose-1-phosphate adenylyltransferase [EC:2.7.7.27]+ko00520//Amino sugar and nucleotide sugar metabolism+ko01100//Metabolic pathways+ko00500//Starch and sucrose…
CL13124.Contig1_All	ko00940//Phenylpropanoid biosynthesis;ko00460//Cyanoamino acid metabolism;ko01110//Biosynthesis of secondary metabolites;ko00500//Starch and sucrose metabolism;ko01100//Metabolic pathways	Metabolism	Carbohydrate metabolism;Biosynthesis of other secondary metabolites;Global and overview maps;Metabolism of other amino acids	-4.48132	5.90394e-47	1.22822e-47	-3.75796	2.10732e-42	7.2359e-43	-5.18945	2.52353e-34	6.51579e-35	-1.39124	3.27368e-10	3.18396e-10	hypothetical protein BVRB_6g152510 [Beta vulgaris subsp. vulgaris]	K01188//beta-glucosidase [EC:3.2.1.21]+ko01100//Metabolic pathways+ko00500//Starch and sucrose metabolism+ko01110//Biosynthesis of secondary metabolites+ko00460//Cyanoamino acid metabolism+ko00940//Phenylpropanoid biosynthesis;K01188//beta-glucosidase [EC:3.2.1.21]+ko01100//Metabolic pathways+ko00500//Starch and sucrose metabolism+ko01110//Biosynthesis of secondary metabolites+ko00460//Cyanoamino…
Unigene59548_All	ko00500//Starch and sucrose metabolism;ko01100//Metabolic pathways	Metabolism	Carbohydrate metabolism;Global and overview maps	-3.31471	1.65325e-47	3.40362e-48	-2.90712	4.32255e-42	1.49456e-42	-8.89551	2.03281e-46	4.05698e-47	-4.46629	9.47348e-53	2.66646e-53	hypothetical protein BVRB_8g193450 [Beta vulgaris subsp. vulgaris]	K00696//sucrose-phosphate synthase [EC:2.4.1.14]+ko01100//Metabolic pathways+ko00500//Starch and sucrose metabolism;K00696//sucrose-phosphate synthase [EC:2.4.1.14]+ko01100//Metabolic pathways+ko00500//Starch and sucrose metabolism;K00696//sucrose-phosphate synthase [EC:2.4.1.14]+ko01100//Metabolic pathways+ko00500//Starch and sucrose metabolism;K00696//sucrose-phosphate synthase [EC:2.4.1.14]+ko…
Unigene67642_All	ko00500//Starch and sucrose metabolism;ko01100//Metabolic pathways;ko01110//Biosynthesis of secondary metabolites;ko04626//Plant-pathogen interaction	Metabolism;Organismal Systems	Environmental adaptation;Global and overview maps;Carbohydrate metabolism	12.5172	0	0										hypothetical protein PHYSODRAFT_306867 [Phytophthora sojae] >EGZ06677.1 hypothetical protein PHYSODRAFT_306867 [Phytophthora sojae]	K13448//calcium-binding protein CML+ko04626//Plant-pathogen interaction;K17987//next to BRCA1 gene 1 protein;K00700//1,4-alpha-glucan branching enzyme [EC:2.4.1.18]+ko01100//Metabolic pathways+ko00500//Starch and sucrose metabolism+ko01110//Biosynthesis of secondary metabolites
CL22.Contig51_All	ko00330//Arginine and proline metabolism;ko00410//beta-Alanine metabolism	Metabolism	Amino acid metabolism;Metabolism of other amino acids	5.50638	2.79164e-61	4.59189e-62	7.1963	7.96792e-184	7.0783e-185	5.17296	9.82572e-61	1.5595e-61	6.95136	1.89047e-194	1.57099e-195	probable polyamine oxidase 2 [Spinacia oleracea] >KNA10574.1 hypothetical protein SOVF_143110 [Spinacia oleracea]	K17839//polyamine oxidase [EC:1.5.3.17 1.5.3.-]+ko00410//beta-Alanine metabolism+ko00330//Arginine and proline metabolism;K17839//polyamine oxidase [EC:1.5.3.17 1.5.3.-]+ko00410//beta-Alanine metabolism+ko00330//Arginine and proline metabolism;K17839//polyamine oxidase [EC:1.5.3.17 1.5.3.-]+ko00410//beta-Alanine metabolism+ko00330//Arginine and proline metabolism;K17839//polyamine oxidase [EC:1.5…
CL14218.Contig3_All	ko01100//Metabolic pathways;ko00330//Arginine and proline metabolism	Metabolism	Amino acid metabolism;Global and overview maps	4.11214	0	0	4.35293	0	0	4.17681	0	0	4.18355	0	0	arginine decarboxylase-like [Chenopodium quinoa]	K01583//arginine decarboxylase [EC:4.1.1.19]+ko00330//Arginine and proline metabolism+ko01100//Metabolic pathways;K01583//arginine decarboxylase [EC:4.1.1.19]+ko00330//Arginine and proline metabolism+ko01100//Metabolic pathways;K01583//arginine decarboxylase [EC:4.1.1.19]+ko00330//Arginine and proline metabolism+ko01100//Metabolic pathways;K01583//arginine decarboxylase [EC:4.1.1.19]+ko00330//Arg…
CL14218.Contig5_All	ko00330//Arginine and proline metabolism;ko01100//Metabolic pathways	Metabolism	Amino acid metabolism;Global and overview maps	3.89535	0	0	4.62929	0	0	4.12854	0	0	4.87565	0	0	arginine decarboxylase-like [Chenopodium quinoa]	K01583//arginine decarboxylase [EC:4.1.1.19]+ko00330//Arginine and proline metabolism+ko01100//Metabolic pathways;K01583//arginine decarboxylase [EC:4.1.1.19]+ko00330//Arginine and proline metabolism+ko01100//Metabolic pathways;K01583//arginine decarboxylase [EC:4.1.1.19]+ko00330//Arginine and proline metabolism+ko01100//Metabolic pathways;K01583//arginine decarboxylase [EC:4.1.1.19]+ko00330//Arg…
CL14218.Contig1_All	ko00330//Arginine and proline metabolism;ko01100//Metabolic pathways	Metabolism	Global and overview maps;Amino acid metabolism	3.85624	7.04145e-197	3.8504e-198	4.40687	0	0	4.08666	3.07339e-244	1.3213e-245	4.95249	0	0	arginine decarboxylase-like [Spinacia oleracea] >KNA20891.1 hypothetical protein SOVF_047500 [Spinacia oleracea]	K01583//arginine decarboxylase [EC:4.1.1.19]+ko00330//Arginine and proline metabolism+ko01100//Metabolic pathways;K01583//arginine decarboxylase [EC:4.1.1.19]+ko00330//Arginine and proline metabolism+ko01100//Metabolic pathways;K01583//arginine decarboxylase [EC:4.1.1.19]+ko00330//Arginine and proline metabolism+ko01100//Metabolic pathways;K01583//arginine decarboxylase [EC:4.1.1.19]+ko00330//Arg…
CL1019.Contig20_All	ko00330//Arginine and proline metabolism;ko00410//beta-Alanine metabolism	Metabolism	Amino acid metabolism;Metabolism of other amino acids	3.00639	3.70873e-68	5.55275e-69	5.02561	0	0	4.0649	4.64778e-84	5.49727e-85	6.48159	0	0	PREDICTED: probable polyamine oxidase 4 [Beta vulgaris subsp. vulgaris] >KMT13320.1 hypothetical protein BVRB_4g084630 [Beta vulgaris subsp. vulgaris]	K17839//polyamine oxidase [EC:1.5.3.17 1.5.3.-]+ko00410//beta-Alanine metabolism+ko00330//Arginine and proline metabolism;K17839//polyamine oxidase [EC:1.5.3.17 1.5.3.-]+ko00410//beta-Alanine metabolism+ko00330//Arginine and proline metabolism;K17839//polyamine oxidase [EC:1.5.3.17 1.5.3.-]+ko00410//beta-Alanine metabolism+ko00330//Arginine and proline metabolism;K17839//polyamine oxidase [EC:1.5…
CL14119.Contig4_All	ko01100//Metabolic pathways;ko01110//Biosynthesis of secondary metabolites;ko00330//Arginine and proline metabolism	Metabolism	Amino acid metabolism;Global and overview maps	3.5247	3.07916e-60	5.14136e-61	5.40622	3.09424e-265	1.88818e-266	4.02232	1.39187e-97	1.4345e-98	5.42239	1.34938e-277	7.74027e-279	PREDICTED: proline dehydrogenase 2, mitochondrial-like [Beta vulgaris subsp. vulgaris]	K00318//proline dehydrogenase [EC:1.5.-.-]+ko00330//Arginine and proline metabolism+ko01100//Metabolic pathways+ko01110//Biosynthesis of secondary metabolites;K00318//proline dehydrogenase [EC:1.5.-.-]+ko00330//Arginine and proline metabolism+ko01100//Metabolic pathways+ko01110//Biosynthesis of secondary metabolites;K00318//proline dehydrogenase [EC:1.5.-.-]+ko00330//Arginine and proline metaboli…
CL14218.Contig2_All	ko00330//Arginine and proline metabolism;ko01100//Metabolic pathways	Metabolism	Amino acid metabolism;Global and overview maps	3.94189	0	0	4.58274	0	0	3.80894	0	0	4.39828	0	0	arginine decarboxylase-like [Chenopodium quinoa]	K01583//arginine decarboxylase [EC:4.1.1.19]+ko00330//Arginine and proline metabolism+ko01100//Metabolic pathways;K01583//arginine decarboxylase [EC:4.1.1.19]+ko00330//Arginine and proline metabolism+ko01100//Metabolic pathways;K01583//arginine decarboxylase [EC:4.1.1.19]+ko00330//Arginine and proline metabolism+ko01100//Metabolic pathways;K01583//arginine decarboxylase [EC:4.1.1.19]+ko00330//Arg…
CL14218.Contig4_All	ko01100//Metabolic pathways;ko00330//Arginine and proline metabolism	Metabolism	Amino acid metabolism;Global and overview maps	3.81817	0	0	4.17977	0	0	3.78758	0	0	3.86823	0	0	arginine decarboxylase-like [Chenopodium quinoa]	K01583//arginine decarboxylase [EC:4.1.1.19]+ko00330//Arginine and proline metabolism+ko01100//Metabolic pathways;K01583//arginine decarboxylase [EC:4.1.1.19]+ko00330//Arginine and proline metabolism+ko01100//Metabolic pathways;K01583//arginine decarboxylase [EC:4.1.1.19]+ko00330//Arginine and proline metabolism+ko01100//Metabolic pathways;K01583//arginine decarboxylase [EC:4.1.1.19]+ko00330//Arg…
CL14119.Contig2_All	ko01110//Biosynthesis of secondary metabolites;ko00330//Arginine and proline metabolism;ko01100//Metabolic pathways	Metabolism	Amino acid metabolism;Global and overview maps	6.94745	3.30067e-52	6.26036e-53	8.23197	5.55776e-112	8.04018e-113	3.71304	2.55293e-21	9.58295e-22	5.57663	1.08736e-84	1.99888e-85	proline dehydrogenase 2, mitochondrial-like [Chenopodium quinoa]	K00318//proline dehydrogenase [EC:1.5.-.-]+ko00330//Arginine and proline metabolism+ko01100//Metabolic pathways+ko01110//Biosynthesis of secondary metabolites;K00318//proline dehydrogenase [EC:1.5.-.-]+ko00330//Arginine and proline metabolism+ko01100//Metabolic pathways+ko01110//Biosynthesis of secondary metabolites;K00318//proline dehydrogenase [EC:1.5.-.-]+ko00330//Arginine and proline metaboli…
CL1019.Contig28_All	ko00410//beta-Alanine metabolism;ko00330//Arginine and proline metabolism	Metabolism	Amino acid metabolism;Metabolism of other amino acids	3.86166	9.61534e-75	1.32201e-75	5.57792	7.5795e-277	4.43158e-278	3.69431	3.71748e-71	5.11862e-72	5.4799	1.25314e-278	7.16109e-280	probable polyamine oxidase 4 isoform X1 [Chenopodium quinoa]	K17839//polyamine oxidase [EC:1.5.3.17 1.5.3.-]+ko00410//beta-Alanine metabolism+ko00330//Arginine and proline metabolism;K17839//polyamine oxidase [EC:1.5.3.17 1.5.3.-]+ko00410//beta-Alanine metabolism+ko00330//Arginine and proline metabolism;K17839//polyamine oxidase [EC:1.5.3.17 1.5.3.-]+ko00410//beta-Alanine metabolism+ko00330//Arginine and proline metabolism;K17839//polyamine oxidase [EC:1.5…
Unigene11430_All	ko01110//Biosynthesis of secondary metabolites;ko01100//Metabolic pathways;ko00330//Arginine and proline metabolism	Metabolism	Amino acid metabolism;Global and overview maps	4.43098	6.54189e-84	8.07551e-85	5.53187	1.95385e-188	1.69303e-189	3.47258	1.53897e-59	2.48731e-60	5.02357	5.22519e-204	4.13535e-205	hypothetical protein BVRB_2g025900 [Beta vulgaris subsp. vulgaris]	K00318//proline dehydrogenase [EC:1.5.-.-]+ko00330//Arginine and proline metabolism+ko01100//Metabolic pathways+ko01110//Biosynthesis of secondary metabolites;K00318//proline dehydrogenase [EC:1.5.-.-]+ko00330//Arginine and proline metabolism+ko01100//Metabolic pathways+ko01110//Biosynthesis of secondary metabolites;K00318//proline dehydrogenase [EC:1.5.-.-]+ko00330//Arginine and proline metaboli…
CL1019.Contig27_All	ko00330//Arginine and proline metabolism;ko00410//beta-Alanine metabolism	Metabolism	Metabolism of other amino acids;Amino acid metabolism	2.98484	1.64688e-86	1.98745e-87	4.22265	3.75089e-261	2.33062e-262	3.44712	9.62535e-102	9.52247e-103	4.80933	5.22392e-306	2.72421e-307	PREDICTED: probable polyamine oxidase 4 [Beta vulgaris subsp. vulgaris] >KMT13320.1 hypothetical protein BVRB_4g084630 [Beta vulgaris subsp. vulgaris]	K17839//polyamine oxidase [EC:1.5.3.17 1.5.3.-]+ko00410//beta-Alanine metabolism+ko00330//Arginine and proline metabolism;K17839//polyamine oxidase [EC:1.5.3.17 1.5.3.-]+ko00410//beta-Alanine metabolism+ko00330//Arginine and proline metabolism;K17839//polyamine oxidase [EC:1.5.3.17 1.5.3.-]+ko00410//beta-Alanine metabolism+ko00330//Arginine and proline metabolism;K17839//polyamine oxidase [EC:1.5…
CL1019.Contig12_All	ko00410//beta-Alanine metabolism;ko00330//Arginine and proline metabolism	Metabolism	Amino acid metabolism;Metabolism of other amino acids	2.8523	2.59507e-111	2.48246e-112	5.14443	0	0	3.40621	1.1378e-132	8.84882e-134	6.0478	0	0	probable polyamine oxidase 4 [Chenopodium quinoa]	K17839//polyamine oxidase [EC:1.5.3.17 1.5.3.-]+ko00410//beta-Alanine metabolism+ko00330//Arginine and proline metabolism;K17839//polyamine oxidase [EC:1.5.3.17 1.5.3.-]+ko00410//beta-Alanine metabolism+ko00330//Arginine and proline metabolism;K17839//polyamine oxidase [EC:1.5.3.17 1.5.3.-]+ko00410//beta-Alanine metabolism+ko00330//Arginine and proline metabolism;K17839//polyamine oxidase [EC:1.5…
CL1019.Contig19_All	ko00330//Arginine and proline metabolism;ko00410//beta-Alanine metabolism	Metabolism	Amino acid metabolism;Metabolism of other amino acids	2.81969	1.92051e-57	3.34931e-58	4.15536	2.1159e-193	1.78506e-194	3.07075	7.07804e-59	1.15561e-59	4.50556	2.58455e-199	2.08573e-200	probable polyamine oxidase 4 isoform X1 [Chenopodium quinoa]	K17839//polyamine oxidase [EC:1.5.3.17 1.5.3.-]+ko00410//beta-Alanine metabolism+ko00330//Arginine and proline metabolism;K17839//polyamine oxidase [EC:1.5.3.17 1.5.3.-]+ko00410//beta-Alanine metabolism+ko00330//Arginine and proline metabolism;K17839//polyamine oxidase [EC:1.5.3.17 1.5.3.-]+ko00410//beta-Alanine metabolism+ko00330//Arginine and proline metabolism;K17839//polyamine oxidase [EC:1.5…
CL22.Contig3_All	ko00410//beta-Alanine metabolism;ko00330//Arginine and proline metabolism	Metabolism	Amino acid metabolism;Metabolism of other amino acids	2.09414	2.08322e-72	2.94325e-73	4.33219	0	0	2.84383	7.87702e-84	9.33657e-85	6.21656	0	0	probable polyamine oxidase 2 [Spinacia oleracea] >KNA10574.1 hypothetical protein SOVF_143110 [Spinacia oleracea]	K17839//polyamine oxidase [EC:1.5.3.17 1.5.3.-]+ko00410//beta-Alanine metabolism+ko00330//Arginine and proline metabolism;K17839//polyamine oxidase [EC:1.5.3.17 1.5.3.-]+ko00410//beta-Alanine metabolism+ko00330//Arginine and proline metabolism;K17839//polyamine oxidase [EC:1.5.3.17 1.5.3.-]+ko00410//beta-Alanine metabolism+ko00330//Arginine and proline metabolism;K17839//polyamine oxidase [EC:1.5…
CL1019.Contig5_All	ko00410//beta-Alanine metabolism;ko00330//Arginine and proline metabolism	Metabolism	Amino acid metabolism;Metabolism of other amino acids	2.60514	2.25433e-93	2.53399e-94	4.69356	0	0	2.49969	2.73494e-67	3.95131e-68	5.46705	0	0	probable polyamine oxidase 4 [Chenopodium quinoa]	K17839//polyamine oxidase [EC:1.5.3.17 1.5.3.-]+ko00410//beta-Alanine metabolism+ko00330//Arginine and proline metabolism;K17839//polyamine oxidase [EC:1.5.3.17 1.5.3.-]+ko00410//beta-Alanine metabolism+ko00330//Arginine and proline metabolism;K17839//polyamine oxidase [EC:1.5.3.17 1.5.3.-]+ko00410//beta-Alanine metabolism+ko00330//Arginine and proline metabolism;K17839//polyamine oxidase [EC:1.5…
CL1019.Contig15_All	ko00410//beta-Alanine metabolism;ko00330//Arginine and proline metabolism	Metabolism	Amino acid metabolism;Metabolism of other amino acids	2.29249	4.14597e-63	6.64196e-64	4.31915	0	0	2.35816	3.53832e-69	4.99138e-70	4.45049	0	0	probable polyamine oxidase 4 [Chenopodium quinoa]	K17839//polyamine oxidase [EC:1.5.3.17 1.5.3.-]+ko00410//beta-Alanine metabolism+ko00330//Arginine and proline metabolism;K17839//polyamine oxidase [EC:1.5.3.17 1.5.3.-]+ko00410//beta-Alanine metabolism+ko00330//Arginine and proline metabolism;K17839//polyamine oxidase [EC:1.5.3.17 1.5.3.-]+ko00410//beta-Alanine metabolism+ko00330//Arginine and proline metabolism;K17839//polyamine oxidase [EC:1.5…
CL1019.Contig17_All	ko00330//Arginine and proline metabolism;ko00410//beta-Alanine metabolism	Metabolism	Metabolism of other amino acids;Amino acid metabolism	2.34245	1.99652e-49	3.96896e-50	4.7387	0	0	2.30307	3.23848e-59	5.26182e-60	4.97723	0	0	probable polyamine oxidase 4 [Chenopodium quinoa]	K17839//polyamine oxidase [EC:1.5.3.17 1.5.3.-]+ko00410//beta-Alanine metabolism+ko00330//Arginine and proline metabolism;K17839//polyamine oxidase [EC:1.5.3.17 1.5.3.-]+ko00410//beta-Alanine metabolism+ko00330//Arginine and proline metabolism;K17839//polyamine oxidase [EC:1.5.3.17 1.5.3.-]+ko00410//beta-Alanine metabolism+ko00330//Arginine and proline metabolism;K17839//polyamine oxidase [EC:1.5…
CL22.Contig4_All	ko00330//Arginine and proline metabolism;ko00410//beta-Alanine metabolism	Metabolism	Amino acid metabolism;Metabolism of other amino acids	2.63905	5.36509e-34	1.46046e-34	4.64407	4.60212e-202	3.69956e-203	2.26551	3.93591e-35	9.96164e-36	3.38575	1.91241e-109	2.75405e-110	probable polyamine oxidase 2 [Spinacia oleracea] >KNA10574.1 hypothetical protein SOVF_143110 [Spinacia oleracea]	K17839//polyamine oxidase [EC:1.5.3.17 1.5.3.-]+ko00410//beta-Alanine metabolism+ko00330//Arginine and proline metabolism;K17839//polyamine oxidase [EC:1.5.3.17 1.5.3.-]+ko00410//beta-Alanine metabolism+ko00330//Arginine and proline metabolism;K17839//polyamine oxidase [EC:1.5.3.17 1.5.3.-]+ko00410//beta-Alanine metabolism+ko00330//Arginine and proline metabolism;K17839//polyamine oxidase [EC:1.5…
CL1019.Contig25_All	ko00330//Arginine and proline metabolism;ko00410//beta-Alanine metabolism	Metabolism	Metabolism of other amino acids;Amino acid metabolism	0.385985	0.0062236	0.00940699	2.60711	2.40092e-144	2.72642e-145	1.96031	3.8622e-27	1.20277e-27	4.33098	4.51974e-279	2.57597e-280	probable polyamine oxidase 4 [Chenopodium quinoa]	K17839//polyamine oxidase [EC:1.5.3.17 1.5.3.-]+ko00410//beta-Alanine metabolism+ko00330//Arginine and proline metabolism;K17839//polyamine oxidase [EC:1.5.3.17 1.5.3.-]+ko00410//beta-Alanine metabolism+ko00330//Arginine and proline metabolism;K17839//polyamine oxidase [EC:1.5.3.17 1.5.3.-]+ko00410//beta-Alanine metabolism+ko00330//Arginine and proline metabolism;K17839//polyamine oxidase [EC:1.5…
Unigene13654_All	ko01100//Metabolic pathways;ko00561//Glycerolipid metabolism;ko00340//Histidine metabolism;ko00010//Glycolysis / Gluconeogenesis;ko00053//Ascorbate and aldarate metabolism;ko00280//Valine, leucine and isoleucine degradation;ko00310//Lysine degradation;ko00071//Fatty acid degradation;ko00330//Arginine and proline metabolism;ko00410//beta-Alanine metabolism;ko01110//Biosynthesis of secondary metabo…	Metabolism	Global and overview maps;Metabolism of other amino acids;Carbohydrate metabolism;Lipid metabolism;Amino acid metabolism	-4.55667	1.69996e-201	9.06218e-203	-1.50021	1.38157e-63	3.33413e-64	-2.6143	1.00294e-21	3.71204e-22	0.574049	0.00017037	0.000273429	PREDICTED: aldehyde dehydrogenase family 3 member F1 [Beta vulgaris subsp. vulgaris] >KMT14482.1 hypothetical protein BVRB_4g072550 [Beta vulgaris subsp. vulgaris]	K00128//aldehyde dehydrogenase (NAD+) [EC:1.2.1.3]+ko00410//beta-Alanine metabolism+ko00310//Lysine degradation+ko00010//Glycolysis / Gluconeogenesis+ko00903//Limonene and pinene degradation+ko00380//Tryptophan metabolism+ko00330//Arginine and proline metabolism+ko00280//Valine, leucine and isoleucine degradation+ko01100//Metabolic pathways+ko00053//Ascorbate and aldarate metabolism+ko00340//Hist…
CL22.Contig135_All	ko00330//Arginine and proline metabolism;ko00410//beta-Alanine metabolism	Metabolism	Metabolism of other amino acids;Amino acid metabolism	-2.90259	1.7737e-52	3.34938e-53	-3.37188	1.14835e-59	2.93313e-60	-2.8159	2.26154e-68	3.21913e-69	-4.13219	2.32425e-90	4.02833e-91	probable polyamine oxidase 2 [Spinacia oleracea] >KNA10574.1 hypothetical protein SOVF_143110 [Spinacia oleracea]	K17839//polyamine oxidase [EC:1.5.3.17 1.5.3.-]+ko00410//beta-Alanine metabolism+ko00330//Arginine and proline metabolism;K17839//polyamine oxidase [EC:1.5.3.17 1.5.3.-]+ko00410//beta-Alanine metabolism+ko00330//Arginine and proline metabolism;K17839//polyamine oxidase [EC:1.5.3.17 1.5.3.-]+ko00410//beta-Alanine metabolism+ko00330//Arginine and proline metabolism;K17839//polyamine oxidase [EC:1.5…
CL1029.Contig3_All	ko01230//Biosynthesis of amino acids;ko01100//Metabolic pathways;ko01110//Biosynthesis of secondary metabolites;ko00330//Arginine and proline metabolism;ko00220//Arginine biosynthesis	Metabolism	Amino acid metabolism;Global and overview maps	-5.42896	0	0	-4.22572	0	0	-4.87018	0	0	-4.59135	0	0	arginase 1, mitochondrial [Spinacia oleracea]	K01476//arginase [EC:3.5.3.1]+ko00220//Arginine biosynthesis+ko00330//Arginine and proline metabolism+ko01230//Biosynthesis of amino acids+ko01100//Metabolic pathways+ko01110//Biosynthesis of secondary metabolites;K01476//arginase [EC:3.5.3.1]+ko00220//Arginine biosynthesis+ko00330//Arginine and proline metabolism+ko01230//Biosynthesis of amino acids+ko01100//Metabolic pathways+ko01110//Biosynthe…
Unigene8791_All	ko01230//Biosynthesis of amino acids;ko00330//Arginine and proline metabolism;ko00220//Arginine biosynthesis;ko01100//Metabolic pathways;ko01110//Biosynthesis of secondary metabolites	Metabolism	Amino acid metabolism;Global and overview maps	-5.19771	5.59279e-153	3.9609e-154	-4.71727	8.1844e-148	9.06971e-149	-4.90416	6.77786e-130	5.38847e-131	-4.50013	1.86396e-122	2.42948e-123	PREDICTED: arginase 1, mitochondrial [Beta vulgaris subsp. vulgaris] >XP_010692214.1 PREDICTED: arginase 1, mitochondrial [Beta vulgaris subsp. vulgaris] >KMT00066.1 hypothetical protein BVRB_1g018930 [Beta vulgaris subsp. vulgaris]	K01476//arginase [EC:3.5.3.1]+ko00220//Arginine biosynthesis+ko00330//Arginine and proline metabolism+ko01230//Biosynthesis of amino acids+ko01100//Metabolic pathways+ko01110//Biosynthesis of secondary metabolites;K01476//arginase [EC:3.5.3.1]+ko00220//Arginine biosynthesis+ko00330//Arginine and proline metabolism+ko01230//Biosynthesis of amino acids+ko01100//Metabolic pathways+ko01110//Biosynthe…
CL22.Contig71_All	ko00330//Arginine and proline metabolism;ko00410//beta-Alanine metabolism	Metabolism	Metabolism of other amino acids;Amino acid metabolism	-6.39186	5.26168e-219	2.57863e-220	-5.30914	3.08366e-218	2.28768e-219	-5.72896	3.88074e-152	2.63424e-153	-4.94833	9.82392e-145	1.08878e-145	probable polyamine oxidase 2 [Spinacia oleracea] >KNA10574.1 hypothetical protein SOVF_143110 [Spinacia oleracea]	K17839//polyamine oxidase [EC:1.5.3.17 1.5.3.-]+ko00410//beta-Alanine metabolism+ko00330//Arginine and proline metabolism;K17839//polyamine oxidase [EC:1.5.3.17 1.5.3.-]+ko00410//beta-Alanine metabolism+ko00330//Arginine and proline metabolism;K17839//polyamine oxidase [EC:1.5.3.17 1.5.3.-]+ko00410//beta-Alanine metabolism+ko00330//Arginine and proline metabolism;K17839//polyamine oxidase [EC:1.5…
CL22.Contig67_All	ko00410//beta-Alanine metabolism;ko00330//Arginine and proline metabolism	Metabolism	Amino acid metabolism;Metabolism of other amino acids	-7.01384	0	0	-5.30663	0	0	-5.84333	3.83756e-269	1.49323e-270	-6.87495	2.56885e-253	1.61855e-254	probable polyamine oxidase 2 [Spinacia oleracea] >KNA10574.1 hypothetical protein SOVF_143110 [Spinacia oleracea]	K17839//polyamine oxidase [EC:1.5.3.17 1.5.3.-]+ko00410//beta-Alanine metabolism+ko00330//Arginine and proline metabolism;K17839//polyamine oxidase [EC:1.5.3.17 1.5.3.-]+ko00410//beta-Alanine metabolism+ko00330//Arginine and proline metabolism;K17839//polyamine oxidase [EC:1.5.3.17 1.5.3.-]+ko00410//beta-Alanine metabolism+ko00330//Arginine and proline metabolism;K17839//polyamine oxidase [EC:1.5…
CL1029.Contig5_All	ko01100//Metabolic pathways;ko00330//Arginine and proline metabolism;ko01230//Biosynthesis of amino acids;ko00220//Arginine biosynthesis;ko01110//Biosynthesis of secondary metabolites	Metabolism	Amino acid metabolism;Global and overview maps	-6.21281	0	0	-4.90828	0	0	-5.86763	0	0	-6.04961	0	0	arginase 1, mitochondrial [Spinacia oleracea]	K01476//arginase [EC:3.5.3.1]+ko00220//Arginine biosynthesis+ko00330//Arginine and proline metabolism+ko01230//Biosynthesis of amino acids+ko01100//Metabolic pathways+ko01110//Biosynthesis of secondary metabolites;K01476//arginase [EC:3.5.3.1]+ko00220//Arginine biosynthesis+ko00330//Arginine and proline metabolism+ko01230//Biosynthesis of amino acids+ko01100//Metabolic pathways+ko01110//Biosynthe…
CL1029.Contig8_All	ko01110//Biosynthesis of secondary metabolites;ko01230//Biosynthesis of amino acids;ko00220//Arginine biosynthesis;ko01100//Metabolic pathways;ko00330//Arginine and proline metabolism	Metabolism	Global and overview maps;Amino acid metabolism	-6.40856	0	0	-4.91015	0	0	-6.57846	0	0	-5.97278	0	0	arginase 1, mitochondrial-like [Spinacia oleracea] >XP_021864270.1 arginase 1, mitochondrial-like [Spinacia oleracea] >KNA16731.1 hypothetical protein SOVF_086490 [Spinacia oleracea]	K01476//arginase [EC:3.5.3.1]+ko00220//Arginine biosynthesis+ko00330//Arginine and proline metabolism+ko01230//Biosynthesis of amino acids+ko01100//Metabolic pathways+ko01110//Biosynthesis of secondary metabolites;K01476//arginase [EC:3.5.3.1]+ko00220//Arginine biosynthesis+ko00330//Arginine and proline metabolism+ko01230//Biosynthesis of amino acids+ko01100//Metabolic pathways+ko01110//Biosynthe…
CL22.Contig66_All	ko00410//beta-Alanine metabolism;ko00330//Arginine and proline metabolism	Metabolism	Metabolism of other amino acids;Amino acid metabolism	-5.9924	4.95042e-153	3.50515e-154	-4.78494	2.88284e-147	3.20775e-148	-7.26882	2.25984e-141	1.65086e-142	-6.21691	8.89984e-145	9.85982e-146	probable polyamine oxidase 2 [Spinacia oleracea] >KNA10574.1 hypothetical protein SOVF_143110 [Spinacia oleracea]	K17839//polyamine oxidase [EC:1.5.3.17 1.5.3.-]+ko00410//beta-Alanine metabolism+ko00330//Arginine and proline metabolism;K17839//polyamine oxidase [EC:1.5.3.17 1.5.3.-]+ko00410//beta-Alanine metabolism+ko00330//Arginine and proline metabolism;K17839//polyamine oxidase [EC:1.5.3.17 1.5.3.-]+ko00410//beta-Alanine metabolism+ko00330//Arginine and proline metabolism;K17839//polyamine oxidase [EC:1.5…
CL1029.Contig1_All	ko00220//Arginine biosynthesis;ko01100//Metabolic pathways;ko01230//Biosynthesis of amino acids;ko01110//Biosynthesis of secondary metabolites;ko00330//Arginine and proline metabolism	Metabolism	Global and overview maps;Amino acid metabolism	-5.21976	7.75689e-90	9.02865e-91	-4.20943	1.59585e-82	3.03622e-83	-9.45252	4.71052e-63	7.23351e-64	-5.87872	1.63092e-81	3.10253e-82	arginase 1, mitochondrial-like [Spinacia oleracea] >XP_021864270.1 arginase 1, mitochondrial-like [Spinacia oleracea] >KNA16731.1 hypothetical protein SOVF_086490 [Spinacia oleracea]	K01476//arginase [EC:3.5.3.1]+ko00220//Arginine biosynthesis+ko00330//Arginine and proline metabolism+ko01230//Biosynthesis of amino acids+ko01100//Metabolic pathways+ko01110//Biosynthesis of secondary metabolites;K01476//arginase [EC:3.5.3.1]+ko00220//Arginine biosynthesis+ko00330//Arginine and proline metabolism+ko01230//Biosynthesis of amino acids+ko01100//Metabolic pathways+ko01110//Biosynthe…
CL1029.Contig4_All	ko01100//Metabolic pathways;ko01230//Biosynthesis of amino acids;ko00220//Arginine biosynthesis;ko00330//Arginine and proline metabolism;ko01110//Biosynthesis of secondary metabolites	Metabolism	Global and overview maps;Amino acid metabolism	-5.48538	1.73981e-124	1.49504e-125	-2.76008	4.94803e-81	9.58016e-82	-9.63008	1.88044e-69	2.64225e-70	-3.48769	1.88032e-74	3.87021e-75	arginase 1, mitochondrial [Spinacia oleracea]	K01476//arginase [EC:3.5.3.1]+ko00220//Arginine biosynthesis+ko00330//Arginine and proline metabolism+ko01230//Biosynthesis of amino acids+ko01100//Metabolic pathways+ko01110//Biosynthesis of secondary metabolites;K01476//arginase [EC:3.5.3.1]+ko00220//Arginine biosynthesis+ko00330//Arginine and proline metabolism+ko01230//Biosynthesis of amino acids+ko01100//Metabolic pathways+ko01110//Biosynthe…
Unigene25925_All	ko00410//beta-Alanine metabolism;ko00330//Arginine and proline metabolism;ko01100//Metabolic pathways	Metabolism	Amino acid metabolism;Metabolism of other amino acids;Global and overview maps	-10.2908	0	0	-8.34008	0	0	-10.0771	0	0	-9.99126	0	0	polyamine oxidase [Amaranthus hypochondriacus]	K13366//polyamine oxidase [EC:1.5.3.14 1.5.3.16 1.5.3.-]+ko00410//beta-Alanine metabolism+ko00330//Arginine and proline metabolism+ko01100//Metabolic pathways;K13366//polyamine oxidase [EC:1.5.3.14 1.5.3.16 1.5.3.-]+ko00410//beta-Alanine metabolism+ko00330//Arginine and proline metabolism+ko01100//Metabolic pathways;K13366//polyamine oxidase [EC:1.5.3.14 1.5.3.16 1.5.3.-]+ko00410//beta-Alanine me…
Unigene21165_All	ko00330//Arginine and proline metabolism;ko00410//beta-Alanine metabolism	Metabolism	Amino acid metabolism;Metabolism of other amino acids	3.44207	0.0186223	0.0316693	9.71858	3.44401e-71	7.51886e-72				7.52804	4.28173e-118	5.76509e-119	probable polyamine oxidase 2 [Spinacia oleracea] >KNA10574.1 hypothetical protein SOVF_143110 [Spinacia oleracea]	K17839//polyamine oxidase [EC:1.5.3.17 1.5.3.-]+ko00410//beta-Alanine metabolism+ko00330//Arginine and proline metabolism;K17839//polyamine oxidase [EC:1.5.3.17 1.5.3.-]+ko00410//beta-Alanine metabolism+ko00330//Arginine and proline metabolism;K17839//polyamine oxidase [EC:1.5.3.17 1.5.3.-]+ko00410//beta-Alanine metabolism+ko00330//Arginine and proline metabolism;K17839//polyamine oxidase [EC:1.5…
CL10878.Contig1_All	ko01100//Metabolic pathways;ko00940//Phenylpropanoid biosynthesis;ko01110//Biosynthesis of secondary metabolites	Metabolism	Biosynthesis of other secondary metabolites;Global and overview maps	6.7694	0	0	5.98306	1.31e-254	8.34e-256	1.11407	0.136717	0.0613487	7.87483	0	0	7.04879	6e-229	4.24e-230			K22395//cinnamyl-alcohol dehydrogenase [EC:1.1.1.195]+ko01100//Metabolic pathways+ko01110//Biosynthesis of secondary metabolites+ko00940//Phenylpropanoid biosynthesis;K22395//cinnamyl-alcohol dehydrogenase [EC:1.1.1.195]+ko01100//Metabolic pathways+ko01110//Biosynthesis of secondary metabolites+ko00940//Phenylpropanoid biosynthesis;K22395//cinnamyl-alcohol dehydrogenase [EC:1.1.1.195]+ko01100//Me…	XM_021991805.1 PREDICTED: Spinacia oleracea berberine bridge enzyme-like 3 (LOC110787221), mRNA	hypothetical protein SOVF_031390 [Spinacia oleracea]	FAD binding domain	[QG] LSE0347 A Predicted berberine bridge enzyme/FAD-binding oxidoreductase	Berberine bridge enzyme-like 4 OS=Arabidopsis thaliana GN=FOX2 PE=2 SV=1		4	0.986485	7	0.981387
CL10878.Contig2_All	ko00940//Phenylpropanoid biosynthesis;ko01100//Metabolic pathways;ko01110//Biosynthesis of secondary metabolites	Metabolism	Biosynthesis of other secondary metabolites;Global and overview maps	6.66914	0	0	6.28877	0	0	-0.233408	0.542432	0.531114	6.49033	0	0	5.9692	0	0			K22395//cinnamyl-alcohol dehydrogenase [EC:1.1.1.195]+ko01100//Metabolic pathways+ko01110//Biosynthesis of secondary metabolites+ko00940//Phenylpropanoid biosynthesis;K22395//cinnamyl-alcohol dehydrogenase [EC:1.1.1.195]+ko01100//Metabolic pathways+ko01110//Biosynthesis of secondary metabolites+ko00940//Phenylpropanoid biosynthesis;K22395//cinnamyl-alcohol dehydrogenase [EC:1.1.1.195]+ko01100//Me…	XM_021991805.1 PREDICTED: Spinacia oleracea berberine bridge enzyme-like 3 (LOC110787221), mRNA	berberine bridge enzyme-like 4 [Spinacia oleracea]	FAD binding domain	[QG] LSE0347 A Predicted berberine bridge enzyme/FAD-binding oxidoreductase	Berberine bridge enzyme-like 4 OS=Arabidopsis thaliana GN=FOX2 PE=2 SV=1		10	0.99321	7	1
CL10878.Contig3_All	ko00940//Phenylpropanoid biosynthesis;ko01100//Metabolic pathways;ko01110//Biosynthesis of secondary metabolites	Metabolism	Biosynthesis of other secondary metabolites;Global and overview maps	9.29142	0	0	8.27197	9.82e-217	7.33e-218	0.175308	0.696346	0.876497	9.18804	0	0	8.06417	9.13e-165	8.91e-166			K22395//cinnamyl-alcohol dehydrogenase [EC:1.1.1.195]+ko01100//Metabolic pathways+ko01110//Biosynthesis of secondary metabolites+ko00940//Phenylpropanoid biosynthesis;K22395//cinnamyl-alcohol dehydrogenase [EC:1.1.1.195]+ko01100//Metabolic pathways+ko01110//Biosynthesis of secondary metabolites+ko00940//Phenylpropanoid biosynthesis;K22395//cinnamyl-alcohol dehydrogenase [EC:1.1.1.195]+ko01100//Me…	XM_021991805.1 PREDICTED: Spinacia oleracea berberine bridge enzyme-like 3 (LOC110787221), mRNA	hypothetical protein SOVF_031390 [Spinacia oleracea]	FAD binding domain	[QG] LSE0347 A Predicted berberine bridge enzyme/FAD-binding oxidoreductase	Berberine bridge enzyme-like 3 OS=Arabidopsis thaliana GN=FOX1 PE=2 SV=1		4	1	12	0.96433
CL12288.Contig2_All	ko00940//Phenylpropanoid biosynthesis;ko01100//Metabolic pathways;ko01110//Biosynthesis of secondary metabolites;ko00460//Cyanoamino acid metabolism;ko00500//Starch and sucrose metabolism	Metabolism	Metabolism of other amino acids;Biosynthesis of other secondary metabolites;Global and overview maps;Carbohydrate metabolism	-4.32571	0	0	-3.65686	0	0	1.05487	1.1e-202	7.7e-206	-3.26986	0	0	-1.87146	1.53e-223	1.1e-224			K01188//beta-glucosidase [EC:3.2.1.21]+ko01100//Metabolic pathways+ko00500//Starch and sucrose metabolism+ko01110//Biosynthesis of secondary metabolites+ko00460//Cyanoamino acid metabolism+ko00940//Phenylpropanoid biosynthesis;K01188//beta-glucosidase [EC:3.2.1.21]+ko01100//Metabolic pathways+ko00500//Starch and sucrose metabolism+ko01110//Biosynthesis of secondary metabolites+ko00460//Cyanoamino…	XM_021920238.1 PREDICTED: Chenopodium quinoa beta-glucosidase 13-like (LOC110739763), mRNA	beta-glucosidase 13-like [Chenopodium quinoa]	Glycosyl hydrolase family 1	[G] KOG0626 Beta-glucosidase, lactase phlorizinhydrolase, and related proteins	Beta-glucosidase 13 OS=Oryza sativa subsp. japonica GN=BGLU13 PE=2 SV=2		9	0.994283	10	0.999883
CL12329.Contig2_All	ko01110//Biosynthesis of secondary metabolites;ko00940//Phenylpropanoid biosynthesis;ko01100//Metabolic pathways;ko00941//Flavonoid biosynthesis;ko00945//Stilbenoid, diarylheptanoid and gingerol biosynthesis	Metabolism	Biosynthesis of other secondary metabolites;Global and overview maps	-3.63342	0	0	-4.92904	0	0	-0.129505	0.023132	0.0055116	-4.28076	0	0	-5.4401	0	0			K13065//shikimate O-hydroxycinnamoyltransferase [EC:2.3.1.133]+ko01100//Metabolic pathways+ko01110//Biosynthesis of secondary metabolites+ko00940//Phenylpropanoid biosynthesis+ko00941//Flavonoid biosynthesis+ko00945//Stilbenoid, diarylheptanoid and gingerol biosynthesis;K00485//dimethylaniline monooxygenase (N-oxide forming) [EC:1.14.13.8];K13065//shikimate O-hydroxycinnamoyltransferase [EC:2.3.1…		vinorine synthase-like [Spinacia oleracea] >XP_021839914.1 vinorine synthase-like [Spinacia oleracea]	Transferase family	[RQ] LSE0272 A Predicted acetyl-CoA:benzylalcohol acetyltranferase	Vinorine synthase OS=Rauvolfia serpentina GN=ACT PE=1 SV=2		9	1	10	1
CL13015.Contig1_All	ko00940//Phenylpropanoid biosynthesis;ko01110//Biosynthesis of secondary metabolites;ko00053//Ascorbate and aldarate metabolism;ko00052//Galactose metabolism;ko01100//Metabolic pathways;ko00040//Pentose and glucuronate interconversions;ko00520//Amino sugar and nucleotide sugar metabolism	Metabolism	Global and overview maps;Carbohydrate metabolism;Biosynthesis of other secondary metabolites	7.49665	1.22e-123	1.06e-124	9.34514	0	0	1.62373	0.382349	0.288637	1.59093	0.142155	0.304787	5.81969	1.79e-14	1.38e-14			K02184//formin 2;K10990//RecQ-mediated genome instability protein 1;K12447//UDP-sugar pyrophosphorylase [EC:2.7.7.64]+ko00520//Amino sugar and nucleotide sugar metabolism+ko00040//Pentose and glucuronate interconversions+ko01100//Metabolic pathways+ko00052//Galactose metabolism+ko00053//Ascorbate and aldarate metabolism;K04733//interleukin-1 receptor-associated kinase 4 [EC:2.7.11.1];K00430//pero…		hypothetical protein POPTR_0014s07830g [Populus trichocarpa] >ERP53132.1 hypothetical protein POPTR_0014s07830g [Populus trichocarpa]	Protein of unknown function (DUF1421)	[T] KOG4743 Cyclin-dependent kinase inhibitor	Myrosinase-binding protein 2 OS=Arabidopsis thaliana GN=MBP2 PE=2 SV=1		2	0.999852	9	0.670292
CL13124.Contig1_All	ko00940//Phenylpropanoid biosynthesis;ko00460//Cyanoamino acid metabolism;ko01110//Biosynthesis of secondary metabolites;ko00500//Starch and sucrose metabolism;ko01100//Metabolic pathways	Metabolism	Carbohydrate metabolism;Biosynthesis of other secondary metabolites;Global and overview maps;Metabolism of other amino acids	-4.48132	5.9e-47	1.23e-47	-3.75796	2.11e-42	7.24e-43	0.521759	0.00479597	0.000782632	-5.18945	2.52e-34	6.52e-35	-1.39124	3.27e-10	3.18e-10			K01188//beta-glucosidase [EC:3.2.1.21]+ko01100//Metabolic pathways+ko00500//Starch and sucrose metabolism+ko01110//Biosynthesis of secondary metabolites+ko00460//Cyanoamino acid metabolism+ko00940//Phenylpropanoid biosynthesis;K01188//beta-glucosidase [EC:3.2.1.21]+ko01100//Metabolic pathways+ko00500//Starch and sucrose metabolism+ko01110//Biosynthesis of secondary metabolites+ko00460//Cyanoamino…	XM_022003482.1 PREDICTED: Spinacia oleracea beta-glucosidase 13-like (LOC110798305), mRNA	hypothetical protein BVRB_6g152510 [Beta vulgaris subsp. vulgaris]	Glycosyl hydrolase family 1	[G] KOG0626 Beta-glucosidase, lactase phlorizinhydrolase, and related proteins	Beta-glucosidase 12 OS=Oryza sativa subsp. japonica GN=BGLU12 PE=1 SV=2		1	0.997926	10	0.999905
CL13626.Contig1_All	ko01110//Biosynthesis of secondary metabolites;ko03020//RNA polymerase;ko00240//Pyrimidine metabolism;ko00230//Purine metabolism;ko01100//Metabolic pathways;ko00940//Phenylpropanoid biosynthesis	Metabolism;Genetic Information Processing	Global and overview maps;Nucleotide metabolism;Biosynthesis of other secondary metabolites;Transcription	2.02972	1.96e-10	1.29e-10	4.44763	3.98e-100	6.35e-101	2.03419	0.00778372	0.00141456	3.63823	1.39e-13	7.3e-14	3.09177	1.11e-08	1.2e-08			K01180//endo-1,3(4)-beta-glucanase [EC:3.2.1.6];K04733//interleukin-1 receptor-associated kinase 4 [EC:2.7.11.1];K03006//DNA-directed RNA polymerase II subunit RPB1 [EC:2.7.7.6]+ko03020//RNA polymerase;K00430//peroxidase [EC:1.11.1.7]+ko01100//Metabolic pathways+ko01110//Biosynthesis of secondary metabolites+ko00940//Phenylpropanoid biosynthesis		hypothetical protein VOLCADRAFT_63308 [Volvox carteri f. nagariensis] >EFJ45824.1 hypothetical protein VOLCADRAFT_63308, partial [Volvox carteri f. nagariensis]	Ferritin-like domain	[R] LSE0026 A Ripening-related protein	Leucine-rich repeat extensin-like protein 5 OS=Arabidopsis thaliana GN=LRX5 PE=2 SV=2	GO:0004252//serine-type endopeptidase activity;GO:0016539//intein-mediated protein splicing;GO:0008233//peptidase activity;GO:0016021//integral component of membrane	10	0.994441	9	0.999994
CL14380.Contig1_All	ko01100//Metabolic pathways;ko00240//Pyrimidine metabolism;ko01110//Biosynthesis of secondary metabolites;ko00230//Purine metabolism;ko03020//RNA polymerase;ko00940//Phenylpropanoid biosynthesis	Metabolism;Genetic Information Processing	Biosynthesis of other secondary metabolites;Nucleotide metabolism;Global and overview maps;Transcription	13.5176	0	0							4.81332	0.000115812	0.000124375						K03006//DNA-directed RNA polymerase II subunit RPB1 [EC:2.7.7.6]+ko03020//RNA polymerase;K03006//DNA-directed RNA polymerase II subunit RPB1 [EC:2.7.7.6]+ko03020//RNA polymerase;K03006//DNA-directed RNA polymerase II subunit RPB1 [EC:2.7.7.6]+ko03020//RNA polymerase;K03006//DNA-directed RNA polymerase II subunit RPB1 [EC:2.7.7.6]+ko03020//RNA polymerase;K00430//peroxidase [EC:1.11.1.7]+ko01100//M…		predicted protein, partial [Hordeum vulgare subsp. vulgare]	Insect cuticle protein	[T] KOG0661 MAPK related serine/threonine protein kinase	Pollen-specific leucine-rich repeat extensin-like protein 3 OS=Arabidopsis thaliana GN=PEX3 PE=2 SV=1		4	0.999999	4	0.999998
CL14478.Contig1_All	ko00500//Starch and sucrose metabolism;ko00940//Phenylpropanoid biosynthesis;ko01100//Metabolic pathways;ko01110//Biosynthesis of secondary metabolites;ko00460//Cyanoamino acid metabolism	Metabolism	Global and overview maps;Biosynthesis of other secondary metabolites;Metabolism of other amino acids;Carbohydrate metabolism	-7.85443	2.44e-81	3.1e-82	-6.93176	1.38e-86	2.52e-87	2.415	1.06e-49	4.32e-52	-3.49442	9.55e-15	4.71e-15	-8.04553	9.04e-16	6.55e-16			K01188//beta-glucosidase [EC:3.2.1.21]+ko01100//Metabolic pathways+ko00500//Starch and sucrose metabolism+ko01110//Biosynthesis of secondary metabolites+ko00460//Cyanoamino acid metabolism+ko00940//Phenylpropanoid biosynthesis;K01188//beta-glucosidase [EC:3.2.1.21]+ko01100//Metabolic pathways+ko00500//Starch and sucrose metabolism+ko01110//Biosynthesis of secondary metabolites+ko00460//Cyanoamino…	XM_010675263.2 PREDICTED: Beta vulgaris subsp. vulgaris beta-glucosidase 24-like (LOC104889924), mRNA	hypothetical protein SOVF_008800 [Spinacia oleracea]		[G] KOG0626 Beta-glucosidase, lactase phlorizinhydrolase, and related proteins	Beta-glucosidase 12 OS=Oryza sativa subsp. japonica GN=BGLU12 PE=1 SV=2		9	0.99998	10	0.999993
CL14478.Contig2_All	ko00940//Phenylpropanoid biosynthesis;ko00460//Cyanoamino acid metabolism;ko01100//Metabolic pathways;ko01110//Biosynthesis of secondary metabolites;ko00500//Starch and sucrose metabolism	Metabolism	Metabolism of other amino acids;Biosynthesis of other secondary metabolites;Global and overview maps;Carbohydrate metabolism	-7.68306	4.92e-198	2.68e-199	-7.20755	6.34e-204	5.04e-205	2.21625	8.85e-109	1.37e-111	-4.47165	1.61e-44	3.34e-45	-3.63742	1.35e-38	4.92e-39			K01188//beta-glucosidase [EC:3.2.1.21]+ko01100//Metabolic pathways+ko00500//Starch and sucrose metabolism+ko01110//Biosynthesis of secondary metabolites+ko00460//Cyanoamino acid metabolism+ko00940//Phenylpropanoid biosynthesis;K01188//beta-glucosidase [EC:3.2.1.21]+ko01100//Metabolic pathways+ko00500//Starch and sucrose metabolism+ko01110//Biosynthesis of secondary metabolites+ko00460//Cyanoamino…	XM_022007606.1 PREDICTED: Spinacia oleracea beta-glucosidase 24-like (LOC110802166), mRNA	hypothetical protein SOVF_008800 [Spinacia oleracea]	Glycosyl hydrolase family 1	[G] KOG0626 Beta-glucosidase, lactase phlorizinhydrolase, and related proteins	Beta-glucosidase 12 OS=Oryza sativa subsp. indica GN=BGLU12 PE=3 SV=1		9	1	10	0.999993
CL14511.Contig1_All	ko01100//Metabolic pathways;ko00073//Cutin, suberine and wax biosynthesis;ko00941//Flavonoid biosynthesis;ko01110//Biosynthesis of secondary metabolites;ko00945//Stilbenoid, diarylheptanoid and gingerol biosynthesis;ko00940//Phenylpropanoid biosynthesis	Metabolism	Biosynthesis of other secondary metabolites;Lipid metabolism;Global and overview maps	-2.56047	4.63e-46	9.79e-47	-3.56318	3.74e-62	9.23e-63	-0.558787	1.29e-06	7.09e-08	-3.29743	6.02e-85	7.04e-86	-4.24265	2.11e-98	3.36e-99			K13065//shikimate O-hydroxycinnamoyltransferase [EC:2.3.1.133]+ko01100//Metabolic pathways+ko01110//Biosynthesis of secondary metabolites+ko00940//Phenylpropanoid biosynthesis+ko00941//Flavonoid biosynthesis+ko00945//Stilbenoid, diarylheptanoid and gingerol biosynthesis;K13065//shikimate O-hydroxycinnamoyltransferase [EC:2.3.1.133]+ko01100//Metabolic pathways+ko01110//Biosynthesis of secondary me…	XM_003519487.3 PREDICTED: Glycine max shikimate O-hydroxycinnamoyltransferase-like (LOC100817652), mRNA	shikimate O-hydroxycinnamoyltransferase-like [Chenopodium quinoa]	Transferase family	[RQ] LSE0275 A Predicted N-hydroxycinnamoyl/benzoyltransferase	Shikimate O-hydroxycinnamoyltransferase OS=Arabidopsis thaliana GN=HST PE=1 SV=1	GO:0016747//transferase activity, transferring acyl groups other than amino-acyl groups	9	1	10	1
CL14511.Contig2_All	ko00940//Phenylpropanoid biosynthesis;ko00945//Stilbenoid, diarylheptanoid and gingerol biosynthesis;ko00941//Flavonoid biosynthesis;ko00073//Cutin, suberine and wax biosynthesis;ko01100//Metabolic pathways;ko01110//Biosynthesis of secondary metabolites	Metabolism	Lipid metabolism;Biosynthesis of other secondary metabolites;Global and overview maps	-9.67645	2.99e-72	4.23e-73	-9.65169	4.41e-72	9.51e-73	-0.912411	1.03e-24	9.94e-27	-10.5937	1.95e-116	1.71e-117	-10.5079	7.94e-115	1.09e-115			K13065//shikimate O-hydroxycinnamoyltransferase [EC:2.3.1.133]+ko01100//Metabolic pathways+ko01110//Biosynthesis of secondary metabolites+ko00940//Phenylpropanoid biosynthesis+ko00941//Flavonoid biosynthesis+ko00945//Stilbenoid, diarylheptanoid and gingerol biosynthesis;K15400//omega-hydroxypalmitate O-feruloyl transferase [EC:2.3.1.188]+ko00073//Cutin, suberine and wax biosynthesis;K13065//shiki…		shikimate O-hydroxycinnamoyltransferase-like [Chenopodium quinoa]	Transferase family	[RQ] LSE0275 A Predicted N-hydroxycinnamoyl/benzoyltransferase	Fatty alcohol:caffeoyl-CoA acyltransferase OS=Arabidopsis thaliana GN=FACT PE=2 SV=1	GO:0016747//transferase activity, transferring acyl groups other than amino-acyl groups	9	1	10	0.999995
CL14552.Contig1_All	ko01100//Metabolic pathways;ko00940//Phenylpropanoid biosynthesis;ko01110//Biosynthesis of secondary metabolites	Metabolism	Biosynthesis of other secondary metabolites;Global and overview maps	2.94529	0	0	3.96487	0	0	0.286607	2.39e-16	4.07e-18	3.26259	0	0	4.32588	0	0			K11855//ubiquitin carboxyl-terminal hydrolase 36/42 [EC:3.4.19.12];K00430//peroxidase [EC:1.11.1.7]+ko01100//Metabolic pathways+ko01110//Biosynthesis of secondary metabolites+ko00940//Phenylpropanoid biosynthesis		hypothetical protein [Populus tomentosa]	Hydrophobic seed protein	[R] LSE0121 A AAI domain	36.4 kDa proline-rich protein OS=Solanum lycopersicum GN=TPRP-F1 PE=2 SV=1	GO:0005199//structural constituent of cell wall	3	0.999871	11	1
CL14552.Contig2_All	ko01110//Biosynthesis of secondary metabolites;ko00940//Phenylpropanoid biosynthesis;ko01100//Metabolic pathways;ko00520//Amino sugar and nucleotide sugar metabolism;ko04016//MAPK signaling pathway - plant	Metabolism;Environmental Information Processing	Carbohydrate metabolism;Global and overview maps;Biosynthesis of other secondary metabolites;Signal transduction	4.76447	0	0	5.33359	0	0	-0.241003	2.31e-05	1.7e-06	4.30102	0	0	4.42918	0	0			K20547//basic endochitinase B [EC:3.2.1.14]+ko04016//MAPK signaling pathway - plant+ko00520//Amino sugar and nucleotide sugar metabolism+ko01100//Metabolic pathways;K00430//peroxidase [EC:1.11.1.7]+ko01100//Metabolic pathways+ko01110//Biosynthesis of secondary metabolites+ko00940//Phenylpropanoid biosynthesis;K00430//peroxidase [EC:1.11.1.7]+ko01100//Metabolic pathways+ko01110//Biosynthesis of se…		36.4 kDa proline-rich protein-like [Chenopodium quinoa]	Hydrophobic seed protein	[R] LSE0121 A AAI domain	36.4 kDa proline-rich protein OS=Solanum lycopersicum GN=TPRP-F1 PE=2 SV=1		11	0.891312	3	0.956413
CL15855.Contig8_All	ko00940//Phenylpropanoid biosynthesis;ko04016//MAPK signaling pathway - plant;ko00520//Amino sugar and nucleotide sugar metabolism;ko01110//Biosynthesis of secondary metabolites;ko01100//Metabolic pathways	Metabolism;Environmental Information Processing	Global and overview maps;Signal transduction;Carbohydrate metabolism;Biosynthesis of other secondary metabolites	7.70327	0	0	8.61496	0	0	-0.874473	0.243277	0.142165	7.01771	0	0	6.88593	0	0			K00430//peroxidase [EC:1.11.1.7]+ko01100//Metabolic pathways+ko01110//Biosynthesis of secondary metabolites+ko00940//Phenylpropanoid biosynthesis;K00430//peroxidase [EC:1.11.1.7]+ko01100//Metabolic pathways+ko01110//Biosynthesis of secondary metabolites+ko00940//Phenylpropanoid biosynthesis;K20547//basic endochitinase B [EC:3.2.1.14]+ko04016//MAPK signaling pathway - plant+ko00520//Amino sugar an…	KT321450.1 Amaranthus palmeri clone NJ_Ap_20, complete sequence	PREDICTED: 36.4 kDa proline-rich protein [Ricinus communis] >EEF41800.1 Repetitive proline-rich cell wall protein 2 precursor, putative [Ricinus communis]	Hydrophobic seed protein	[R] LSE0121 A AAI domain	36.4 kDa proline-rich protein OS=Solanum lycopersicum GN=TPRP-F1 PE=2 SV=1		10	0.999996	11	0.999889
CL16487.Contig2_All	ko00940//Phenylpropanoid biosynthesis;ko01100//Metabolic pathways;ko01110//Biosynthesis of secondary metabolites	Metabolism	Biosynthesis of other secondary metabolites;Global and overview maps	5.75424	9.41e-124	8.13e-125	6.61932	2.42e-218	1.8e-219	-0.569308	0.415518	0.337523	4.44293	2.54e-69	3.58e-70	5.29004	4.64e-127	5.82e-128			K13066//caffeic acid 3-O-methyltransferase [EC:2.1.1.68]+ko01100//Metabolic pathways+ko01110//Biosynthesis of secondary metabolites+ko00940//Phenylpropanoid biosynthesis;K13066//caffeic acid 3-O-methyltransferase [EC:2.1.1.68]+ko01100//Metabolic pathways+ko01110//Biosynthesis of secondary metabolites+ko00940//Phenylpropanoid biosynthesis;K21549//inositol 4-methyltransferase [EC:2.1.1.129];K13066/…	XM_010689755.2 PREDICTED: Beta vulgaris subsp. vulgaris caffeic acid 3-O-methyltransferase (LOC104902057), mRNA	PREDICTED: caffeic acid 3-O-methyltransferase [Beta vulgaris subsp. vulgaris] >KMT20199.1 hypothetical protein BVRB_1g002050 [Beta vulgaris subsp. vulgaris]	O-methyltransferase	[R] KOG3178 Hydroxyindole-O-methyltransferase and related SAM-dependent methyltransferases	Caffeic acid 3-O-methyltransferase OS=Capsicum annuum GN=COMT PE=2 SV=2		3	0.508924	11	0.999883
CL16487.Contig7_All	ko01110//Biosynthesis of secondary metabolites;ko00940//Phenylpropanoid biosynthesis;ko01100//Metabolic pathways	Metabolism	Biosynthesis of other secondary metabolites;Global and overview maps	5.07522	0	0	6.23839	0	0	-0.265959	0.323046	0.220876	4.29024	0	0	5.50387	0	0			K13066//caffeic acid 3-O-methyltransferase [EC:2.1.1.68]+ko01100//Metabolic pathways+ko01110//Biosynthesis of secondary metabolites+ko00940//Phenylpropanoid biosynthesis;K21549//inositol 4-methyltransferase [EC:2.1.1.129];K13066//caffeic acid 3-O-methyltransferase [EC:2.1.1.68]+ko01100//Metabolic pathways+ko01110//Biosynthesis of secondary metabolites+ko00940//Phenylpropanoid biosynthesis;K13066/…	XM_010689755.2 PREDICTED: Beta vulgaris subsp. vulgaris caffeic acid 3-O-methyltransferase (LOC104902057), mRNA	PREDICTED: caffeic acid 3-O-methyltransferase [Beta vulgaris subsp. vulgaris] >KMT20199.1 hypothetical protein BVRB_1g002050 [Beta vulgaris subsp. vulgaris]	O-methyltransferase	[R] KOG3178 Hydroxyindole-O-methyltransferase and related SAM-dependent methyltransferases	Caffeic acid 3-O-methyltransferase OS=Catharanthus roseus GN=COMT1 PE=2 SV=1		3	0.999998	11	1
CL16505.Contig2_All	ko01110//Biosynthesis of secondary metabolites;ko03013//RNA transport;ko00940//Phenylpropanoid biosynthesis;ko01100//Metabolic pathways;ko03040//Spliceosome;ko03015//mRNA surveillance pathway	Genetic Information Processing;Metabolism	Translation;Biosynthesis of other secondary metabolites;Global and overview maps;Transcription	6.73171	1.6e-104	1.63e-105	8.17346	3.51e-250	2.27e-251	0.838831	0.500348	0.463266	7.40986	9.07e-89	1.02e-89	9.09455	6.05e-231	4.23e-232			K12875//apoptotic chromatin condensation inducer in the nucleus+ko03040//Spliceosome+ko03015//mRNA surveillance pathway+ko03013//RNA transport;K00430//peroxidase [EC:1.11.1.7]+ko01100//Metabolic pathways+ko01110//Biosynthesis of secondary metabolites+ko00940//Phenylpropanoid biosynthesis;K00430//peroxidase [EC:1.11.1.7]+ko01100//Metabolic pathways+ko01110//Biosynthesis of secondary metabolites+ko…		classical arabinogalactan protein 7-like [Spinacia oleracea] >KNA05653.1 hypothetical protein SOVF_188350 [Spinacia oleracea]	Peroxisomal membrane anchor protein (Pex14p) conserved region	[WV] KOG1216 von Willebrand factor and related coagulation proteins	Classical arabinogalactan protein 4 OS=Arabidopsis thaliana GN=AGP4 PE=1 SV=1		3	0.999999	11	0.999886
CL16705.Contig1_All	ko01110//Biosynthesis of secondary metabolites;ko01100//Metabolic pathways;ko00940//Phenylpropanoid biosynthesis	Metabolism	Global and overview maps;Biosynthesis of other secondary metabolites	-6.98597	2.62e-159	1.79e-160	-5.59997	3.04e-164	3.04e-165	0.769167	1.34e-16	2.25e-18	-5.85525	1.3e-96	1.35e-97	-7.57679	7.5e-87	1.35e-87			K00430//peroxidase [EC:1.11.1.7]+ko01100//Metabolic pathways+ko01110//Biosynthesis of secondary metabolites+ko00940//Phenylpropanoid biosynthesis;K00430//peroxidase [EC:1.11.1.7]+ko01100//Metabolic pathways+ko01110//Biosynthesis of secondary metabolites+ko00940//Phenylpropanoid biosynthesis;K00430//peroxidase [EC:1.11.1.7]+ko01100//Metabolic pathways+ko01110//Biosynthesis of secondary metabolites…	AM265608.1 Beta vulgaris mRNA for cationic peroxidase (cprx1 gene)	hypothetical protein SOVF_033580 [Spinacia oleracea]	Peroxidase	[R] TWOG0189 Peroxidase	Cationic peroxidase 2 OS=Arachis hypogaea GN=PNC2 PE=2 SV=1		9	1	10	0.999977
CL2382.Contig1_All	ko01110//Biosynthesis of secondary metabolites;ko00940//Phenylpropanoid biosynthesis;ko01100//Metabolic pathways	Metabolism	Biosynthesis of other secondary metabolites;Global and overview maps	-4.13948	3.5e-251	1.47e-252	-4.72419	5e-265	3.05e-266	0.594189	1.18e-17	1.83e-19	-2.87129	1.6e-123	1.33e-124	-3.47315	1.8e-142	2.02e-143			K00430//peroxidase [EC:1.11.1.7]+ko01100//Metabolic pathways+ko01110//Biosynthesis of secondary metabolites+ko00940//Phenylpropanoid biosynthesis;K00430//peroxidase [EC:1.11.1.7]+ko01100//Metabolic pathways+ko01110//Biosynthesis of secondary metabolites+ko00940//Phenylpropanoid biosynthesis;K00430//peroxidase [EC:1.11.1.7]+ko01100//Metabolic pathways+ko01110//Biosynthesis of secondary metabolites…	XM_019252566.1 PREDICTED: Beta vulgaris subsp. vulgaris peroxidase 52-like (LOC104908274), transcript variant X2, mRNA	peroxidase P7-like [Chenopodium quinoa] >XP_021726851.1 peroxidase P7-like [Chenopodium quinoa]	Peroxidase	[R] TWOG0189 Peroxidase	Peroxidase 4 OS=Vitis vinifera GN=GSVIVT00023967001 PE=1 SV=1		9	1	10	1
CL2382.Contig2_All	ko01100//Metabolic pathways;ko00940//Phenylpropanoid biosynthesis;ko01110//Biosynthesis of secondary metabolites	Metabolism	Global and overview maps;Biosynthesis of other secondary metabolites	-3.86544	9.59e-210	4.91e-211	-4.04231	4.35e-214	3.29e-215	0.575379	1.48e-14	2.92e-16	-2.3922	1.37e-89	1.52e-90	-2.39876	1.61e-87	2.88e-88			K00430//peroxidase [EC:1.11.1.7]+ko01100//Metabolic pathways+ko01110//Biosynthesis of secondary metabolites+ko00940//Phenylpropanoid biosynthesis;K00430//peroxidase [EC:1.11.1.7]+ko01100//Metabolic pathways+ko01110//Biosynthesis of secondary metabolites+ko00940//Phenylpropanoid biosynthesis;K00430//peroxidase [EC:1.11.1.7]+ko01100//Metabolic pathways+ko01110//Biosynthesis of secondary metabolites…	XM_021876900.1 PREDICTED: Chenopodium quinoa peroxidase P7-like (LOC110699376), mRNA	peroxidase P7-like [Chenopodium quinoa]	Peroxidase	[R] TWOG0189 Peroxidase	Peroxidase 4 OS=Vitis vinifera GN=GSVIVT00023967001 PE=1 SV=1		9	1	10	0.999998
CL3159.Contig1_All	ko01110//Biosynthesis of secondary metabolites;ko00940//Phenylpropanoid biosynthesis;ko01100//Metabolic pathways	Metabolism	Global and overview maps;Biosynthesis of other secondary metabolites	-8.5631	7.62e-77	1.02e-77	-6.95337	9.23e-88	1.67e-88	1.18994	8.08e-19	1.14e-20	-8.378	8.65e-35	2.21e-35	-7.29219	2.23e-37	8.36e-38			K13066//caffeic acid 3-O-methyltransferase [EC:2.1.1.68]+ko01100//Metabolic pathways+ko01110//Biosynthesis of secondary metabolites+ko00940//Phenylpropanoid biosynthesis;K13066//caffeic acid 3-O-methyltransferase [EC:2.1.1.68]+ko01100//Metabolic pathways+ko01110//Biosynthesis of secondary metabolites+ko00940//Phenylpropanoid biosynthesis;K13066//caffeic acid 3-O-methyltransferase [EC:2.1.1.68]+ko…		caffeic acid 3-O-methyltransferase-like [Spinacia oleracea]	O-methyltransferase	[R] KOG3178 Hydroxyindole-O-methyltransferase and related SAM-dependent methyltransferases	Caffeic acid 3-O-methyltransferase OS=Medicago sativa PE=1 SV=1		9	1	10	0.999991
CL4019.Contig4_All	ko01100//Metabolic pathways;ko00500//Starch and sucrose metabolism;ko01110//Biosynthesis of secondary metabolites;ko00460//Cyanoamino acid metabolism;ko00940//Phenylpropanoid biosynthesis	Metabolism	Metabolism of other amino acids;Biosynthesis of other secondary metabolites;Carbohydrate metabolism;Global and overview maps	-1.70169	2.66e-27	8.6e-28	-3.77332	4.33e-63	1.05e-63	-0.169867	0.23064	0.1307	-3.61044	3.09e-68	4.42e-69	-9.33918	3.1e-61	7.64e-62			K01188//beta-glucosidase [EC:3.2.1.21]+ko01100//Metabolic pathways+ko00500//Starch and sucrose metabolism+ko01110//Biosynthesis of secondary metabolites+ko00460//Cyanoamino acid metabolism+ko00940//Phenylpropanoid biosynthesis;K01188//beta-glucosidase [EC:3.2.1.21]+ko01100//Metabolic pathways+ko00500//Starch and sucrose metabolism+ko01110//Biosynthesis of secondary metabolites+ko00460//Cyanoamino…		hypothetical protein BVRB_6g152510 [Beta vulgaris subsp. vulgaris]	Glycosyl hydrolase family 1	[G] KOG0626 Beta-glucosidase, lactase phlorizinhydrolase, and related proteins	Beta-glucosidase 12 OS=Oryza sativa subsp. indica GN=BGLU12 PE=3 SV=1		9	0.999991	10	0.996408
CL431.Contig18_All	ko00460//Cyanoamino acid metabolism;ko01110//Biosynthesis of secondary metabolites;ko00500//Starch and sucrose metabolism;ko01100//Metabolic pathways;ko00940//Phenylpropanoid biosynthesis	Metabolism	Biosynthesis of other secondary metabolites;Carbohydrate metabolism;Metabolism of other amino acids;Global and overview maps	-3.55095	0	0	-4.78822	0	0	0.497351	1.31e-17	2.03e-19	-3.23609	9.94e-203	5.11e-204	-5.51292	2.08e-259	1.28e-260			K05350//beta-glucosidase [EC:3.2.1.21]+ko01100//Metabolic pathways+ko00500//Starch and sucrose metabolism+ko01110//Biosynthesis of secondary metabolites+ko00460//Cyanoamino acid metabolism+ko00940//Phenylpropanoid biosynthesis;K05350//beta-glucosidase [EC:3.2.1.21]+ko01100//Metabolic pathways+ko00500//Starch and sucrose metabolism+ko01110//Biosynthesis of secondary metabolites+ko00460//Cyanoamino…	XM_010667245.2 PREDICTED: Beta vulgaris subsp. vulgaris beta-glucosidase 46-like (LOC104882831), mRNA	hypothetical protein SOVF_139510 [Spinacia oleracea]	Glycosyl hydrolase family 1	[G] KOG0626 Beta-glucosidase, lactase phlorizinhydrolase, and related proteins	Beta-glucosidase 47 OS=Arabidopsis thaliana GN=BGLU47 PE=3 SV=2		9	0.999989	10	1
CL431.Contig26_All	ko00460//Cyanoamino acid metabolism;ko00500//Starch and sucrose metabolism;ko01100//Metabolic pathways;ko00940//Phenylpropanoid biosynthesis;ko01110//Biosynthesis of secondary metabolites	Metabolism	Metabolism of other amino acids;Carbohydrate metabolism;Biosynthesis of other secondary metabolites;Global and overview maps	-2.49319	0	0	-4.66078	0	0	0.346134	2.54e-14	5.09e-16	-3.08014	0	0	-4.58826	0	0			K05350//beta-glucosidase [EC:3.2.1.21]+ko01100//Metabolic pathways+ko00500//Starch and sucrose metabolism+ko01110//Biosynthesis of secondary metabolites+ko00460//Cyanoamino acid metabolism+ko00940//Phenylpropanoid biosynthesis;K05350//beta-glucosidase [EC:3.2.1.21]+ko01100//Metabolic pathways+ko00500//Starch and sucrose metabolism+ko01110//Biosynthesis of secondary metabolites+ko00460//Cyanoamino…	XM_010667245.2 PREDICTED: Beta vulgaris subsp. vulgaris beta-glucosidase 46-like (LOC104882831), mRNA	PREDICTED: beta-glucosidase 46-like [Beta vulgaris subsp. vulgaris] >KMS96727.1 hypothetical protein BVRB_8g200320 [Beta vulgaris subsp. vulgaris]	Glycosyl hydrolase family 1	[G] KOG0626 Beta-glucosidase, lactase phlorizinhydrolase, and related proteins	Beta-glucosidase 47 OS=Arabidopsis thaliana GN=BGLU47 PE=3 SV=2		9	0.999991	10	1
CL431.Contig29_All	ko01110//Biosynthesis of secondary metabolites;ko00460//Cyanoamino acid metabolism;ko00940//Phenylpropanoid biosynthesis;ko00500//Starch and sucrose metabolism;ko01100//Metabolic pathways	Metabolism	Global and overview maps;Metabolism of other amino acids;Biosynthesis of other secondary metabolites;Carbohydrate metabolism	-3.80193	5.35e-109	5.22e-110	-4.55242	1.59e-119	2.14e-120	0.443194	4.04e-05	3.2e-06	-3.21764	5.1e-70	7.1e-71	-4.64127	2.94e-86	5.31e-87			K05350//beta-glucosidase [EC:3.2.1.21]+ko01100//Metabolic pathways+ko00500//Starch and sucrose metabolism+ko01110//Biosynthesis of secondary metabolites+ko00460//Cyanoamino acid metabolism+ko00940//Phenylpropanoid biosynthesis;K05350//beta-glucosidase [EC:3.2.1.21]+ko01100//Metabolic pathways+ko00500//Starch and sucrose metabolism+ko01110//Biosynthesis of secondary metabolites+ko00460//Cyanoamino…	XM_010667245.2 PREDICTED: Beta vulgaris subsp. vulgaris beta-glucosidase 46-like (LOC104882831), mRNA	PREDICTED: beta-glucosidase 46-like [Beta vulgaris subsp. vulgaris] >KMS96727.1 hypothetical protein BVRB_8g200320 [Beta vulgaris subsp. vulgaris]	Glycosyl hydrolase family 1	[G] KOG0626 Beta-glucosidase, lactase phlorizinhydrolase, and related proteins	Beta-glucosidase 47 OS=Arabidopsis thaliana GN=BGLU47 PE=3 SV=2		9	0.999997	10	1
CL4841.Contig2_All	ko00500//Starch and sucrose metabolism;ko00460//Cyanoamino acid metabolism;ko01100//Metabolic pathways;ko00940//Phenylpropanoid biosynthesis;ko01110//Biosynthesis of secondary metabolites	Metabolism	Metabolism of other amino acids;Global and overview maps;Biosynthesis of other secondary metabolites;Carbohydrate metabolism	-4.45948	6.21e-122	5.44e-123	-3.14529	2.51e-95	4.18e-96	0.511258	1.42e-06	7.89e-08	-2.25909	2.13e-47	4.17e-48	-1.73835	2.74e-33	1.13e-33			K01188//beta-glucosidase [EC:3.2.1.21]+ko01100//Metabolic pathways+ko00500//Starch and sucrose metabolism+ko01110//Biosynthesis of secondary metabolites+ko00460//Cyanoamino acid metabolism+ko00940//Phenylpropanoid biosynthesis;K01188//beta-glucosidase [EC:3.2.1.21]+ko01100//Metabolic pathways+ko00500//Starch and sucrose metabolism+ko01110//Biosynthesis of secondary metabolites+ko00460//Cyanoamino…		beta-glucosidase 12-like [Spinacia oleracea]	Glycosyl hydrolase family 1	[G] KOG0626 Beta-glucosidase, lactase phlorizinhydrolase, and related proteins	Beta-glucosidase 12 OS=Oryza sativa subsp. indica GN=BGLU12 PE=3 SV=1		9	0.999968	10	0.997145
CL596.Contig2_All	ko01110//Biosynthesis of secondary metabolites;ko00940//Phenylpropanoid biosynthesis	Metabolism	Global and overview maps;Biosynthesis of other secondary metabolites	5.01122	8.39e-101	8.82e-102	2.8697	5.05e-17	3.53e-17	-0.874265	0.146668	0.0675529	3.85247	1.17e-72	1.58e-73	2.10446	6.58e-13	5.48e-13			K06892//feruloyl-CoA ortho-hydroxylase [EC:1.14.11.-]+ko01110//Biosynthesis of secondary metabolites+ko00940//Phenylpropanoid biosynthesis;K06892//feruloyl-CoA ortho-hydroxylase [EC:1.14.11.-]+ko01110//Biosynthesis of secondary metabolites+ko00940//Phenylpropanoid biosynthesis;K06892//feruloyl-CoA ortho-hydroxylase [EC:1.14.11.-]+ko01110//Biosynthesis of secondary metabolites+ko00940//Phenylpropa…	XM_021979435.1 PREDICTED: Spinacia oleracea protein DMR6-LIKE OXYGENASE 1 (LOC110774846), mRNA	PREDICTED: protein DMR6-LIKE OXYGENASE 1 [Beta vulgaris subsp. vulgaris] >KMT06456.1 hypothetical protein BVRB_7g161250 [Beta vulgaris subsp. vulgaris]	2OG-Fe(II) oxygenase superfamily	[QR] KOG0143 Iron/ascorbate family oxidoreductases	Protein DMR6-LIKE OXYGENASE 1 OS=Arabidopsis thaliana GN=DLO1 PE=1 SV=1		4	0.945863	12	0.979169
CL596.Contig3_All	ko00940//Phenylpropanoid biosynthesis;ko01110//Biosynthesis of secondary metabolites	Metabolism	Biosynthesis of other secondary metabolites;Global and overview maps	5.4149	0	0	3.35489	2.35e-252	1.51e-253	-0.73401	2.66e-05	2e-06	4.52305	0	0	2.50565	1.95e-169	1.85e-170			K06892//feruloyl-CoA ortho-hydroxylase [EC:1.14.11.-]+ko01110//Biosynthesis of secondary metabolites+ko00940//Phenylpropanoid biosynthesis;K06892//feruloyl-CoA ortho-hydroxylase [EC:1.14.11.-]+ko01110//Biosynthesis of secondary metabolites+ko00940//Phenylpropanoid biosynthesis;K06892//feruloyl-CoA ortho-hydroxylase [EC:1.14.11.-]+ko01110//Biosynthesis of secondary metabolites+ko00940//Phenylpropa…	XM_021979435.1 PREDICTED: Spinacia oleracea protein DMR6-LIKE OXYGENASE 1 (LOC110774846), mRNA	protein DMR6-LIKE OXYGENASE 1 [Spinacia oleracea] >KNA15613.1 hypothetical protein SOVF_096660 [Spinacia oleracea]	non-haem dioxygenase in morphine synthesis N-terminal	[QR] KOG0143 Iron/ascorbate family oxidoreductases	Protein DMR6-LIKE OXYGENASE 1 OS=Arabidopsis thaliana GN=DLO1 PE=1 SV=1		4	0.533146	12	0.994714
CL596.Contig5_All	ko00940//Phenylpropanoid biosynthesis;ko01110//Biosynthesis of secondary metabolites	Metabolism	Biosynthesis of other secondary metabolites;Global and overview maps	6.95574	2.29e-96	2.51e-97	4.79	1.05e-22	5.93e-23	-1.54067	0.149082	0.0690993	6.49823	5.3e-205	2.69e-206	2.08102	5.06e-06	6.82e-06			K06892//feruloyl-CoA ortho-hydroxylase [EC:1.14.11.-]+ko01110//Biosynthesis of secondary metabolites+ko00940//Phenylpropanoid biosynthesis;K06892//feruloyl-CoA ortho-hydroxylase [EC:1.14.11.-]+ko01110//Biosynthesis of secondary metabolites+ko00940//Phenylpropanoid biosynthesis;K06892//feruloyl-CoA ortho-hydroxylase [EC:1.14.11.-]+ko01110//Biosynthesis of secondary metabolites+ko00940//Phenylpropa…	XM_021979435.1 PREDICTED: Spinacia oleracea protein DMR6-LIKE OXYGENASE 1 (LOC110774846), mRNA	protein DMR6-LIKE OXYGENASE 1 [Spinacia oleracea] >KNA15613.1 hypothetical protein SOVF_096660 [Spinacia oleracea]	non-haem dioxygenase in morphine synthesis N-terminal	[QR] KOG0143 Iron/ascorbate family oxidoreductases	Thebaine 6-O-demethylase OS=Papaver somniferum GN=T6ODM PE=1 SV=1		7	1	12	0.988794
CL596.Contig9_All	ko01110//Biosynthesis of secondary metabolites;ko00940//Phenylpropanoid biosynthesis	Metabolism	Biosynthesis of other secondary metabolites;Global and overview maps	4.78341	0	0	2.7922	4.62e-77	9.4e-78	-0.762086	0.00221792	0.000311709	3.87954	0	0	1.8135	7.48e-39	2.71e-39			K06892//feruloyl-CoA ortho-hydroxylase [EC:1.14.11.-]+ko01110//Biosynthesis of secondary metabolites+ko00940//Phenylpropanoid biosynthesis;K06892//feruloyl-CoA ortho-hydroxylase [EC:1.14.11.-]+ko01110//Biosynthesis of secondary metabolites+ko00940//Phenylpropanoid biosynthesis;K06892//feruloyl-CoA ortho-hydroxylase [EC:1.14.11.-]+ko01110//Biosynthesis of secondary metabolites+ko00940//Phenylpropa…	XM_002270631.3 PREDICTED: Vitis vinifera protein DMR6-LIKE OXYGENASE 2 (LOC100252986), mRNA	protein DMR6-LIKE OXYGENASE 1-like [Chenopodium quinoa]	2OG-Fe(II) oxygenase superfamily	[QR] KOG0143 Iron/ascorbate family oxidoreductases	Protein DMR6-LIKE OXYGENASE 1 OS=Arabidopsis thaliana GN=DLO1 PE=1 SV=1		7	0.882601	12	0.996167
CL6855.Contig3_All	ko04016//MAPK signaling pathway - plant;ko00520//Amino sugar and nucleotide sugar metabolism;ko00940//Phenylpropanoid biosynthesis;ko01100//Metabolic pathways;ko01110//Biosynthesis of secondary metabolites	Metabolism;Environmental Information Processing	Signal transduction;Global and overview maps;Carbohydrate metabolism;Biosynthesis of other secondary metabolites	2.20901	3.76e-63	6.03e-64	4.20006	0	0	-0.915951	4.15e-07	2.08e-08	1.84076	8.24e-72	1.13e-72	3.508	0	0			K20547//basic endochitinase B [EC:3.2.1.14]+ko04016//MAPK signaling pathway - plant+ko00520//Amino sugar and nucleotide sugar metabolism+ko01100//Metabolic pathways;K00430//peroxidase [EC:1.11.1.7]+ko01100//Metabolic pathways+ko01110//Biosynthesis of secondary metabolites+ko00940//Phenylpropanoid biosynthesis;K00430//peroxidase [EC:1.11.1.7]+ko01100//Metabolic pathways+ko01110//Biosynthesis of se…		36.4 kDa proline-rich protein-like, partial [Prunus avium]	Hydrophobic seed protein	[R] LSE0121 A AAI domain	36.4 kDa proline-rich protein OS=Solanum lycopersicum GN=TPRP-F1 PE=2 SV=1		3	0.999275	9	0.989023
CL746.Contig47_All	ko03015//mRNA surveillance pathway;ko03040//Spliceosome;ko01100//Metabolic pathways;ko00940//Phenylpropanoid biosynthesis;ko00500//Starch and sucrose metabolism;ko01110//Biosynthesis of secondary metabolites;ko04144//Endocytosis;ko00460//Cyanoamino acid metabolism;ko03013//RNA transport	Genetic Information Processing;Metabolism;Cellular Processes	Translation;Transcription;Metabolism of other amino acids;Transport and catabolism;Global and overview maps;Biosynthesis of other secondary metabolites;Carbohydrate metabolism	4.99176	1.44e-222	6.96e-224	4.40332	1.04e-140	1.21e-141	0.414512	0.386074	0.297725	5.86901	0	0	3.85162	1.86e-65	4.3e-66			K01265//methionyl aminopeptidase [EC:3.4.11.18];K01528//dynamin GTPase [EC:3.6.5.5]+ko04144//Endocytosis;K05349//beta-glucosidase [EC:3.2.1.21]+ko01100//Metabolic pathways+ko00500//Starch and sucrose metabolism+ko01110//Biosynthesis of secondary metabolites+ko00460//Cyanoamino acid metabolism+ko00940//Phenylpropanoid biosynthesis;K12882//nuclear cap-binding protein subunit 1+ko03040//Spliceosome+…	XM_022007210.1 PREDICTED: Spinacia oleracea sulfite exporter TauE/SafE family protein 3-like (LOC110801790), mRNA	PREDICTED: uncharacterized protein LOC104904681 [Beta vulgaris subsp. vulgaris] >KMT00815.1 hypothetical protein BVRB_9g220910 [Beta vulgaris subsp. vulgaris]	Sulfite exporter TauE/SafE	[R] KOG0017 FOG: Transposon-encoded proteins with TYA, reverse transcriptase, integrase domains in various combinations	Sulfite exporter TauE/SafE family protein 3 OS=Arabidopsis thaliana GN=At2g25737 PE=2 SV=1		4	0.771771	7	0.999997
CL8059.Contig4_All	ko00402//Benzoxazinoid biosynthesis;ko00940//Phenylpropanoid biosynthesis;ko01110//Biosynthesis of secondary metabolites	Metabolism	Global and overview maps;Biosynthesis of other secondary metabolites	-4.0552	8.86e-165	5.84e-166	-4.02731	6.41e-163	6.45e-164	1.12849	8.32e-35	5.12e-37	-2.65573	7.47e-53	1.33e-53	-3.43511	2.09e-65	4.85e-66			K13229//2,4-dihydroxy-1,4-benzoxazin-3-one-glucoside dioxygenase [EC:1.14.11.59]+ko00402//Benzoxazinoid biosynthesis;K13229//2,4-dihydroxy-1,4-benzoxazin-3-one-glucoside dioxygenase [EC:1.14.11.59]+ko00402//Benzoxazinoid biosynthesis;K13229//2,4-dihydroxy-1,4-benzoxazin-3-one-glucoside dioxygenase [EC:1.14.11.59]+ko00402//Benzoxazinoid biosynthesis;K13229//2,4-dihydroxy-1,4-benzoxazin-3-one-gluco…	XM_010693980.2 PREDICTED: Beta vulgaris subsp. vulgaris 1-aminocyclopropane-1-carboxylate oxidase homolog 4 (LOC104905433), mRNA	1-aminocyclopropane-1-carboxylate oxidase homolog 4-like [Chenopodium quinoa]	2OG-Fe(II) oxygenase superfamily	[QR] KOG0143 Iron/ascorbate family oxidoreductases	1-aminocyclopropane-1-carboxylate oxidase homolog 1 OS=Arabidopsis thaliana GN=At1g06620 PE=2 SV=1		9	0.999994	10	0.999994
CL876.Contig35_All	ko00940//Phenylpropanoid biosynthesis;ko00500//Starch and sucrose metabolism;ko01100//Metabolic pathways;ko00460//Cyanoamino acid metabolism;ko01110//Biosynthesis of secondary metabolites	Metabolism	Metabolism of other amino acids;Carbohydrate metabolism;Biosynthesis of other secondary metabolites;Global and overview maps	4.72679	1.41e-66	2.16e-67	5.88681	1.77e-151	1.92e-152	-0.511534	0.436293	0.365024	4.1888	2.83e-61	4.45e-62	5.14475	8.37e-124	1.08e-124			K10691//E3 ubiquitin-protein ligase UBR4 [EC:2.3.2.27];K14209//solute carrier family 36 (proton-coupled amino acid transporter);K01188//beta-glucosidase [EC:3.2.1.21]+ko01100//Metabolic pathways+ko00500//Starch and sucrose metabolism+ko01110//Biosynthesis of secondary metabolites+ko00460//Cyanoamino acid metabolism+ko00940//Phenylpropanoid biosynthesis	XM_022007899.1 PREDICTED: Spinacia oleracea GDSL esterase/lipase EXL3-like (LOC110802473), mRNA	PREDICTED: uncharacterized protein LOC104895310 [Beta vulgaris subsp. vulgaris]		[RI] LSE0388 A Predicted lipase	GDSL esterase/lipase At1g58725 OS=Arabidopsis thaliana GN=At1g58725 PE=2 SV=2		3	0.968616	11	1
CL876.Contig4_All	ko00940//Phenylpropanoid biosynthesis;ko00460//Cyanoamino acid metabolism;ko00500//Starch and sucrose metabolism;ko01110//Biosynthesis of secondary metabolites;ko01100//Metabolic pathways	Metabolism	Biosynthesis of other secondary metabolites;Carbohydrate metabolism;Metabolism of other amino acids;Global and overview maps	2.83574	6.1e-45	1.32e-45	4.36152	6.49e-175	6.08e-176	0.285641	0.463108	0.404942	3.20149	1.74e-52	3.13e-53	4.09385	3.82e-112	5.37e-113			K10691//E3 ubiquitin-protein ligase UBR4 [EC:2.3.2.27];K14209//solute carrier family 36 (proton-coupled amino acid transporter);K01188//beta-glucosidase [EC:3.2.1.21]+ko01100//Metabolic pathways+ko00500//Starch and sucrose metabolism+ko01110//Biosynthesis of secondary metabolites+ko00460//Cyanoamino acid metabolism+ko00940//Phenylpropanoid biosynthesis	XM_022007899.1 PREDICTED: Spinacia oleracea GDSL esterase/lipase EXL3-like (LOC110802473), mRNA	hypothetical protein BVRB_6g130200 [Beta vulgaris subsp. vulgaris]		[RI] LSE0388 A Predicted lipase	GDSL esterase/lipase EXL3 OS=Arabidopsis thaliana GN=EXL3 PE=2 SV=1		3	0.898976	11	0.989829
CL8778.Contig2_All	ko01110//Biosynthesis of secondary metabolites;ko00945//Stilbenoid, diarylheptanoid and gingerol biosynthesis;ko00940//Phenylpropanoid biosynthesis;ko00941//Flavonoid biosynthesis;ko01100//Metabolic pathways	Metabolism	Biosynthesis of other secondary metabolites;Global and overview maps	-6.61778	5.07e-244	2.19e-245	-7.0227	4.88e-237	3.32e-238	0.33946	5.29e-06	3.34e-07	-5.72393	9.17e-195	4.9e-196	-6.07936	7.14e-189	6.1e-190			K13065//shikimate O-hydroxycinnamoyltransferase [EC:2.3.1.133]+ko01100//Metabolic pathways+ko01110//Biosynthesis of secondary metabolites+ko00940//Phenylpropanoid biosynthesis+ko00941//Flavonoid biosynthesis+ko00945//Stilbenoid, diarylheptanoid and gingerol biosynthesis;K13065//shikimate O-hydroxycinnamoyltransferase [EC:2.3.1.133]+ko01100//Metabolic pathways+ko01110//Biosynthesis of secondary me…		anthranilate N-benzoyltransferase protein 2-like [Chenopodium quinoa]	Transferase family	[RQ] LSE0273 A Predicted N-hydroxycinnamoyl/benzoyltransferase	Anthranilate N-benzoyltransferase protein 3 OS=Dianthus caryophyllus GN=HCBT3 PE=1 SV=1		9	1	10	0.999996
Unigene11479_All	ko00230//Purine metabolism;ko01100//Metabolic pathways;ko03020//RNA polymerase;ko00940//Phenylpropanoid biosynthesis;ko00240//Pyrimidine metabolism;ko01110//Biosynthesis of secondary metabolites	Genetic Information Processing;Metabolism	Biosynthesis of other secondary metabolites;Nucleotide metabolism;Transcription;Global and overview maps	5.82311	0	0	-2.51319	1.05e-09	1.08e-09	6.87069	1.5e-13	3.23e-15	4.91286	6.5e-05	6.75e-05	3.67673	0.00832571	0.0176795			K01180//endo-1,3(4)-beta-glucanase [EC:3.2.1.6];K00430//peroxidase [EC:1.11.1.7]+ko01100//Metabolic pathways+ko01110//Biosynthesis of secondary metabolites+ko00940//Phenylpropanoid biosynthesis;K03006//DNA-directed RNA polymerase II subunit RPB1 [EC:2.7.7.6]+ko03020//RNA polymerase;K03006//DNA-directed RNA polymerase II subunit RPB1 [EC:2.7.7.6]+ko03020//RNA polymerase		unknown [Karlodinium veneficum]		[R] LSE0121 A AAI domain	Proline-rich receptor-like protein kinase PERK9 OS=Arabidopsis thaliana GN=PERK9 PE=1 SV=1	GO:0004674//protein serine/threonine kinase activity;GO:0005524//ATP binding;GO:0016021//integral component of membrane	4	0.999997	4	1
Unigene15505_All	ko01110//Biosynthesis of secondary metabolites;ko01100//Metabolic pathways;ko00940//Phenylpropanoid biosynthesis	Metabolism	Global and overview maps;Biosynthesis of other secondary metabolites	5.38755	0	0	6.23726	0	0	-0.600613	0.000710643	8.24e-05	4.20605	0	0	5.16162	0	0			K13066//caffeic acid 3-O-methyltransferase [EC:2.1.1.68]+ko01100//Metabolic pathways+ko01110//Biosynthesis of secondary metabolites+ko00940//Phenylpropanoid biosynthesis;K13066//caffeic acid 3-O-methyltransferase [EC:2.1.1.68]+ko01100//Metabolic pathways+ko01110//Biosynthesis of secondary metabolites+ko00940//Phenylpropanoid biosynthesis;K13066//caffeic acid 3-O-methyltransferase [EC:2.1.1.68]+ko…	XM_010689755.2 PREDICTED: Beta vulgaris subsp. vulgaris caffeic acid 3-O-methyltransferase (LOC104902057), mRNA	PREDICTED: caffeic acid 3-O-methyltransferase [Beta vulgaris subsp. vulgaris] >KMT20199.1 hypothetical protein BVRB_1g002050 [Beta vulgaris subsp. vulgaris]	O-methyltransferase	[R] KOG3178 Hydroxyindole-O-methyltransferase and related SAM-dependent methyltransferases	Caffeic acid 3-O-methyltransferase OS=Capsicum annuum GN=COMT PE=2 SV=2		3	0.974175	11	0.999713
Unigene16365_All	ko01100//Metabolic pathways;ko01110//Biosynthesis of secondary metabolites;ko00940//Phenylpropanoid biosynthesis	Metabolism	Global and overview maps;Biosynthesis of other secondary metabolites	-4.95253	1.39e-64	2.18e-65	-4.61876	9.32e-63	2.28e-63	0.042448	0.631674	0.731312	-4.6923	5.4e-61	8.54e-62	-4.00235	4.45e-55	1.21e-55			K22395//cinnamyl-alcohol dehydrogenase [EC:1.1.1.195]+ko01100//Metabolic pathways+ko01110//Biosynthesis of secondary metabolites+ko00940//Phenylpropanoid biosynthesis;K22395//cinnamyl-alcohol dehydrogenase [EC:1.1.1.195]+ko01100//Metabolic pathways+ko01110//Biosynthesis of secondary metabolites+ko00940//Phenylpropanoid biosynthesis;K22395//cinnamyl-alcohol dehydrogenase [EC:1.1.1.195]+ko01100//Me…		hypothetical protein BVRB_7g169400 [Beta vulgaris subsp. vulgaris]		[QG] LSE0347 A Predicted berberine bridge enzyme/FAD-binding oxidoreductase	Berberine bridge enzyme-like 17 OS=Arabidopsis thaliana GN=At4g20800 PE=2 SV=1		9	1	10	0.999986
Unigene16636_All	ko01100//Metabolic pathways;ko00940//Phenylpropanoid biosynthesis;ko01110//Biosynthesis of secondary metabolites	Metabolism	Biosynthesis of other secondary metabolites;Global and overview maps	4.66889	0	0	5.46653	0	0	0.218843	0.382364	0.288667	4.25491	0	0	5.02155	0	0			K13066//caffeic acid 3-O-methyltransferase [EC:2.1.1.68]+ko01100//Metabolic pathways+ko01110//Biosynthesis of secondary metabolites+ko00940//Phenylpropanoid biosynthesis;K13066//caffeic acid 3-O-methyltransferase [EC:2.1.1.68]+ko01100//Metabolic pathways+ko01110//Biosynthesis of secondary metabolites+ko00940//Phenylpropanoid biosynthesis;K13066//caffeic acid 3-O-methyltransferase [EC:2.1.1.68]+ko…	XM_010689755.2 PREDICTED: Beta vulgaris subsp. vulgaris caffeic acid 3-O-methyltransferase (LOC104902057), mRNA	PREDICTED: caffeic acid 3-O-methyltransferase [Beta vulgaris subsp. vulgaris] >KMT20199.1 hypothetical protein BVRB_1g002050 [Beta vulgaris subsp. vulgaris]	O-methyltransferase	[R] KOG3178 Hydroxyindole-O-methyltransferase and related SAM-dependent methyltransferases	Caffeic acid 3-O-methyltransferase OS=Capsicum annuum GN=COMT PE=2 SV=2		11	0.911772	11	0.998548
Unigene23017_All	ko00945//Stilbenoid, diarylheptanoid and gingerol biosynthesis;ko01100//Metabolic pathways;ko00240//Pyrimidine metabolism;ko00940//Phenylpropanoid biosynthesis;ko01110//Biosynthesis of secondary metabolites;ko00941//Flavonoid biosynthesis	Metabolism	Biosynthesis of other secondary metabolites;Nucleotide metabolism;Global and overview maps	3.36869	1.91e-23	6.94e-24	5.56772	2.57e-129	3.23e-130	1.5586	0.112196	0.0467117	4.63629	3.86e-23	1.36e-23	5.53667	1.13e-42	3.8e-43			K01937//CTP synthase [EC:6.3.4.2]+ko01100//Metabolic pathways+ko00240//Pyrimidine metabolism;K01937//CTP synthase [EC:6.3.4.2]+ko01100//Metabolic pathways+ko00240//Pyrimidine metabolism;K13065//shikimate O-hydroxycinnamoyltransferase [EC:2.3.1.133]+ko01100//Metabolic pathways+ko01110//Biosynthesis of secondary metabolites+ko00940//Phenylpropanoid biosynthesis+ko00941//Flavonoid biosynthesis+ko009…	XM_021908727.1 PREDICTED: Chenopodium quinoa CTP synthase-like (LOC110729026), mRNA	CTP synthase-like [Chenopodium quinoa]					11	0.722053	9	0.996746
Unigene25079_All	ko00940//Phenylpropanoid biosynthesis;ko01100//Metabolic pathways;ko01110//Biosynthesis of secondary metabolites	Metabolism	Global and overview maps;Biosynthesis of other secondary metabolites	-7.15231	0	0	-5.9774	0	0	0.559306	1.75e-147	1.87e-150	-7.12811	0	0	-5.42246	0	0			K00430//peroxidase [EC:1.11.1.7]+ko01100//Metabolic pathways+ko01110//Biosynthesis of secondary metabolites+ko00940//Phenylpropanoid biosynthesis;K00430//peroxidase [EC:1.11.1.7]+ko01100//Metabolic pathways+ko01110//Biosynthesis of secondary metabolites+ko00940//Phenylpropanoid biosynthesis;K00430//peroxidase [EC:1.11.1.7]+ko01100//Metabolic pathways+ko01110//Biosynthesis of secondary metabolites…	XM_021891500.1 PREDICTED: Chenopodium quinoa peroxidase 57-like (LOC110713033), mRNA	PREDICTED: peroxidase 57 [Beta vulgaris subsp. vulgaris] >KMT05461.1 hypothetical protein BVRB_7g175870 [Beta vulgaris subsp. vulgaris]	Peroxidase	[R] TWOG0189 Peroxidase	Peroxidase 57 OS=Arabidopsis thaliana GN=PER57 PE=1 SV=1		9	1	10	0.999987
Unigene25081_All	ko01110//Biosynthesis of secondary metabolites;ko01100//Metabolic pathways;ko00940//Phenylpropanoid biosynthesis	Metabolism	Biosynthesis of other secondary metabolites;Global and overview maps	-7.14117	0	0	-6.08662	0	0	0.591705	4.23e-56	1.53e-58	-7.07271	0	0	-5.19882	0	0			K00430//peroxidase [EC:1.11.1.7]+ko01100//Metabolic pathways+ko01110//Biosynthesis of secondary metabolites+ko00940//Phenylpropanoid biosynthesis;K00430//peroxidase [EC:1.11.1.7]+ko01100//Metabolic pathways+ko01110//Biosynthesis of secondary metabolites+ko00940//Phenylpropanoid biosynthesis;K00430//peroxidase [EC:1.11.1.7]+ko01100//Metabolic pathways+ko01110//Biosynthesis of secondary metabolites…	XM_021860646.1 PREDICTED: Chenopodium quinoa cationic peroxidase 2-like (LOC110684228), mRNA	PREDICTED: peroxidase 57 [Beta vulgaris subsp. vulgaris] >KMT05461.1 hypothetical protein BVRB_7g175870 [Beta vulgaris subsp. vulgaris]	Peroxidase	[R] TWOG0189 Peroxidase	Peroxidase 57 OS=Arabidopsis thaliana GN=PER57 PE=1 SV=1		9	1	10	0.999989
Unigene25083_All	ko00940//Phenylpropanoid biosynthesis;ko01110//Biosynthesis of secondary metabolites;ko01100//Metabolic pathways	Metabolism	Global and overview maps;Biosynthesis of other secondary metabolites	-4.39284	0	0	-3.17333	0	0	0.47883	3.66e-106	5.93e-109	-4.24075	0	0	-2.47115	0	0			K00430//peroxidase [EC:1.11.1.7]+ko01100//Metabolic pathways+ko01110//Biosynthesis of secondary metabolites+ko00940//Phenylpropanoid biosynthesis;K00430//peroxidase [EC:1.11.1.7]+ko01100//Metabolic pathways+ko01110//Biosynthesis of secondary metabolites+ko00940//Phenylpropanoid biosynthesis;K00430//peroxidase [EC:1.11.1.7]+ko01100//Metabolic pathways+ko01110//Biosynthesis of secondary metabolites…	XM_010687686.2 PREDICTED: Beta vulgaris subsp. vulgaris peroxidase 57 (LOC104900295), mRNA	PREDICTED: peroxidase 57 [Beta vulgaris subsp. vulgaris] >KMT05461.1 hypothetical protein BVRB_7g175870 [Beta vulgaris subsp. vulgaris]	Peroxidase	[R] TWOG0189 Peroxidase	Peroxidase 57 OS=Arabidopsis thaliana GN=PER57 PE=1 SV=1		9	0.999836	10	0.997814
Unigene25498_All	ko01110//Biosynthesis of secondary metabolites;ko00940//Phenylpropanoid biosynthesis;ko01100//Metabolic pathways	Metabolism	Biosynthesis of other secondary metabolites;Global and overview maps	-7.28743	0	0	-6.55695	0	0	0.62377	1.39e-32	9.34e-35	-7.73889	1.71e-275	6.49e-277	-5.40668	3.64e-293	1.98e-294			K13066//caffeic acid 3-O-methyltransferase [EC:2.1.1.68]+ko01100//Metabolic pathways+ko01110//Biosynthesis of secondary metabolites+ko00940//Phenylpropanoid biosynthesis;K13066//caffeic acid 3-O-methyltransferase [EC:2.1.1.68]+ko01100//Metabolic pathways+ko01110//Biosynthesis of secondary metabolites+ko00940//Phenylpropanoid biosynthesis;K13066//caffeic acid 3-O-methyltransferase [EC:2.1.1.68]+ko…	DQ001169.1 Acacia mangium x Acacia auriculiformis caffeic acid O-methyltransferase mRNA, complete cds	caffeic acid 3-O-methyltransferase-like [Spinacia oleracea]	O-methyltransferase	[R] KOG3178 Hydroxyindole-O-methyltransferase and related SAM-dependent methyltransferases	Caffeic acid 3-O-methyltransferase 1 OS=Populus tremuloides GN=OMT1 PE=1 SV=1		9	1	10	0.999992
Unigene32844_All	ko00940//Phenylpropanoid biosynthesis;ko01100//Metabolic pathways;ko00945//Stilbenoid, diarylheptanoid and gingerol biosynthesis;ko01110//Biosynthesis of secondary metabolites;ko00941//Flavonoid biosynthesis	Metabolism	Biosynthesis of other secondary metabolites;Global and overview maps	5.09576	3.9e-13	2.18e-13	6.54977	3.1e-33	1.3e-33				7.39588	7.22e-20	2.86e-20	8.02841	7.13e-28	3.38e-28			K13065//shikimate O-hydroxycinnamoyltransferase [EC:2.3.1.133]+ko01100//Metabolic pathways+ko01110//Biosynthesis of secondary metabolites+ko00940//Phenylpropanoid biosynthesis+ko00941//Flavonoid biosynthesis+ko00945//Stilbenoid, diarylheptanoid and gingerol biosynthesis;K19747//BAHD acyltransferase [EC:2.3.1.-];K19747//BAHD acyltransferase [EC:2.3.1.-];K19747//BAHD acyltransferase [EC:2.3.1.-];K1…	GQ117840.1 Chionanthus retusus clone StvCHR_665 microsatellite sequence	PREDICTED: uncharacterized acetyltransferase At3g50280 [Beta vulgaris subsp. vulgaris] >KMT18254.1 hypothetical protein BVRB_2g024200 [Beta vulgaris subsp. vulgaris]	Transferase family	[RQ] TWOG0156 Predicted anthranilate N-hydroxycinnamoyl/benzoyltransferase	Vinorine synthase OS=Rauvolfia serpentina GN=ACT PE=1 SV=2		11	0.999958	11	0.999902
Unigene33494_All	ko00500//Starch and sucrose metabolism;ko01110//Biosynthesis of secondary metabolites;ko00940//Phenylpropanoid biosynthesis;ko04016//MAPK signaling pathway - plant;ko04626//Plant-pathogen interaction;ko01100//Metabolic pathways;ko00460//Cyanoamino acid metabolism	Metabolism;Organismal Systems;Environmental Information Processing	Biosynthesis of other secondary metabolites;Carbohydrate metabolism;Metabolism of other amino acids;Global and overview maps;Signal transduction;Environmental adaptation	1.06846	5.68e-09	4.13e-09	3.32687	4.29e-159	4.43e-160	-0.087632	0.610424	0.683601	2.00872	6.31e-40	1.43e-40	4.06234	0	0			K01188//beta-glucosidase [EC:3.2.1.21]+ko01100//Metabolic pathways+ko00500//Starch and sucrose metabolism+ko01110//Biosynthesis of secondary metabolites+ko00460//Cyanoamino acid metabolism+ko00940//Phenylpropanoid biosynthesis;K13420//LRR receptor-like serine/threonine-protein kinase FLS2 [EC:2.7.11.1]+ko04016//MAPK signaling pathway - plant+ko04626//Plant-pathogen interaction;K13420//LRR recepto…		hypothetical protein BVRB_3g060730 [Beta vulgaris subsp. vulgaris]		[V] LSE0084 A Polygalacturonase inhibiting protein	Polygalacturonase inhibitor 1 OS=Arabidopsis thaliana GN=PGIP1 PE=1 SV=1		3	0.972373	9	1
Unigene3391_All	ko00940//Phenylpropanoid biosynthesis;ko01110//Biosynthesis of secondary metabolites;ko01100//Metabolic pathways	Metabolism	Global and overview maps;Biosynthesis of other secondary metabolites	11.282	0	0							6.7064	2.17e-13	1.15e-13	4.09177	0.00238789	0.00455514			K18998//RNA polymerase II C-terminal domain phosphatase-like 1/2 [EC:3.1.3.16];K04733//interleukin-1 receptor-associated kinase 4 [EC:2.7.11.1];K00430//peroxidase [EC:1.11.1.7]+ko01100//Metabolic pathways+ko01110//Biosynthesis of secondary metabolites+ko00940//Phenylpropanoid biosynthesis		hypothetical protein FisN_14Lh141 [Fistulifera solaris]		[R] TWOG0094 Lectins containing Jacalin domain	Period clock protein OS=Acetabularia acetabulum PE=4 SV=2		7	0.718533	4	0.999998
Unigene37765_All	ko01100//Metabolic pathways;ko01110//Biosynthesis of secondary metabolites;ko00940//Phenylpropanoid biosynthesis	Metabolism	Biosynthesis of other secondary metabolites;Global and overview maps	-5.45325	3.49e-190	1.98e-191	-5.12257	7.98e-187	6.97e-188	0.28762	0.00108981	0.000135051	-6.70612	3.28e-151	2.24e-152	-4.62726	5.76e-144	6.42e-145			K00430//peroxidase [EC:1.11.1.7]+ko01100//Metabolic pathways+ko01110//Biosynthesis of secondary metabolites+ko00940//Phenylpropanoid biosynthesis;K00430//peroxidase [EC:1.11.1.7]+ko01100//Metabolic pathways+ko01110//Biosynthesis of secondary metabolites+ko00940//Phenylpropanoid biosynthesis;K00430//peroxidase [EC:1.11.1.7]+ko01100//Metabolic pathways+ko01110//Biosynthesis of secondary metabolites…	XM_021891500.1 PREDICTED: Chenopodium quinoa peroxidase 57-like (LOC110713033), mRNA	PREDICTED: peroxidase 57 [Beta vulgaris subsp. vulgaris] >KMT05461.1 hypothetical protein BVRB_7g175870 [Beta vulgaris subsp. vulgaris]	Peroxidase	[R] TWOG0189 Peroxidase	Peroxidase 13 OS=Arabidopsis thaliana GN=PER13 PE=3 SV=2		9	1	10	0.99999
Unigene37827_All	ko01110//Biosynthesis of secondary metabolites;ko00940//Phenylpropanoid biosynthesis;ko01100//Metabolic pathways	Metabolism	Biosynthesis of other secondary metabolites;Global and overview maps	-3.01967	3.08e-52	5.84e-53	-4.20436	2.17e-66	5.03e-67	0.0952701	0.474751	0.421593	-2.89077	1.72e-46	3.43e-47	-2.76748	1.75e-43	5.78e-44			K00430//peroxidase [EC:1.11.1.7]+ko01100//Metabolic pathways+ko01110//Biosynthesis of secondary metabolites+ko00940//Phenylpropanoid biosynthesis;K01180//endo-1,3(4)-beta-glucanase [EC:3.2.1.6]		PREDICTED: leucine-rich repeat extensin-like protein 4 isoform X1 [Pyrus x bretschneideri]		[T] KOG1187 Serine/threonine protein kinase	Extensin OS=Nicotiana tabacum GN=HRGPNT3 PE=2 SV=1		9	1	10	1
Unigene42759_All	ko01100//Metabolic pathways;ko00940//Phenylpropanoid biosynthesis;ko01110//Biosynthesis of secondary metabolites	Metabolism	Biosynthesis of other secondary metabolites;Global and overview maps	-8.73547	4.35e-43	9.71e-44	-8.71071	4.87e-43	1.65e-43	1.25346	1.17e-11	3.09e-13	-7.48685	5.23e-21	1.99e-21	-5.40104	5.28e-22	3e-22			K13066//caffeic acid 3-O-methyltransferase [EC:2.1.1.68]+ko01100//Metabolic pathways+ko01110//Biosynthesis of secondary metabolites+ko00940//Phenylpropanoid biosynthesis;K22439//tricetin 3',4',5'-O-trimethyltransferase [EC:2.1.1.169];K13066//caffeic acid 3-O-methyltransferase [EC:2.1.1.68]+ko01100//Metabolic pathways+ko01110//Biosynthesis of secondary metabolites+ko00940//Phenylpropanoid biosynth…		hypothetical protein SOVF_191240 [Spinacia oleracea]		[R] KOG3178 Hydroxyindole-O-methyltransferase and related SAM-dependent methyltransferases	Bergaptol O-methyltransferase OS=Ammi majus GN=BMT PE=1 SV=1		9	1	10	0.999995
Unigene45060_All	ko00040//Pentose and glucuronate interconversions;ko01110//Biosynthesis of secondary metabolites;ko01100//Metabolic pathways;ko00940//Phenylpropanoid biosynthesis	Metabolism	Biosynthesis of other secondary metabolites;Global and overview maps;Carbohydrate metabolism	4.20012	2.15e-114	2e-115	5.22947	7.25e-250	4.71e-251	0.508289	0.322968	0.220794	5.05697	1.08e-154	7.24e-156	6.09814	0	0			K10990//RecQ-mediated genome instability protein 1;K10990//RecQ-mediated genome instability protein 1;K01051//pectinesterase [EC:3.1.1.11]+ko00040//Pentose and glucuronate interconversions+ko01100//Metabolic pathways;K04733//interleukin-1 receptor-associated kinase 4 [EC:2.7.11.1];K00430//peroxidase [EC:1.11.1.7]+ko01100//Metabolic pathways+ko01110//Biosynthesis of secondary metabolites+ko00940//…		classical arabinogalactan protein 7-like [Spinacia oleracea] >KNA05653.1 hypothetical protein SOVF_188350 [Spinacia oleracea]		[BK] KOG1472 Histone acetyltransferase SAGA/ADA, catalytic subunit PCAF/GCN5 and related proteins	Vegetative cell wall protein gp1 OS=Chlamydomonas reinhardtii GN=GP1 PE=1 SV=1		3	0.981546	11	1
Unigene45061_All	ko01110//Biosynthesis of secondary metabolites;ko01100//Metabolic pathways;ko00940//Phenylpropanoid biosynthesis;ko00040//Pentose and glucuronate interconversions	Metabolism	Biosynthesis of other secondary metabolites;Carbohydrate metabolism;Global and overview maps	5.4754	0	0	5.49524	0	0	0.14155	0.525915	0.504847	6.32762	0	0	5.94002	0	0			K00430//peroxidase [EC:1.11.1.7]+ko01100//Metabolic pathways+ko01110//Biosynthesis of secondary metabolites+ko00940//Phenylpropanoid biosynthesis;K00430//peroxidase [EC:1.11.1.7]+ko01100//Metabolic pathways+ko01110//Biosynthesis of secondary metabolites+ko00940//Phenylpropanoid biosynthesis;K01051//pectinesterase [EC:3.1.1.11]+ko00040//Pentose and glucuronate interconversions+ko01100//Metabolic p…		classical arabinogalactan protein 7-like [Spinacia oleracea] >KNA05653.1 hypothetical protein SOVF_188350 [Spinacia oleracea]		[R] KOG0382 Carbonic anhydrase	Classical arabinogalactan protein 4 OS=Arabidopsis thaliana GN=AGP4 PE=1 SV=1		10	0.999992	3	0.998051
Unigene5144_All	ko00940//Phenylpropanoid biosynthesis;ko01100//Metabolic pathways;ko01110//Biosynthesis of secondary metabolites	Metabolism	Biosynthesis of other secondary metabolites;Global and overview maps	3.48236	2.73e-146	2.01e-147	3.87525	1.66e-205	1.31e-206	1.75706	2.31e-06	1.35e-07	4.81335	7.56e-130	6.02e-131	5.32571	4.94e-184	4.33e-185			K13066//caffeic acid 3-O-methyltransferase [EC:2.1.1.68]+ko01100//Metabolic pathways+ko01110//Biosynthesis of secondary metabolites+ko00940//Phenylpropanoid biosynthesis;K13066//caffeic acid 3-O-methyltransferase [EC:2.1.1.68]+ko01100//Metabolic pathways+ko01110//Biosynthesis of secondary metabolites+ko00940//Phenylpropanoid biosynthesis;K13066//caffeic acid 3-O-methyltransferase [EC:2.1.1.68]+ko…	XM_010689755.2 PREDICTED: Beta vulgaris subsp. vulgaris caffeic acid 3-O-methyltransferase (LOC104902057), mRNA	PREDICTED: caffeic acid 3-O-methyltransferase [Beta vulgaris subsp. vulgaris] >KMT20199.1 hypothetical protein BVRB_1g002050 [Beta vulgaris subsp. vulgaris]	O-methyltransferase	[R] KOG3178 Hydroxyindole-O-methyltransferase and related SAM-dependent methyltransferases	Caffeic acid 3-O-methyltransferase OS=Capsicum annuum GN=COMT PE=2 SV=2		11	1	3	0.999977
Unigene6239_All	ko01110//Biosynthesis of secondary metabolites;ko00940//Phenylpropanoid biosynthesis;ko01100//Metabolic pathways	Metabolism	Biosynthesis of other secondary metabolites;Global and overview maps	6.7189	3.52e-203	1.86e-204	7.8484	0	0	-0.593743	0.424288	0.350028	5.32807	2.66e-118	2.3e-119	6.56546	1.82e-266	1.09e-267			K13066//caffeic acid 3-O-methyltransferase [EC:2.1.1.68]+ko01100//Metabolic pathways+ko01110//Biosynthesis of secondary metabolites+ko00940//Phenylpropanoid biosynthesis;K13066//caffeic acid 3-O-methyltransferase [EC:2.1.1.68]+ko01100//Metabolic pathways+ko01110//Biosynthesis of secondary metabolites+ko00940//Phenylpropanoid biosynthesis;K13066//caffeic acid 3-O-methyltransferase [EC:2.1.1.68]+ko…	XM_010689755.2 PREDICTED: Beta vulgaris subsp. vulgaris caffeic acid 3-O-methyltransferase (LOC104902057), mRNA	caffeic acid 3-O-methyltransferase-like isoform X2 [Spinacia oleracea] >KNA19526.1 hypothetical protein SOVF_060840 [Spinacia oleracea]	O-methyltransferase	[R] KOG3178 Hydroxyindole-O-methyltransferase and related SAM-dependent methyltransferases	Caffeic acid 3-O-methyltransferase OS=Capsicum annuum GN=COMT PE=2 SV=2		3	0.999998	11	1
Unigene75729_All	ko01110//Biosynthesis of secondary metabolites;ko01100//Metabolic pathways;ko00940//Phenylpropanoid biosynthesis	Metabolism	Biosynthesis of other secondary metabolites;Global and overview maps	3.88135	1.77e-158	1.22e-159	5.09895	0	0	1.20942	0.00332779	0.000504366	4.7508	2.04e-137	1.53e-138	5.74933	3.35e-275	1.94e-276			K13066//caffeic acid 3-O-methyltransferase [EC:2.1.1.68]+ko01100//Metabolic pathways+ko01110//Biosynthesis of secondary metabolites+ko00940//Phenylpropanoid biosynthesis;K13066//caffeic acid 3-O-methyltransferase [EC:2.1.1.68]+ko01100//Metabolic pathways+ko01110//Biosynthesis of secondary metabolites+ko00940//Phenylpropanoid biosynthesis;K13066//caffeic acid 3-O-methyltransferase [EC:2.1.1.68]+ko…	XM_010689755.2 PREDICTED: Beta vulgaris subsp. vulgaris caffeic acid 3-O-methyltransferase (LOC104902057), mRNA	PREDICTED: caffeic acid 3-O-methyltransferase [Beta vulgaris subsp. vulgaris] >KMT20199.1 hypothetical protein BVRB_1g002050 [Beta vulgaris subsp. vulgaris]	O-methyltransferase	[R] KOG3178 Hydroxyindole-O-methyltransferase and related SAM-dependent methyltransferases	Caffeic acid 3-O-methyltransferase OS=Capsicum annuum GN=COMT PE=2 SV=2		3	0.972077	11	1
Unigene79647_All	ko01100//Metabolic pathways;ko00500//Starch and sucrose metabolism;ko00460//Cyanoamino acid metabolism;ko01110//Biosynthesis of secondary metabolites;ko00940//Phenylpropanoid biosynthesis	Metabolism	Metabolism of other amino acids;Global and overview maps;Biosynthesis of other secondary metabolites;Carbohydrate metabolism	-3.65344	0.000540855	0.000672937	2.22931	9.38e-09	1.03e-08	0.494319	0.476442	0.425533	5.04061	1.63e-69	2.29e-70	2.05113	1.6e-05	2.27e-05			K01188//beta-glucosidase [EC:3.2.1.21]+ko01100//Metabolic pathways+ko00500//Starch and sucrose metabolism+ko01110//Biosynthesis of secondary metabolites+ko00460//Cyanoamino acid metabolism+ko00940//Phenylpropanoid biosynthesis;K01188//beta-glucosidase [EC:3.2.1.21]+ko01100//Metabolic pathways+ko00500//Starch and sucrose metabolism+ko01110//Biosynthesis of secondary metabolites+ko00460//Cyanoamino…		hypothetical protein BVRB_3g060730 [Beta vulgaris subsp. vulgaris]		[V] LSE0084 A Polygalacturonase inhibiting protein	Polygalacturonase inhibitor 1 OS=Arabidopsis thaliana GN=PGIP1 PE=1 SV=1		7	0.999951	9	0.807816
Unigene9327_All	ko01100//Metabolic pathways;ko01110//Biosynthesis of secondary metabolites;ko00520//Amino sugar and nucleotide sugar metabolism;ko00940//Phenylpropanoid biosynthesis;ko04016//MAPK signaling pathway - plant	Metabolism;Environmental Information Processing	Global and overview maps;Biosynthesis of other secondary metabolites;Carbohydrate metabolism;Signal transduction	4.12416	0	0	4.78291	0	0	0.0570503	0.247512	0.145855	4.30809	0	0	4.65247	0	0			K20547//basic endochitinase B [EC:3.2.1.14]+ko04016//MAPK signaling pathway - plant+ko00520//Amino sugar and nucleotide sugar metabolism+ko01100//Metabolic pathways;K00430//peroxidase [EC:1.11.1.7]+ko01100//Metabolic pathways+ko01110//Biosynthesis of secondary metabolites+ko00940//Phenylpropanoid biosynthesis;K00430//peroxidase [EC:1.11.1.7]+ko01100//Metabolic pathways+ko01110//Biosynthesis of se…		PREDICTED: 36.4 kDa proline-rich protein [Ricinus communis] >EEF41800.1 Repetitive proline-rich cell wall protein 2 precursor, putative [Ricinus communis]	Hydrophobic seed protein	[R] LSE0121 A AAI domain	36.4 kDa proline-rich protein OS=Solanum lycopersicum GN=TPRP-F1 PE=2 SV=1		11	1	11	0.716684
Unigene9403_All	ko00940//Phenylpropanoid biosynthesis;ko01110//Biosynthesis of secondary metabolites;ko01100//Metabolic pathways	Metabolism	Global and overview maps;Biosynthesis of other secondary metabolites	3.98623	0	0	5.51018	0	0	1.18767	3.37e-07	1.66e-08	4.77987	0	0	6.2485	0	0			K13066//caffeic acid 3-O-methyltransferase [EC:2.1.1.68]+ko01100//Metabolic pathways+ko01110//Biosynthesis of secondary metabolites+ko00940//Phenylpropanoid biosynthesis;K13066//caffeic acid 3-O-methyltransferase [EC:2.1.1.68]+ko01100//Metabolic pathways+ko01110//Biosynthesis of secondary metabolites+ko00940//Phenylpropanoid biosynthesis;K13066//caffeic acid 3-O-methyltransferase [EC:2.1.1.68]+ko…	XM_021990267.1 PREDICTED: Spinacia oleracea caffeic acid 3-O-methyltransferase-like (LOC110785749), transcript variant X2, mRNA	caffeic acid 3-O-methyltransferase-like isoform X2 [Spinacia oleracea] >KNA19526.1 hypothetical protein SOVF_060840 [Spinacia oleracea]	O-methyltransferase	[R] KOG3178 Hydroxyindole-O-methyltransferase and related SAM-dependent methyltransferases	Caffeic acid 3-O-methyltransferase OS=Capsicum annuum GN=COMT PE=2 SV=2		3	1	11	0.996857
