# Supplementary material for: Comparative transcriptome analysis reveals ecological adaption of cold tolerance in northward invasion of Alternanthera philoxeroides
Source: BMC Genomics. 2020 Aug 2;21:532. doi: 10.1186/s12864-020-06941-z (PMC7430914; doi:10.1186/s12864-020-06941-z)
Supplement: Supplementary file 18 — Additional file 18: Table S16. Primers used for qRT-PCR and ChIP analysis. [file 12864_2020_6941_MOESM18_ESM.xlsx]

## Sheet: Table S16
qRT-PCR		Amplification efficiency (%)	Melting curve	Tm of Melt curve	Product length	GC%
qPCR-CL4344-F:	TATGGCATCGTCTGTTCGGTGTT	101.69	Unimodal	80.91	171	42.62
qPCR-CL4344-R:	AGGCACCACATCTCTTAATGCTA
qPCR-Unigene9493-F:	CACGGTGGAAGTGGCTTTTGTCT	100.54	Unimodal	87.18	171	56.13
qPCR-Unigene9493-R:	GGAGGTTATGGTCACGGTGGATA
qPCR-CL885-F:	AGGATTATGAGCAACCAGATCAC	97.83	Unimodal	84.35	131	48.92
qPCR-CL885-R:	TCCGTATCCACCTGCATCATATC
qPCR-Unigene16697-F：	ACCTCAGAAGTATAAGCCCTTTG	101.29	Unimodal	83.45	179	45.84
qPCR-Unigene16697-R:	TGTGATCGCCATCTACAATTCTG
qPCR-CL6357-F:	GGCGAGGATGTGCTTAATGAACG	99.21	Unimodal	86.43	102	60.83
qPCR-CL6357-R:	GCCTTATCGGAGCTCTCCCTCCT
qPCR-CL12661-F：	AAATGAAGGGCAAGTTGGAAGAG	91.2	Unimodal	80.76	172	40.16
qPCR-CL12661-R:	CTTTGTCTTATCAGCTGGTTG
qPCR-Unigene17730-F：	TGAACATAACCATGCACCACCAA	101.99	Unimodal	87.78	128	55.54
qPCR-Unigene17730-R:	TTAGGCCAAGTGTGACCACCGTA
qPCR-Unigene12611-F：	CTTCGCGATACGAAACCAGCAAT	90.84	Unimodal	81.96	124	43.56
qPCR-Unigene12611-R:	CTAATGGCAGCTGCTAATGCAGA
qPCR-CL7285-F：	TGCCAGCACTTTTAGTCCCTTAG	98.5	Unimodal	83.22	131	48.23
qPCR-CL7285-R:	CCATCAACTGTTGTTGCACATTC
qPCR-CL5330-F：	GATCTAAATGATGATCCCTTG	107.44	Unimodal	81.72	97	40.27
qPCR-CL5330-R:	GTGCAAAGAAGTGCAGATGATTC
qPCR-Unigene46114-F：	CAAATTCAGACACCACATCTTCC	99.922	Unimodal	82.11	136	44.92
qPCR-Unigene46114-R:	CACTAGATGCAACCCTATGCTTT
qPCR-CL16259-F：	TAAATTCTTCGGTCGTGCTGG	105.59	Unimodal	84.94	129	50.48
qPCR-CL16259-R:	ACGGCACCGCTTACTGGGTTT
qPCR-ApACTIN2-F：	ACCTTGTGGATTTACTTACACG	98.79	Unimodal	81.74	168	39.94
qPCR-ApACTIN2-R:	CAGGCAAAGTGTAGTTCTTCAT
CHIP
Unigene12611-chipF:	GTTGAAACTAGATCGAACAC
Unigene12611-chipR:	AGATTGAAGCCATCGGAAG
Unigene46114-chipF:	ATTATATGTAGGTGCGGCCAAAG
Unigene46114-chipR:	GAACTTTCAAGACCAGCACCCGT
CL16259-chipF:	TTGACACACTCTCTCTCCCTC
CL16259-chipR:	ACTGCACCCTTTTCGAAGAAC
CDS
Unigene12611-CDS-F:	ATGGATTCATCATCTAATTGGGT
Unigene12611-CDS-R:	TCATAACCATGTATTAATAT
U46114-CDS-F:	ATGTCGTTGGAGCTCTTTCCTTT
U46114-CDS-R:	CTAGAGATTCTTCAATTCAAGTAG
CL16259-CDS-F:	ATGAGTTGCAATGGTTGCCGAGTTC
CL16259-CDS-R:	CTAGAGATAACAACCTCGGAA
